# Supplementary material for: An ATP-gated molecular switch orchestrates human mRNA export
Source: Nature. 2025 Nov 6;649(8098):1042–50. doi: 10.1038/s41586-025-09832-z (PMC12823420; doi:10.1038/s41586-025-09832-z)
Supplement: Supplementary file 3 — Proteomics data of native UAP56–GFP immunoprecipitation. [file 41586_2025_9832_MOESM3_ESM.xlsx]

## Sheet: Main
Contaminant	POIs	tags	Accession	Description	Genes	Quantified Peptides	MW[kDa]	Wildtype control 1								Wildtype control 2								Wildtype control 3								GFP-UAP56 4								GFP-UAP56 5								GFP-UAP56 6
								Norm. Area	Area	Coverage	# Peptides	# Unique peptides	# Peptide Isoforms	# Unique Peptide Isoforms	# PSMs	Norm. Area	Area	Coverage	# Peptides	# Unique peptides	# Peptide Isoforms	# Unique Peptide Isoforms	# PSMs	Norm. Area	Area	Coverage	# Peptides	# Unique peptides	# Peptide Isoforms	# Unique Peptide Isoforms	# PSMs	Norm. Area	Area	Coverage	# Peptides	# Unique peptides	# Peptide Isoforms	# Unique Peptide Isoforms	# PSMs	Norm. Area	Area	Coverage	# Peptides	# Unique peptides	# Peptide Isoforms	# Unique Peptide Isoforms	# PSMs	Norm. Area	Area
		ü	p777	linker-AID-3C		16	6.578	30985	0	0	0	0	0	0	0	32577.6	0	0	0	0	0	0	0	32956.9	0	0	0	0	0	0	0	1.82761e+10	4.93677e+10	1	17	17	20	20	317	1.82884e+10	5.28153e+10	1	15	15	17	17	306	1.84416e+10	4.96521e+10
	ü		Q13769_x000D_; Q13769	THO complex subunit 5 homolog OS=Homo sapiens OX=9606 GN=THOC5 PE=1 SV=2<|>THOC5 OS=Homo sapiens (Human)	THOC5	69	78.458	84562.2	61674.6	0	0	0	0	0	0	88270.1	62839.1	0	0	0	0	0	0	103535	77707.9	0	0	0	0	0	0	5.12686e+08	1.38487e+09	0.534407	62	62	70	70	298	5.8673e+08	1.69443e+09	0.515373	62	62	72	72	342	5.39075e+08	1.4514e+09
	ü		Q13838_x000D_; Q13838	DDX39B_UAP56 OS=Homo sapiens (Human)<|>Spliceosome RNA helicase DDX39B OS=Homo sapiens OX=9606 GN=DDX39B PE=1 SV=1	DDX39B	62	48.96	1.13603e+06	828556	0.0864486	4	0	4	0	4	1.20321e+06	856560	0.0864486	4	0	4	0	4	1.23119e+06	924070	0.0911215	4	1	4	1	4	4.57601e+09	1.23608e+10	0.471963	61	30	69	35	1197	5.11497e+09	1.47716e+10	0.455607	60	31	69	37	1238	4.80001e+09	1.29235e+10
	ü		P82979_x000D_; P82979	SAP domain-containing ribonucleoprotein OS=Homo sapiens OX=9606 GN=SARNP PE=1 SV=3<|>SARNP OS=Homo sapiens (Human)	SARNP	29	23.656	245710	179206	0	0	0	0	0	0	396033	281934	0	0	0	0	0	0	429474	322341	0	0	0	0	0	0	9.98775e+08	2.6979e+09	0.442857	20	20	20	20	66	7.85245e+08	2.26772e+09	0.461905	19	19	19	19	67	1.00638e+09	2.70958e+09
			Q86V81	THO complex subunit 4 OS=Homo sapiens OX=9606 GN=ALYREF PE=1 SV=3	ALYREF	40	26.872	589864	430211	0.0428016	1	1	1	1	1	702603	500180	0.0428016	1	1	1	1	1	571287	428779	0.0428016	1	1	1	1	1	1.07074e+09	2.89231e+09	0.501945	40	40	47	47	306	1.00677e+09	2.90746e+09	0.501945	40	40	47	47	301	1.25186e+09	3.3705e+09
			Q6I9Y2	THO complex subunit 7 homolog OS=Homo sapiens OX=9606 GN=THOC7 PE=1 SV=3	THOC7	37	23.728	426078	310756	0	0	0	0	0	0	495219	352544	0	0	0	0	0	0	571962	429285	0.102941	2	2	2	2	2	7.86594e+08	2.12476e+09	0.803922	35	35	39	39	127	8.77924e+08	2.53538e+09	0.803922	36	36	39	39	135	7.62155e+08	2.05202e+09
			Q9BY77	Polymerase delta-interacting protein 3 OS=Homo sapiens OX=9606 GN=POLDIP3 PE=1 SV=2	POLDIP3	47	46.06	86335.1	62967.7	0	0	0	0	0	0	154416	109928	0	0	0	0	0	0	153329	115081	0	0	0	0	0	0	1.18823e+08	3.20967e+08	0.693587	49	49	55	55	116	1.22427e+08	3.53559e+08	0.693587	49	49	55	55	119	1.37524e+08	3.70269e+08
			Q96J01	THO complex subunit 3 OS=Homo sapiens OX=9606 GN=THOC3 PE=1 SV=1	THOC3	28	38.747	591280	431244	0.025641	1	1	1	1	1	605515	431063	0	0	0	0	0	0	513311	385265	0.025641	1	1	1	1	1	5.36829e+08	1.45009e+09	0.512821	23	23	24	24	125	5.88863e+08	1.70059e+09	0.598291	24	24	25	25	135	5.43195e+08	1.46249e+09
			Q86W42	THO complex subunit 6 homolog OS=Homo sapiens OX=9606 GN=THOC6 PE=1 SV=1	THOC6	34	37.511	736067	536844	0	0	0	0	0	0	338717	241131	0	0	0	0	0	0	486438	365095	0	0	0	0	0	0	4.52862e+08	1.22328e+09	0.692082	32	32	34	34	141	4.90069e+08	1.41528e+09	0.739003	35	35	38	38	167	4.31172e+08	1.16088e+09
			Q8N9M1	Uncharacterized protein C19orf47 OS=Homo sapiens OX=9606 GN=C19orf47 PE=1 SV=1	C19orf47	19	44.718	30985	0	0	0	0	0	0	0	32577.6	0	0	0	0	0	0	0	32956.9	0	0	0	0	0	0	0	2.14295e+07	5.78857e+07	0.386256	20	20	20	20	29	2.13957e+07	6.17892e+07	0.386256	18	18	18	18	29	2.36371e+07	6.36404e+07
			Q8NI27	THO complex subunit 2 OS=Homo sapiens OX=9606 GN=THOC2 PE=1 SV=2	THOC2	136	182.659	615360	448807	0.0200879	4	4	4	4	4	565602	402649	0.0288763	5	5	5	5	6	775124	581768	0.0219711	4	4	4	4	4	4.09452e+08	1.10602e+09	0.391714	122	122	134	134	517	4.50861e+08	1.30205e+09	0.380414	118	118	132	132	559	4.2094e+08	1.13333e+09
			Q96FV9	THO complex subunit 1 OS=Homo sapiens OX=9606 GN=THOC1 PE=1 SV=1	THOC1	87	75.619	1.19741e+06	873317	0.0289193	2	2	2	2	2	1.12557e+06	801286	0.0136986	1	1	1	1	1	985192	739434	0.0380518	2	2	2	2	2	6.59097e+08	1.78036e+09	0.613394	73	73	82	82	345	7.47608e+08	2.15903e+09	0.613394	73	73	83	83	371	6.99772e+08	1.88406e+09
			Q96QD9	UAP56-interacting factor OS=Homo sapiens OX=9606 GN=FYTTD1 PE=1 SV=3	FYTTD1	24	35.796	40889.4	29822.3	0	0	0	0	0	0	32577.6	0	0	0	0	0	0	0	53069.5	39831.2	0	0	0	0	0	0	1.92302e+07	5.19449e+07	0.5	21	21	21	21	34	1.92602e+07	5.56219e+07	0.5	18	18	18	18	31	2.13464e+07	5.74728e+07
			Q6PJT7	Zinc finger CCCH domain-containing protein 14 OS=Homo sapiens OX=9606 GN=ZC3H14 PE=1 SV=1	ZC3H14	65	82.823	45430.6	33134.4	0	0	0	0	0	0	62329	44371.7	0	0	0	0	0	0	16323.4	12251.5	0	0	0	0	0	0	1.56717e+07	4.23327e+07	0.463315	38	38	38	38	55	1.57207e+07	4.54e+07	0.449728	37	37	37	37	56	1.70981e+07	4.60348e+07
			Q53F19	Nuclear cap-binding protein subunit 3 OS=Homo sapiens OX=9606 GN=NCBP3 PE=1 SV=2	NCBP3	39	70.549	152331	111101	0	0	0	0	0	0	202694	144297	0	0	0	0	0	0	334481	251044	0	0	0	0	0	0	9.01505e+07	2.43516e+08	0.412903	36	36	38	38	73	8.69098e+07	2.50989e+08	0.446774	37	37	38	38	72	9.51612e+07	2.56211e+08
			P82930	28S ribosomal protein S34, mitochondrial OS=Homo sapiens OX=9606 GN=MRPS34 PE=1 SV=2	MRPS34	12	25.634	66525.1	48519.4	0	0	0	0	0	0	32577.6	0	0	0	0	0	0	0	175362	131618	0	0	0	0	0	0	1.91099e+07	5.162e+07	0.449541	12	12	12	12	22	2.20073e+07	6.35554e+07	0.449541	11	11	11	11	21	2.20266e+07	5.93043e+07
			Q9Y3Y2	Chromatin target of PRMT1 protein OS=Homo sapiens OX=9606 GN=CHTOP PE=1 SV=2	CHTOP	24	26.38	325767	237595	0.0645161	1	1	1	1	1	457537	325718	0.116935	2	2	2	2	2	516475	387640	0.116935	2	2	2	2	2	1.16935e+08	3.15868e+08	0.322581	18	18	21	21	46	1.18138e+08	3.41172e+08	0.322581	17	17	18	18	40	1.24356e+08	3.34814e+08
			Q9Y291	28S ribosomal protein S33, mitochondrial OS=Homo sapiens OX=9606 GN=MRPS33 PE=1 SV=1	MRPS33	4	12.621	30985	0	0	0	0	0	0	0	32577.6	0	0.0849057	1	1	1	1	1	32956.9	0	0.0849057	1	1	1	1	1	8.65509e+06	2.33792e+07	0.301887	4	4	4	4	4	7.93748e+06	2.29228e+07	0.301887	4	4	4	4	4	8.27992e+06	2.22928e+07
			P38919	Eukaryotic initiation factor 4A-III OS=Homo sapiens OX=9606 GN=EIF4A3 PE=1 SV=4	EIF4A3	31	46.841	153904	112249	0.0340633	1	1	1	1	1	361949	257670	0.0340633	1	1	1	1	1	287259	215602	0.0340633	1	1	1	1	1	5.99898e+07	1.62045e+08	0.352798	24	20	26	22	52	5.61834e+07	1.62253e+08	0.36253	25	21	26	22	52	5.98325e+07	1.61092e+08
			P82921	28S ribosomal protein S21, mitochondrial OS=Homo sapiens OX=9606 GN=MRPS21 PE=1 SV=3	MRPS21	4	10.681	30985	0	0	0	0	0	0	0	32577.6	0	0	0	0	0	0	0	32956.9	0	0	0	0	0	0	0	6.54763e+06	1.76866e+07	0.298851	2	2	2	2	2	6.44732e+06	1.86193e+07	0.298851	2	2	2	2	2	7.66804e+06	2.06453e+07
			Q9Y5S9	RNA-binding protein 8A OS=Homo sapiens OX=9606 GN=RBM8A PE=1 SV=1	RBM8A	15	19.877	372307	271539	0.045977	1	1	1	1	1	400391	285037	0.045977	1	1	1	1	1	367722	275993	0.045977	1	1	1	1	1	6.56767e+07	1.77407e+08	0.482759	11	11	11	11	22	5.99564e+07	1.73149e+08	0.62069	11	11	11	11	19	7.40345e+07	1.9933e+08
			O75152	Zinc finger CCCH domain-containing protein 11A OS=Homo sapiens OX=9606 GN=ZC3H11A PE=1 SV=3	ZC3H11A	61	89.076	142041	103596	0.0160494	1	1	1	1	1	214350	152595	0.0432099	2	2	2	2	2	187000	140352	0	0	0	0	0	0	2.91548e+07	7.87533e+07	0.425926	39	39	39	39	73	2.66786e+07	7.70457e+07	0.466667	43	43	43	43	75	3.17922e+07	8.55969e+07
			P61326	Protein mago nashi homolog OS=Homo sapiens OX=9606 GN=MAGOH PE=1 SV=1	MAGOH	13	17.153	318605	232372	0	0	0	0	0	0	329694	234707	0	0	0	0	0	0	368797	276800	0	0	0	0	0	0	4.56352e+07	1.2327e+08	0.363014	13	3	13	3	29	4.27532e+07	1.23468e+08	0.465753	13	2	13	2	28	5.08476e+07	1.36901e+08
			Q5VTU8	ATP synthase subunit epsilon-like protein, mitochondrial OS=Homo sapiens OX=9606 GN=ATP5F1EP2 PE=1 SV=1	ATP5F1EP2	2	5.803	30985	0	0	0	0	0	0	0	32577.6	0	0	0	0	0	0	0	32956.9	0	0	0	0	0	0	0	4.23889e+06	1.14501e+07	0.294118	2	2	2	2	2	4.31324e+06	1.24563e+07	0.294118	2	2	2	2	2	4.44597e+06	1.19703e+07
			Q9H307	Pinin OS=Homo sapiens OX=9606 GN=PNN PE=1 SV=5	PNN	77	81.579	191545	139701	0	0	0	0	0	0	196065	139578	0	0	0	0	0	0	218512	164004	0.0111576	1	1	1	1	1	2.52683e+07	6.82552e+07	0.457462	44	44	44	44	66	2.47671e+07	7.15254e+07	0.457462	42	42	42	42	57	2.70045e+07	7.27065e+07
			O00422	Histone deacetylase complex subunit SAP18 OS=Homo sapiens OX=9606 GN=SAP18 PE=1 SV=1	SAP18	11	17.55	314148	229121	0.0457516	1	1	1	1	1	343779	244735	0.0457516	1	1	1	1	1	370066	277753	0.0457516	1	1	1	1	1	3.2468e+07	8.77029e+07	0.352941	8	8	8	8	18	2.95917e+07	8.54585e+07	0.300654	7	7	7	7	17	3.36943e+07	9.07181e+07
			Q8N983	39S ribosomal protein L43, mitochondrial OS=Homo sapiens OX=9606 GN=MRPL43 PE=1 SV=1	MRPL43	6	23.416	30985	0	0	0	0	0	0	0	32577.6	0	0	0	0	0	0	0	32956.9	0	0	0	0	0	0	0	3.01599e+06	8.14684e+06	0.274419	7	7	7	7	10	2.745e+06	7.92735e+06	0.274419	7	7	7	7	9	2.97557e+06	8.01139e+06
			Q6PI47	BTB/POZ domain-containing protein KCTD18 OS=Homo sapiens OX=9606 GN=KCTD18 PE=2 SV=2	KCTD18	12	46.71	30985	0	0	0	0	0	0	0	32577.6	0	0	0	0	0	0	0	32956.9	0	0	0	0	0	0	0	2.7428e+06	7.40889e+06	0.241784	10	10	10	10	12	2.80727e+06	8.10716e+06	0.312207	11	11	11	11	13	3.08163e+06	8.29696e+06
			Q96PV6	Leukocyte receptor cluster member 8 OS=Homo sapiens OX=9606 GN=LENG8 PE=1 SV=3	LENG8	32	88.102	275707	201084	0.03375	3	3	3	3	4	342637	243922	0.045	4	4	4	4	4	310372	232949	0.05375	4	4	4	4	5	2.32517e+07	6.28079e+07	0.36125	32	32	33	33	55	2.24599e+07	6.48623e+07	0.35125	30	30	31	31	52	2.63965e+07	7.10696e+07
			Q9Y3X0	Coiled-coil domain-containing protein 9 OS=Homo sapiens OX=9606 GN=CCDC9 PE=1 SV=1	CCDC9	23	59.667	172590	125877	0	0	0	0	0	0	32577.6	0	0	0	0	0	0	0	32956.9	0	0	0	0	0	0	0	4.45448e+06	1.20325e+07	0.190207	11	11	11	11	15	3.92562e+06	1.13369e+07	0.205273	12	12	12	12	16	4.72653e+06	1.27257e+07
			O76094	Signal recognition particle subunit SRP72 OS=Homo sapiens OX=9606 GN=SRP72 PE=1 SV=3	SRP72	5	74.56	30985	0	0	0	0	0	0	0	32577.6	0	0	0	0	0	0	0	26880.8	20175.4	0	0	0	0	0	0	2.17691e+06	5.8803e+06	0.099851	7	7	7	7	8	2.41202e+06	6.96571e+06	0.104322	7	7	7	7	8	2.23309e+06	6.01234e+06
			Q9Y6G3	39S ribosomal protein L42, mitochondrial OS=Homo sapiens OX=9606 GN=MRPL42 PE=1 SV=1	MRPL42	3	16.65	30985	0	0	0	0	0	0	0	32577.6	0	0	0	0	0	0	0	32956.9	0	0	0	0	0	0	0	2.06003e+06	5.56459e+06	0.21831	3	3	3	3	4	2.33892e+06	6.75461e+06	0.21831	2	2	2	2	4	2.87201e+06	7.73257e+06
			Q9Y4P3	Transducin beta-like protein 2 OS=Homo sapiens OX=9606 GN=TBL2 PE=1 SV=1	TBL2	15	49.766	230137	167848	0.0380313	2	2	2	2	2	313938	223491	0.0380313	2	2	2	2	2	278934	209353	0.0626398	3	3	3	3	3	1.97372e+07	5.33144e+07	0.246085	12	12	12	12	14	2.08945e+07	6.03418e+07	0.261745	13	13	13	13	16	1.87327e+07	5.04357e+07
			Q9UKV3	Apoptotic chromatin condensation inducer in the nucleus OS=Homo sapiens OX=9606 GN=ACIN1 PE=1 SV=2	ACIN1	75	151.771	162720	118678	0.00521999	1	1	1	1	1	167819	119469	0.00521999	1	1	1	1	1	225822	169490	0.0111857	2	2	2	2	2	1.2737e+07	3.44054e+07	0.263982	38	38	38	38	53	1.18937e+07	3.43481e+07	0.273676	39	39	39	39	55	1.33941e+07	3.60621e+07
			Q96EL3	39S ribosomal protein L53, mitochondrial OS=Homo sapiens OX=9606 GN=MRPL53 PE=1 SV=1	MRPL53	3	12.099	30985	0	0.0714286	1	1	1	1	1	32577.6	0	0	0	0	0	0	0	32956.9	0	0.0714286	1	1	1	1	1	2.15075e+06	5.80962e+06	0.267857	3	3	3	3	3	2.10711e+06	6.08516e+06	0.267857	3	3	3	3	3	2.28067e+06	6.14046e+06
			P48047	ATP synthase subunit O, mitochondrial OS=Homo sapiens OX=9606 GN=ATP5PO PE=1 SV=1	ATP5PO	5	23.263	30985	0	0	0	0	0	0	0	32577.6	0	0	0	0	0	0	0	32956.9	0	0	0	0	0	0	0	1.76017e+06	4.75458e+06	0.305164	6	6	6	6	6	2.24296e+06	6.47748e+06	0.2723	5	5	5	5	5	2.30752e+06	6.21275e+06
			O60783	28S ribosomal protein S14, mitochondrial OS=Homo sapiens OX=9606 GN=MRPS14 PE=1 SV=1	MRPS14	4	15.129	30985	0	0	0	0	0	0	0	112981	80431	0	0	0	0	0	0	177891	133516	0	0	0	0	0	0	4.51848e+06	1.22054e+07	0.171875	2	2	2	2	2	5.11205e+06	1.47632e+07	0.289062	3	3	3	3	3	5.1405e+06	1.38402e+07
			Q9BYC9	39S ribosomal protein L20, mitochondrial OS=Homo sapiens OX=9606 GN=MRPL20 PE=1 SV=1	MRPL20	4	17.432	82739.5	60345.3	0	0	0	0	0	0	32577.6	0	0.0738255	1	1	1	1	1	113653	85301.8	0.0738255	1	1	1	1	1	3.85788e+06	1.0421e+07	0.261745	4	4	4	4	7	3.7608e+06	1.08609e+07	0.315436	5	5	5	5	7	3.92684e+06	1.05726e+07
			Q9Y3C6	Peptidyl-prolyl cis-trans isomerase-like 1 OS=Homo sapiens OX=9606 GN=PPIL1 PE=1 SV=1	PPIL1	7	18.225	30985	0	0	0	0	0	0	0	32577.6	0	0	0	0	0	0	0	32956.9	0	0	0	0	0	0	0	1.61104e+06	4.35176e+06	0.10241	2	2	2	2	3	1.95831e+06	5.65544e+06	0.186747	2	2	2	2	2	1.9121e+06	5.14811e+06
			O75494	Serine/arginine-rich splicing factor 10 OS=Homo sapiens OX=9606 GN=SRSF10 PE=1 SV=1	SRSF10	4	31.282	30985	0	0	0	0	0	0	0	32577.6	0	0	0	0	0	0	0	32956.9	0	0	0	0	0	0	0	2.01629e+06	5.44643e+06	0.0687023	3	3	3	3	3	1.69923e+06	4.90724e+06	0.0687023	3	3	3	3	3	1.5337e+06	4.12931e+06
			Q9Y2R5	28S ribosomal protein S17, mitochondrial OS=Homo sapiens OX=9606 GN=MRPS17 PE=1 SV=1	MRPS17	5	14.493	243248	177410	0.0846154	1	1	1	1	1	477335	339812	0.153846	2	2	2	2	2	517539	388438	0.153846	2	2	2	2	2	1.9283e+07	5.20874e+07	0.446154	6	6	6	6	8	2.01026e+07	5.80548e+07	0.446154	6	6	6	6	9	2.21575e+07	5.96567e+07
			A6NKF1	SAC3 domain-containing protein 1 OS=Homo sapiens OX=9606 GN=SAC3D1 PE=1 SV=2	SAC3D1	2	43.526	30985	0	0	0	0	0	0	0	32577.6	0	0	0	0	0	0	0	32956.9	0	0	0	0	0	0	0	1.59767e+06	4.31565e+06	0.0569307	2	2	2	2	3	1.50293e+06	4.34033e+06	0.0792079	3	3	3	3	4	1.80651e+06	4.86383e+06
			Q9BXP5	Serrate RNA effector molecule homolog OS=Homo sapiens OX=9606 GN=SRRT PE=1 SV=1	SRRT	64	100.604	537662	392139	0.0776256	6	6	6	6	7	568117	404440	0.06621	5	5	5	5	7	646249	485041	0.0776256	6	6	6	6	8	2.85539e+07	7.71301e+07	0.361872	46	46	46	46	65	2.91735e+07	8.42507e+07	0.351598	44	44	44	44	63	2.84154e+07	7.65053e+07
			Q96A72	Protein mago nashi homolog 2 OS=Homo sapiens OX=9606 GN=MAGOHB PE=1 SV=1	MAGOHB	1	17.265	30985	0	0	0	0	0	0	0	32577.6	0	0	0	0	0	0	0	32956.9	0	0	0	0	0	0	0	1.57335e+06	4.24997e+06	0.364865	11	1	11	1	20	1.44174e+06	4.16363e+06	0.466216	12	1	12	1	21	1.75747e+06	4.73178e+06
			Q9UKD2	mRNA turnover protein 4 homolog OS=Homo sapiens OX=9606 GN=MRTO4 PE=1 SV=2	MRTO4	8	27.543	30985	0	0	0	0	0	0	0	32577.6	0	0	0	0	0	0	0	32956.9	0	0	0	0	0	0	0	1.6195e+06	4.37462e+06	0.23431	8	8	8	8	8	1.60434e+06	4.63322e+06	0.188285	7	7	7	7	7	1.48728e+06	4.00434e+06
			Q7Z7F7	39S ribosomal protein L55, mitochondrial OS=Homo sapiens OX=9606 GN=MRPL55 PE=1 SV=1	MRPL55	2	15.119	30985	0	0	0	0	0	0	0	32577.6	0	0	0	0	0	0	0	32956.9	0	0	0	0	0	0	0	1.34734e+06	3.63944e+06	0.242188	3	3	3	3	4	1.45169e+06	4.19237e+06	0.171875	2	2	2	2	2	1.37549e+06	3.70336e+06
			Q9BYD3	39S ribosomal protein L4, mitochondrial OS=Homo sapiens OX=9606 GN=MRPL4 PE=1 SV=1	MRPL4	6	34.897	30985	0	0	0	0	0	0	0	32577.6	0	0	0	0	0	0	0	32956.9	0	0	0	0	0	0	0	1.05212e+06	2.842e+06	0.122186	3	3	3	3	3	1.53255e+06	4.42589e+06	0.202572	5	5	5	5	5	1.63399e+06	4.39933e+06
			P52298	Nuclear cap-binding protein subunit 2 OS=Homo sapiens OX=9606 GN=NCBP2 PE=1 SV=1	NCBP2	9	17.99	719558	524803	0.121795	2	2	2	2	2	845148	601657	0.166667	3	3	3	3	3	1.0145e+06	761432	0.166667	3	3	3	3	3	3.67122e+07	9.91675e+07	0.275641	6	6	6	6	11	3.54287e+07	1.02315e+08	0.282051	7	7	7	7	14	3.60025e+07	9.69327e+07
			Q15287	RNA-binding protein with serine-rich domain 1 OS=Homo sapiens OX=9606 GN=RNPS1 PE=1 SV=1	RNPS1	11	34.188	65451.2	47736.2	0	0	0	0	0	0	1.5472e+06	1.10145e+06	0	0	0	0	0	0	796681	597948	0.0262295	1	1	1	1	1	1.69662e+07	4.58294e+07	0.137705	7	7	7	7	18	1.66396e+07	4.80537e+07	0.137705	7	7	7	7	16	2.01418e+07	5.42295e+07
			P58317	Zinc finger protein 121 OS=Homo sapiens OX=9606 GN=ZNF121 PE=1 SV=2	ZNF121	10	44.665	60710.2	44278.4	0.0230769	1	0	1	0	1	32577.6	0	0	0	0	0	0	0	32956.9	0	0	0	0	0	0	0	1.6998e+06	4.59152e+06	0.2	8	7	8	7	8	1.61363e+06	4.66003e+06	0.266667	10	7	10	7	10	1.64491e+06	4.42873e+06
			Q8WXF1	Paraspeckle component 1 OS=Homo sapiens OX=9606 GN=PSPC1 PE=1 SV=1	PSPC1	12	58.706	30985	0	0	0	0	0	0	0	31397.8	22352	0	0	0	0	0	0	52393.7	39324	0.0152964	1	1	1	1	1	1.34013e+06	3.61998e+06	0.145315	8	8	8	8	8	1.45966e+06	4.21539e+06	0.240918	13	13	13	13	13	1.68095e+06	4.52578e+06
			Q86U42	Polyadenylate-binding protein 2 OS=Homo sapiens OX=9606 GN=PABPN1 PE=1 SV=3	PABPN1	13	32.729	665553	485415	0	0	0	0	0	0	652600	464583	0	0	0	0	0	0	730033	547925	0.0359477	1	1	1	1	1	2.67244e+07	7.21884e+07	0.150327	6	6	6	6	12	2.48705e+07	7.18241e+07	0.24183	8	8	8	8	14	2.95114e+07	7.94561e+07
			P62979	Ubiquitin-40S ribosomal protein S27a OS=Homo sapiens OX=9606 GN=RPS27A PE=1 SV=2	RPS27A	2	17.953	30985	0	0.173077	3	0	3	0	8	32577.6	0	0.275641	4	0	4	0	11	32956.9	0	0.173077	3	0	3	0	8	686156	1.85345e+06	0.423077	6	1	6	1	9	1.23921e+06	3.57874e+06	0.301282	5	0	5	0	7	1.86056e+06	5.00935e+06
			Q7Z2W9	39S ribosomal protein L21, mitochondrial OS=Homo sapiens OX=9606 GN=MRPL21 PE=1 SV=2	MRPL21	3	22.8	66640.5	48603.7	0	0	0	0	0	0	32577.6	0	0	0	0	0	0	0	50186.3	37667.3	0	0	0	0	0	0	1.72824e+06	4.66834e+06	0.156098	3	3	3	3	3	1.62869e+06	4.70353e+06	0.156098	3	3	3	3	3	1.81388e+06	4.88366e+06
			P24539	ATP synthase F(0) complex subunit B1, mitochondrial OS=Homo sapiens OX=9606 GN=ATP5PB PE=1 SV=2	ATP5PB	7	28.89	83706.5	61050.5	0.078125	2	2	2	2	3	77095.1	54883.7	0	0	0	0	0	0	78778.3	59126.9	0.078125	2	2	2	2	2	2.48527e+06	6.71323e+06	0.253906	6	6	6	6	8	2.67301e+06	7.71944e+06	0.238281	5	5	5	5	7	2.8323e+06	7.62565e+06
			O14776	Transcription elongation regulator 1 OS=Homo sapiens OX=9606 GN=TCERG1 PE=1 SV=2	TCERG1	17	123.823	19191.5	13997.2	0	0	0	0	0	0	29547.2	21034.5	0	0	0	0	0	0	38656.3	29013.4	0	0	0	0	0	0	856654	2.314e+06	0.126594	14	14	14	14	15	898210	2.59396e+06	0.153916	17	17	17	17	19	923722	2.48702e+06
			Q9NPD3	Exosome complex component RRP41 OS=Homo sapiens OX=9606 GN=EXOSC4 PE=1 SV=3	EXOSC4	4	26.366	30985	0	0	0	0	0	0	0	32577.6	0	0.0489796	1	1	1	1	1	32956.9	0	0.0489796	1	1	1	1	1	1.06444e+06	2.87527e+06	0.122449	3	3	3	3	4	925667	2.67325e+06	0.122449	3	3	3	3	3	866526	2.33303e+06
			Q7Z7K6	Centromere protein V OS=Homo sapiens OX=9606 GN=CENPV PE=1 SV=1	CENPV	4	29.927	30985	0	0	0	0	0	0	0	32577.6	0	0	0	0	0	0	0	32956.9	0	0	0	0	0	0	0	883924	2.38767e+06	0.196364	4	4	4	4	4	949812	2.74298e+06	0.156364	3	3	3	3	4	979916	2.63832e+06
			Q9BYC8	39S ribosomal protein L32, mitochondrial OS=Homo sapiens OX=9606 GN=MRPL32 PE=1 SV=1	MRPL32	2	21.391	30985	0	0	0	0	0	0	0	32577.6	0	0	0	0	0	0	0	32956.9	0	0	0	0	0	0	0	1.22595e+06	3.31154e+06	0.0691489	1	1	1	1	1	1.3664e+06	3.94606e+06	0.18617	2	2	2	2	2	488357	1.31485e+06
			P82663	28S ribosomal protein S25, mitochondrial OS=Homo sapiens OX=9606 GN=MRPS25 PE=1 SV=1	MRPS25	13	20.103	810311	590993	0.0693642	1	1	1	1	1	1.07052e+06	762096	0.132948	2	2	2	2	2	977161	733407	0.138728	3	3	3	3	3	2.52924e+07	6.83203e+07	0.404624	12	12	12	12	22	2.72539e+07	7.8707e+07	0.462428	14	14	14	14	24	2.86226e+07	7.7063e+07
			Q96MU7	YTH domain-containing protein 1 OS=Homo sapiens OX=9606 GN=YTHDC1 PE=1 SV=3	YTHDC1	28	84.649	538184	392519	0.0275103	2	2	2	2	2	133133	94776.9	0.0275103	2	2	2	2	2	191575	143787	0.0275103	2	2	2	2	2	6.84751e+06	1.84966e+07	0.193948	17	17	17	17	22	6.43149e+06	1.85736e+07	0.193948	16	16	16	16	23	6.9727e+06	1.87732e+07
			Q9NZE8	39S ribosomal protein L35, mitochondrial OS=Homo sapiens OX=9606 GN=MRPL35 PE=1 SV=3	MRPL35	2	21.501	30985	0	0	0	0	0	0	0	32577.6	0	0	0	0	0	0	0	110613	83020.8	0.037234	1	1	1	1	1	1.36273e+06	3.68103e+06	0.0744681	2	2	2	2	2	1.29342e+06	3.7353e+06	0.12766	3	3	3	3	3	1.27623e+06	3.4361e+06
			Q8N4V1	ER membrane protein complex subunit 5 OS=Homo sapiens OX=9606 GN=MMGT1 PE=1 SV=1	MMGT1	2	14.677	30985	0	0	0	0	0	0	0	32577.6	0	0	0	0	0	0	0	32956.9	0	0	0	0	0	0	0	733559	1.9815e+06	0	0	0	0	0	0	810847	2.34166e+06	0	0	0	0	0	0	1.06549e+06	2.86872e+06
			O60318	Germinal-center associated nuclear protein OS=Homo sapiens OX=9606 GN=MCM3AP PE=1 SV=2	MCM3AP	52	218.267	439537	320572	0.0419192	7	7	7	7	7	470471	334926	0.0419192	7	7	7	7	8	517802	388636	0.0363636	6	6	6	6	8	1.15448e+07	3.11851e+07	0.240404	47	47	50	50	79	1.24855e+07	3.60571e+07	0.286869	52	52	53	53	90	1.38176e+07	3.72023e+07
			O00148	ATP-dependent RNA helicase DDX39A OS=Homo sapiens OX=9606 GN=DDX39A PE=1 SV=2	DDX39A	9	49.098	539563	393525	0.107728	5	1	5	1	5	495505	352748	0.107728	5	1	5	1	5	537714	403580	0.0913349	4	1	4	1	4	1.30335e+07	3.52064e+07	0.377049	37	6	40	6	629	1.37475e+07	3.97016e+07	0.456674	36	7	39	7	630	1.36058e+07	3.66321e+07
			Q92552	28S ribosomal protein S27, mitochondrial OS=Homo sapiens OX=9606 GN=MRPS27 PE=1 SV=3	MRPS27	20	47.581	813026	592973	0.108696	5	5	5	5	7	1.00392e+06	714684	0.144928	6	6	6	6	8	1.19099e+06	893899	0.219807	8	8	8	8	10	2.36818e+07	6.39697e+07	0.410628	18	18	18	18	33	2.47505e+07	7.14775e+07	0.437198	20	20	20	20	34	2.65092e+07	7.1373e+07
			Q96EY7	Pentatricopeptide repeat domain-containing protein 3, mitochondrial OS=Homo sapiens OX=9606 GN=PTCD3 PE=1 SV=3	PTCD3	22	78.5	313930	228962	0.04209	3	3	3	3	3	323699	230440	0.0566038	4	4	4	4	4	328150	246292	0.0566038	4	4	4	4	4	7.33678e+06	1.98182e+07	0.256894	19	19	19	19	26	7.36844e+06	2.12795e+07	0.281567	18	18	18	18	25	8.1004e+06	2.18094e+07
			Q96PQ6	Zinc finger protein 317 OS=Homo sapiens OX=9606 GN=ZNF317 PE=1 SV=2	ZNF317	17	67.915	48035.4	35034.2	0	0	0	0	0	0	77463.6	55146	0	0	0	0	0	0	80618.3	60508	0	0	0	0	0	0	1.63817e+06	4.42506e+06	0.268908	17	16	17	16	19	1.46092e+06	4.21901e+06	0.22521	14	13	14	13	16	1.60604e+06	4.3241e+06
			P49406	39S ribosomal protein L19, mitochondrial OS=Homo sapiens OX=9606 GN=MRPL19 PE=1 SV=2	MRPL19	7	33.514	223623	163098	0.0856164	3	3	3	3	3	174864	124485	0.0856164	3	3	3	3	3	196154	147223	0.0856164	3	3	3	3	3	4.3743e+06	1.18159e+07	0.143836	5	5	5	5	9	4.48391e+06	1.29492e+07	0.202055	7	7	7	7	11	4.75924e+06	1.28137e+07
			Q13405	39S ribosomal protein L49, mitochondrial OS=Homo sapiens OX=9606 GN=MRPL49 PE=1 SV=1	MRPL49	5	19.186	280967	204921	0	0	0	0	0	0	156095	111124	0.060241	1	1	1	1	1	180106	135178	0	0	0	0	0	0	4.44475e+06	1.20062e+07	0.271084	4	4	4	4	4	4.17645e+06	1.20613e+07	0.319277	5	5	5	5	6	4.8751e+06	1.31257e+07
			Q9Y676	28S ribosomal protein S18b, mitochondrial OS=Homo sapiens OX=9606 GN=MRPS18B PE=1 SV=1	MRPS18B	11	29.377	709696	517610	0.0387597	1	1	1	1	1	885081	630085	0.0658915	2	2	2	2	2	1.08881e+06	817201	0.0658915	2	2	2	2	2	1.82345e+07	4.92552e+07	0.418605	9	9	9	9	16	1.96356e+07	5.6706e+07	0.437984	11	11	11	11	22	2.14747e+07	5.78182e+07
			Q9BVC5	Ashwin OS=Homo sapiens OX=9606 GN=C2orf49 PE=1 SV=1	C2orf49	7	25.843	88196.3	64325.1	0	0	0	0	0	0	63019.1	44863	0	0	0	0	0	0	81602.9	61247	0	0	0	0	0	0	1.67655e+06	4.52871e+06	0.275862	7	7	7	7	9	1.63602e+06	4.72471e+06	0.275862	6	6	6	6	6	1.82053e+06	4.90157e+06
			Q9BZE1	39S ribosomal protein L37, mitochondrial OS=Homo sapiens OX=9606 GN=MRPL37 PE=1 SV=2	MRPL37	8	48.087	112834	82294.8	0	0	0	0	0	0	119759	85255.9	0	0	0	0	0	0	123043	92349.6	0.0189125	1	1	1	1	1	2.52613e+06	6.82361e+06	0.186761	9	9	9	9	10	2.69678e+06	7.78809e+06	0.241135	11	11	11	11	13	2.59386e+06	6.98369e+06
			P82932	28S ribosomal protein S6, mitochondrial OS=Homo sapiens OX=9606 GN=MRPS6 PE=1 SV=3	MRPS6	8	14.218	1.07821e+06	786381	0.168	2	2	2	2	2	863843	614966	0	0	0	0	0	0	1.04335e+06	783086	0.064	1	1	1	1	1	2.04351e+07	5.51995e+07	0.464	8	8	8	8	12	2.20702e+07	6.37369e+07	0.464	8	8	8	8	12	2.2597e+07	6.08398e+07
			Q8TAE8	Growth arrest and DNA damage-inducible proteins-interacting protein 1 OS=Homo sapiens OX=9606 GN=GADD45GIP1 PE=1 SV=1	GADD45GIP1	3	25.368	30985	0	0	0	0	0	0	0	32577.6	0	0	0	0	0	0	0	32956.9	0	0	0	0	0	0	0	591208	1.59698e+06	0.166667	3	3	3	3	3	727544	2.10109e+06	0.121622	2	2	2	2	2	805740	2.16936e+06
			Q9Y221	60S ribosome subunit biogenesis protein NIP7 homolog OS=Homo sapiens OX=9606 GN=NIP7 PE=1 SV=1	NIP7	9	20.449	477948	348587	0	0	0	0	0	0	313965	223510	0	0	0	0	0	0	467296	350728	0.0555556	1	1	1	1	1	8.84828e+06	2.39011e+07	0.466667	8	8	8	8	8	8.59176e+06	2.48123e+07	0.333333	6	6	6	6	6	9.55058e+06	2.57139e+07
			Q69YN4	Protein virilizer homolog OS=Homo sapiens OX=9606 GN=VIRMA PE=1 SV=2	VIRMA	25	201.898	25145	18339.3	0	0	0	0	0	0	40516.6	28843.6	0.00496689	1	1	1	1	1	47317.4	35514	0.0154525	3	3	3	3	3	814748	2.20081e+06	0.100993	19	19	19	19	19	734723	2.12182e+06	0.107616	21	21	21	21	21	809445	2.17934e+06
			Q8N8A6	ATP-dependent RNA helicase DDX51 OS=Homo sapiens OX=9606 GN=DDX51 PE=1 SV=3	DDX51	8	72.413	19852.1	14478.9	0	0	0	0	0	0	39346.8	28010.8	0	0	0	0	0	0	46153.6	34640.5	0	0	0	0	0	0	700732	1.89283e+06	0.123123	8	8	8	8	10	711286	2.05414e+06	0.154655	9	9	9	9	11	716442	1.92894e+06
			P52815	39S ribosomal protein L12, mitochondrial OS=Homo sapiens OX=9606 GN=MRPL12 PE=1 SV=2	MRPL12	6	21.335	836721	610254	0.0959596	2	2	2	2	2	985568	701622	0.0454545	1	1	1	1	1	1.08767e+06	816350	0.111111	2	2	2	2	2	1.91483e+07	5.17237e+07	0.227273	6	6	6	6	8	2.13581e+07	6.16805e+07	0.227273	6	6	6	6	8	2.13277e+07	5.74225e+07
			Q9H2W6	39S ribosomal protein L46, mitochondrial OS=Homo sapiens OX=9606 GN=MRPL46 PE=1 SV=1	MRPL46	6	31.685	53783.4	39226.4	0.0250896	1	1	1	1	1	171849	122338	0.0250896	1	1	1	1	1	151430	113656	0	0	0	0	0	0	2.22138e+06	6.00042e+06	0.243728	6	6	6	6	8	2.60257e+06	7.51601e+06	0.243728	6	6	6	6	8	2.31801e+06	6.24098e+06
			Q9Y3D9	28S ribosomal protein S23, mitochondrial OS=Homo sapiens OX=9606 GN=MRPS23 PE=1 SV=2	MRPS23	10	21.757	1.31425e+06	958534	0.0894737	2	2	2	2	2	1.74469e+06	1.24203e+06	0.142105	3	3	3	3	3	2.17153e+06	1.62984e+06	0.357895	6	6	6	6	6	3.37666e+07	9.12109e+07	0.357895	8	8	8	8	14	3.64792e+07	1.05349e+08	0.410526	10	10	10	10	16	3.73603e+07	1.00588e+08
			Q15424	Scaffold attachment factor B1 OS=Homo sapiens OX=9606 GN=SAFB PE=1 SV=4	SAFB	14	102.58	27977.7	20405.3	0.020765	2	0	2	0	3	18629.2	13262	0.020765	2	0	2	0	2	30422	22833.2	0.0284153	3	1	3	1	4	529873	1.4313e+06	0.154098	12	7	12	7	12	439014	1.26784e+06	0.115847	12	7	12	7	12	591416	1.59232e+06
			Q7Z7H8	39S ribosomal protein L10, mitochondrial OS=Homo sapiens OX=9606 GN=MRPL10 PE=1 SV=3	MRPL10	3	29.264	30985	0	0	0	0	0	0	0	32577.6	0	0	0	0	0	0	0	32956.9	0	0	0	0	0	0	0	661894	1.78792e+06	0.0651341	2	2	2	2	2	644931	1.86251e+06	0.0383142	1	1	1	1	1	671985	1.80925e+06
			Q96DA6	Mitochondrial import inner membrane translocase subunit TIM14 OS=Homo sapiens OX=9606 GN=DNAJC19 PE=1 SV=3	DNAJC19	4	12.491	116587	85031.6	0	0	0	0	0	0	32577.6	0	0.12931	2	2	2	2	2	145368	109105	0	0	0	0	0	0	1.6388e+06	4.42675e+06	0.336207	5	5	5	5	7	1.5557e+06	4.49273e+06	0.336207	5	5	5	5	6	1.75576e+06	4.72718e+06
			Q9BYD2	39S ribosomal protein L9, mitochondrial OS=Homo sapiens OX=9606 GN=MRPL9 PE=1 SV=2	MRPL9	7	30.224	85297.3	62210.8	0	0	0	0	0	0	237673	169199	0.0299625	1	1	1	1	1	196192	147252	0.0636704	2	2	2	2	2	3.18268e+06	8.59709e+06	0.269663	8	8	8	8	9	3.23313e+06	9.33702e+06	0.333333	9	9	9	9	10	3.09422e+06	8.33083e+06
			Q96EL2	28S ribosomal protein S24, mitochondrial OS=Homo sapiens OX=9606 GN=MRPS24 PE=1 SV=1	MRPS24	3	19.003	468739	341871	0.0479042	1	1	1	1	2	598767	426259	0.0479042	1	1	1	1	2	581801	436670	0.0479042	1	1	1	1	2	1.02502e+07	2.7688e+07	0.215569	3	3	3	3	7	1.05046e+07	3.03364e+07	0.329341	4	4	4	4	8	1.16034e+07	3.1241e+07
			Q09161	Nuclear cap-binding protein subunit 1 OS=Homo sapiens OX=9606 GN=NCBP1 PE=1 SV=1	NCBP1	19	91.781	775333	565482	0.0544304	4	4	4	4	5	829782	590718	0.0544304	4	4	4	4	4	946664	710517	0.0544304	4	4	4	4	4	1.58179e+07	4.27276e+07	0.187342	17	17	17	17	27	1.63359e+07	4.71769e+07	0.192405	18	18	18	18	28	1.66823e+07	4.49153e+07
			Q71F23	Centromere protein U OS=Homo sapiens OX=9606 GN=CENPU PE=1 SV=1	CENPU	6	47.493	30985	0	0	0	0	0	0	0	32577.6	0	0	0	0	0	0	0	35831.2	26893.1	0	0	0	0	0	0	655600	1.77092e+06	0.191388	7	7	7	7	7	524047	1.51341e+06	0.212919	7	7	7	7	7	676085	1.82028e+06
			Q9Y3D5	28S ribosomal protein S18c, mitochondrial OS=Homo sapiens OX=9606 GN=MRPS18C PE=1 SV=1	MRPS18C	2	15.839	30985	0	0	0	0	0	0	0	32577.6	0	0	0	0	0	0	0	32956.9	0	0	0	0	0	0	0	438592	1.18473e+06	0.0915493	1	1	1	1	1	731813	2.11342e+06	0.0915493	2	2	2	2	2	664275	1.78849e+06
			Q9BYD6	39S ribosomal protein L1, mitochondrial OS=Homo sapiens OX=9606 GN=MRPL1 PE=1 SV=2	MRPL1	5	36.885	89377.4	65186.5	0	0	0	0	0	0	117831	83883.1	0	0	0	0	0	0	110489	82927.3	0.0369231	1	1	1	1	1	1.89384e+06	5.11567e+06	0.129231	6	6	6	6	6	1.94086e+06	5.60505e+06	0.129231	6	6	6	6	6	1.98348e+06	5.34029e+06
			P62995	Transformer-2 protein homolog beta OS=Homo sapiens OX=9606 GN=TRA2B PE=1 SV=1	TRA2B	23	33.646	1.1647e+06	849465	0.0347222	1	1	1	1	1	1.03041e+06	733545	0.0347222	1	1	1	1	2	1.39132e+06	1.04426e+06	0.0590278	2	2	2	2	3	2.31598e+07	6.25597e+07	0.284722	16	10	16	10	22	2.09603e+07	6.05317e+07	0.340278	17	11	17	11	25	2.14696e+07	5.78046e+07
			Q9H9J2	39S ribosomal protein L44, mitochondrial OS=Homo sapiens OX=9606 GN=MRPL44 PE=1 SV=1	MRPL44	9	37.512	130555	95218.8	0.0481928	2	2	2	2	2	144527	102888	0.0481928	2	2	2	2	2	144142	108185	0.0240964	1	1	1	1	1	2.46386e+06	6.6554e+06	0.240964	9	9	9	9	10	2.44436e+06	7.05913e+06	0.240964	9	9	9	9	10	2.51962e+06	6.78379e+06
			Q6P5R6	60S ribosomal protein L22-like 1 OS=Homo sapiens OX=9606 GN=RPL22L1 PE=1 SV=2	RPL22L1	2	14.598	30985	0	0	0	0	0	0	0	32577.6	0	0	0	0	0	0	0	32956.9	0	0	0	0	0	0	0	563845	1.52306e+06	0.155738	2	2	2	2	2	584629	1.68836e+06	0.0983607	1	1	1	1	1	537964	1.44841e+06
			P51398	28S ribosomal protein S29, mitochondrial OS=Homo sapiens OX=9606 GN=DAP3 PE=1 SV=1	DAP3	17	45.538	980142	714858	0.0954774	4	4	4	4	4	1.06664e+06	759335	0.153266	6	6	6	6	6	1.18462e+06	889117	0.100503	4	4	4	4	4	1.71598e+07	4.63522e+07	0.278894	15	15	15	15	22	1.86277e+07	5.37952e+07	0.329146	15	15	15	15	23	2.02476e+07	5.45145e+07
			Q5VTD9	Zinc finger protein Gfi-1b OS=Homo sapiens OX=9606 GN=GFI1B PE=1 SV=1	GFI1B	4	37.468	30985	0	0	0	0	0	0	0	32577.6	0	0	0	0	0	0	0	32956.9	0	0	0	0	0	0	0	617959	1.66924e+06	0.069697	3	3	3	3	3	501479	1.44823e+06	0.0969697	4	4	4	4	4	553328	1.48977e+06
			P82933	28S ribosomal protein S9, mitochondrial OS=Homo sapiens OX=9606 GN=MRPS9 PE=1 SV=2	MRPS9	20	45.806	672611	490563	0.0909091	5	5	5	5	5	980138	697755	0.0681818	4	4	4	4	4	955228	716945	0.0883838	5	5	5	5	5	1.42896e+07	3.85991e+07	0.320707	18	18	18	18	26	1.47928e+07	4.27205e+07	0.320707	19	19	19	19	26	1.5042e+07	4.04989e+07
			P50914	60S ribosomal protein L14 OS=Homo sapiens OX=9606 GN=RPL14 PE=1 SV=4	RPL14	6	23.417	3.15143e+06	2.29847e+06	0.111628	2	2	2	2	2	4.12291e+06	2.93508e+06	0.162791	3	3	3	3	4	5.67725e+06	4.26105e+06	0.162791	3	3	3	3	5	7.25096e+07	1.95864e+08	0.27907	8	8	9	9	27	6.67129e+07	1.92662e+08	0.27907	8	8	9	9	28	7.38665e+07	1.98877e+08
			Q9NVS2	39S ribosomal protein S18a, mitochondrial OS=Homo sapiens OX=9606 GN=MRPS18A PE=1 SV=1	MRPS18A	9	22.17	227647	166032	0	0	0	0	0	0	253396	180392	0	0	0	0	0	0	231101	173452	0	0	0	0	0	0	3.84357e+06	1.03823e+07	0.321429	7	7	7	7	8	4.0092e+06	1.15783e+07	0.357143	9	9	9	9	10	4.11368e+06	1.10756e+07
			Q7Z2T5	TRMT1-like protein OS=Homo sapiens OX=9606 GN=TRMT1L PE=1 SV=2	TRMT1L	6	81.695	30985	0	0	0	0	0	0	0	16721.1	11903.6	0	0	0	0	0	0	31624.9	23736	0	0	0	0	0	0	377376	1.01937e+06	0.0327422	3	3	3	3	3	630170	1.81988e+06	0.0327422	3	3	3	3	3	327461	881654
			O15182	Centrin-3 OS=Homo sapiens OX=9606 GN=CETN3 PE=1 SV=2	CETN3	5	19.538	336141	245161	0	0	0	0	0	0	433769	308798	0	0	0	0	0	0	530411	398099	0	0	0	0	0	0	6.71149e+06	1.81292e+07	0.215569	6	6	6	6	8	7.12773e+06	2.05843e+07	0.335329	6	6	6	6	8	7.63417e+06	2.05542e+07
			Q9H814	Phosphorylated adapter RNA export protein OS=Homo sapiens OX=9606 GN=PHAX PE=1 SV=1	PHAX	5	44.375	30985	0	0	0	0	0	0	0	32577.6	0	0	0	0	0	0	0	32956.9	0	0	0	0	0	0	0	507628	1.37121e+06	0.104061	4	4	4	4	4	573930	1.65746e+06	0.129442	5	5	5	5	5	538804	1.45067e+06
			Q16629	Serine/arginine-rich splicing factor 7 OS=Homo sapiens OX=9606 GN=SRSF7 PE=1 SV=1	SRSF7	11	27.35	3.049e+06	2.22376e+06	0.12605	3	3	3	3	3	3.38516e+06	2.40988e+06	0.163866	4	4	4	4	5	3.82515e+06	2.87096e+06	0.197479	5	5	5	5	6	6.07025e+07	1.6397e+08	0.382353	10	9	10	9	19	5.51226e+07	1.5919e+08	0.382353	10	9	10	9	19	5.40988e+07	1.45655e+08
			Q5T200	Zinc finger CCCH domain-containing protein 13 OS=Homo sapiens OX=9606 GN=ZC3H13 PE=1 SV=1	ZC3H13	56	196.519	273343	199360	0.013789	2	2	2	2	2	278097	197976	0.013789	2	2	2	2	2	338944	254394	0.0191847	3	3	3	3	3	5.17758e+06	1.39858e+07	0.221823	43	43	43	43	53	4.48047e+06	1.29392e+07	0.219424	42	42	42	42	50	5.01192e+06	1.3494e+07
			Q13084	39S ribosomal protein L28, mitochondrial OS=Homo sapiens OX=9606 GN=MRPL28 PE=1 SV=4	MRPL28	4	30.138	105056	76621.3	0	0	0	0	0	0	209979	149483	0	0	0	0	0	0	126264	94767.2	0	0	0	0	0	0	2.12702e+06	5.74553e+06	0.109375	4	4	4	4	4	2.29155e+06	6.61781e+06	0.0742188	2	2	2	2	2	2.42186e+06	6.5206e+06
			Q9H7N4	Splicing factor, arginine/serine-rich 19 OS=Homo sapiens OX=9606 GN=SCAF1 PE=1 SV=3	SCAF1	21	139.186	150691	109905	0	0	0	0	0	0	121455	86463.2	0.00990854	1	1	1	1	1	130384	97859.5	0.00990854	1	1	1	1	1	2.14744e+06	5.80069e+06	0.11128	14	13	14	13	19	1.97715e+06	5.70985e+06	0.11128	14	13	14	13	16	2.28491e+06	6.15186e+06
			P82664	28S ribosomal protein S10, mitochondrial OS=Homo sapiens OX=9606 GN=MRPS10 PE=1 SV=2	MRPS10	8	22.985	780062	568931	0.0547264	1	1	1	1	1	684993	487643	0.0547264	1	1	1	1	1	748406	561715	0.0348259	1	1	1	1	1	1.10833e+07	2.99382e+07	0.383085	8	8	8	8	9	1.14323e+07	3.30157e+07	0.383085	7	7	7	7	7	1.26178e+07	3.3972e+07
			Q9NRX2	39S ribosomal protein L17, mitochondrial OS=Homo sapiens OX=9606 GN=MRPL17 PE=1 SV=1	MRPL17	8	20.038	261673	190849	0.0457143	1	1	1	1	1	403793	287459	0.0457143	1	1	1	1	1	257942	193598	0.0457143	1	1	1	1	1	4.41402e+06	1.19232e+07	0.188571	6	6	6	6	7	5.06715e+06	1.46335e+07	0.131429	4	4	4	4	5	4.82883e+06	1.30011e+07
			O60231	Pre-mRNA-splicing factor ATP-dependent RNA helicase DHX16 OS=Homo sapiens OX=9606 GN=DHX16 PE=1 SV=2	DHX16	3	119.189	30985	0	0	0	0	0	0	0	32577.6	0	0.00864553	1	0	1	0	1	32956.9	0	0.00864553	1	0	1	0	1	494569	1.33594e+06	0.0211335	3	1	3	1	5	509163	1.47042e+06	0.0211335	3	1	3	1	5	511101	1.37608e+06
			Q5JVF3	PCI domain-containing protein 2 OS=Homo sapiens OX=9606 GN=PCID2 PE=1 SV=2	PCID2	36	46	2.30199e+06	1.67893e+06	0.0501253	2	2	2	2	2	2.50542e+06	1.7836e+06	0.0501253	2	2	2	2	2	2.61424e+06	1.96211e+06	0.0726817	3	3	3	3	3	3.43383e+07	9.27551e+07	0.596491	35	35	36	36	88	3.79943e+07	1.09725e+08	0.62406	35	35	35	35	88	4.24224e+07	1.14218e+08
			Q9Y399	28S ribosomal protein S2, mitochondrial OS=Homo sapiens OX=9606 GN=MRPS2 PE=1 SV=1	MRPS2	12	33.228	834853	608892	0.0236486	1	1	1	1	1	1.17523e+06	836644	0.0506757	2	2	2	2	2	1.0825e+06	812468	0.0236486	1	1	1	1	1	1.55799e+07	4.20846e+07	0.364865	13	13	13	13	18	1.52814e+07	4.41314e+07	0.327703	11	11	11	11	16	1.57751e+07	4.24726e+07
			Q14197	Peptidyl-tRNA hydrolase ICT1, mitochondrial OS=Homo sapiens OX=9606 GN=MRPL58 PE=1 SV=1	MRPL58	4	23.615	204038	148813	0	0	0	0	0	0	276667	196958	0	0	0	0	0	0	263849	198031	0	0	0	0	0	0	3.91984e+06	1.05883e+07	0.179612	4	4	4	4	5	3.60961e+06	1.04243e+07	0.242718	5	5	5	5	6	3.69767e+06	9.95557e+06
			Q9BQC6	Ribosomal protein 63, mitochondrial OS=Homo sapiens OX=9606 GN=MRPL57 PE=1 SV=1	MRPL57	2	12.259	340490	248333	0	0	0	0	0	0	493398	351248	0.127451	1	1	1	1	1	550625	413270	0.127451	1	1	1	1	1	5.75162e+06	1.55363e+07	0.196078	2	2	2	2	2	7.07013e+06	2.0418e+07	0.196078	2	2	2	2	2	7.68295e+06	2.06855e+07
			P82673	28S ribosomal protein S35, mitochondrial OS=Homo sapiens OX=9606 GN=MRPS35 PE=1 SV=1	MRPS35	14	36.821	1.05394e+06	768679	0.0247678	1	1	1	1	1	1.27101e+06	904828	0.0897833	3	3	3	3	3	1.08934e+06	817605	0.0897833	3	3	3	3	3	1.65264e+07	4.46413e+07	0.371517	13	13	13	13	18	1.63645e+07	4.72593e+07	0.331269	14	14	14	14	17	1.81027e+07	4.87395e+07
			Q9Y3B2	Exosome complex component CSL4 OS=Homo sapiens OX=9606 GN=EXOSC1 PE=1 SV=1	EXOSC1	5	21.438	190172	138700	0.0564103	1	1	1	1	1	285334	203128	0.0564103	1	1	1	1	1	470626	353228	0.0564103	1	1	1	1	1	4.36464e+06	1.17898e+07	0.2	4	4	4	4	4	4.36474e+06	1.2605e+07	0.230769	4	4	4	4	4	4.43839e+06	1.19499e+07
			Q13617	Cullin-2 OS=Homo sapiens OX=9606 GN=CUL2 PE=1 SV=2	CUL2	1	86.927	30985	0	0	0	0	0	0	0	32577.6	0	0	0	0	0	0	0	32956.9	0	0	0	0	0	0	0	448313	1.21099e+06	0.00939597	1	1	1	1	1	507423	1.4654e+06	0.00939597	1	1	1	1	1	451732	1.21624e+06
			P82650	28S ribosomal protein S22, mitochondrial OS=Homo sapiens OX=9606 GN=MRPS22 PE=1 SV=1	MRPS22	24	41.254	2.09972e+06	1.53141e+06	0.166667	6	6	6	6	7	2.28313e+06	1.62535e+06	0.133333	5	5	5	5	6	2.35623e+06	1.76846e+06	0.177778	6	6	6	6	7	3.01669e+07	8.14874e+07	0.475	23	23	23	23	40	3.15575e+07	9.11354e+07	0.469444	20	20	20	20	39	3.47687e+07	9.36109e+07
			Q9NYK5	39S ribosomal protein L39, mitochondrial OS=Homo sapiens OX=9606 GN=MRPL39 PE=1 SV=3	MRPL39	6	38.687	118861	86690.2	0.0207101	1	1	1	1	1	149569	106478	0.0207101	1	1	1	1	1	156053	117126	0.0207101	1	1	1	1	1	1.89045e+06	5.1065e+06	0.195266	8	8	8	8	9	1.9039e+06	5.49831e+06	0.218935	9	9	9	9	10	2.25046e+06	6.0591e+06
			Q8NEF9	Serum response factor-binding protein 1 OS=Homo sapiens OX=9606 GN=SRFBP1 PE=1 SV=1	SRFBP1	6	48.604	30985	0	0	0	0	0	0	0	32373.9	23046.8	0	0	0	0	0	0	45688.7	34291.5	0	0	0	0	0	0	517201	1.39707e+06	0.170163	7	7	7	7	7	494204	1.42722e+06	0.111888	5	5	5	5	5	513845	1.38347e+06
			Q9BRJ2	39S ribosomal protein L45, mitochondrial OS=Homo sapiens OX=9606 GN=MRPL45 PE=1 SV=2	MRPL45	7	35.328	101332	73905.9	0	0	0	0	0	0	139342	99197	0	0	0	0	0	0	188576	141536	0	0	0	0	0	0	1.80293e+06	4.87009e+06	0.169935	7	7	7	7	7	2.17565e+06	6.28309e+06	0.169935	7	7	7	7	7	1.88518e+06	5.07563e+06
			Q9UI42	Carboxypeptidase A4 OS=Homo sapiens OX=9606 GN=CPA4 PE=1 SV=2	CPA4	2	47.322	183567	133883	0.0665083	3	3	3	3	4	32577.6	0	0	0	0	0	0	0	32956.9	0	0	0	0	0	0	0	899556	2.42989e+06	0	0	0	0	0	0	842651	2.43351e+06	0	0	0	0	0	0	714852	1.92466e+06
			P09001	39S ribosomal protein L3, mitochondrial OS=Homo sapiens OX=9606 GN=MRPL3 PE=1 SV=1	MRPL3	7	38.608	212419	154926	0.0258621	1	1	1	1	1	307026	218570	0.0258621	1	1	1	1	1	339869	255088	0.0258621	1	1	1	1	1	3.96496e+06	1.07102e+07	0.172414	7	7	7	7	10	3.74234e+06	1.08076e+07	0.278736	10	10	10	10	14	4.05908e+06	1.09286e+07
			Q7LGA3	Heparan sulfate 2-O-sulfotransferase 1 OS=Homo sapiens OX=9606 GN=HS2ST1 PE=1 SV=1	HS2ST1	2	41.854	30985	0	0	0	0	0	0	0	32577.6	0	0	0	0	0	0	0	40602.5	30474.1	0	0	0	0	0	0	389842	1.05305e+06	0.0505618	2	2	2	2	2	494339	1.42761e+06	0.0505618	2	2	2	2	3	565387	1.52224e+06
			Q9HC36	rRNA methyltransferase 3, mitochondrial OS=Homo sapiens OX=9606 GN=MRM3 PE=1 SV=2	MRM3	4	46.99	30985	0	0	0	0	0	0	0	32577.6	0	0	0	0	0	0	0	32956.9	0	0	0	0	0	0	0	494018	1.33445e+06	0.0880952	4	4	4	4	5	358370	1.03494e+06	0.0880952	4	4	4	4	4	463996	1.24926e+06
			P82675	28S ribosomal protein S5, mitochondrial OS=Homo sapiens OX=9606 GN=MRPS5 PE=1 SV=2	MRPS5	21	47.976	1.3678e+06	997591	0.167442	8	8	8	8	11	1.46842e+06	1.04536e+06	0.132558	6	6	6	6	9	1.55648e+06	1.16821e+06	0.169767	8	8	8	8	11	1.98617e+07	5.36508e+07	0.362791	23	23	23	23	35	1.83422e+07	5.29709e+07	0.374419	24	24	24	24	37	2.08852e+07	5.62312e+07
			Q9NSP4	Centromere protein M OS=Homo sapiens OX=9606 GN=CENPM PE=1 SV=1	CENPM	2	19.724	30985	0	0	0	0	0	0	0	32577.6	0	0	0	0	0	0	0	32956.9	0	0	0	0	0	0	0	434248	1.173e+06	0.1	2	2	2	2	2	427052	1.23329e+06	0.1	2	2	2	2	2	428840	1.15461e+06
			Q9NX20	39S ribosomal protein L16, mitochondrial OS=Homo sapiens OX=9606 GN=MRPL16 PE=1 SV=1	MRPL16	6	28.431	352730	257260	0.0398406	1	1	1	1	1	419795	298850	0.0398406	1	1	1	1	1	527348	395800	0.0398406	1	1	1	1	1	5.67171e+06	1.53205e+07	0.195219	5	5	5	5	7	6.01374e+06	1.73672e+07	0.262948	7	7	7	7	10	5.46512e+06	1.47142e+07
			P41223	Protein BUD31 homolog OS=Homo sapiens OX=9606 GN=BUD31 PE=1 SV=2	BUD31	7	16.989	30985	0	0	0	0	0	0	0	32577.6	0	0	0	0	0	0	0	32956.9	0	0	0	0	0	0	0	380563	1.02798e+06	0.1875	3	3	3	3	3	454326	1.31206e+06	0.298611	5	5	5	5	5	458905	1.23555e+06
			Q9UQ35	Serine/arginine repetitive matrix protein 2 OS=Homo sapiens OX=9606 GN=SRRM2 PE=1 SV=2	SRRM2	123	299.438	455862	332479	0.0188953	4	4	4	4	4	461403	328470	0.0377907	9	9	9	9	9	496014	372283	0.0207122	5	5	5	5	5	6.11207e+06	1.651e+07	0.242733	72	72	74	74	92	5.99442e+06	1.73114e+07	0.283067	76	76	77	77	104	6.55507e+06	1.76488e+07
			Q9NPA8	Transcription and mRNA export factor ENY2 OS=Homo sapiens OX=9606 GN=ENY2 PE=1 SV=1	ENY2	6	11.521	1.48413e+07	1.08244e+07	0.227723	4	4	4	4	6	1.55444e+07	1.1066e+07	0.227723	3	3	3	3	5	1.64665e+07	1.23589e+07	0.227723	4	4	4	4	5	1.98508e+08	5.36213e+08	0.485149	6	6	6	6	22	1.95781e+08	5.65401e+08	0.504951	7	7	7	7	23	2.15628e+08	5.80553e+08
			Q8N5N7	39S ribosomal protein L50, mitochondrial OS=Homo sapiens OX=9606 GN=MRPL50 PE=1 SV=2	MRPL50	3	18.313	292574	213386	0	0	0	0	0	0	285117	202974	0	0	0	0	0	0	338313	253921	0	0	0	0	0	0	3.9093e+06	1.05599e+07	0.246835	3	3	3	3	4	4.02725e+06	1.16304e+07	0.246835	3	3	3	3	4	3.93189e+06	1.05862e+07
			Q14146	Unhealthy ribosome biogenesis protein 2 homolog OS=Homo sapiens OX=9606 GN=URB2 PE=1 SV=2	URB2	17	170.435	30985	0	0	0	0	0	0	0	32577.6	0	0	0	0	0	0	0	32956.9	0	0	0	0	0	0	0	406528	1.09812e+06	0.089895	16	16	16	16	17	412536	1.19137e+06	0.0925197	16	16	16	16	18	433828	1.16803e+06
			Q9Y2R9	28S ribosomal protein S7, mitochondrial OS=Homo sapiens OX=9606 GN=MRPS7 PE=1 SV=2	MRPS7	15	28.116	1.82277e+06	1.32942e+06	0.243802	5	5	5	5	6	2.02912e+06	1.44452e+06	0.194215	4	4	4	4	5	2.32116e+06	1.74214e+06	0.198347	4	4	4	4	5	2.49868e+07	6.74948e+07	0.524793	16	16	16	16	28	2.67376e+07	7.7216e+07	0.524793	16	16	16	16	25	2.76507e+07	7.44465e+07
			Q9BYN8	28S ribosomal protein S26, mitochondrial OS=Homo sapiens OX=9606 GN=MRPS26 PE=1 SV=1	MRPS26	7	24.197	1.51959e+06	1.1083e+06	0.131707	3	3	3	3	3	1.91457e+06	1.36297e+06	0.180488	4	4	4	4	4	2.83901e+06	2.13081e+06	0.219512	5	5	5	5	5	2.5168e+07	6.79841e+07	0.453659	11	11	11	11	14	2.55903e+07	7.39027e+07	0.453659	11	11	11	11	17	2.66648e+07	7.1792e+07
			O43678	NADH dehydrogenase [ubiquinone] 1 alpha subcomplex subunit 2 OS=Homo sapiens OX=9606 GN=NDUFA2 PE=1 SV=3	NDUFA2	2	10.915	30985	0	0	0	0	0	0	0	32577.6	0	0	0	0	0	0	0	32956.9	0	0	0	0	0	0	0	413397	1.11667e+06	0.0808081	1	1	1	1	1	362862	1.04792e+06	0.10101	1	1	1	1	1	441988	1.19e+06
			Q96A35	39S ribosomal protein L24, mitochondrial OS=Homo sapiens OX=9606 GN=MRPL24 PE=1 SV=1	MRPL24	5	24.899	389160	283830	0.0462963	1	1	1	1	1	389388	277204	0.0462963	1	1	1	1	1	372623	279672	0.0462963	1	1	1	1	1	4.67186e+06	1.26197e+07	0.240741	6	6	6	6	8	4.71908e+06	1.36283e+07	0.240741	5	5	5	5	7	5.07092e+06	1.36529e+07
			Q9Y2Q9	28S ribosomal protein S28, mitochondrial OS=Homo sapiens OX=9606 GN=MRPS28 PE=1 SV=1	MRPS28	8	20.83	1.42257e+06	1.03754e+06	0.144385	3	3	3	3	3	1.62835e+06	1.15921e+06	0.144385	3	3	3	3	3	1.71046e+06	1.28379e+06	0.144385	3	3	3	3	3	1.94272e+07	5.2477e+07	0.294118	8	8	8	8	11	1.99106e+07	5.75002e+07	0.294118	7	7	7	7	9	1.97187e+07	5.30905e+07
			O75531	Barrier-to-autointegration factor OS=Homo sapiens OX=9606 GN=BANF1 PE=1 SV=1	BANF1	3	10.052	30985	0	0	0	0	0	0	0	32577.6	0	0	0	0	0	0	0	32956.9	0	0	0	0	0	0	0	367983	993999	0.235955	2	2	2	2	2	446115	1.28834e+06	0.0786517	1	1	1	1	1	385127	1.03691e+06
			Q13206	Probable ATP-dependent RNA helicase DDX10 OS=Homo sapiens OX=9606 GN=DDX10 PE=1 SV=2	DDX10	11	100.825	75616.2	55150	0	0	0	0	0	0	55052.9	39191.9	0	0	0	0	0	0	97864.3	73451.9	0	0	0	0	0	0	925681	2.50046e+06	0.0914286	8	8	8	8	9	896842	2.59001e+06	0.072	7	7	7	7	7	921398	2.48076e+06
			Q9Y3D3	28S ribosomal protein S16, mitochondrial OS=Homo sapiens OX=9606 GN=MRPS16 PE=1 SV=1	MRPS16	5	15.335	899643	656146	0.0583942	1	1	1	1	1	1.14092e+06	812216	0.0583942	1	1	1	1	1	1.19019e+06	893292	0.0583942	1	1	1	1	1	1.27708e+07	3.44966e+07	0.394161	5	5	5	5	7	1.32847e+07	3.83651e+07	0.394161	5	5	5	5	8	1.34943e+07	3.6332e+07
			Q13610	Periodic tryptophan protein 1 homolog OS=Homo sapiens OX=9606 GN=PWP1 PE=1 SV=1	PWP1	11	55.793	309765	225924	0.0359281	2	2	2	2	2	400230	284922	0.0219561	1	1	1	1	1	410687	308240	0.0219561	1	1	1	1	1	4.55256e+06	1.22974e+07	0.205589	11	11	11	11	13	4.09208e+06	1.18176e+07	0.177645	10	10	10	10	12	4.53878e+06	1.22202e+07
			P18859	ATP synthase-coupling factor 6, mitochondrial OS=Homo sapiens OX=9606 GN=ATP5PF PE=1 SV=1	ATP5PF	4	12.58	558644	407442	0	0	0	0	0	0	561749	399906	0	0	0	0	0	0	617646	463573	0	0	0	0	0	0	6.14745e+06	1.66056e+07	0.314815	3	3	3	3	4	7.1312e+06	2.05943e+07	0.314815	3	3	3	3	3	7.31025e+06	1.9682e+07
			Q8IXM3	39S ribosomal protein L41, mitochondrial OS=Homo sapiens OX=9606 GN=MRPL41 PE=1 SV=1	MRPL41	3	15.373	409630	298759	0.0510949	1	1	1	1	1	433706	308754	0.0510949	1	1	1	1	1	539939	405251	0.0510949	1	1	1	1	1	5.14967e+06	1.39104e+07	0.19708	3	3	3	3	3	5.42191e+06	1.5658e+07	0.19708	3	3	3	3	3	5.65603e+06	1.52282e+07
			O96008	Mitochondrial import receptor subunit TOM40 homolog OS=Homo sapiens OX=9606 GN=TOMM40 PE=1 SV=1	TOMM40	2	37.869	30985	0	0	0	0	0	0	0	32577.6	0	0	0	0	0	0	0	32956.9	0	0	0	0	0	0	0	279482	754941	0.0554017	2	2	2	2	2	434448	1.25465e+06	0.0554017	2	2	2	2	2	447150	1.2039e+06
			P82912	28S ribosomal protein S11, mitochondrial OS=Homo sapiens OX=9606 GN=MRPS11 PE=1 SV=2	MRPS11	5	20.603	316163	230590	0.0876289	1	1	1	1	1	448357	319184	0.14433	2	2	2	2	2	456096	342322	0.14433	2	2	2	2	2	4.56964e+06	1.23436e+07	0.14433	3	3	3	3	4	4.60427e+06	1.32968e+07	0.21134	4	4	4	4	5	4.94028e+06	1.33012e+07
			P46087	Probable 28S rRNA (cytosine(4447)-C(5))-methyltransferase OS=Homo sapiens OX=9606 GN=NOP2 PE=1 SV=2	NOP2	25	89.247	990801	722631	0.121921	9	9	9	9	9	945922	673398	0.119458	9	9	9	9	9	950284	713234	0.110837	8	8	8	8	8	1.14203e+07	3.08486e+07	0.279557	25	25	25	25	35	1.05534e+07	3.04775e+07	0.291872	25	25	25	25	37	1.11895e+07	3.01265e+07
			O15235	28S ribosomal protein S12, mitochondrial OS=Homo sapiens OX=9606 GN=MRPS12 PE=1 SV=1	MRPS12	4	15.163	682205	497560	0.0797101	1	1	1	1	1	1.38027e+06	982606	0.0797101	1	1	1	1	1	1.10327e+06	828057	0.144928	2	2	2	2	2	1.07578e+07	2.90592e+07	0.217391	4	4	4	4	6	1.24268e+07	3.58875e+07	0.217391	4	4	4	4	6	1.14639e+07	3.08653e+07
			Q9H0U6	39S ribosomal protein L18, mitochondrial OS=Homo sapiens OX=9606 GN=MRPL18 PE=1 SV=1	MRPL18	5	20.564	462123	337045	0.0944444	2	2	2	2	2	522187	371743	0.0944444	2	2	2	2	3	641927	481797	0.0944444	2	2	2	2	3	6.27035e+06	1.69376e+07	0.227778	5	5	5	5	7	5.79102e+06	1.6724e+07	0.227778	4	4	4	4	6	6.1429e+06	1.65391e+07
			Q86VM9	Zinc finger CCCH domain-containing protein 18 OS=Homo sapiens OX=9606 GN=ZC3H18 PE=1 SV=2	ZC3H18	67	106.315	2.42403e+06	1.76794e+06	0.128017	10	10	10	10	11	2.58649e+06	1.84131e+06	0.151102	12	12	12	12	13	2.54327e+06	1.90885e+06	0.117524	9	9	9	9	10	2.75876e+07	7.452e+07	0.43022	40	40	41	41	60	2.80479e+07	8.10001e+07	0.462749	43	43	43	43	65	2.9088e+07	7.83162e+07
			Q96KR6	Protein FAM210B, mitochondrial OS=Homo sapiens OX=9606 GN=FAM210B PE=1 SV=2	FAM210B	1	20.411	30985	0	0	0	0	0	0	0	32577.6	0	0	0	0	0	0	0	32956.9	0	0	0	0	0	0	0	348789	942154	0.114583	1	1	1	1	2	351715	1.01572e+06	0.114583	1	1	1	1	2	363631	979037
			Q02543	60S ribosomal protein L18a OS=Homo sapiens OX=9606 GN=RPL18A PE=1 SV=2	RPL18A	11	20.749	3.35895e+06	2.44982e+06	0.227273	4	4	4	4	5	4.0483e+06	2.88196e+06	0.102273	2	2	2	2	3	4.28462e+06	3.21581e+06	0.181818	3	3	3	3	4	4.29783e+07	1.16093e+08	0.443182	11	11	11	11	15	4.09002e+07	1.18117e+08	0.369318	11	11	11	11	19	4.23055e+07	1.13903e+08
			Q15397	Pumilio homolog 3 OS=Homo sapiens OX=9606 GN=PUM3 PE=1 SV=3	PUM3	20	73.538	257445	187765	0.0246914	2	2	2	2	3	330294	235135	0.0246914	2	2	2	2	4	377418	283270	0.037037	3	3	3	3	4	3.52324e+06	9.51703e+06	0.216049	17	17	17	17	19	3.37146e+06	9.73652e+06	0.237654	18	18	18	18	21	3.44768e+06	9.28249e+06
			Q8TCC3	39S ribosomal protein L30, mitochondrial OS=Homo sapiens OX=9606 GN=MRPL30 PE=1 SV=1	MRPL30	2	18.534	30985	0	0	0	0	0	0	0	32577.6	0	0	0	0	0	0	0	32956.9	0	0	0	0	0	0	0	342792	925954	0.229814	4	4	4	4	4	246809	712764	0.180124	3	3	3	3	3	495639	1.33445e+06
			Q96DV4	39S ribosomal protein L38, mitochondrial OS=Homo sapiens OX=9606 GN=MRPL38 PE=1 SV=2	MRPL38	7	44.568	251227	183230	0.0263158	1	1	1	1	1	308854	219872	0.0447368	2	2	2	2	2	286401	214958	0.0447368	2	2	2	2	2	3.07476e+06	8.30557e+06	0.123684	6	6	6	6	9	2.89176e+06	8.35118e+06	0.152632	7	7	7	7	9	3.11998e+06	8.4002e+06
			O60508	Pre-mRNA-processing factor 17 OS=Homo sapiens OX=9606 GN=CDC40 PE=1 SV=1	CDC40	16	65.479	46745.2	34093.2	0	0	0	0	0	0	43692.5	31104.5	0	0	0	0	0	0	60627.8	45504.1	0	0	0	0	0	0	462841	1.25023e+06	0.131261	7	7	7	7	8	529919	1.53036e+06	0.132988	6	6	6	6	6	621176	1.67245e+06
			Q9BV38	WD repeat-containing protein 18 OS=Homo sapiens OX=9606 GN=WDR18 PE=1 SV=2	WDR18	11	47.375	848661	618963	0.0439815	2	2	2	2	2	812817	578641	0.0439815	2	2	2	2	2	864850	649112	0.0439815	2	2	2	2	2	9.17874e+06	2.47937e+07	0.24537	11	11	11	11	13	8.75744e+06	2.52908e+07	0.24537	11	11	11	11	13	9.07697e+06	2.44387e+07
			O60287	Nucleolar pre-ribosomal-associated protein 1 OS=Homo sapiens OX=9606 GN=URB1 PE=1 SV=4	URB1	18	254.227	30985	0	0	0	0	0	0	0	32577.6	0	0	0	0	0	0	0	32956.9	0	0	0	0	0	0	0	323867	874834	0.0576838	13	13	13	13	14	347422	1.00333e+06	0.0656099	15	15	15	15	15	355571	957335
			Q14592	Zinc finger protein 460 OS=Homo sapiens OX=9606 GN=ZNF460 PE=1 SV=2	ZNF460	5	63.624	30985	0	0.0160142	1	1	1	1	1	39281.9	27964.6	0.0160142	1	1	1	1	1	32956.9	0	0	0	0	0	0	0	361564	976662	0.0658363	4	3	4	3	4	344326	994387	0.0658363	4	3	4	3	4	387194	1.04248e+06
			Q8IZL8	Proline-, glutamic acid- and leucine-rich protein 1 OS=Homo sapiens OX=9606 GN=PELP1 PE=1 SV=2	PELP1	14	119.624	192336	140279	0.0141593	1	1	1	1	1	153495	109273	0.0141593	1	1	1	1	1	168534	126493	0.0141593	1	1	1	1	1	1.85506e+06	5.01091e+06	0.141593	13	13	13	13	15	1.76042e+06	5.08396e+06	0.130088	12	12	12	12	14	1.81773e+06	4.89402e+06
			Q9NP92	39S ribosomal protein S30, mitochondrial OS=Homo sapiens OX=9606 GN=MRPS30 PE=1 SV=2	MRPS30	3	50.333	81154.6	59189.3	0	0	0	0	0	0	121110	86217.6	0	0	0	0	0	0	252003	189141	0	0	0	0	0	0	1.44944e+06	3.91523e+06	0.102506	4	4	4	4	5	1.39254e+06	4.02154e+06	0.102506	4	4	4	4	5	1.42949e+06	3.84875e+06
			Q9ULR0	Pre-mRNA-splicing factor ISY1 homolog OS=Homo sapiens OX=9606 GN=ISY1 PE=1 SV=3	ISY1	6	32.972	118969	86768.7	0	0	0	0	0	0	74220.8	52837.4	0	0	0	0	0	0	123149	92429.6	0	0	0	0	0	0	1.05155e+06	2.84047e+06	0.164912	5	5	5	5	6	1.08398e+06	3.13044e+06	0.136842	4	4	4	4	5	1.0982e+06	2.95679e+06
			Q96NC0	Zinc finger matrin-type protein 2 OS=Homo sapiens OX=9606 GN=ZMAT2 PE=1 SV=1	ZMAT2	2	23.597	30985	0	0	0	0	0	0	0	32577.6	0	0	0	0	0	0	0	32956.9	0	0	0	0	0	0	0	388004	1.04808e+06	0.0603015	1	1	1	1	1	313883	906470	0	0	0	0	0	0	313697	844595
			P53701	Holocytochrome c-type synthase OS=Homo sapiens OX=9606 GN=HCCS PE=1 SV=1	HCCS	5	30.582	30985	0	0	0	0	0	0	0	32577.6	0	0	0	0	0	0	0	32956.9	0	0	0	0	0	0	0	305268	824593	0.0335821	1	1	1	1	1	351449	1.01496e+06	0.0597015	2	2	2	2	2	355524	957208
			O95707	Ribonuclease P protein subunit p29 OS=Homo sapiens OX=9606 GN=POP4 PE=1 SV=2	POP4	2	25.409	30985	0	0.0409091	1	1	1	1	1	32577.6	0	0.0409091	1	1	1	1	1	32956.9	0	0.0409091	1	1	1	1	1	346042	934734	0.104545	2	2	2	2	2	314296	907663	0	0	0	0	0	0	340783	917519
			Q15024	Exosome complex component RRP42 OS=Homo sapiens OX=9606 GN=EXOSC7 PE=1 SV=3	EXOSC7	5	31.801	221758	161737	0.0378007	1	1	1	1	1	284842	202778	0.0378007	1	1	1	1	1	389827	292584	0.0790378	2	2	2	2	2	3.00278e+06	8.11115e+06	0.243986	6	6	6	6	7	2.75186e+06	7.94715e+06	0.213058	5	5	5	5	7	3.21377e+06	8.65273e+06
			Q15007	Pre-mRNA-splicing regulator WTAP OS=Homo sapiens OX=9606 GN=WTAP PE=1 SV=2	WTAP	18	44.217	811555	591900	0.138889	4	4	4	4	4	818732	582852	0.138889	4	4	4	4	4	890537	668391	0.138889	4	4	4	4	4	8.5567e+06	2.31135e+07	0.343434	15	15	15	15	21	8.16106e+06	2.35685e+07	0.318182	14	14	14	14	20	9.09544e+06	2.44885e+07
			Q12962	Transcription initiation factor TFIID subunit 10 OS=Homo sapiens OX=9606 GN=TAF10 PE=1 SV=1	TAF10	2	21.698	30985	0	0	0	0	0	0	0	32577.6	0	0	0	0	0	0	0	32956.9	0	0	0	0	0	0	0	317205	856839	0.0642202	1	1	1	1	1	306328	884652	0.0642202	1	1	1	1	1	349722	941589
			O75880	Protein SCO1 homolog, mitochondrial OS=Homo sapiens OX=9606 GN=SCO1 PE=1 SV=1	SCO1	4	33.793	53701	39166.3	0	0	0	0	0	0	69804	49693.2	0	0	0	0	0	0	63793.4	47880	0	0	0	0	0	0	582140	1.57248e+06	0.136213	4	4	4	4	4	596584	1.72289e+06	0.106312	4	4	4	4	4	670105	1.80418e+06
			Q15269	Periodic tryptophan protein 2 homolog OS=Homo sapiens OX=9606 GN=PWP2 PE=1 SV=2	PWP2	9	102.387	29429.2	21463.9	0.00979325	1	1	1	1	1	78214.8	55680.7	0	0	0	0	0	0	61446.1	46118.3	0.00979325	1	1	1	1	1	514353	1.38938e+06	0.0707291	7	7	7	7	9	532451	1.53768e+06	0.0707291	7	7	7	7	8	463896	1.24899e+06
			Q53GS7	mRNA export factor GLE1 OS=Homo sapiens OX=9606 GN=GLE1 PE=1 SV=2	GLE1	19	79.786	409442	298623	0.0415473	2	2	2	2	2	340450	242365	0.0329513	2	2	2	2	2	552122	414395	0.0558739	3	3	3	3	3	3.82786e+06	1.03399e+07	0.246418	20	20	20	20	25	4.05824e+06	1.17199e+07	0.260745	21	21	21	21	27	4.29435e+06	1.15621e+07
			Q9Y2R4	Probable ATP-dependent RNA helicase DDX52 OS=Homo sapiens OX=9606 GN=DDX52 PE=1 SV=4	DDX52	6	67.424	38480.1	28065.1	0	0	0	0	0	0	30878.8	21982.5	0	0	0	0	0	0	24446.9	18348.6	0	0	0	0	0	0	312809	844964	0.0500835	3	3	3	3	4	259963	750753	0.0634391	4	4	4	4	5	302891	815501
			P57678	Gem-associated protein 4 OS=Homo sapiens OX=9606 GN=GEMIN4 PE=1 SV=2	GEMIN4	3	119.96	165066	120389	0.00661626	1	1	1	1	1	144931	103176	0.00661626	1	1	1	1	1	177469	133199	0.00661626	1	1	1	1	1	1.62291e+06	4.38382e+06	0.00661626	1	1	1	1	2	1.52048e+06	4.39101e+06	0.00661626	1	1	1	1	2	1.45471e+06	3.91664e+06
			Q96B26	Exosome complex component RRP43 OS=Homo sapiens OX=9606 GN=EXOSC8 PE=1 SV=1	EXOSC8	7	30.02	493397	359855	0.0471014	1	1	1	1	1	666803	474694	0.0471014	1	1	1	1	1	745379	559443	0.0471014	1	1	1	1	1	5.97582e+06	1.6142e+07	0.15942	5	5	5	5	7	5.42706e+06	1.56729e+07	0.0905797	3	3	3	3	5	6.27877e+06	1.69049e+07
			Q9BVS5	tRNA (adenine(58)-N(1))-methyltransferase, mitochondrial OS=Homo sapiens OX=9606 GN=TRMT61B PE=1 SV=2	TRMT61B	3	52.932	30985	0	0	0	0	0	0	0	32577.6	0	0	0	0	0	0	0	32956.9	0	0	0	0	0	0	0	280032	756427	0.0503145	3	3	3	3	3	280395	809757	0.0922432	5	5	5	5	5	343147	923885
			P56962	Syntaxin-17 OS=Homo sapiens OX=9606 GN=STX17 PE=1 SV=2	STX17	4	33.383	30985	0	0	0	0	0	0	0	32577.6	0	0.0231788	1	1	1	1	1	32956.9	0	0	0	0	0	0	0	293387	792502	0.0463576	2	2	2	2	2	279336	806699	0.145695	4	4	4	4	4	324736	874316
			Q99873	Protein arginine N-methyltransferase 1 OS=Homo sapiens OX=9606 GN=PRMT1 PE=1 SV=3	PRMT1	6	42.434	43131.9	31457.8	0	0	0	0	0	0	59430.4	42308.2	0	0	0	0	0	0	42772.6	32102.9	0	0	0	0	0	0	415652	1.12276e+06	0.132075	5	5	5	5	5	434108	1.25367e+06	0.140162	4	4	4	4	4	485590	1.3074e+06
			Q9NVP1	ATP-dependent RNA helicase DDX18 OS=Homo sapiens OX=9606 GN=DDX18 PE=1 SV=2	DDX18	18	75.359	338068	246567	0.058209	4	4	4	4	4	337218	240064	0.0402985	3	3	3	3	3	379107	284538	0.058209	4	4	4	4	4	3.1229e+06	8.43562e+06	0.250746	18	18	18	18	22	3.15003e+06	9.09704e+06	0.250746	18	18	18	18	22	3.4055e+06	9.16894e+06
			Q9NWU5	39S ribosomal protein L22, mitochondrial OS=Homo sapiens OX=9606 GN=MRPL22 PE=1 SV=1	MRPL22	5	23.626	378043	275722	0.0339806	1	1	1	1	1	433776	308803	0.0339806	1	1	1	1	1	419722	315022	0.0339806	1	1	1	1	1	3.76174e+06	1.01613e+07	0.26699	6	6	6	6	6	3.80873e+06	1.09993e+07	0.26699	6	6	6	6	6	3.64092e+06	9.80276e+06
			A2AJT9	BCLAF1 and THRAP3 family member 3 OS=Homo sapiens OX=9606 GN=BCLAF3 PE=1 SV=1	BCLAF3	6	83.82	30985	0	0	0	0	0	0	0	32577.6	0	0	0	0	0	0	0	32956.9	0	0	0	0	0	0	0	268615	725586	0.068917	5	5	5	5	5	289303	835484	0.0379747	3	3	3	3	3	321293	865047
			Q52LJ0	Protein FAM98B OS=Homo sapiens OX=9606 GN=FAM98B PE=1 SV=2	FAM98B	5	45.519	166955	121767	0.0161663	1	0	1	0	1	165607	117895	0.0161663	1	0	1	0	1	233721	175419	0.0531178	2	1	2	1	2	1.54676e+06	4.17812e+06	0.159353	6	5	6	5	7	1.69418e+06	4.89266e+06	0.159353	6	5	6	5	7	1.8379e+06	4.94835e+06
			Q9BRJ6	Uncharacterized protein C7orf50 OS=Homo sapiens OX=9606 GN=C7orf50 PE=1 SV=1	C7orf50	5	22.07	389764	284271	0.0412371	1	1	1	1	1	332866	236966	0.0412371	1	1	1	1	1	576532	432715	0.0412371	1	1	1	1	1	3.67184e+06	9.91842e+06	0.402062	7	7	7	7	9	3.48959e+06	1.00776e+07	0.402062	6	6	6	6	8	4.30664e+06	1.15951e+07
			Q9P287	BRCA2 and CDKN1A-interacting protein OS=Homo sapiens OX=9606 GN=BCCIP PE=1 SV=1	BCCIP	5	35.957	30985	0	0	0	0	0	0	0	32577.6	0	0	0	0	0	0	0	32956.9	0	0	0	0	0	0	0	296298	800364	0.0764331	2	2	2	2	3	268511	775438	0.0541401	2	2	2	2	3	305185	821676
			Q9BZZ5	Apoptosis inhibitor 5 OS=Homo sapiens OX=9606 GN=API5 PE=1 SV=3	API5	5	58.968	30985	0	0	0	0	0	0	0	32577.6	0	0	0	0	0	0	0	32956.9	0	0	0	0	0	0	0	309761	836731	0.0477099	3	3	3	3	3	266150	768621	0.0152672	1	1	1	1	1	290975	783419
			P26599	Polypyrimidine tract-binding protein 1 OS=Homo sapiens OX=9606 GN=PTBP1 PE=1 SV=2	PTBP1	6	59.596	3.67514e+06	2.68043e+06	0.140036	10	6	10	6	18	4.20484e+06	2.99341e+06	0.140036	11	6	11	6	19	4.05382e+06	3.04259e+06	0.140036	10	6	10	6	18	3.20011e+07	8.64417e+07	0.127469	7	5	7	5	9	4.16412e+07	1.20257e+08	0.140036	8	5	8	5	10	3.37392e+07	9.08391e+07
			P82914	28S ribosomal protein S15, mitochondrial OS=Homo sapiens OX=9606 GN=MRPS15 PE=1 SV=1	MRPS15	11	29.823	1.514e+06	1.10422e+06	0.0583658	2	2	2	2	2	1.62409e+06	1.15618e+06	0.140078	4	4	4	4	4	1.54251e+06	1.15773e+06	0.105058	3	3	3	3	3	1.37529e+07	3.71496e+07	0.287938	10	10	10	10	14	1.40109e+07	4.04624e+07	0.322957	11	11	11	11	15	1.39923e+07	3.76727e+07
			Q9Y2J2	Band 4.1-like protein 3 OS=Homo sapiens OX=9606 GN=EPB41L3 PE=1 SV=2	EPB41L3	14	120.603	108065	78816.4	0.0156394	2	1	2	1	2	150462	107113	0.023919	3	2	3	2	3	173830	130468	0.023919	3	2	3	2	3	1.30737e+06	3.53147e+06	0.137075	15	12	15	12	16	1.17135e+06	3.38276e+06	0.119595	13	10	13	10	14	1.3e+06	3.50012e+06
			Q92665	28S ribosomal protein S31, mitochondrial OS=Homo sapiens OX=9606 GN=MRPS31 PE=1 SV=3	MRPS31	12	45.29	319313	232888	0	0	0	0	0	0	1.09659e+06	780655	0.0177215	1	1	1	1	1	435276	326696	0.0202532	1	1	1	1	1	4.39861e+06	1.18816e+07	0.220253	11	11	11	11	14	4.83593e+06	1.39658e+07	0.237975	11	11	11	11	13	5.01512e+06	1.35027e+07
			P84090	Enhancer of rudimentary homolog OS=Homo sapiens OX=9606 GN=ERH PE=1 SV=1	ERH	13	12.251	5.63031e+07	4.10641e+07	0.278846	4	4	4	4	9	6.44258e+07	4.58645e+07	0.278846	5	5	5	5	11	6.85582e+07	5.14562e+07	0.278846	5	5	5	5	11	5.65598e+08	1.5278e+09	0.634615	12	12	13	13	35	5.19023e+08	1.4989e+09	0.634615	12	12	13	13	35	5.73902e+08	1.54517e+09
			Q9UNP9	Peptidyl-prolyl cis-trans isomerase E OS=Homo sapiens OX=9606 GN=PPIE PE=1 SV=1	PPIE	10	33.41	130806	95402.3	0	0	0	0	0	0	64688	46051.1	0	0	0	0	0	0	88618	66512.1	0	0	0	0	0	0	742347	2.00524e+06	0.122924	3	3	3	3	3	754806	2.17982e+06	0.156146	4	4	4	4	4	905823	2.43883e+06
			Q9UIG0	Tyrosine-protein kinase BAZ1B OS=Homo sapiens OX=9606 GN=BAZ1B PE=1 SV=2	BAZ1B	22	170.796	104313	76079.7	0.00674309	1	1	1	1	1	116618	83019.6	0.0202293	3	3	3	3	3	98542.1	73960.6	0.0121376	2	2	2	2	2	904614	2.44356e+06	0.107215	17	17	17	17	18	930797	2.68807e+06	0.143628	22	22	22	22	23	946120	2.54732e+06
			Q6P161	39S ribosomal protein L54, mitochondrial OS=Homo sapiens OX=9606 GN=MRPL54 PE=1 SV=1	MRPL54	2	15.809	448876	327384	0	0	0	0	0	0	432047	307572	0.0724638	1	1	1	1	1	540643	405778	0.0724638	1	1	1	1	1	3.99899e+06	1.08021e+07	0.137681	2	2	2	2	2	4.03257e+06	1.16457e+07	0.137681	2	2	2	2	2	4.17692e+06	1.12459e+07
			Q9HAN9	Nicotinamide/nicotinic acid mononucleotide adenylyltransferase 1 OS=Homo sapiens OX=9606 GN=NMNAT1 PE=1 SV=1	NMNAT1	2	31.913	30985	0	0	0	0	0	0	0	32577.6	0	0	0	0	0	0	0	32956.9	0	0	0	0	0	0	0	222030	599750	0.0394265	1	1	1	1	1	306430	884945	0.078853	2	2	2	2	2	309390	832999
			Q9H8H2	Probable ATP-dependent RNA helicase DDX31 OS=Homo sapiens OX=9606 GN=DDX31 PE=1 SV=2	DDX31	20	94.029	188431	137430	0.0481786	5	5	5	5	5	198489	141303	0.039953	4	4	4	4	5	213129	159964	0.039953	4	4	4	4	4	1.69089e+06	4.56744e+06	0.166863	16	16	16	16	20	1.62272e+06	4.68627e+06	0.197415	20	20	20	20	24	1.7839e+06	4.80294e+06
			Q9GZT6	Coiled-coil domain-containing protein 90B, mitochondrial OS=Homo sapiens OX=9606 GN=CCDC90B PE=1 SV=2	CCDC90B	3	29.487	30985	0	0	0	0	0	0	0	32577.6	0	0	0	0	0	0	0	32956.9	0	0	0	0	0	0	0	248297	670704	0.0629921	2	2	2	2	2	267026	771149	0.0629921	2	2	2	2	2	302561	814613
			Q75N03	E3 ubiquitin-protein ligase Hakai OS=Homo sapiens OX=9606 GN=CBLL1 PE=1 SV=1	CBLL1	6	54.484	94289.1	68768.9	0	0	0	0	0	0	115261	82054.1	0	0	0	0	0	0	129971	97549.7	0	0	0	0	0	0	1.00632e+06	2.71828e+06	0.0488798	3	3	3	3	5	869514	2.51109e+06	0.0488798	3	3	3	3	4	971142	2.61469e+06
			Q96GC5	39S ribosomal protein L48, mitochondrial OS=Homo sapiens OX=9606 GN=MRPL48 PE=1 SV=2	MRPL48	4	23.92	377863	275591	0	0	0	0	0	0	287925	204973	0.0613208	1	1	1	1	1	466605	350210	0.0613208	1	1	1	1	1	3.07417e+06	8.30399e+06	0.198113	4	4	4	4	6	3.14662e+06	9.08719e+06	0.198113	4	4	4	4	5	3.13539e+06	8.44169e+06
			O60293	Zinc finger C3H1 domain-containing protein OS=Homo sapiens OX=9606 GN=ZFC3H1 PE=1 SV=3	ZFC3H1	62	226.214	382331	278849	0.0351936	8	8	8	8	8	413408	294304	0.0432378	9	9	9	9	9	425877	319641	0.042735	10	10	10	10	10	3.29976e+06	8.91335e+06	0.162393	36	36	36	36	42	3.28583e+06	9.48922e+06	0.161388	35	35	35	35	40	3.69683e+06	9.9533e+06
			Q99549	M-phase phosphoprotein 8 OS=Homo sapiens OX=9606 GN=MPHOSPH8 PE=1 SV=2	MPHOSPH8	6	97.123	30985	0	0	0	0	0	0	0	22061.2	15705.3	0.00813953	1	1	1	1	1	41624.2	31241	0.0197674	2	2	2	2	2	258037	697012	0.027907	3	3	3	3	3	236865	684047	0.0290698	3	3	3	3	3	274976	740342
			P61964	WD repeat-containing protein 5 OS=Homo sapiens OX=9606 GN=WDR5 PE=1 SV=1	WDR5	4	36.565	30985	0	0	0	0	0	0	0	32577.6	0	0	0	0	0	0	0	32956.9	0	0	0	0	0	0	0	357766	966401	0.101796	3	3	3	3	3	224621	648686	0.149701	4	4	4	4	4	243353	655200
			P30049	ATP synthase subunit delta, mitochondrial OS=Homo sapiens OX=9606 GN=ATP5F1D PE=1 SV=2	ATP5F1D	2	17.479	875106	638250	0.136905	2	2	2	2	2	848713	604195	0.136905	2	2	2	2	2	834136	626060	0.136905	2	2	2	2	2	6.83248e+06	1.8456e+07	0.136905	2	2	2	2	3	6.77984e+06	1.95796e+07	0.136905	2	2	2	2	2	7.11103e+06	1.91457e+07
			O43181	NADH dehydrogenase [ubiquinone] iron-sulfur protein 4, mitochondrial OS=Homo sapiens OX=9606 GN=NDUFS4 PE=1 SV=1	NDUFS4	2	20.095	30985	0	0.0514286	1	1	1	1	1	32577.6	0	0.0514286	1	1	1	1	1	80187.9	60184.9	0.0514286	1	1	1	1	1	329267	889421	0.137143	2	2	2	2	2	343958	993324	0.137143	2	2	2	2	2	377884	1.01741e+06
			P52434	DNA-directed RNA polymerases I, II, and III subunit RPABC3 OS=Homo sapiens OX=9606 GN=POLR2H PE=1 SV=4	POLR2H	1	17.132	30985	0	0	0	0	0	0	0	32577.6	0	0	0	0	0	0	0	32956.9	0	0	0	0	0	0	0	277250	748912	0.16	2	2	2	2	2	248012	716239	0.0733333	1	1	1	1	1	255311	687397
			Q12905	Interleukin enhancer-binding factor 2 OS=Homo sapiens OX=9606 GN=ILF2 PE=1 SV=2	ILF2	12	43.035	263237	191990	0.0820513	3	3	3	3	3	373720	266050	0.0820513	3	3	3	3	3	460714	345788	0.0820513	3	3	3	3	3	2.76008e+06	7.45557e+06	0.2	8	8	8	8	9	2.8363e+06	8.191e+06	0.2	10	10	10	10	11	3.04422e+06	8.19621e+06
			P06576	ATP synthase subunit beta, mitochondrial OS=Homo sapiens OX=9606 GN=ATP5F1B PE=1 SV=3	ATP5F1B	16	56.525	2.04346e+06	1.49038e+06	0.0756144	4	4	4	4	6	2.04798e+06	1.45795e+06	0.0982987	5	5	5	5	7	2.03131e+06	1.5246e+06	0.124764	6	6	6	6	8	1.51687e+07	4.09739e+07	0.31758	14	14	14	14	22	1.59648e+07	4.61052e+07	0.31758	14	14	14	14	22	1.83208e+07	4.93267e+07
			Q5RKV6	Exosome complex component MTR3 OS=Homo sapiens OX=9606 GN=EXOSC6 PE=1 SV=1	EXOSC6	6	28.218	630377	459760	0.0404412	1	1	1	1	1	715895	509643	0.0404412	1	1	1	1	1	759796	570264	0.0955882	3	3	3	3	3	6.04837e+06	1.63379e+07	0.191176	5	5	5	5	7	5.43328e+06	1.56909e+07	0.191176	5	5	5	5	7	5.42301e+06	1.46009e+07
			P11388	DNA topoisomerase 2-alpha OS=Homo sapiens OX=9606 GN=TOP2A PE=1 SV=3	TOP2A	45	174.276	358023	261121	0.0444154	7	3	7	3	7	369631	263139	0.0502939	8	4	8	4	8	336970	252912	0.0378837	6	3	6	3	6	2.77632e+06	7.49943e+06	0.242978	37	24	37	24	39	2.76168e+06	7.9755e+06	0.265839	38	25	38	25	42	2.97217e+06	8.00225e+06
			Q13868	Exosome complex component RRP4 OS=Homo sapiens OX=9606 GN=EXOSC2 PE=1 SV=2	EXOSC2	6	32.768	339971	247954	0.0784983	2	2	2	2	2	360874	256904	0.0784983	2	2	2	2	2	436357	327507	0.0784983	2	2	2	2	2	2.95693e+06	7.98731e+06	0.194539	5	5	5	5	7	2.88673e+06	8.33665e+06	0.21843	5	5	5	5	6	3.19463e+06	8.60118e+06
			Q14690	Protein RRP5 homolog OS=Homo sapiens OX=9606 GN=PDCD11 PE=1 SV=3	PDCD11	46	208.57	269213	196348	0.02031	4	4	4	4	4	242281	172479	0.0352753	6	6	6	6	6	477222	358178	0.0448958	7	7	7	7	7	2.52466e+06	6.81964e+06	0.222341	38	38	38	38	46	2.47374e+06	7.14396e+06	0.218065	37	37	37	37	45	2.53261e+06	6.81876e+06
			Q9HD33	39S ribosomal protein L47, mitochondrial OS=Homo sapiens OX=9606 GN=MRPL47 PE=1 SV=2	MRPL47	5	29.432	242414	176802	0.08	2	2	2	2	2	430670	306592	0.08	2	2	2	2	2	572975	430045	0.08	2	2	2	2	2	2.88619e+06	7.79622e+06	0.232	6	6	6	6	6	3.08242e+06	8.90178e+06	0.272	7	7	7	7	7	3.26258e+06	8.78414e+06
			O95365	Zinc finger and BTB domain-containing protein 7A OS=Homo sapiens OX=9606 GN=ZBTB7A PE=1 SV=1	ZBTB7A	10	61.401	98664.4	71959.9	0.0136986	1	1	1	1	1	111013	79029.9	0.0136986	1	1	1	1	1	110685	83074.1	0.0136986	1	1	1	1	1	751003	2.02862e+06	0.22089	9	9	9	9	9	832521	2.40425e+06	0.22089	10	10	10	10	11	917314	2.46977e+06
			Q9UNX4	WD repeat-containing protein 3 OS=Homo sapiens OX=9606 GN=WDR3 PE=1 SV=1	WDR3	15	106.032	112505	82054.8	0.0265111	3	3	3	3	3	148159	105474	0.0265111	3	3	3	3	3	189565	142277	0.0434783	5	5	5	5	6	1.14253e+06	3.08621e+06	0.145281	15	15	15	15	18	1.07855e+06	3.11475e+06	0.127253	13	13	13	13	17	1.21252e+06	3.26458e+06
			Q9P0M9	39S ribosomal protein L27, mitochondrial OS=Homo sapiens OX=9606 GN=MRPL27 PE=1 SV=1	MRPL27	3	16.063	386014	281536	0.0675676	1	1	1	1	1	314938	224203	0.0675676	1	1	1	1	1	506996	380525	0.0675676	1	1	1	1	1	3.00777e+06	8.12462e+06	0.168919	2	2	2	2	2	2.94546e+06	8.50626e+06	0.243243	3	3	3	3	3	3.28635e+06	8.84812e+06
			Q92769	Histone deacetylase 2 OS=Homo sapiens OX=9606 GN=HDAC2 PE=1 SV=2	HDAC2	4	55.329	42311.6	30859.6	0.0245902	1	0	1	0	1	38429.4	27357.7	0	0	0	0	0	0	66425.1	49855.3	0.0245902	1	0	1	0	1	320075	864590	0.0778688	4	3	4	3	4	381622	1.10209e+06	0.112705	5	3	5	3	5	417381	1.12375e+06
			Q9ULU4	MYND-type zinc finger-containing chromatin reader ZMYND8 OS=Homo sapiens OX=9606 GN=ZMYND8 PE=1 SV=2	ZMYND8	18	131.61	95884.5	69932.5	0.0126476	2	2	2	2	2	128815	91703.1	0.00674536	1	1	1	1	1	121660	91311.6	0.00674536	1	1	1	1	1	875636	2.36528e+06	0.129005	12	12	12	12	13	862168	2.48987e+06	0.166948	14	14	14	14	15	915985	2.46619e+06
			Q9UHB9	Signal recognition particle subunit SRP68 OS=Homo sapiens OX=9606 GN=SRP68 PE=1 SV=2	SRP68	9	70.686	93557.1	68235	0	0	0	0	0	0	107571	76579.6	0	0	0	0	0	0	96488.8	72419.5	0	0	0	0	0	0	746879	2.01748e+06	0.140351	9	9	9	9	10	737481	2.12979e+06	0.135566	9	9	9	9	9	803425	2.16313e+06
			Q9NQT4	Exosome complex component RRP46 OS=Homo sapiens OX=9606 GN=EXOSC5 PE=1 SV=1	EXOSC5	4	25.233	741320	540675	0	0	0	0	0	0	767596	546448	0.0893617	2	2	2	2	2	798486	599303	0.0893617	2	2	2	2	2	5.83904e+06	1.57725e+07	0.191489	5	5	5	5	7	5.52259e+06	1.59488e+07	0.191489	5	5	5	5	6	6.37235e+06	1.71568e+07
			Q16637	Survival motor neuron protein OS=Homo sapiens OX=9606 GN=SMN2 PE=1 SV=1	SMN1; SMN2	2	31.828	30985	0	0	0	0	0	0	0	32577.6	0	0	0	0	0	0	0	32956.9	0	0	0	0	0	0	0	243314	657242	0	0	0	0	0	0	270222	780380	0	0	0	0	0	0	224447	604298
			Q9P015	39S ribosomal protein L15, mitochondrial OS=Homo sapiens OX=9606 GN=MRPL15 PE=1 SV=1	MRPL15	10	33.399	607516	443086	0.0371622	1	1	1	1	1	657493	468066	0.0371622	1	1	1	1	1	658901	494537	0.0371622	1	1	1	1	1	4.76865e+06	1.28811e+07	0.273649	8	8	8	8	9	4.6658e+06	1.34745e+07	0.334459	10	10	10	10	11	4.94546e+06	1.33151e+07
			Q9Y3B7	39S ribosomal protein L11, mitochondrial OS=Homo sapiens OX=9606 GN=MRPL11 PE=1 SV=1	MRPL11	8	20.67	893787	651875	0.109375	2	2	2	2	2	1.07625e+06	766179	0.25	5	5	5	5	5	1.25067e+06	938688	0.151042	3	3	3	3	3	7.42856e+06	2.00661e+07	0.380208	7	7	7	7	8	8.19632e+06	2.36703e+07	0.484375	9	9	9	9	10	8.23245e+06	2.2165e+07
			Q8IY81	pre-rRNA 2'-O-ribose RNA methyltransferase FTSJ3 OS=Homo sapiens OX=9606 GN=FTSJ3 PE=1 SV=2	FTSJ3	15	96.499	612087	446420	0.0578512	5	5	5	5	5	638146	454294	0.0566706	5	5	5	5	5	645189	484245	0.0672963	6	6	6	6	6	4.74338e+06	1.28129e+07	0.224321	16	16	16	16	23	4.38365e+06	1.26596e+07	0.210153	15	15	15	15	23	4.84476e+06	1.3044e+07
			P42696	RNA-binding protein 34 OS=Homo sapiens OX=9606 GN=RBM34 PE=1 SV=2	RBM34	18	48.535	992286	723714	0.17907	7	7	7	7	8	978867	696851	0.14186	6	6	6	6	7	1.0337e+06	775845	0.14186	6	6	6	6	7	7.81486e+06	2.11096e+07	0.418605	18	18	18	18	25	6.18796e+06	1.78703e+07	0.393023	15	15	15	15	21	8.15096e+06	2.19455e+07
			Q13257	Mitotic spindle assembly checkpoint protein MAD2A OS=Homo sapiens OX=9606 GN=MAD2L1 PE=1 SV=1	MAD2L1	2	23.495	76998.1	56157.8	0	0	0	0	0	0	114926	81815.5	0	0	0	0	0	0	114852	86201.7	0	0	0	0	0	0	719540	1.94363e+06	0.0390244	1	1	1	1	1	739119	2.13452e+06	0.0780488	2	2	2	2	2	739041	1.98979e+06
			Q13595	Transformer-2 protein homolog alpha OS=Homo sapiens OX=9606 GN=TRA2A PE=1 SV=1	TRA2A	11	32.669	344464	251231	0.0390071	1	1	1	1	1	380062	270565	0.0248227	1	1	1	1	1	464472	348609	0.0638298	2	2	2	2	2	2.93874e+06	7.93816e+06	0.27305	13	7	13	7	15	2.71608e+06	7.84381e+06	0.237589	13	7	13	7	15	2.90523e+06	7.822e+06
			P05387	60S acidic ribosomal protein P2 OS=Homo sapiens OX=9606 GN=RPLP2 PE=1 SV=1	RPLP2	11	11.658	2.96628e+07	2.16343e+07	0.313043	4	4	4	4	7	3.11284e+07	2.21602e+07	0.313043	5	5	5	5	6	3.28005e+07	2.46183e+07	0.313043	5	5	5	5	6	2.22145e+08	6.00062e+08	0.634783	11	11	12	12	23	2.17265e+08	6.27445e+08	0.486957	11	11	12	12	25	2.37265e+08	6.38809e+08
			Q13423	NAD(P) transhydrogenase, mitochondrial OS=Homo sapiens OX=9606 GN=NNT PE=1 SV=3	NNT	5	113.823	30985	0	0	0	0	0	0	0	32577.6	0	0	0	0	0	0	0	32956.9	0	0	0	0	0	0	0	212578	574218	0.0248619	3	3	3	3	3	216717	625861	0.0395948	4	4	4	4	4	261268	703436
			Q96EK4	THAP domain-containing protein 11 OS=Homo sapiens OX=9606 GN=THAP11 PE=1 SV=2	THAP11	4	34.433	204144	148890	0.0254777	1	1	1	1	1	211662	150681	0.0254777	1	1	1	1	1	233822	175495	0.0541401	2	2	2	2	2	1.47153e+06	3.9749e+06	0.0796178	3	3	3	3	4	1.52856e+06	4.41435e+06	0.0796178	3	3	3	3	4	1.60751e+06	4.32804e+06
			P12270	Nucleoprotein TPR OS=Homo sapiens OX=9606 GN=TPR PE=1 SV=3	TPR	19	267.131	40744.3	29716.5	0	0	0	0	0	0	27852.3	19827.9	0	0	0	0	0	0	50318.5	37766.5	0	0	0	0	0	0	260655	704086	0.0774439	16	16	16	16	16	268918	776614	0.082099	18	18	18	18	18	290359	781760
			Q9NX24	H/ACA ribonucleoprotein complex subunit 2 OS=Homo sapiens OX=9606 GN=NHP2 PE=1 SV=1	NHP2	3	17.19	833396	607830	0.130719	2	2	2	2	2	661000	470563	0.0653595	1	1	1	1	1	759561	570088	0.0653595	1	1	1	1	1	5.06008e+06	1.36683e+07	0.379085	4	4	4	4	5	4.94265e+06	1.4274e+07	0.379085	4	4	4	4	6	5.76373e+06	1.55182e+07
			P49821	NADH dehydrogenase [ubiquinone] flavoprotein 1, mitochondrial OS=Homo sapiens OX=9606 GN=NDUFV1 PE=1 SV=4	NDUFV1	3	50.785	30985	0	0	0	0	0	0	0	32577.6	0	0	0	0	0	0	0	32956.9	0	0	0	0	0	0	0	221247	597634	0.0366379	2	2	2	2	2	210360	607502	0.0387931	2	2	2	2	2	244171	657403
			P22415	Upstream stimulatory factor 1 OS=Homo sapiens OX=9606 GN=USF1 PE=1 SV=1	USF1	1	33.518	30985	0	0	0	0	0	0	0	32577.6	0	0	0	0	0	0	0	32956.9	0	0	0	0	0	0	0	212050	572792	0.0290323	1	1	1	1	1	210771	608689	0.0290323	1	1	1	1	1	237219	638687
			Q9P2F9	Zinc finger protein 319 OS=Homo sapiens OX=9606 GN=ZNF319 PE=1 SV=2	ZNF319	3	65.504	27494.8	20053.1	0	0	0	0	0	0	46481.7	33090.1	0	0	0	0	0	0	33561.7	25189.6	0	0	0	0	0	0	231114	624289	0.0618557	4	3	4	3	5	222327	642063	0.0652921	4	2	4	2	6	264198	711324
			Q02880	DNA topoisomerase 2-beta OS=Homo sapiens OX=9606 GN=TOP2B PE=1 SV=3	TOP2B	19	183.152	102182	74525.5	0.0239852	5	1	5	1	5	54233.7	38608.7	0.0221402	5	1	5	1	5	72297.9	54263.1	0.0209102	4	1	4	1	4	490245	1.32426e+06	0.135916	23	10	23	10	26	481005	1.3891e+06	0.141451	24	11	24	11	28	534769	1.43981e+06
			Q9Y3A4	Ribosomal RNA-processing protein 7 homolog A OS=Homo sapiens OX=9606 GN=RRP7A PE=1 SV=2	RRP7A	9	32.314	472076	344304	0.0392857	1	1	1	1	1	643954	458428	0.0928571	2	2	2	2	2	706597	530335	0.139286	3	3	3	3	3	4.17755e+06	1.12844e+07	0.25	7	7	7	7	9	3.84341e+06	1.10995e+07	0.317857	9	9	9	9	11	4.17716e+06	1.12465e+07
			Q15072	Zinc finger protein OZF OS=Homo sapiens OX=9606 GN=ZNF146 PE=1 SV=2	ZNF146	9	33.286	340567	248390	0.0890411	3	2	3	2	3	363490	258767	0.0958904	3	2	3	2	3	376801	282807	0.0273973	1	1	1	1	1	2.44156e+06	6.59517e+06	0.222603	7	6	7	6	7	2.42355e+06	6.99903e+06	0.236301	7	6	7	6	8	2.40476e+06	6.47455e+06
			O60762	Dolichol-phosphate mannosyltransferase subunit 1 OS=Homo sapiens OX=9606 GN=DPM1 PE=1 SV=1	DPM1	7	29.616	243858	177856	0.0423077	1	1	1	1	1	214431	152653	0.0423077	1	1	1	1	1	247473	185741	0.0423077	1	1	1	1	1	1.53014e+06	4.13324e+06	0.1	3	3	3	3	3	1.50815e+06	4.35542e+06	0.0692308	2	2	2	2	2	1.68248e+06	4.52989e+06
			Q9NY93	Probable ATP-dependent RNA helicase DDX56 OS=Homo sapiens OX=9606 GN=DDX56 PE=1 SV=1	DDX56	14	61.551	312763	228111	0	0	0	0	0	0	345215	245757	0	0	0	0	0	0	379700	284983	0	0	0	0	0	0	2.37574e+06	6.41738e+06	0.259598	15	15	15	15	15	2.24004e+06	6.46907e+06	0.279707	16	16	16	16	16	2.28396e+06	6.14932e+06
			Q9NQ50	39S ribosomal protein L40, mitochondrial OS=Homo sapiens OX=9606 GN=MRPL40 PE=1 SV=1	MRPL40	2	24.475	173274	126376	0	0	0	0	0	0	206124	146739	0	0	0	0	0	0	217896	163542	0	0	0	0	0	0	1.18188e+06	3.19252e+06	0.15534	3	3	3	3	3	1.33784e+06	3.86358e+06	0.15534	3	3	3	3	3	1.42699e+06	3.84201e+06
			Q96AG4	Leucine-rich repeat-containing protein 59 OS=Homo sapiens OX=9606 GN=LRRC59 PE=1 SV=1	LRRC59	4	34.909	91257	66557.5	0	0	0	0	0	0	87320.6	62163.1	0	0	0	0	0	0	66118.4	49625.1	0	0	0	0	0	0	525140	1.41852e+06	0.114007	3	3	3	3	3	485018	1.40069e+06	0.136808	4	4	4	4	4	597233	1.60798e+06
			P83876	Thioredoxin-like protein 4A OS=Homo sapiens OX=9606 GN=TXNL4A PE=1 SV=1	TXNL4A	6	16.775	190593	139007	0.0774648	1	1	1	1	1	119805	85288.6	0.0774648	1	1	1	1	1	166129	124688	0.0774648	1	1	1	1	1	898544	2.42716e+06	0.084507	1	1	1	1	1	972500	2.8085e+06	0.084507	1	1	1	1	1	1.2498e+06	3.36495e+06
			Q8IUF8	Ribosomal oxygenase 2 OS=Homo sapiens OX=9606 GN=RIOX2 PE=1 SV=1	RIOX2	2	52.767	30985	0	0	0	0	0	0	0	32577.6	0	0	0	0	0	0	0	32939.8	24722.9	0	0	0	0	0	0	170410	460314	0.0215054	1	1	1	1	1	219419	633665	0.0645161	2	2	2	2	2	255775	688646
			P34897	Serine hydroxymethyltransferase, mitochondrial OS=Homo sapiens OX=9606 GN=SHMT2 PE=1 SV=3	SHMT2	3	55.958	30985	0	0	0	0	0	0	0	32577.6	0	0	0	0	0	0	0	32956.9	0	0	0	0	0	0	0	214652	579822	0	0	0	0	0	0	204987	591987	0.031746	2	2	2	2	2	216924	584043
			Q9H6R0	ATP-dependent RNA helicase DHX33 OS=Homo sapiens OX=9606 GN=DHX33 PE=1 SV=2	DHX33	5	78.824	30985	0	0	0	0	0	0	0	35398.7	25200.2	0.0127298	1	1	1	1	1	35581.8	26705.9	0.0127298	1	1	1	1	1	215987	583427	0.0834512	6	6	6	6	6	221788	640507	0.0693069	5	5	5	5	5	230571	620787
			P41208	Centrin-2 OS=Homo sapiens OX=9606 GN=CETN2 PE=1 SV=1	CETN2	5	19.726	586122	427482	0.0523256	1	1	1	1	1	648745	461839	0.0523256	1	1	1	1	1	582748	437381	0.0523256	1	1	1	1	1	4.06848e+06	1.09898e+07	0.255814	6	6	6	6	7	3.65464e+06	1.05543e+07	0.215116	5	5	5	5	5	4.14815e+06	1.11684e+07
			Q9NRL2	Bromodomain adjacent to zinc finger domain protein 1A OS=Homo sapiens OX=9606 GN=BAZ1A PE=1 SV=2	BAZ1A	11	178.592	42105.4	30709.2	0.0141388	2	2	2	2	2	38652.4	27516.4	0	0	0	0	0	0	46293.7	34745.7	0.00835476	1	1	1	1	1	250395	676370	0.0559126	8	8	8	8	8	269568	778491	0.0565553	8	8	8	8	8	307344	827489
			Q6P6C2	RNA demethylase ALKBH5 OS=Homo sapiens OX=9606 GN=ALKBH5 PE=1 SV=2	ALKBH5	3	44.229	30985	0	0	0	0	0	0	0	32577.6	0	0	0	0	0	0	0	32956.9	0	0	0	0	0	0	0	206094	556703	0.0609137	3	3	3	3	4	179625	518744	0.0609137	3	3	3	3	3	244709	658853
			Q06265	Exosome complex component RRP45 OS=Homo sapiens OX=9606 GN=EXOSC9 PE=1 SV=3	EXOSC9	5	48.918	705567	514599	0.0728929	3	3	3	3	3	967041	688432	0.0728929	3	3	3	3	3	582378	437103	0.0728929	3	3	3	3	3	4.97914e+06	1.34497e+07	0.0637813	3	3	3	3	4	4.33913e+06	1.25311e+07	0.0637813	3	3	3	3	4	4.96884e+06	1.3378e+07
			Q5T653	39S ribosomal protein L2, mitochondrial OS=Homo sapiens OX=9606 GN=MRPL2 PE=1 SV=2	MRPL2	3	33.28	287009	209327	0.0229508	1	1	1	1	1	472401	336300	0	0	0	0	0	0	497491	373391	0.0459016	2	2	2	2	2	2.66981e+06	7.21171e+06	0.118033	4	4	4	4	4	2.47919e+06	7.15971e+06	0.118033	4	4	4	4	4	2.75288e+06	7.41181e+06
			Q96C36	Pyrroline-5-carboxylate reductase 2 OS=Homo sapiens OX=9606 GN=PYCR2 PE=1 SV=1	PYCR2	2	33.616	30985	0	0	0	0	0	0	0	32577.6	0	0	0	0	0	0	0	32956.9	0	0	0	0	0	0	0	144156	389396	0.0625	2	2	2	2	2	277513	801437	0.0625	2	2	2	2	3	220793	594460
			Q96HS1	Serine/threonine-protein phosphatase PGAM5, mitochondrial OS=Homo sapiens OX=9606 GN=PGAM5 PE=1 SV=2	PGAM5	22	31.985	1.21837e+07	8.88605e+06	0.342561	11	11	11	11	17	1.39261e+07	9.91395e+06	0.366782	13	13	13	13	18	1.44016e+07	1.08091e+07	0.366782	13	13	13	13	20	8.72966e+07	2.35807e+08	0.532872	21	21	21	21	41	8.81382e+07	2.54536e+08	0.532872	24	24	24	24	44	8.42397e+07	2.26806e+08
			O75367	Core histone macro-H2A.1 OS=Homo sapiens OX=9606 GN=MACROH2A1 PE=1 SV=5	MACROH2A1	12	39.159	843279	615038	0.0785908	3	3	3	3	3	840536	598374	0.097561	4	4	4	4	5	705168	529263	0.0677507	3	3	3	3	3	5.60758e+06	1.51473e+07	0.300813	12	12	12	12	13	4.56027e+06	1.31697e+07	0.409214	14	14	14	14	15	5.17858e+06	1.39427e+07
			O15504	Nucleoporin NUP42 OS=Homo sapiens OX=9606 GN=NUP42 PE=1 SV=1	NUP42	6	44.844	409002	298302	0.0449173	2	2	2	2	2	421245	299882	0.0449173	2	2	2	2	2	500568	375700	0.0449173	2	2	2	2	2	2.75385e+06	7.43874e+06	0.170213	8	8	8	8	12	2.65652e+06	7.67182e+06	0.222222	9	9	9	9	12	3.0686e+06	8.26186e+06
			Q5T280	Putative methyltransferase C9orf114 OS=Homo sapiens OX=9606 GN=SPOUT1 PE=1 SV=3	SPOUT1	6	41.982	270213	197077	0.0292553	1	1	1	1	1	255174	181657	0.0585106	2	2	2	2	2	265094	198966	0.0292553	1	1	1	1	1	1.7539e+06	4.73766e+06	0.12766	5	5	5	5	5	1.56071e+06	4.5072e+06	0.156915	6	6	6	6	8	1.72177e+06	4.63568e+06
			P08865	40S ribosomal protein SA OS=Homo sapiens OX=9606 GN=RPSA PE=1 SV=4	RPSA	12	32.833	7.43609e+06	5.42344e+06	0.142373	4	4	4	4	7	5.84237e+06	4.15916e+06	0.142373	4	4	4	4	7	7.98231e+06	5.99111e+06	0.142373	4	4	4	4	7	4.80754e+07	1.29862e+08	0.305085	9	9	9	9	14	3.95829e+07	1.14312e+08	0.355932	9	9	9	9	13	4.61738e+07	1.24318e+08
			Q9Y5J1	U3 small nucleolar RNA-associated protein 18 homolog OS=Homo sapiens OX=9606 GN=UTP18 PE=1 SV=3	UTP18	11	61.964	210663	153645	0.0179856	1	1	1	1	1	192579	137096	0.0305755	1	1	1	1	1	240001	180132	0.0305755	1	1	1	1	1	1.40853e+06	3.80474e+06	0.185252	9	9	9	9	9	1.38055e+06	3.98693e+06	0.165468	9	9	9	9	9	1.25882e+06	3.38922e+06
			P57071	PR domain zinc finger protein 15 OS=Homo sapiens OX=9606 GN=PRDM15 PE=1 SV=4	PRDM15	12	169.161	30985	0	0	0	0	0	0	0	32577.6	0	0	0	0	0	0	0	32956.9	0	0	0	0	0	0	0	208859	564172	0.0398142	7	7	7	7	8	188638	544773	0.075647	12	12	12	12	12	207967	559928
			Q96BK5	PIN2/TERF1-interacting telomerase inhibitor 1 OS=Homo sapiens OX=9606 GN=PINX1 PE=1 SV=2	PINX1	4	37.012	131385	95824.7	0	0	0	0	0	0	81631.2	58112.9	0	0	0	0	0	0	134022	100590	0	0	0	0	0	0	650112	1.75609e+06	0.027439	1	1	1	1	1	697236	2.01356e+06	0.027439	1	1	1	1	1	773457	2.08245e+06
			Q9BYD1	39S ribosomal protein L13, mitochondrial OS=Homo sapiens OX=9606 GN=MRPL13 PE=1 SV=1	MRPL13	9	20.679	413136	301317	0.0561798	1	1	1	1	1	1.9933e+06	1.41902e+06	0	0	0	0	0	0	343862	258085	0	0	0	0	0	0	3.88817e+06	1.05028e+07	0.421348	8	8	8	8	8	4.1677e+06	1.2036e+07	0.421348	8	8	8	8	8	4.13299e+06	1.11276e+07
			Q96DF8	Splicing factor ESS-2 homolog OS=Homo sapiens OX=9606 GN=ESS2 PE=1 SV=1	ESS2	3	52.536	30985	0	0	0	0	0	0	0	32577.6	0	0	0	0	0	0	0	32956.9	0	0	0	0	0	0	0	215838	583024	0	0	0	0	0	0	206003	594919	0	0	0	0	0	0	174597	470084
			Q9HC07	Transmembrane protein 165 OS=Homo sapiens OX=9606 GN=TMEM165 PE=1 SV=1	TMEM165	2	34.883	30985	0	0	0	0	0	0	0	32577.6	0	0	0	0	0	0	0	32956.9	0	0	0	0	0	0	0	277887	750632	0.0709877	1	1	1	1	1	239319	691134	0.0709877	1	1	1	1	1	116547	313789
			Q9UEG4	Zinc finger protein 629 OS=Homo sapiens OX=9606 GN=ZNF629 PE=1 SV=2	ZNF629	11	96.559	264296	192761	0.0690449	5	4	5	4	5	283731	201987	0.0437284	3	3	3	3	3	263017	197407	0.0586881	4	4	4	4	4	1.70045e+06	4.59327e+06	0.117376	9	8	9	8	10	1.61339e+06	4.65933e+06	0.130035	10	8	10	8	12	1.66639e+06	4.48657e+06
			P05388	60S acidic ribosomal protein P0 OS=Homo sapiens OX=9606 GN=RPLP0 PE=1 SV=1	RPLP0	14	34.252	1.45859e+07	1.06381e+07	0.208202	7	7	7	7	15	1.34313e+07	9.56167e+06	0.208202	7	7	7	7	11	1.5041e+07	1.1289e+07	0.208202	8	8	8	8	12	8.9962e+07	2.43007e+08	0.305994	14	14	14	14	36	8.94703e+07	2.58383e+08	0.305994	13	13	13	13	33	8.42937e+07	2.26951e+08
			Q9H8G2	Caspase activity and apoptosis inhibitor 1 OS=Homo sapiens OX=9606 GN=CAAP1 PE=1 SV=2	CAAP1	15	38.344	378249	275872	0.0221607	1	1	1	1	1	446689	317996	0.0221607	1	1	1	1	1	225441	169204	0.0221607	1	1	1	1	1	2.23978e+06	6.05013e+06	0.0775623	3	3	3	3	3	1.87658e+06	5.4194e+06	0.127424	5	5	5	5	5	2.07526e+06	5.58741e+06
			P83111	Serine beta-lactamase-like protein LACTB, mitochondrial OS=Homo sapiens OX=9606 GN=LACTB PE=1 SV=2	LACTB	4	60.655	29238.5	21324.8	0	0	0	0	0	0	32577.6	0	0.0164534	1	1	1	1	1	78695.2	59064.5	0	0	0	0	0	0	264551	714608	0	0	0	0	0	0	249668	721021	0	0	0	0	0	0	257190	692456
			P68133	Actin, alpha skeletal muscle OS=Homo sapiens OX=9606 GN=ACTA1 PE=1 SV=1	ACTA1	2	42.024	130537	95206.2	0.198939	11	0	12	0	33	164378	117020	0.183024	11	0	12	0	31	249414	187198	0.225464	12	1	13	1	32	804044	2.17189e+06	0.228117	14	2	15	2	30	1.00345e+06	2.89789e+06	0.289125	16	2	17	2	29	1.46328e+06	3.93972e+06
			Q9BXY0	Protein MAK16 homolog OS=Homo sapiens OX=9606 GN=MAK16 PE=1 SV=2	MAK16	2	35.347	114245	83323.4	0.0433333	1	1	1	1	1	150032	106807	0.0433333	1	1	1	1	1	174929	131293	0.0433333	1	1	1	1	1	959412	2.59158e+06	0.0666667	2	2	2	2	2	839172	2.42346e+06	0.0666667	2	2	2	2	2	812218	2.18681e+06
			P48651	Phosphatidylserine synthase 1 OS=Homo sapiens OX=9606 GN=PTDSS1 PE=1 SV=1	PTDSS1	3	55.491	32809.9	23929.6	0	0	0	0	0	0	82746.9	58907.2	0.0147992	1	1	1	1	1	64030.5	48058	0	0	0	0	0	0	311891	842483	0.0486258	2	2	2	2	2	333260	962429	0.0486258	2	2	2	2	2	362969	977253
			Q9H5H4	Zinc finger protein 768 OS=Homo sapiens OX=9606 GN=ZNF768 PE=1 SV=2	ZNF768	11	60.191	228524	166671	0.0296296	2	2	2	2	2	215549	153448	0.0518519	3	3	3	3	3	202697	152134	0.0166667	1	1	1	1	1	1.37025e+06	3.70135e+06	0.161111	9	9	9	9	10	1.17507e+06	3.39352e+06	0.175926	10	9	10	9	11	1.33768e+06	3.60155e+06
			Q8NDF8	Terminal nucleotidyltransferase 4B OS=Homo sapiens OX=9606 GN=TENT4B PE=1 SV=2	TENT4B	6	63.228	98910.4	72139.4	0.020979	1	1	1	1	1	145997	103935	0.0157343	1	1	1	1	1	163242	122521	0.0367133	2	2	2	2	3	818524	2.21101e+06	0.0611888	3	3	3	3	4	751899	2.17142e+06	0.0769231	4	4	4	4	4	820838	2.21002e+06
			Q9Y4C8	Probable RNA-binding protein 19 OS=Homo sapiens OX=9606 GN=RBM19 PE=1 SV=3	RBM19	7	107.265	30985	0	0	0	0	0	0	0	32577.6	0	0	0	0	0	0	0	32956.9	0	0.00729167	1	1	1	1	1	175192	473230	0.071875	7	7	7	7	7	191617	553374	0.0489583	5	5	5	5	5	211438	569274
			Q6PML9	Proton-coupled zinc antiporter SLC30A9, mitochondrial OS=Homo sapiens OX=9606 GN=SLC30A9 PE=1 SV=1	SLC30A9	3	63.475	30985	0	0	0	0	0	0	0	32577.6	0	0	0	0	0	0	0	32956.9	0	0	0	0	0	0	0	182983	494275	0.0475352	3	3	3	3	3	193492	558791	0.0334507	2	2	2	2	2	200156	538897
			O43913	Origin recognition complex subunit 5 OS=Homo sapiens OX=9606 GN=ORC5 PE=1 SV=1	ORC5	6	50.251	23767.4	17334.5	0	0	0	0	0	0	32577.6	0	0	0	0	0	0	0	32956.9	0	0.0229885	1	1	1	1	1	180357	487183	0.0781609	4	4	4	4	4	134666	388904	0.0390805	2	2	2	2	2	220411	593433
			P21127	Cyclin-dependent kinase 11B OS=Homo sapiens OX=9606 GN=CDK11B PE=1 SV=4	CDK11B	33	92.563	2.44496e+06	1.78321e+06	0.115723	12	1	12	1	15	2.80128e+06	1.99422e+06	0.0855346	9	1	9	1	14	2.85012e+06	2.13915e+06	0.124528	12	1	12	1	16	1.59584e+07	4.31069e+07	0.325786	32	3	32	3	44	1.59881e+07	4.61725e+07	0.406289	35	3	35	3	46	1.60348e+07	4.31719e+07
			Q9UN86	Ras GTPase-activating protein-binding protein 2 OS=Homo sapiens OX=9606 GN=G3BP2 PE=1 SV=2	G3BP2	4	54.088	183884	134114	0	0	0	0	0	0	239408	170433	0.0165975	1	0	1	0	1	246125	184729	0.033195	2	1	2	1	2	1.36254e+06	3.68052e+06	0.0435685	2	1	2	1	3	1.28354e+06	3.70677e+06	0.0746888	4	3	4	3	5	1.29411e+06	3.48426e+06
			P61313	60S ribosomal protein L15 OS=Homo sapiens OX=9606 GN=RPL15 PE=1 SV=2	RPL15	22	24.131	1.38887e+07	1.01296e+07	0.313726	10	10	10	10	13	1.49385e+07	1.06347e+07	0.362745	12	12	12	12	17	1.75153e+07	1.3146e+07	0.362745	13	13	13	13	19	9.01106e+07	2.43408e+08	0.504902	21	21	21	21	39	9.00382e+07	2.60023e+08	0.504902	21	21	21	21	43	9.33347e+07	2.51293e+08
			Q9NR30	Nucleolar RNA helicase 2 OS=Homo sapiens OX=9606 GN=DDX21 PE=1 SV=5	DDX21	68	87.29	2.20006e+07	1.6046e+07	0.353768	39	35	39	35	60	2.25068e+07	1.60225e+07	0.339719	36	32	36	32	59	2.32205e+07	1.74281e+07	0.353768	38	34	38	34	55	1.35028e+08	3.64739e+08	0.45977	63	59	65	61	141	1.26886e+08	3.66436e+08	0.541507	66	62	68	64	148	1.38328e+08	3.72433e+08
			Q9Y3E7	Charged multivesicular body protein 3 OS=Homo sapiens OX=9606 GN=CHMP3 PE=1 SV=3	CHMP3	2	25.057	30985	0	0	0	0	0	0	0	32577.6	0	0	0	0	0	0	0	32956.9	0	0	0	0	0	0	0	190624	514915	0.0405405	1	1	1	1	1	202559	584973	0.0720721	2	2	2	2	2	177550	478035
			Q9Y3U8	60S ribosomal protein L36 OS=Homo sapiens OX=9606 GN=RPL36 PE=1 SV=3	RPL36	12	12.246	2.55825e+07	1.86583e+07	0.285714	5	5	5	5	7	2.72189e+07	1.9377e+07	0.295238	6	6	6	6	9	2.63532e+07	1.97794e+07	0.285714	5	5	5	5	10	1.5897e+08	4.29412e+08	0.438095	13	13	13	13	28	1.48407e+08	4.28589e+08	0.438095	11	11	11	11	25	1.58921e+08	4.27878e+08
			Q8NHQ9	ATP-dependent RNA helicase DDX55 OS=Homo sapiens OX=9606 GN=DDX55 PE=1 SV=3	DDX55	3	68.503	31617.8	23060.1	0.015	1	1	1	1	1	159722	113705	0.035	2	2	2	2	2	106873	80213.2	0.015	1	1	1	1	1	473500	1.27902e+06	0.0733333	4	4	4	4	6	450219	1.3002e+06	0.065	4	4	4	4	6	514489	1.38521e+06
			O95625	Zinc finger and BTB domain-containing protein 11 OS=Homo sapiens OX=9606 GN=ZBTB11 PE=1 SV=2	ZBTB11	10	119.308	72154.7	52625.4	0.00854701	1	1	1	1	1	70319.6	50060.2	0.00854701	1	1	1	1	1	69097.5	51861	0.00854701	1	1	1	1	1	401812	1.08538e+06	0.0921178	9	9	9	9	10	382528	1.10471e+06	0.0731244	8	8	8	8	9	458602	1.23474e+06
			Q13901	Nuclear nucleic acid-binding protein C1D OS=Homo sapiens OX=9606 GN=C1D PE=1 SV=1	C1D	3	16.009	901783	657707	0.0567376	1	1	1	1	1	938398	668041	0.0567376	1	1	1	1	1	963624	723246	0.0567376	1	1	1	1	1	5.1044e+06	1.37881e+07	0.106383	2	2	2	2	2	5.4878e+06	1.58483e+07	0.156028	3	3	3	3	3	5.8492e+06	1.57483e+07
			Q9UIF9	Bromodomain adjacent to zinc finger domain protein 2A OS=Homo sapiens OX=9606 GN=BAZ2A PE=1 SV=4	BAZ2A	21	211.065	384447	280393	0.0120735	2	2	2	2	2	301553	214674	0.015748	3	3	3	3	3	279394	209699	0.00682415	1	1	1	1	1	1.87362e+06	5.06105e+06	0.0955381	18	18	18	18	23	1.81228e+06	5.23373e+06	0.102887	18	18	18	18	25	1.91495e+06	5.1558e+06
			Q8WV60	Pentatricopeptide repeat-containing protein 2, mitochondrial OS=Homo sapiens OX=9606 GN=PTCD2 PE=1 SV=3	PTCD2	3	43.939	33073.2	24121.6	0	0	0	0	0	0	69319.1	49348	0	0	0	0	0	0	116447	87399.4	0	0	0	0	0	0	351114	948435	0.0489691	2	2	2	2	2	381590	1.102e+06	0.0283505	1	1	1	1	1	394010	1.06083e+06
			P54709	Sodium/potassium-transporting ATPase subunit beta-3 OS=Homo sapiens OX=9606 GN=ATP1B3 PE=1 SV=1	ATP1B3	2	31.492	41622.4	30356.9	0.0394265	1	1	1	1	1	32577.6	0	0.0394265	1	1	1	1	1	50361.5	37798.7	0.0394265	1	1	1	1	1	202858	547963	0.09319	2	2	2	2	2	229693	663336	0.09319	2	2	2	2	2	288286	776177
			Q13283	Ras GTPase-activating protein-binding protein 1 OS=Homo sapiens OX=9606 GN=G3BP1 PE=1 SV=1	G3BP1	3	52.132	85701.9	62505.9	0	0	0	0	0	0	141436	100688	0.0171674	1	0	1	0	1	45836.7	34402.7	0.0171674	1	0	1	0	1	445051	1.20218e+06	0.0600858	3	2	3	2	4	461970	1.33413e+06	0.0600858	3	2	3	2	4	528932	1.42409e+06
			P56537	Eukaryotic translation initiation factor 6 OS=Homo sapiens OX=9606 GN=EIF6 PE=1 SV=1	EIF6	2	26.582	536513	391300	0.0408163	1	1	1	1	1	531473	378353	0.0408163	1	1	1	1	1	507446	380863	0.0408163	1	1	1	1	1	3.1589e+06	8.53287e+06	0.0979592	2	2	2	2	3	2.92422e+06	8.44491e+06	0.0979592	2	2	2	2	2	3.02018e+06	8.1315e+06
			P56385	ATP synthase subunit e, mitochondrial OS=Homo sapiens OX=9606 GN=ATP5ME PE=1 SV=2	ATP5ME	2	7.928	1.1395e+06	831083	0	0	0	0	0	0	933758	664738	0.144928	1	1	1	1	1	1.51967e+06	1.14059e+06	0.144928	1	1	1	1	1	6.41023e+06	1.73154e+07	0.304348	2	2	2	2	3	6.82772e+06	1.97179e+07	0.144928	1	1	1	1	2	6.97206e+06	1.87715e+07
			Q9UK58	Cyclin-L1 OS=Homo sapiens OX=9606 GN=CCNL1 PE=1 SV=1	CCNL1	6	59.597	295347	215409	0.013308	1	1	1	1	1	484739	345084	0	0	0	0	0	0	172898	129769	0	0	0	0	0	0	1.71101e+06	4.6218e+06	0.0912548	6	6	6	6	7	1.49526e+06	4.31819e+06	0.0912548	6	6	6	6	7	1.81621e+06	4.88995e+06
			P11142	Heat shock cognate 71 kDa protein OS=Homo sapiens OX=9606 GN=HSPA8 PE=1 SV=1	HSPA8	51	70.854	2.12912e+07	1.55286e+07	0.337461	25	14	25	14	38	2.27058e+07	1.61641e+07	0.321981	26	14	26	14	38	2.33785e+07	1.75467e+07	0.317337	24	15	24	15	40	1.24425e+08	3.36098e+08	0.46904	49	31	50	32	120	1.22845e+08	3.54766e+08	0.509288	46	30	47	31	116	1.37468e+08	3.70118e+08
			Q9BY43	Charged multivesicular body protein 4a OS=Homo sapiens OX=9606 GN=CHMP4A PE=1 SV=3	CHMP4A	2	25.083	30985	0	0	0	0	0	0	0	32577.6	0	0	0	0	0	0	0	32956.9	0	0	0	0	0	0	0	168004	453815	0	0	0	0	0	0	211585	611040	0.148649	3	3	3	3	3	173186	466284
			Q96FK6	WD repeat-containing protein 89 OS=Homo sapiens OX=9606 GN=WDR89 PE=2 SV=1	WDR89	2	43.187	30985	0	0	0	0	0	0	0	32577.6	0	0	0	0	0	0	0	32956.9	0	0	0	0	0	0	0	181963	491522	0.0620155	2	2	2	2	2	151166	436556	0.0775194	2	2	2	2	2	222425	598855
			Q9H7B2	Ribosome production factor 2 homolog OS=Homo sapiens OX=9606 GN=RPF2 PE=1 SV=2	RPF2	9	35.56	684489	499226	0.101307	3	3	3	3	3	883857	629214	0.101307	3	3	3	3	3	923998	693506	0.101307	3	3	3	3	3	4.70688e+06	1.27143e+07	0.24183	8	8	8	8	11	4.60319e+06	1.32937e+07	0.287582	9	9	9	9	12	4.70071e+06	1.26561e+07
			Q6P158	Putative ATP-dependent RNA helicase DHX57 OS=Homo sapiens OX=9606 GN=DHX57 PE=1 SV=2	DHX57	7	155.507	39183.4	28578.1	0.00793651	1	1	1	1	1	44900.1	31964.2	0.00793651	1	1	1	1	1	65426.8	49106	0.0165945	2	2	2	2	2	290943	785898	0.0490621	7	7	7	7	8	245774	709776	0.044733	6	6	6	6	7	290914	783254
			Q9UIS9	Methyl-CpG-binding domain protein 1 OS=Homo sapiens OX=9606 GN=MBD1 PE=1 SV=2	MBD1	4	66.564	50418.4	36772.2	0	0	0	0	0	0	43793.6	31176.5	0	0	0	0	0	0	54881.3	41191.1	0	0	0	0	0	0	287507	776617	0.0710744	4	4	4	4	4	260660	752767	0.0710744	4	4	4	4	4	290818	782995
			O95816	BAG family molecular chaperone regulator 2 OS=Homo sapiens OX=9606 GN=BAG2 PE=1 SV=1	BAG2	10	23.757	1.56088e+06	1.13842e+06	0.222749	5	5	5	5	6	1.38279e+06	984404	0.180095	4	4	4	4	5	1.53688e+06	1.15351e+06	0.222749	5	5	5	5	5	8.59719e+06	2.32229e+07	0.298578	7	7	7	7	13	7.61941e+06	2.20043e+07	0.331754	8	8	8	8	11	8.88152e+06	2.39125e+07
			O43159	Ribosomal RNA-processing protein 8 OS=Homo sapiens OX=9606 GN=RRP8 PE=1 SV=2	RRP8	13	50.683	1.33373e+06	972745	0.116228	4	4	4	4	4	1.33019e+06	946955	0.131579	5	5	5	5	5	1.44722e+06	1.08621e+06	0.116228	4	4	4	4	4	7.70409e+06	2.08104e+07	0.201754	10	10	10	10	15	7.27002e+06	2.09952e+07	0.232456	12	12	12	12	17	7.89807e+06	2.12647e+07
			Q7Z7K2	Zinc finger protein 467 OS=Homo sapiens OX=9606 GN=ZNF467 PE=1 SV=1	ZNF467	6	65.083	30985	0	0	0	0	0	0	0	32577.6	0	0	0	0	0	0	0	41129.2	30869.5	0	0	0	0	0	0	198407	535939	0.10084	6	5	6	5	6	202853	585822	0.10084	6	5	6	5	6	173103	466061
			Q9H7H0	Methyltransferase-like protein 17, mitochondrial OS=Homo sapiens OX=9606 GN=METTL17 PE=1 SV=1	METTL17	2	50.701	59592.8	43463.5	0	0	0	0	0	0	64918	46214.8	0	0	0	0	0	0	72040.8	54070.1	0	0	0	0	0	0	379112	1.02406e+06	0.0153509	1	1	1	1	1	318920	921014	0.0153509	1	1	1	1	1	385577	1.03812e+06
			Q9ULG1	Chromatin-remodeling ATPase INO80 OS=Homo sapiens OX=9606 GN=INO80 PE=1 SV=2	INO80	11	176.643	60111.6	43841.9	0.0102828	2	2	2	2	2	60418.3	43011.5	0.0122108	2	2	2	2	2	82583.9	61983.2	0.0122108	2	2	2	2	2	467717	1.2634e+06	0.035347	5	5	5	5	5	209950	606317	0.0758355	10	10	10	10	10	496128	1.33577e+06
			Q8N3Z6	Zinc finger CCHC domain-containing protein 7 OS=Homo sapiens OX=9606 GN=ZCCHC7 PE=1 SV=2	ZCCHC7	6	63.013	189700	138356	0.0202578	1	1	1	1	1	215983	153757	0.0202578	1	1	1	1	1	224482	168485	0.0552486	3	3	3	3	3	1.1548e+06	3.11937e+06	0.0994475	4	4	4	4	4	1.07276e+06	3.09805e+06	0.0994475	4	4	4	4	4	1.20548e+06	3.24561e+06
			Q8WTT2	Nucleolar complex protein 3 homolog OS=Homo sapiens OX=9606 GN=NOC3L PE=1 SV=1	NOC3L	23	92.49	1.41732e+06	1.03371e+06	0.05375	5	5	5	5	5	908194	646539	0.0625	6	6	6	6	6	924861	694153	0.04125	4	4	4	4	4	5.60915e+06	1.51515e+07	0.2025	18	18	18	18	27	5.71813e+06	1.65135e+07	0.2575	21	21	21	21	31	6.00563e+06	1.61695e+07
			Q5UCC4	ER membrane protein complex subunit 10 OS=Homo sapiens OX=9606 GN=EMC10 PE=1 SV=1	EMC10	2	27.33	30985	0	0	0	0	0	0	0	32577.6	0	0	0	0	0	0	0	32956.9	0	0	0	0	0	0	0	129656	350229	0	0	0	0	0	0	208592	602398	0.0992366	2	2	2	2	2	197994	533077
			Q86U38	Nucleolar protein 9 OS=Homo sapiens OX=9606 GN=NOP9 PE=1 SV=1	NOP9	2	69.394	30985	0	0	0	0	0	0	0	32577.6	0	0.0141509	1	1	1	1	1	22308.3	16743.4	0.0141509	1	1	1	1	1	152394	411649	0.0283019	2	2	2	2	3	139567	403057	0.0283019	2	2	2	2	3	158215	425976
			P02100	Hemoglobin subunit epsilon OS=Homo sapiens OX=9606 GN=HBE1 PE=1 SV=2	HBE1	4	16.192	339167	247369	0.0680272	1	1	1	1	1	316119	225043	0.0680272	1	1	1	1	1	406451	305061	0.0680272	1	1	1	1	1	1.72197e+06	4.65141e+06	0.360544	5	5	5	5	6	1.9358e+06	5.59044e+06	0.360544	5	5	5	5	6	1.94722e+06	5.24268e+06
			Q6NSZ9	Zinc finger and SCAN domain-containing protein 25 OS=Homo sapiens OX=9606 GN=ZSCAN25 PE=1 SV=3	ZSCAN25	6	61.435	65582.4	47831.9	0	0	0	0	0	0	63226.9	45010.9	0	0	0	0	0	0	82207.7	61700.9	0	0	0	0	0	0	369491	998075	0.132353	7	7	7	7	7	360695	1.04166e+06	0.101103	5	5	5	5	5	379620	1.02208e+06
			Q07020	60S ribosomal protein L18 OS=Homo sapiens OX=9606 GN=RPL18 PE=1 SV=2	RPL18	11	21.621	3.58735e+07	2.6164e+07	0.276596	5	5	5	5	9	3.74463e+07	2.66579e+07	0.276596	5	5	5	5	9	4.22255e+07	3.16923e+07	0.281915	6	6	6	6	10	2.06603e+08	5.58078e+08	0.430851	11	11	11	11	22	2.01581e+08	5.8215e+08	0.430851	11	11	11	11	21	2.00521e+08	5.39881e+08
			Q9NW64	Pre-mRNA-splicing factor RBM22 OS=Homo sapiens OX=9606 GN=RBM22 PE=1 SV=1	RBM22	10	46.865	155861	113676	0	0	0	0	0	0	120945	86100.2	0.0547619	2	2	2	2	2	133582	100260	0.0547619	2	2	2	2	2	680432	1.83799e+06	0.0857143	3	3	3	3	3	705565	2.03762e+06	0.0857143	4	4	4	4	4	762563	2.05312e+06
			Q8N0S6	Centromere protein L OS=Homo sapiens OX=9606 GN=CENPL PE=1 SV=2	CENPL	3	38.973	30985	0	0	0	0	0	0	0	32577.6	0	0	0	0	0	0	0	32956.9	0	0	0	0	0	0	0	169338	457418	0.101744	3	3	3	3	3	164552	475212	0.101744	3	3	3	3	3	170595	459308
			Q9UNQ2	Probable dimethyladenosine transferase OS=Homo sapiens OX=9606 GN=DIMT1 PE=1 SV=1	DIMT1	9	35.214	239303	174534	0.121406	4	4	4	4	7	255674	182013	0.127796	4	4	4	4	6	308854	231810	0.0958466	3	3	3	3	5	1.30753e+06	3.53191e+06	0.182109	6	6	6	6	9	1.32288e+06	3.82038e+06	0.223642	7	7	7	7	10	1.5544e+06	4.18506e+06
			P16989	Y-box-binding protein 3 OS=Homo sapiens OX=9606 GN=YBX3 PE=1 SV=4	YBX3	5	40.066	305711	222968	0.137097	6	1	6	1	12	362717	258217	0.137097	6	1	6	1	12	414555	311144	0.137097	6	1	6	1	12	1.7767e+06	4.79925e+06	0.196237	10	3	10	3	16	1.8016e+06	5.20288e+06	0.201613	10	3	10	3	16	2.0315e+06	5.4696e+06
			O60306	RNA helicase aquarius OS=Homo sapiens OX=9606 GN=AQR PE=1 SV=4	AQR	19	171.186	221576	161604	0.00808081	1	1	1	1	1	293005	208589	0.0215488	3	3	3	3	3	258988	194383	0.0444444	6	6	6	6	6	1.36131e+06	3.6772e+06	0.0962963	14	13	14	13	15	1.2732e+06	3.6769e+06	0.0882155	13	12	13	12	14	1.36963e+06	3.68758e+06
			Q14683	Structural maintenance of chromosomes protein 1A OS=Homo sapiens OX=9606 GN=SMC1A PE=1 SV=2	SMC1A	41	143.144	1.4337e+06	1.04565e+06	0.169505	22	22	22	22	23	1.736e+06	1.23585e+06	0.193836	25	25	25	25	26	1.76523e+06	1.32489e+06	0.197891	25	25	25	25	26	8.4401e+06	2.27985e+07	0.196269	26	26	26	26	28	8.78799e+06	2.5379e+07	0.232766	29	29	29	29	31	8.07182e+06	2.17325e+07
			Q8N5L8	Ribonuclease P protein subunit p25-like protein OS=Homo sapiens OX=9606 GN=RPP25L PE=1 SV=1	RPP25L	3	17.62	81450.9	59405.5	0	0	0	0	0	0	90698.2	64567.7	0	0	0	0	0	0	114146	85672.1	0	0	0	0	0	0	488252	1.31887e+06	0.165644	3	3	3	3	4	478722	1.38251e+06	0.165644	3	3	3	3	4	480183	1.29284e+06
			O75616	GTPase Era, mitochondrial OS=Homo sapiens OX=9606 GN=ERAL1 PE=1 SV=2	ERAL1	6	48.319	504037	367615	0.0457666	2	2	2	2	2	593891	422788	0.0480549	2	2	2	2	2	554723	416347	0.0709382	3	3	3	3	3	2.64356e+06	7.14083e+06	0.0892448	3	3	3	3	4	2.78951e+06	8.05587e+06	0.153318	5	5	5	5	5	2.98251e+06	8.03008e+06
			Q9BZJ0	Crooked neck-like protein 1 OS=Homo sapiens OX=9606 GN=CRNKL1 PE=1 SV=4	CRNKL1	20	100.389	187844	137002	0.0341981	3	3	3	3	3	269305	191717	0.0141509	1	1	1	1	1	250032	187661	0.0601415	4	4	4	4	4	1.22837e+06	3.3181e+06	0.162736	14	14	14	14	17	1.14202e+06	3.29807e+06	0.153302	13	13	13	13	16	1.18192e+06	3.1822e+06
			Q1ED39	Lysine-rich nucleolar protein 1 OS=Homo sapiens OX=9606 GN=KNOP1 PE=1 SV=1	KNOP1	9	51.557	168017	122541	0	0	0	0	0	0	158721	112993	0	0	0	0	0	0	169892	127512	0	0	0	0	0	0	832520	2.24881e+06	0.194323	8	8	8	8	9	807932	2.33324e+06	0.176856	7	7	7	7	8	879059	2.36677e+06
			Q13415	Origin recognition complex subunit 1 OS=Homo sapiens OX=9606 GN=ORC1 PE=1 SV=2	ORC1	10	97.289	62600.3	45656.9	0.0232288	2	2	2	2	2	75571.8	53799.2	0.0232288	2	2	2	2	2	102240	76736.3	0.0232288	2	2	2	2	2	367361	992321	0.0778165	6	6	6	6	6	374371	1.08115e+06	0.0778165	6	6	6	6	6	449038	1.20899e+06
			O00411	DNA-directed RNA polymerase, mitochondrial OS=Homo sapiens OX=9606 GN=POLRMT PE=1 SV=2	POLRMT	21	138.532	316324	230708	0.0195122	3	3	3	3	3	336733	239718	0.0276423	4	4	4	4	4	345577	259373	0.0276423	4	4	4	4	4	1.57799e+06	4.26248e+06	0.157724	19	19	19	19	21	1.60081e+06	4.62302e+06	0.143902	19	19	19	19	21	1.81769e+06	4.89392e+06
			O75964	ATP synthase subunit g, mitochondrial OS=Homo sapiens OX=9606 GN=ATP5MG PE=1 SV=3	ATP5MG	3	11.421	1.41284e+06	1.03044e+06	0.23301	2	2	2	2	3	1.48367e+06	1.05621e+06	0.23301	2	2	2	2	3	1.43539e+06	1.07733e+06	0.23301	2	2	2	2	3	6.71357e+06	1.81348e+07	0.320388	3	3	3	3	4	7.24863e+06	2.09335e+07	0.320388	3	3	3	3	5	7.59133e+06	2.04388e+07
			Q8N1G0	Zinc finger protein 687 OS=Homo sapiens OX=9606 GN=ZNF687 PE=1 SV=1	ZNF687	9	129.446	111703	81469.8	0	0	0	0	0	0	128602	91551.3	0	0	0	0	0	0	127515	95706.3	0	0	0	0	0	0	600857	1.62304e+06	0.0711399	8	8	8	8	9	602711	1.74058e+06	0.0978173	10	10	10	10	11	620689	1.67114e+06
			Q9NWH9	SAFB-like transcription modulator OS=Homo sapiens OX=9606 GN=SLTM PE=1 SV=2	SLTM	23	117.079	47649	34752.4	0	0	0	0	0	0	49949.9	35559.1	0	0	0	0	0	0	70964.6	53262.3	0	0	0	0	0	0	275732	744812	0.0425532	4	4	4	4	4	229774	663570	0.032882	3	3	3	3	3	325138	875398
			Q53R41	FAST kinase domain-containing protein 1, mitochondrial OS=Homo sapiens OX=9606 GN=FASTKD1 PE=1 SV=1	FASTKD1	6	97.348	45598.8	33257.1	0.0200708	2	2	2	2	2	49109.6	34960.9	0.0236128	2	2	2	2	2	50780.2	38113	0.0236128	2	2	2	2	2	225161	608207	0.0472255	4	4	4	4	4	229970	664134	0.0743802	6	6	6	6	6	267180	719352
			Q8IW36	Zinc finger protein 695 OS=Homo sapiens OX=9606 GN=ZNF695 PE=1 SV=4	ZNF695	1	60.109	30985	0	0	0	0	0	0	0	32577.6	0	0	0	0	0	0	0	32956.9	0	0	0	0	0	0	0	196921	531926	0	0	0	0	0	0	156124	450874	0.0699029	1	0	1	0	1	130401	351089
			Q99676	Zinc finger protein 184 OS=Homo sapiens OX=9606 GN=ZNF184 PE=1 SV=4	ZNF184	6	86.119	30985	0	0.011984	1	0	1	0	1	32577.6	0	0	0	0	0	0	0	32956.9	0	0.011984	1	0	1	0	1	163187	440803	0.113182	8	6	8	6	10	147696	426533	0.113182	6	4	6	4	8	164460	442791
			Q15361	Transcription termination factor 1 OS=Homo sapiens OX=9606 GN=TTF1 PE=1 SV=3	TTF1	3	102.987	15817.2	11536.1	0	0	0	0	0	0	18190.7	12949.9	0	0	0	0	0	0	19301.5	14486.7	0.00883978	1	1	1	1	1	87515.2	236397	0.0176796	2	2	2	2	2	79045.7	228278	0.0287293	3	3	3	3	3	95418.7	256904
			Q9H5Z1	Probable ATP-dependent RNA helicase DHX35 OS=Homo sapiens OX=9606 GN=DHX35 PE=1 SV=2	DHX35	4	78.86	38521	28095	0	0	0	0	0	0	33542.4	23878.7	0.0113798	1	1	1	1	1	34194.8	25664.8	0.0113798	1	1	1	1	1	169440	457693	0.027027	2	2	2	2	2	166213	480010	0.0512091	3	3	3	3	3	186406	501878
			Q8IYB3	Serine/arginine repetitive matrix protein 1 OS=Homo sapiens OX=9606 GN=SRRM1 PE=1 SV=2	SRRM1	43	102.274	1.4675e+06	1.0703e+06	0.0519911	5	5	5	5	5	1.32373e+06	942355	0.0486726	5	5	5	5	5	1.36056e+06	1.02116e+06	0.0597345	8	8	8	8	8	6.89543e+06	1.8626e+07	0.207965	20	20	21	21	27	6.57496e+06	1.8988e+07	0.206858	18	18	19	19	22	6.88686e+06	1.85421e+07
			Q13247	Serine/arginine-rich splicing factor 6 OS=Homo sapiens OX=9606 GN=SRSF6 PE=1 SV=2	SRSF6	21	39.563	8.96217e+06	6.53647e+06	0.229651	9	6	9	6	11	9.68175e+06	6.89239e+06	0.229651	9	6	9	6	11	9.92152e+06	7.44658e+06	0.235465	10	7	10	7	12	5.03175e+07	1.35918e+08	0.313953	16	11	16	11	25	4.22514e+07	1.22019e+08	0.313953	16	12	16	12	25	4.72483e+07	1.27211e+08
			P49458	Signal recognition particle 9 kDa protein OS=Homo sapiens OX=9606 GN=SRP9 PE=1 SV=2	SRP9	3	10.105	107414	78341.3	0	0	0	0	0	0	147987	105351	0	0	0	0	0	0	130354	97836.9	0.104651	1	1	1	1	1	576867	1.55824e+06	0.104651	1	1	1	1	1	628214	1.81423e+06	0.104651	1	1	1	1	1	664546	1.78922e+06
			P54198	Protein HIRA OS=Homo sapiens OX=9606 GN=HIRA PE=1 SV=2	HIRA	4	111.764	12202.9	8900.07	0	0	0	0	0	0	32577.6	0	0	0	0	0	0	0	34068.1	25569.7	0	0	0	0	0	0	115499	311989	0.00884956	1	1	1	1	1	122162	352795	0.00884956	1	1	1	1	1	110991	298832
			Q9GZR7	ATP-dependent RNA helicase DDX24 OS=Homo sapiens OX=9606 GN=DDX24 PE=1 SV=1	DDX24	23	96.271	556885	406159	0.0791618	6	6	6	6	6	567676	404126	0.0640279	5	5	5	5	5	581089	436136	0.0640279	5	5	5	5	5	2.71424e+06	7.33175e+06	0.300349	23	23	23	23	24	2.7114e+06	7.83029e+06	0.287544	22	22	22	22	23	2.82862e+06	7.61574e+06
			Q8IVS2	Malonyl-CoA-acyl carrier protein transacylase, mitochondrial OS=Homo sapiens OX=9606 GN=MCAT PE=1 SV=2	MCAT	2	42.934	30985	0	0	0	0	0	0	0	32577.6	0	0	0	0	0	0	0	32956.9	0	0	0	0	0	0	0	142464	384826	0.0512821	2	2	2	2	2	149626	432108	0.0230769	1	1	1	1	1	176497	475198
			Q03701	CCAAT/enhancer-binding protein zeta OS=Homo sapiens OX=9606 GN=CEBPZ PE=1 SV=3	CEBPZ	41	120.898	1.57891e+06	1.15156e+06	0.0948767	9	9	9	9	10	1.51088e+06	1.07559e+06	0.102467	10	10	10	10	11	1.80015e+06	1.3511e+06	0.113852	12	12	12	12	13	7.69473e+06	2.07851e+07	0.29222	34	34	34	34	43	7.72877e+06	2.23201e+07	0.305503	33	33	33	33	43	8.15632e+06	2.196e+07
			O60884	DnaJ homolog subfamily A member 2 OS=Homo sapiens OX=9606 GN=DNAJA2 PE=1 SV=1	DNAJA2	2	45.717	30985	0	0	0	0	0	0	0	32577.6	0	0	0	0	0	0	0	32956.9	0	0	0	0	0	0	0	158518	428191	0.0412621	2	2	2	2	2	152811	441307	0.0412621	2	2	2	2	2	154144	415015
			Q13427	Peptidyl-prolyl cis-trans isomerase G OS=Homo sapiens OX=9606 GN=PPIG PE=1 SV=2	PPIG	20	88.564	894267	652225	0.0464191	4	4	4	4	4	1.07509e+06	765352	0.0464191	4	4	4	4	4	1.01279e+06	760151	0.0464191	3	3	3	3	3	4.97214e+06	1.34308e+07	0.128647	11	11	11	11	15	4.621e+06	1.33451e+07	0.128647	10	10	10	10	13	4.70612e+06	1.26707e+07
			P16220	Cyclic AMP-responsive element-binding protein 1 OS=Homo sapiens OX=9606 GN=CREB1 PE=1 SV=3	CREB1	3	35.115	861790	628538	0.0275229	1	1	1	1	1	1.08693e+06	773778	0.0489297	2	2	2	2	2	902790	677588	0	0	0	0	0	0	4.36383e+06	1.17876e+07	0.0489297	2	2	2	2	3	4.58993e+06	1.32554e+07	0.0917431	3	3	3	3	4	4.67683e+06	1.25919e+07
			P30414	NK-tumor recognition protein OS=Homo sapiens OX=9606 GN=NKTR PE=1 SV=2	NKTR	23	165.577	278927	203433	0.0239398	3	3	3	3	3	319945	227768	0.0437757	6	6	6	6	6	339927	255132	0.0314637	4	4	4	4	4	1.48694e+06	4.01655e+06	0.136799	18	18	18	18	21	1.4385e+06	4.15427e+06	0.144323	19	19	19	19	22	1.56983e+06	4.22659e+06
			P61513	60S ribosomal protein L37a OS=Homo sapiens OX=9606 GN=RPL37A PE=1 SV=2	RPL37A	8	10.268	1.7511e+07	1.27715e+07	0.456522	4	4	4	4	8	1.96478e+07	1.39871e+07	0.456522	4	4	4	4	8	2.03371e+07	1.5264e+07	0.456522	4	4	4	4	8	8.92497e+07	2.41083e+08	0.586957	7	7	7	7	15	8.71122e+07	2.51573e+08	0.586957	8	8	8	8	17	9.84186e+07	2.64981e+08
			Q13829	BTB/POZ domain-containing adapter for CUL3-mediated RhoA degradation protein 2 OS=Homo sapiens OX=9606 GN=TNFAIP1 PE=1 SV=1	TNFAIP1	2	36.181	36660.3	26737.9	0.0443038	2	0	2	0	2	48759.9	34712	0.0221519	1	0	1	0	2	45407.2	34080.3	0.0221519	1	0	1	0	1	162359	438567	0.0221519	1	0	1	0	1	221556	639836	0.0443038	2	1	2	1	2	239294	644272
			Q99547	M-phase phosphoprotein 6 OS=Homo sapiens OX=9606 GN=MPHOSPH6 PE=1 SV=2	MPHOSPH6	7	19.012	703788	513301	0.06875	2	2	2	2	2	748057	532539	0.06875	2	2	2	2	2	828657	621947	0.06875	2	2	2	2	2	3.44038e+06	9.2932e+06	0.23125	5	5	5	5	8	3.55131e+06	1.02559e+07	0.23125	5	5	5	5	8	3.6802e+06	9.90853e+06
			Q9Y4E5	E3 SUMO-protein ligase ZNF451 OS=Homo sapiens OX=9606 GN=ZNF451 PE=1 SV=2	ZNF451	5	121.406	30985	0	0.00942507	1	1	1	1	1	32577.6	0	0.00942507	1	1	1	1	1	32956.9	0	0	0	0	0	0	0	143716	388207	0.0226202	3	3	3	3	4	157632	455229	0.0405278	5	5	5	5	6	150699	405742
			Q96N46	Tetratricopeptide repeat protein 14 OS=Homo sapiens OX=9606 GN=TTC14 PE=1 SV=1	TTC14	6	88.265	24907.7	18166.2	0.0116883	1	1	1	1	1	41942.8	29858.9	0	0	0	0	0	0	36532.3	27419.3	0	0	0	0	0	0	163135	440663	0.0363636	3	3	3	3	3	151710	438125	0.0246753	2	2	2	2	2	158088	425635
			Q9BQ67	Glutamate-rich WD repeat-containing protein 1 OS=Homo sapiens OX=9606 GN=GRWD1 PE=1 SV=1	GRWD1	2	49.388	60407.6	44057.7	0	0	0	0	0	0	78315.6	55752.5	0.0201794	1	1	1	1	1	74886.8	56206.1	0.0201794	1	1	1	1	1	331436	895280	0.0717489	3	3	3	3	3	320054	924292	0.0515695	2	2	2	2	2	341195	918628
			Q99729	Heterogeneous nuclear ribonucleoprotein A/B OS=Homo sapiens OX=9606 GN=HNRNPAB PE=1 SV=2	HNRNPAB	5	36.202	147034	107238	0.0301205	1	0	1	0	3	205760	146479	0.0692771	2	1	2	1	4	220829	165743	0.0692771	2	1	2	1	4	808287	2.18336e+06	0.144578	6	5	6	5	9	813281	2.34869e+06	0.144578	5	4	5	4	8	1.01664e+06	2.7372e+06
			O75947	ATP synthase subunit d, mitochondrial OS=Homo sapiens OX=9606 GN=ATP5PD PE=1 SV=3	ATP5PD	5	18.479	2.70476e+06	1.97269e+06	0.0993789	2	2	2	2	2	2.47295e+06	1.76048e+06	0.118012	2	2	2	2	2	1.97965e+06	1.48582e+06	0.161491	3	3	3	3	4	1.05741e+07	2.85629e+07	0.279503	5	5	5	5	6	1.11001e+07	3.20563e+07	0.223602	4	4	4	4	5	1.11442e+07	3.00046e+07
			Q9BSR8	Protein YIPF4 OS=Homo sapiens OX=9606 GN=YIPF4 PE=1 SV=1	YIPF4	1	27.065	30985	0	0	0	0	0	0	0	32577.6	0	0	0	0	0	0	0	32956.9	0	0	0	0	0	0	0	162887	439993	0	0	0	0	0	0	141691	409191	0	0	0	0	0	0	141020	379680
			Q9HCG8	Pre-mRNA-splicing factor CWC22 homolog OS=Homo sapiens OX=9606 GN=CWC22 PE=1 SV=3	CWC22	14	105.402	87169.4	63576.2	0.0121145	1	1	1	1	1	104927	74697.1	0.0121145	1	1	1	1	1	104297	78279.6	0.0121145	1	1	1	1	1	437050	1.18057e+06	0.0528634	5	5	5	5	6	436410	1.26032e+06	0.0759912	6	6	6	6	7	487304	1.31201e+06
			Q5T8P6	RNA-binding protein 26 OS=Homo sapiens OX=9606 GN=RBM26 PE=1 SV=3	RBM26	26	113.527	217580	158690	0.0218471	2	2	2	2	3	305721	217641	0.0218471	3	3	3	3	4	296027	222182	0.0218471	3	3	3	3	4	1.23758e+06	3.34296e+06	0.0754717	10	10	10	10	10	1.21271e+06	3.50221e+06	0.107249	12	12	12	12	12	1.27523e+06	3.43342e+06
			Q9ULV3	Cip1-interacting zinc finger protein OS=Homo sapiens OX=9606 GN=CIZ1 PE=1 SV=2	CIZ1	2	99.983	15019.4	10954.3	0	0	0	0	0	0	20886.1	14868.7	0	0	0	0	0	0	15421.7	11574.7	0	0	0	0	0	0	78533.9	212137	0.0178174	1	1	1	1	1	71408.7	206222	0.0178174	1	1	1	1	1	83222.1	224066
			Q8WVC0	RNA polymerase-associated protein LEO1 OS=Homo sapiens OX=9606 GN=LEO1 PE=1 SV=1	LEO1	7	75.359	30985	0	0	0	0	0	0	0	32577.6	0	0	0	0	0	0	0	32956.9	0	0	0	0	0	0	0	131350	354805	0.0255255	1	1	1	1	1	159143	459592	0.0255255	1	1	1	1	1	149686	403012
			Q14151	Scaffold attachment factor B2 OS=Homo sapiens OX=9606 GN=SAFB2 PE=1 SV=1	SAFB2	29	107.408	379300	276639	0.0608604	6	4	6	4	7	497738	354337	0.0514166	5	3	5	3	5	518005	388788	0.0713536	7	5	7	5	8	2.11773e+06	5.72045e+06	0.172088	15	10	15	10	15	1.93058e+06	5.57538e+06	0.137461	15	10	15	10	15	2.23341e+06	6.0132e+06
			Q8NI36	WD repeat-containing protein 36 OS=Homo sapiens OX=9606 GN=WDR36 PE=1 SV=1	WDR36	18	105.255	306347	223431	0.0294427	3	3	3	3	3	387524	275876	0.0294427	3	3	3	3	3	349516	262329	0.0462671	5	5	5	5	5	1.60608e+06	4.33836e+06	0.114616	11	11	11	11	13	1.51726e+06	4.38171e+06	0.128286	13	13	13	13	15	1.57608e+06	4.24343e+06
			Q13895	Bystin OS=Homo sapiens OX=9606 GN=BYSL PE=1 SV=3	BYSL	8	49.57	166100	121143	0.0846682	3	3	3	3	3	172155	122557	0.0457666	1	1	1	1	1	286237	214835	0.0640732	2	2	2	2	3	929549	2.51091e+06	0.130435	6	6	6	6	7	951313	2.74732e+06	0.17849	8	8	8	8	9	852485	2.29522e+06
			Q2TB10	Zinc finger protein 800 OS=Homo sapiens OX=9606 GN=ZNF800 PE=1 SV=1	ZNF800	4	75.189	30021.3	21895.7	0	0	0	0	0	0	32577.6	0	0	0	0	0	0	0	32956.9	0	0	0	0	0	0	0	144118	389294	0.0436747	3	3	3	3	3	122175	352832	0.0527108	4	4	4	4	4	167926	452122
			Q15233	Non-POU domain-containing octamer-binding protein OS=Homo sapiens OX=9606 GN=NONO PE=1 SV=4	NONO	24	54.197	2.08553e+06	1.52106e+06	0.0785563	5	5	5	5	5	4.1071e+06	2.92382e+06	0.135881	7	7	7	7	7	2.98945e+06	2.24373e+06	0.116773	7	7	7	7	7	1.28834e+07	3.48009e+07	0.29724	19	18	19	18	27	1.31564e+07	3.79946e+07	0.29087	17	16	17	16	24	1.37037e+07	3.68957e+07
			Q9P2D1	Chromodomain-helicase-DNA-binding protein 7 OS=Homo sapiens OX=9606 GN=CHD7 PE=1 SV=3	CHD7	6	335.717	4692.81	3422.65	0.00367034	1	1	1	1	1	7318.04	5209.68	0	0	0	0	0	0	6094.41	4574.15	0	0	0	0	0	0	26396.5	71302.6	0.0163497	6	4	6	4	6	26163.7	75558.6	0.00900901	3	3	3	3	3	26990	72667.6
			Q9NQ55	Suppressor of SWI4 1 homolog OS=Homo sapiens OX=9606 GN=PPAN PE=2 SV=1	PPAN	15	53.161	2.31092e+06	1.68545e+06	0.0993657	6	6	6	6	6	2.54766e+06	1.81367e+06	0.0993657	5	5	5	5	5	2.50224e+06	1.87805e+06	0.0930233	6	6	6	6	7	1.12254e+07	3.03223e+07	0.260042	16	16	16	16	20	1.09241e+07	3.1548e+07	0.241015	14	14	14	14	17	1.06673e+07	2.87204e+07
			P62910	60S ribosomal protein L32 OS=Homo sapiens OX=9606 GN=RPL32 PE=1 SV=2	RPL32	13	15.85	2.20879e+07	1.61096e+07	0.437037	7	7	7	7	10	2.27604e+07	1.6203e+07	0.437037	7	7	7	7	10	2.48053e+07	1.86176e+07	0.437037	7	7	7	7	11	1.05713e+08	2.85552e+08	0.518519	12	12	12	12	29	1.00221e+08	2.89431e+08	0.525926	12	12	12	12	25	1.04225e+08	2.80614e+08
			Q6NW34	Nucleolus and neural progenitor protein OS=Homo sapiens OX=9606 GN=NEPRO PE=1 SV=3	NEPRO	3	64.51	30985	0	0	0	0	0	0	0	32577.6	0	0	0	0	0	0	0	32956.9	0	0	0	0	0	0	0	147596	398689	0.047619	3	3	3	3	3	139486	402825	0.031746	2	2	2	2	2	143056	385163
			P46778	60S ribosomal protein L21 OS=Homo sapiens OX=9606 GN=RPL21 PE=1 SV=2	RPL21	8	18.553	2.79366e+07	2.03753e+07	0.2125	4	4	4	4	6	2.49837e+07	1.77858e+07	0.25625	5	5	5	5	6	2.85044e+07	2.13939e+07	0.25625	5	5	5	5	7	1.17821e+08	3.18259e+08	0.275	8	8	9	9	19	1.14488e+08	3.30632e+08	0.275	8	8	9	9	18	1.28972e+08	3.47244e+08
			Q9Y4W2	Ribosomal biogenesis protein LAS1L OS=Homo sapiens OX=9606 GN=LAS1L PE=1 SV=2	LAS1L	19	83.013	1.12979e+06	823999	0.0858311	6	6	6	6	8	1.08194e+06	770231	0.0858311	6	6	6	6	8	1.27081e+06	953808	0.119891	8	8	8	8	10	4.89566e+06	1.32242e+07	0.273842	18	18	18	18	22	5.05611e+06	1.46017e+07	0.26158	17	17	17	17	22	5.36941e+06	1.44565e+07
			P51970	NADH dehydrogenase [ubiquinone] 1 alpha subcomplex subunit 8 OS=Homo sapiens OX=9606 GN=NDUFA8 PE=1 SV=3	NDUFA8	8	20.092	504202	367735	0.0406977	1	1	1	1	1	537259	382472	0.0872093	2	2	2	2	2	838068	629011	0	0	0	0	0	0	2.44623e+06	6.6078e+06	0.488372	7	7	7	7	9	2.60304e+06	7.51738e+06	0.563953	8	8	8	8	9	3.00677e+06	8.09538e+06
			Q7L2J0	7SK snRNA methylphosphate capping enzyme OS=Homo sapiens OX=9606 GN=MEPCE PE=1 SV=1	MEPCE	7	74.31	122742	89520.5	0.0275762	1	1	1	1	1	128205	91268.9	0.0275762	1	1	1	1	1	152271	114287	0.0391872	2	2	2	2	2	567736	1.53358e+06	0.0798258	4	4	4	4	4	566822	1.63694e+06	0.0769231	4	4	4	4	4	618426	1.66504e+06
			P62888	60S ribosomal protein L30 OS=Homo sapiens OX=9606 GN=RPL30 PE=1 SV=2	RPL30	11	12.776	1.20027e+07	8.75405e+06	0.269565	5	5	5	5	5	1.25746e+07	8.95177e+06	0.269565	5	5	5	5	5	1.36535e+07	1.02476e+07	0.269565	6	6	6	6	6	5.31755e+07	1.43638e+08	0.443478	9	9	9	9	19	5.60045e+07	1.61737e+08	0.582609	10	10	10	10	20	5.72474e+07	1.54132e+08
			Q86XK2	F-box only protein 11 OS=Homo sapiens OX=9606 GN=FBXO11 PE=1 SV=3	FBXO11	15	103.52	94941.9	69244.9	0.00862999	1	1	1	1	1	110477	78648	0.00862999	1	1	1	1	1	135733	101874	0.00862999	1	1	1	1	1	475400	1.28416e+06	0.0798274	8	8	8	8	8	485578	1.40231e+06	0.10356	10	10	10	10	10	508786	1.36985e+06
			Q12849	G-rich sequence factor 1 OS=Homo sapiens OX=9606 GN=GRSF1 PE=1 SV=3	GRSF1	3	53.093	30985	0	0	0	0	0	0	0	32577.6	0	0	0	0	0	0	0	32956.9	0	0	0	0	0	0	0	145888	394074	0.0416667	2	2	2	2	2	130640	377278	0.0416667	2	2	2	2	2	143180	385497
			Q5T3I0	G patch domain-containing protein 4 OS=Homo sapiens OX=9606 GN=GPATCH4 PE=1 SV=2	GPATCH4	11	50.351	315216	229900	0.0470852	2	2	2	2	2	201951	143768	0.073991	3	3	3	3	3	356071	267249	0.073991	3	3	3	3	3	1.14596e+06	3.09549e+06	0.20852	7	7	7	7	9	1.19969e+06	3.46461e+06	0.195067	7	7	7	7	8	1.3467e+06	3.62585e+06
			Q9UBD5	Origin recognition complex subunit 3 OS=Homo sapiens OX=9606 GN=ORC3 PE=1 SV=1	ORC3	4	82.201	30985	0	0.0168776	1	1	1	1	1	29634.7	21096.8	0.0168776	1	1	1	1	1	46004.4	34528.5	0.0168776	1	1	1	1	1	147025	397147	0.00984529	1	1	1	1	1	140496	405742	0.0365682	3	3	3	3	3	163966	441460
			Q9UHR5	SAP30-binding protein OS=Homo sapiens OX=9606 GN=SAP30BP PE=1 SV=1	SAP30BP	9	33.85	2.3042e+06	1.68055e+06	0.162338	5	5	5	5	6	2.62581e+06	1.8693e+06	0.136364	4	4	4	4	5	2.5359e+06	1.90331e+06	0.155844	4	4	4	4	5	1.03817e+07	2.80431e+07	0.37987	10	10	10	10	14	1.06185e+07	3.06655e+07	0.376623	10	10	10	10	12	1.11484e+07	3.0016e+07
			Q9H6F5	Coiled-coil domain-containing protein 86 OS=Homo sapiens OX=9606 GN=CCDC86 PE=1 SV=1	CCDC86	7	40.211	643189	469104	0.0472222	2	2	2	2	2	619961	441347	0.0472222	2	2	2	2	2	684103	513452	0.0777778	3	3	3	3	3	2.74636e+06	7.41851e+06	0.166667	5	5	5	5	5	2.90177e+06	8.38008e+06	0.258333	7	7	7	7	7	2.7352e+06	7.36422e+06
			Q8TAD8	Smad nuclear-interacting protein 1 OS=Homo sapiens OX=9606 GN=SNIP1 PE=1 SV=1	SNIP1	5	45.75	30985	0	0	0	0	0	0	0	32577.6	0	0	0	0	0	0	0	32956.9	0	0	0	0	0	0	0	134655	363733	0	0	0	0	0	0	141754	409373	0	0	0	0	0	0	138730	373514
			P27824	Calnexin OS=Homo sapiens OX=9606 GN=CANX PE=1 SV=2	CANX	7	67.526	30985	0	0	0	0	0	0	0	32577.6	0	0.0202703	1	1	1	1	1	20249.6	15198.3	0	0	0	0	0	0	124971	337573	0.0371622	2	2	2	2	2	101820	294049	0.0371622	2	2	2	2	2	126967	341844
			Q9GZT3	SRA stem-loop-interacting RNA-binding protein, mitochondrial OS=Homo sapiens OX=9606 GN=SLIRP PE=1 SV=1	SLIRP	3	12.341	275385	200849	0.12844	1	1	1	1	1	217161	154596	0	0	0	0	0	0	264965	198869	0.12844	1	1	1	1	1	1.08244e+06	2.9239e+06	0.220183	2	2	2	2	4	932032	2.69163e+06	0.220183	2	2	2	2	2	1.22702e+06	3.30362e+06
			Q53HL2	Borealin OS=Homo sapiens OX=9606 GN=CDCA8 PE=1 SV=2	CDCA8	1	31.304	30985	0	0	0	0	0	0	0	32577.6	0	0	0	0	0	0	0	32956.9	0	0	0	0	0	0	0	156814	423588	0	0	0	0	0	0	115302	332984	0	0	0	0	0	0	143179	385494
			P12956	X-ray repair cross-complementing protein 6 OS=Homo sapiens OX=9606 GN=XRCC6 PE=1 SV=2	XRCC6	5	69.799	50180.6	36598.8	0.0164204	1	1	1	1	1	79237.4	56408.8	0.0164204	1	1	1	1	1	74583.5	55978.6	0.047619	3	3	3	3	3	257687	696068	0.0821018	5	5	5	5	5	280746	810772	0.0722496	5	5	5	5	5	318443	857373
			O15269	Serine palmitoyltransferase 1 OS=Homo sapiens OX=9606 GN=SPTLC1 PE=1 SV=1	SPTLC1	5	52.71	30985	0	0	0	0	0	0	0	32577.6	0	0	0	0	0	0	0	28292.7	21235	0	0	0	0	0	0	126109	340647	0	0	0	0	0	0	125374	362069	0	0	0	0	0	0	139850	376529
			P42285	Exosome RNA helicase MTR4 OS=Homo sapiens OX=9606 GN=MTREX PE=1 SV=3	MTREX	43	117.729	1.73648e+06	1.26649e+06	0.0681382	9	9	9	9	10	1.97199e+06	1.40385e+06	0.0815739	10	10	10	10	12	2.03676e+06	1.52868e+06	0.0911708	11	11	11	11	12	7.79177e+06	2.10472e+07	0.239923	27	27	27	27	36	8.02767e+06	2.31833e+07	0.283109	30	30	30	30	37	8.59052e+06	2.3129e+07
			P22087	rRNA 2'-O-methyltransferase fibrillarin OS=Homo sapiens OX=9606 GN=FBL PE=1 SV=2	FBL	20	33.763	4.96835e+06	3.62362e+06	0.221184	7	7	7	7	7	5.64301e+06	4.01723e+06	0.267913	10	10	10	10	10	6.44957e+06	4.84072e+06	0.246106	9	9	9	9	10	2.2936e+07	6.19549e+07	0.47352	19	19	19	19	30	2.43069e+07	7.01964e+07	0.47352	19	19	19	19	32	2.49624e+07	6.72086e+07
			Q9Y580	RNA-binding protein 7 OS=Homo sapiens OX=9606 GN=RBM7 PE=1 SV=1	RBM7	14	30.485	876548	639302	0.0676692	2	2	2	2	2	1.03064e+06	733707	0.142857	4	4	4	4	4	1.04021e+06	780728	0.101504	3	3	3	3	3	3.89926e+06	1.05327e+07	0.274436	8	8	8	8	9	3.88371e+06	1.12158e+07	0.240602	7	7	7	7	10	4.77496e+06	1.2856e+07
			Q96JM3	Chromosome alignment-maintaining phosphoprotein 1 OS=Homo sapiens OX=9606 GN=CHAMP1 PE=1 SV=2	CHAMP1	7	89.043	30985	0	0.0110837	1	1	1	1	1	32577.6	0	0	0	0	0	0	0	26847.6	20150.4	0	0	0	0	0	0	134929	364472	0.067734	5	5	5	5	5	125794	363282	0.0788177	6	6	6	6	6	121509	327149
			Q9Y5B9	FACT complex subunit SPT16 OS=Homo sapiens OX=9606 GN=SUPT16H PE=1 SV=1	SUPT16H	7	119.838	48392.6	35294.7	0	0	0	0	0	0	54584.1	38858.2	0	0	0	0	0	0	44237.7	33202.5	0	0	0	0	0	0	204235	551681	0.0620821	5	5	5	5	5	206455	596225	0.0563515	5	5	5	5	5	205673	553751
			P26373	60S ribosomal protein L13 OS=Homo sapiens OX=9606 GN=RPL13 PE=1 SV=4	RPL13	20	24.247	5.02233e+07	3.66299e+07	0.383886	9	9	9	9	10	5.4795e+07	3.90083e+07	0.436019	10	10	10	10	11	5.5818e+07	4.18941e+07	0.469194	11	11	11	11	12	2.30715e+08	6.2321e+08	0.492891	18	18	19	19	40	2.20064e+08	6.35528e+08	0.488152	18	18	19	19	37	2.23577e+08	6.01957e+08
			P40429	60S ribosomal protein L13a OS=Homo sapiens OX=9606 GN=RPL13A PE=1 SV=2	RPL13A	10	23.562	2.08852e+07	1.52324e+07	0.147783	3	3	3	3	6	2.08783e+07	1.48632e+07	0.147783	3	3	3	3	7	2.28198e+07	1.71273e+07	0.147783	3	3	3	3	6	9.11306e+07	2.46163e+08	0.246305	6	6	6	6	12	8.96892e+07	2.59015e+08	0.295566	8	8	8	8	13	8.8347e+07	2.37864e+08
			P36776	Lon protease homolog, mitochondrial OS=Homo sapiens OX=9606 GN=LONP1 PE=1 SV=2	LONP1	7	106.422	30985	0	0	0	0	0	0	0	32577.6	0	0	0	0	0	0	0	32956.9	0	0	0	0	0	0	0	113812	307430	0.0437956	3	3	3	3	3	136158	393212	0.0208551	2	2	2	2	2	155413	418432
			P49207	60S ribosomal protein L34 OS=Homo sapiens OX=9606 GN=RPL34 PE=1 SV=3	RPL34	10	13.284	3.46098e+07	2.52423e+07	0.376068	7	7	7	7	11	4.33721e+07	3.08764e+07	0.376068	8	8	8	8	11	4.11953e+07	3.09191e+07	0.376068	8	8	8	8	12	1.69598e+08	4.5812e+08	0.376068	10	10	10	10	23	1.55356e+08	4.48657e+08	0.376068	10	10	10	10	18	1.69559e+08	4.56518e+08
			P02008	Hemoglobin subunit zeta OS=Homo sapiens OX=9606 GN=HBZ PE=1 SV=2	HBZ	5	15.627	361945	263981	0.0492958	1	0	1	0	1	316902	225601	0.0492958	1	0	1	0	1	344919	258878	0.0492958	1	0	1	0	1	1.3817e+06	3.73228e+06	0.267606	4	3	4	3	5	1.41316e+06	4.0811e+06	0.330986	5	4	5	4	6	1.44909e+06	3.90152e+06
			P40938	Replication factor C subunit 3 OS=Homo sapiens OX=9606 GN=RFC3 PE=1 SV=2	RFC3	2	40.53	78008.6	56894.8	0.0393258	1	1	1	1	1	61436.1	43736	0.0617978	2	2	2	2	2	74507.1	55921.2	0.0617978	2	2	2	2	2	311366	841067	0.0983146	3	3	3	3	3	255967	739211	0.0870787	3	3	3	3	3	318440	857366
			P62906	60S ribosomal protein L10a OS=Homo sapiens OX=9606 GN=RPL10A PE=1 SV=2	RPL10A	16	24.816	3.78111e+07	2.75771e+07	0.239631	6	6	6	6	9	3.77191e+07	2.68521e+07	0.267281	7	7	7	7	10	3.83394e+07	2.87756e+07	0.299539	7	7	7	7	9	1.52e+08	4.10584e+08	0.497696	18	18	19	19	36	1.46857e+08	4.24112e+08	0.552995	17	17	18	18	31	1.69244e+08	4.55671e+08
			P43307	Translocon-associated protein subunit alpha OS=Homo sapiens OX=9606 GN=SSR1 PE=1 SV=3	SSR1	2	32.215	509229	371402	0.027972	1	1	1	1	1	424089	301907	0.027972	1	1	1	1	1	466709	350287	0.027972	1	1	1	1	1	1.88191e+06	5.08344e+06	0.0664336	2	2	2	2	2	1.8707e+06	5.40243e+06	0.0664336	2	2	2	2	2	1.97349e+06	5.31341e+06
			Q96GQ7	Probable ATP-dependent RNA helicase DDX27 OS=Homo sapiens OX=9606 GN=DDX27 PE=1 SV=2	DDX27	23	89.779	826387	602717	0.0816583	7	7	7	7	8	969433	690135	0.0540201	5	5	5	5	6	917747	688813	0.0665829	6	6	6	6	8	3.70122e+06	9.99778e+06	0.23995	20	20	20	20	26	3.59165e+06	1.03724e+07	0.246231	21	21	21	21	26	3.75651e+06	1.0114e+07
			P78346	Ribonuclease P protein subunit p30 OS=Homo sapiens OX=9606 GN=RPP30 PE=1 SV=1	RPP30	4	29.303	164276	119813	0.0373134	1	1	1	1	1	160612	114339	0.0373134	1	1	1	1	1	146609	110037	0.0373134	1	1	1	1	1	610020	1.64779e+06	0.156716	4	4	4	4	4	641740	1.85329e+06	0.156716	4	4	4	4	4	669879	1.80357e+06
			P23246	Splicing factor, proline- and glutamine-rich OS=Homo sapiens OX=9606 GN=SFPQ PE=1 SV=2	SFPQ	38	76.102	3.23763e+06	2.36134e+06	0.104668	7	7	7	7	9	3.88779e+06	2.7677e+06	0.132956	9	9	10	10	12	4.68492e+06	3.51626e+06	0.115983	8	8	9	9	11	1.53962e+07	4.15884e+07	0.302687	24	23	25	24	37	1.54607e+07	4.46494e+07	0.340877	27	26	28	27	40	1.67563e+07	4.51144e+07
			Q6PK04	Coiled-coil domain-containing protein 137 OS=Homo sapiens OX=9606 GN=CCDC137 PE=1 SV=1	CCDC137	9	33.211	776030	565990	0.117647	3	3	3	3	3	772525	549957	0.117647	3	3	3	3	4	856595	642916	0.117647	3	3	3	3	3	3.3295e+06	8.99368e+06	0.283737	9	9	9	9	10	3.05158e+06	8.81272e+06	0.283737	11	11	11	11	12	3.40668e+06	9.17211e+06
			O94776	Metastasis-associated protein MTA2 OS=Homo sapiens OX=9606 GN=MTA2 PE=1 SV=1	MTA2	6	74.976	57648.9	42045.6	0.0149701	1	1	1	1	1	90168.6	64190.6	0.0149701	1	1	1	1	1	102133	76655.9	0.0269461	2	2	2	2	2	341066	921292	0.0643713	5	5	5	5	5	314366	907864	0.0733533	5	5	5	5	5	332507	895238
			Q9GZR2	RNA exonuclease 4 OS=Homo sapiens OX=9606 GN=REXO4 PE=1 SV=2	REXO4	8	46.643	435979	317977	0.0189573	1	1	1	1	1	498115	354606	0.0189573	1	1	1	1	1	484040	363295	0.0473934	2	2	2	2	2	1.86436e+06	5.03603e+06	0.201422	8	8	8	8	10	1.93855e+06	5.59837e+06	0.201422	8	8	8	8	9	1.94806e+06	5.24493e+06
			Q9H6R4	Nucleolar protein 6 OS=Homo sapiens OX=9606 GN=NOL6 PE=1 SV=2	NOL6	19	127.513	520808	379846	0.04363	6	6	6	6	8	507946	361605	0.0366492	5	5	5	5	7	568180	426446	0.0532286	7	7	7	7	8	2.29745e+06	6.2059e+06	0.13438	16	16	16	16	19	2.07477e+06	5.99178e+06	0.113438	14	14	14	14	15	2.11164e+06	5.68537e+06
			O75340	Programmed cell death protein 6 OS=Homo sapiens OX=9606 GN=PDCD6 PE=1 SV=1	PDCD6	7	21.855	321681	234615	0.0418848	2	2	2	2	2	395274	281394	0.0418848	2	2	2	2	2	435577	326921	0.0418848	1	1	1	1	1	1.4107e+06	3.81061e+06	0.219895	4	4	4	4	4	1.54e+06	4.4474e+06	0.125654	2	2	2	2	2	1.70715e+06	4.59632e+06
			P18124	60S ribosomal protein L7 OS=Homo sapiens OX=9606 GN=RPL7 PE=1 SV=1	RPL7	27	29.207	3.98622e+07	2.90731e+07	0.310484	12	12	12	12	19	3.80607e+07	2.70952e+07	0.314516	13	13	13	13	17	4.1267e+07	3.09729e+07	0.314516	15	15	15	15	21	1.61867e+08	4.37239e+08	0.5	25	25	27	27	66	1.59061e+08	4.59356e+08	0.504032	28	28	29	29	64	1.57651e+08	4.24457e+08
			Q96SB3	Neurabin-2 OS=Homo sapiens OX=9606 GN=PPP1R9B PE=1 SV=3	PPP1R9B	3	89.28	30985	0	0	0	0	0	0	0	32577.6	0	0	0	0	0	0	0	32956.9	0	0	0	0	0	0	0	132362	357537	0.0269278	2	2	2	2	2	120838	348971	0.0526316	4	4	4	4	4	134153	361192
			O43920	NADH dehydrogenase [ubiquinone] iron-sulfur protein 5 OS=Homo sapiens OX=9606 GN=NDUFS5 PE=1 SV=3	NDUFS5	2	12.509	166592	121502	0.0660377	1	1	1	1	1	217574	154890	0	0	0	0	0	0	224526	168517	0	0	0	0	0	0	805684	2.17632e+06	0.0660377	1	1	1	1	1	756992	2.18613e+06	0.0660377	1	1	1	1	1	840760	2.26365e+06
			Q9HD42	Charged multivesicular body protein 1a OS=Homo sapiens OX=9606 GN=CHMP1A PE=1 SV=1	CHMP1A	1	21.689	84170.8	61389.2	0	0	0	0	0	0	67764.4	48241.2	0	0	0	0	0	0	151676	113840	0	0	0	0	0	0	419119	1.13213e+06	0	0	0	0	0	0	377559	1.09036e+06	0.0867347	2	2	2	2	2	342277	921543
			Q9NXF1	Testis-expressed protein 10 OS=Homo sapiens OX=9606 GN=TEX10 PE=1 SV=2	TEX10	14	105.608	167673	122291	0.0301399	3	3	3	3	3	141967	101066	0.00861141	1	1	1	1	1	971609	729240	0.0279871	3	3	3	3	3	1.12058e+06	3.02691e+06	0.14747	13	13	13	13	14	1.0964e+06	3.16633e+06	0.158235	13	13	13	13	14	1.16185e+06	3.12814e+06
			Q8TCJ2	Dolichyl-diphosphooligosaccharide--protein glycosyltransferase subunit STT3B OS=Homo sapiens OX=9606 GN=STT3B PE=1 SV=1	STT3B	5	93.614	30985	0	0.0108959	1	1	1	1	1	32577.6	0	0.0108959	1	1	1	1	1	32956.9	0	0.0108959	1	1	1	1	1	119060	321607	0.0193705	2	2	2	2	2	123802	357530	0.0193705	2	2	2	2	2	139029	374319
			Q02447	Transcription factor Sp3 OS=Homo sapiens OX=9606 GN=SP3 PE=1 SV=3	SP3	1	81.876	87363.1	63717.5	0.0204866	1	1	1	1	1	83774.9	59639	0	0	0	0	0	0	72743.9	54597.8	0	0	0	0	0	0	325452	879114	0.0204866	1	1	1	1	2	294383	850154	0.0204866	1	1	1	1	2	339592	914314
			O75934	Pre-mRNA-splicing factor SPF27 OS=Homo sapiens OX=9606 GN=BCAS2 PE=1 SV=1	BCAS2	13	26.115	520088	379321	0.04	1	1	1	1	1	609207	433692	0.04	1	1	1	1	1	729650	547638	0.04	1	1	1	1	1	2.43124e+06	6.5673e+06	0.257778	8	8	8	8	8	2.24199e+06	6.47469e+06	0.257778	6	6	6	6	6	2.57623e+06	6.93622e+06
			Q6DKI1	60S ribosomal protein L7-like 1 OS=Homo sapiens OX=9606 GN=RPL7L1 PE=1 SV=2	RPL7L1	5	29.651	492228	359002	0	0	0	0	0	0	433263	308438	0	0	0	0	0	0	609656	457576	0.0313726	1	1	1	1	1	1.92775e+06	5.20725e+06	0.192157	5	5	5	5	6	1.90442e+06	5.49982e+06	0.192157	5	5	5	5	5	2.14591e+06	5.77764e+06
			Q14566	DNA replication licensing factor MCM6 OS=Homo sapiens OX=9606 GN=MCM6 PE=1 SV=1	MCM6	9	92.831	39621.2	28897.3	0	0	0	0	0	0	66669.4	47461.6	0.0182704	2	2	2	2	2	133511	100206	0	0	0	0	0	0	251959	680595	0.0414129	3	3	3	3	3	280944	811344	0.0730816	6	6	6	6	6	298172	802794
			Q9ULX6	A-kinase anchor protein 8-like OS=Homo sapiens OX=9606 GN=AKAP8L PE=1 SV=4	AKAP8L	9	71.595	296389	216168	0.0325077	2	2	2	2	2	229975	163718	0.0402477	2	2	2	2	2	278785	209241	0.0325077	2	2	2	2	3	949376	2.56447e+06	0.0913313	5	5	5	5	6	1.02952e+06	2.97316e+06	0.123839	7	7	7	7	8	1.16296e+06	3.13115e+06
			P42704	Leucine-rich PPR motif-containing protein, mitochondrial OS=Homo sapiens OX=9606 GN=LRPPRC PE=1 SV=3	LRPPRC	23	157.805	239189	174450	0.0236729	4	4	4	4	4	269471	191835	0.0351506	6	6	6	6	6	275066	206451	0.0186514	3	3	3	3	3	974515	2.63237e+06	0.151363	23	23	23	23	27	1.01932e+06	2.94372e+06	0.164993	25	25	25	25	29	1.06211e+06	2.85961e+06
			P07910	Heterogeneous nuclear ribonucleoproteins C1/C2 OS=Homo sapiens OX=9606 GN=HNRNPC PE=1 SV=4	HNRNPC	36	33.65	1.14483e+07	8.34974e+06	0.297386	13	13	13	13	16	1.26462e+07	9.00274e+06	0.297386	13	13	13	13	16	1.28842e+07	9.67021e+06	0.297386	15	15	15	15	18	4.88348e+07	1.31913e+08	0.48366	23	23	24	24	36	4.62555e+07	1.33582e+08	0.48366	22	22	23	23	36	4.90201e+07	1.31981e+08
			Q8IUE6	Histone H2A type 2-B OS=Homo sapiens OX=9606 GN=H2AC21 PE=1 SV=3	H2AC21	1	13.987	1.75934e+06	1.28315e+06	0.123077	2	1	2	1	4	1.83634e+06	1.30728e+06	0.123077	2	1	2	1	4	1.87052e+06	1.40392e+06	0.123077	2	1	2	1	4	7.69647e+06	2.07898e+07	0.176923	3	1	3	1	8	6.93234e+06	2.002e+07	0.176923	3	1	3	1	7	6.69497e+06	1.80255e+07
			P39023	60S ribosomal protein L3 OS=Homo sapiens OX=9606 GN=RPL3 PE=1 SV=2	RPL3	33	46.08	3.66741e+07	2.67479e+07	0.265509	16	16	16	16	31	3.76733e+07	2.68194e+07	0.270471	17	17	17	17	31	3.81455e+07	2.863e+07	0.332506	19	19	19	19	33	1.37382e+08	3.71098e+08	0.444169	28	28	30	30	73	1.26451e+08	3.65181e+08	0.513648	32	32	33	33	74	1.79291e+08	4.8272e+08
			Q8TDD1	ATP-dependent RNA helicase DDX54 OS=Homo sapiens OX=9606 GN=DDX54 PE=1 SV=2	DDX54	25	98.534	1.14386e+06	834263	0.104427	11	11	11	11	13	1.34321e+06	956227	0.0964813	10	10	10	10	14	1.4285e+06	1.07216e+06	0.115778	12	12	12	12	15	5.13062e+06	1.38589e+07	0.280363	25	25	25	25	33	4.85599e+06	1.40237e+07	0.289444	24	24	24	24	32	5.16997e+06	1.39196e+07
			P0DMV9_x000D_; P0DMV8	Heat shock 70 kDa protein 1B OS=Homo sapiens OX=9606 GN=HSPA1B PE=1 SV=1<|>Heat shock 70 kDa protein 1A OS=Homo sapiens OX=9606 GN=HSPA1A PE=1 SV=1	HSPA1B	27	70.009	7.88858e+06	5.75347e+06	0.226209	18	13	18	13	25	9.52263e+06	6.77912e+06	0.24961	18	13	18	13	23	8.78326e+06	6.59226e+06	0.229329	17	14	17	14	23	3.23921e+07	8.74979e+07	0.368175	29	24	30	25	56	3.31064e+07	9.56087e+07	0.404056	30	24	31	25	59	3.6055e+07	9.70741e+07
			Q9H4L4	Sentrin-specific protease 3 OS=Homo sapiens OX=9606 GN=SENP3 PE=1 SV=2	SENP3	8	64.969	328095	239293	0.0139373	1	1	1	1	1	440348	313482	0.0139373	1	1	1	1	1	536770	402872	0.0313589	2	2	2	2	2	1.57631e+06	4.25795e+06	0.120209	7	7	7	7	7	1.60584e+06	4.63753e+06	0.108014	6	6	6	6	6	1.7797e+06	4.79164e+06
			Q9BQ39	ATP-dependent RNA helicase DDX50 OS=Homo sapiens OX=9606 GN=DDX50 PE=1 SV=1	DDX50	25	82.514	2.13688e+06	1.55851e+06	0.191316	17	13	17	13	19	2.29812e+06	1.63602e+06	0.195387	17	13	17	13	18	2.35129e+06	1.76476e+06	0.1981	17	13	17	13	18	8.84251e+06	2.38855e+07	0.332429	29	25	29	25	46	8.35344e+06	2.41241e+07	0.348711	28	24	28	24	45	9.06045e+06	2.43943e+07
			P56182	Ribosomal RNA processing protein 1 homolog A OS=Homo sapiens OX=9606 GN=RRP1 PE=1 SV=1	RRP1	9	52.807	328319	239456	0.0281996	1	1	1	1	1	317154	225780	0.0694143	3	3	3	3	3	370428	278024	0.0195228	1	1	1	1	1	1.31727e+06	3.55823e+06	0.147505	8	8	8	8	9	1.25147e+06	3.61416e+06	0.151844	7	7	7	7	8	1.35589e+06	3.65058e+06
			Q9NW13	RNA-binding protein 28 OS=Homo sapiens OX=9606 GN=RBM28 PE=1 SV=3	RBM28	32	85.685	3.16886e+06	2.31118e+06	0.216074	19	19	19	19	23	2.9773e+06	2.11953e+06	0.242424	21	21	21	21	25	3.17282e+06	2.38135e+06	0.277997	23	23	23	23	26	1.21904e+07	3.2929e+07	0.347826	30	30	30	30	41	1.15201e+07	3.32692e+07	0.387352	32	32	32	32	42	1.22811e+07	3.30656e+07
			P32969	60S ribosomal protein L9 OS=Homo sapiens OX=9606 GN=RPL9P9 PE=1 SV=1	RPL9; RPL9P7; RPL9P8; RPL9P9	8	21.85	1.12473e+07	8.20313e+06	0.0885417	2	2	2	2	3	1.03536e+07	7.3707e+06	0.0885417	2	2	2	2	3	1.07635e+07	8.07853e+06	0.0885417	2	2	2	2	3	3.99646e+07	1.07953e+08	0.390625	8	8	8	8	10	3.96845e+07	1.14606e+08	0.354167	6	6	6	6	8	4.49349e+07	1.20982e+08
			Q9Y421	Protein FAM32A OS=Homo sapiens OX=9606 GN=FAM32A PE=1 SV=2	FAM32A	3	13.17	269661	196675	0	0	0	0	0	0	175974	125275	0	0	0	0	0	0	419803	315083	0	0	0	0	0	0	936781	2.53045e+06	0.0892857	1	1	1	1	1	1.14049e+06	3.29365e+06	0	0	0	0	0	0	1.05563e+06	2.84217e+06
			Q96QE3	ATPase family AAA domain-containing protein 5 OS=Homo sapiens OX=9606 GN=ATAD5 PE=1 SV=4	ATAD5	2	207.441	10634.9	7756.49	0	0	0	0	0	0	10190.4	7254.48	0	0	0	0	0	0	10179.6	7640.25	0	0	0	0	0	0	40124.3	108384	0.0146421	3	3	3	3	3	37172.6	107352	0.00433839	1	1	1	1	1	41186.9	110891
			O75818	Ribonuclease P protein subunit p40 OS=Homo sapiens OX=9606 GN=RPP40 PE=1 SV=3	RPP40	2	41.807	36508.5	26627.1	0	0	0	0	0	0	36551	26020.5	0	0	0	0	0	0	45397	34072.7	0	0	0	0	0	0	147269	397805	0.0440771	2	2	2	2	3	136706	394795	0.0192837	1	1	1	1	1	167534	451067
			P18583	Protein SON OS=Homo sapiens OX=9606 GN=SON PE=1 SV=4	SON	39	263.664	598369	436415	0.0350371	7	7	7	7	7	666753	474659	0.0449299	9	9	9	9	9	672199	504518	0.0507007	10	10	10	10	10	2.3671e+06	6.39405e+06	0.12737	29	29	31	31	34	2.36514e+06	6.83035e+06	0.126958	29	29	30	30	36	2.6585e+06	7.15772e+06
			Q9NQT5	Exosome complex component RRP40 OS=Homo sapiens OX=9606 GN=EXOSC3 PE=1 SV=3	EXOSC3	4	29.553	875389	638457	0.04	1	1	1	1	2	968600	689542	0.04	1	1	1	1	2	886731	665535	0.04	1	1	1	1	2	3.42661e+06	9.256e+06	0.145455	4	4	4	4	6	3.35861e+06	9.69941e+06	0.196364	5	5	5	5	7	3.60754e+06	9.71291e+06
			Q8IWA0	WD repeat-containing protein 75 OS=Homo sapiens OX=9606 GN=WDR75 PE=1 SV=1	WDR75	6	94.438	38533.3	28103.9	0.0120482	1	1	1	1	1	46072.5	32798.8	0.0120482	1	1	1	1	1	48505.9	36406	0.0120482	1	1	1	1	1	157309	424926	0.0493976	3	3	3	3	3	164253	474348	0.0493976	3	3	3	3	3	181742	489320
			P61353	60S ribosomal protein L27 OS=Homo sapiens OX=9606 GN=RPL27 PE=1 SV=2	RPL27	9	15.788	6.84804e+07	4.99455e+07	0.426471	5	5	5	5	10	7.80746e+07	5.5581e+07	0.426471	6	6	6	6	11	7.28554e+07	5.46815e+07	0.426471	7	7	7	7	12	2.79126e+08	7.53979e+08	0.426471	7	7	8	8	26	2.668e+08	7.70496e+08	0.448529	8	8	9	9	30	2.83192e+08	7.62464e+08
			P31930	Cytochrome b-c1 complex subunit 1, mitochondrial OS=Homo sapiens OX=9606 GN=UQCRC1 PE=1 SV=3	UQCRC1	4	52.612	46510.1	33921.7	0.01875	1	1	1	1	1	55895.6	39791.8	0	0	0	0	0	0	55836.1	41907.7	0	0	0	0	0	0	192073	518829	0.0541667	3	3	3	3	3	184519	532875	0.0541667	3	3	3	3	3	216974	584179
			Q9UNL2	Translocon-associated protein subunit gamma OS=Homo sapiens OX=9606 GN=SSR3 PE=1 SV=1	SSR3	1	21.067	271042	197682	0.0756757	1	1	1	1	1	191845	136574	0.0756757	1	1	1	1	1	408815	306835	0.0756757	1	1	1	1	1	776936	2.09867e+06	0.0756757	1	1	1	1	3	1.08522e+06	3.13404e+06	0.0756757	1	1	1	1	3	1.33031e+06	3.5817e+06
			Q16777	Histone H2A type 2-C OS=Homo sapiens OX=9606 GN=H2AC20 PE=1 SV=4	H2AC20	7	13.98	1.61712e+08	1.17943e+08	0.178295	3	1	3	1	8	1.61291e+08	1.14823e+08	0.178295	3	1	3	1	7	1.78403e+08	1.339e+08	0.178295	3	1	3	1	7	6.69459e+08	1.80835e+09	0.356589	7	4	7	4	21	6.1823e+08	1.7854e+09	0.325581	7	4	7	4	18	5.91104e+08	1.59148e+09
			P18077	60S ribosomal protein L35a OS=Homo sapiens OX=9606 GN=RPL35A PE=1 SV=2	RPL35A	10	12.53	4.27434e+07	3.11745e+07	0.445455	7	7	7	7	11	4.089e+07	2.91094e+07	0.381818	6	6	6	6	10	4.33674e+07	3.25494e+07	0.445455	6	6	6	6	10	1.62764e+08	4.39661e+08	0.454545	9	9	10	10	25	1.48022e+08	4.27476e+08	0.536364	10	10	10	10	23	1.6378e+08	4.40959e+08
			Q96S94	Cyclin-L2 OS=Homo sapiens OX=9606 GN=CCNL2 PE=1 SV=1	CCNL2	2	58.111	64977.3	47390.6	0	0	0	0	0	0	62804.2	44710	0	0	0	0	0	0	84391.5	63339.9	0	0	0	0	0	0	221752	598998	0.025	1	1	1	1	1	270505	781195	0.0557692	2	2	2	2	2	293315	789718
			P62310	U6 snRNA-associated Sm-like protein LSm3 OS=Homo sapiens OX=9606 GN=LSM3 PE=1 SV=2	LSM3	3	11.838	1.10994e+06	809528	0.117647	1	1	1	1	1	1.04349e+06	742854	0.117647	1	1	1	1	1	1.11701e+06	838369	0.117647	1	1	1	1	1	4.50228e+06	1.21616e+07	0.323529	2	2	2	2	2	3.41612e+06	9.86547e+06	0.323529	2	2	2	2	2	4.28776e+06	1.15443e+07
			Q99575	Ribonucleases P/MRP protein subunit POP1 OS=Homo sapiens OX=9606 GN=POP1 PE=1 SV=2	POP1	15	114.636	285192	208002	0.0224609	2	2	2	2	2	285055	202930	0.0107422	1	1	1	1	1	345003	258941	0.0224609	2	2	2	2	2	1.08758e+06	2.93779e+06	0.15332	12	12	12	12	15	1.11428e+06	3.21794e+06	0.176758	14	14	14	14	17	1.17595e+06	3.16613e+06
			Q9H6W3	Ribosomal oxygenase 1 OS=Homo sapiens OX=9606 GN=RIOX1 PE=1 SV=2	RIOX1	2	71.041	30985	0	0	0	0	0	0	0	32577.6	0	0	0	0	0	0	0	32956.9	0	0	0	0	0	0	0	112257	303231	0.0218409	1	1	1	1	1	114996	332098	0.0436817	2	2	2	2	2	130695	351883
			Q9UL36	Zinc finger protein 236 OS=Homo sapiens OX=9606 GN=ZNF236 PE=1 SV=2	ZNF236	3	203.574	16959.5	12369.3	0	0	0	0	0	0	18907.1	13459.8	0	0	0	0	0	0	20342.4	15267.9	0	0	0	0	0	0	63852.1	172478	0.0162602	3	3	3	3	3	69784.1	201531	0.0211382	4	3	4	3	4	74011.5	199268
			Q9Y657	Spindlin-1 OS=Homo sapiens OX=9606 GN=SPIN1 PE=1 SV=3	SPIN1	5	29.582	223367	162911	0.0267176	1	1	1	1	1	260511	185457	0.0267176	1	1	1	1	1	276853	207792	0.0267176	1	1	1	1	1	912221	2.4641e+06	0.110687	3	3	3	3	3	879723	2.54057e+06	0.167939	4	4	4	4	5	1.00176e+06	2.69714e+06
			Q9UK61	Protein TASOR OS=Homo sapiens OX=9606 GN=TASOR PE=1 SV=3	TASOR	13	188.914	78105.2	56965.3	0.0179641	3	3	3	3	3	67175.4	47821.8	0.0179641	3	3	3	3	3	76511.5	57425.6	0.0179641	3	3	3	3	3	268779	726028	0.054491	9	9	9	9	10	252648	729626	0.0532934	9	9	9	9	10	294789	793686
			P30050	60S ribosomal protein L12 OS=Homo sapiens OX=9606 GN=RPL12 PE=1 SV=1	RPL12	8	17.808	2.36281e+07	1.72329e+07	0.290909	4	4	4	4	5	2.2962e+07	1.63465e+07	0.242424	3	3	3	3	4	2.30833e+07	1.73251e+07	0.387879	5	5	5	5	6	8.53224e+07	2.30474e+08	0.636364	9	9	9	9	17	8.235e+07	2.3782e+08	0.545455	8	8	8	8	16	8.88635e+07	2.39255e+08
			Q13105	Zinc finger and BTB domain-containing protein 17 OS=Homo sapiens OX=9606 GN=ZBTB17 PE=1 SV=3	ZBTB17	16	87.872	396375	289092	0.0535492	4	4	4	4	6	438734	312333	0.0535492	4	4	4	4	5	407764	306047	0.0535492	4	4	4	4	5	1.50832e+06	4.0743e+06	0.190535	14	14	14	14	17	1.44855e+06	4.1833e+06	0.176837	15	15	15	15	17	1.60045e+06	4.30904e+06
			P52435	DNA-directed RNA polymerase II subunit RPB11-a OS=Homo sapiens OX=9606 GN=POLR2J PE=1 SV=1	POLR2J	1	13.285	30985	0	0	0	0	0	0	0	32577.6	0	0	0	0	0	0	0	32956.9	0	0	0	0	0	0	0	112031	302620	0	0	0	0	0	0	120404	347716	0.0854701	1	1	1	1	1	119985	323047
			Q99848	Probable rRNA-processing protein EBP2 OS=Homo sapiens OX=9606 GN=EBNA1BP2 PE=1 SV=2	EBNA1BP2	32	34.83	1.90033e+07	1.38599e+07	0.294118	14	14	14	14	15	2.04048e+07	1.45261e+07	0.30719	14	14	14	14	17	2.07343e+07	1.55621e+07	0.333333	16	16	16	16	18	7.45413e+07	2.01352e+08	0.496732	29	29	30	30	46	6.88997e+07	1.98977e+08	0.509804	27	27	28	28	43	7.54224e+07	2.03066e+08
			Q9UBL3	Set1/Ash2 histone methyltransferase complex subunit ASH2 OS=Homo sapiens OX=9606 GN=ASH2L PE=1 SV=1	ASH2L	4	68.679	30985	0	0	0	0	0	0	0	26096.7	18578.1	0	0	0	0	0	0	18320.2	13750.2	0	0	0	0	0	0	82754	223536	0.0238854	2	2	2	2	2	76825	221865	0.0414013	3	3	3	3	3	110951	298724
			Q8TDN6	Ribosome biogenesis protein BRX1 homolog OS=Homo sapiens OX=9606 GN=BRIX1 PE=1 SV=2	BRIX1	24	41.375	8.57744e+06	6.25588e+06	0.169972	7	7	7	7	10	9.80899e+06	6.98297e+06	0.189802	8	8	8	8	12	1.06527e+07	7.99536e+06	0.209632	11	11	11	11	16	3.51031e+07	9.4821e+07	0.436261	22	22	22	22	38	3.42986e+07	9.90517e+07	0.456091	23	23	23	23	42	3.52232e+07	9.48345e+07
			Q96MX3	Zinc finger protein 48 OS=Homo sapiens OX=9606 GN=ZNF48 PE=1 SV=2	ZNF48	4	67.777	30985	0	0	0	0	0	0	0	32577.6	0	0	0	0	0	0	0	32956.9	0	0	0	0	0	0	0	112020	302589	0.066343	3	3	3	3	3	109169	315272	0.0906149	4	4	4	4	4	128236	345261
ü			P99999_x000D_; cont_P99999	Cytochrome c OS=Homo sapiens OX=9606 GN=CYCS PE=1 SV=2<|>Cytochrome c OS=Homo sapiens GN=CYCS PE=1 SV=2	CYCS	2	11.741	30985	0	0.0761905	1	1	1	1	1	32577.6	0	0	0	0	0	0	0	32956.9	0	0	0	0	0	0	0	112842	304811	0	0	0	0	0	0	103524	298970	0	0	0	0	0	0	131010	352731
			Q6ZNB6	NF-X1-type zinc finger protein NFXL1 OS=Homo sapiens OX=9606 GN=NFXL1 PE=1 SV=2	NFXL1	3	101.27	14674.9	10703	0.00768386	1	1	1	1	1	19424	13827.9	0.00768386	1	1	1	1	2	22060.7	16557.6	0.00768386	1	1	1	1	1	56035.5	151364	0.0263447	2	2	2	2	3	64392.3	185960	0.0263447	2	2	2	2	3	79794.9	214839
			P05455	Lupus La protein OS=Homo sapiens OX=9606 GN=SSB PE=1 SV=2	SSB	13	46.808	462382	337234	0.0441176	2	2	2	2	2	692205	492778	0.0245098	1	1	1	1	1	707457	530981	0.0220588	1	1	1	1	1	2.07496e+06	5.6049e+06	0.232843	11	11	11	11	11	2.08234e+06	6.01362e+06	0.262255	13	13	13	13	13	2.37309e+06	6.38927e+06
			P46779	60S ribosomal protein L28 OS=Homo sapiens OX=9606 GN=RPL28 PE=1 SV=3	RPL28	17	15.738	4.25355e+07	3.10228e+07	0.430657	11	11	11	11	14	4.40574e+07	3.13642e+07	0.423358	10	10	10	10	14	4.64861e+07	3.489e+07	0.423358	10	10	10	10	15	1.58603e+08	4.28421e+08	0.613139	18	18	18	18	32	1.56669e+08	4.52446e+08	0.649635	19	19	19	19	35	1.5819e+08	4.2591e+08
			Q8NFW8	N-acylneuraminate cytidylyltransferase OS=Homo sapiens OX=9606 GN=CMAS PE=1 SV=2	CMAS	16	48.349	1.30426e+06	951248	0.152074	7	7	7	7	8	1.67401e+06	1.19172e+06	0.172811	8	8	8	8	9	1.60834e+06	1.20714e+06	0.131336	6	6	6	6	7	5.2568e+06	1.41997e+07	0.264977	14	14	14	14	16	5.30273e+06	1.53139e+07	0.228111	13	13	13	13	14	5.6793e+06	1.52909e+07
			Q8N9T8	Protein KRI1 homolog OS=Homo sapiens OX=9606 GN=KRI1 PE=1 SV=3	KRI1	15	82.548	1.18582e+06	864870	0.105263	7	7	7	7	11	1.099e+06	782371	0.105263	7	7	7	7	9	1.19993e+06	900602	0.0938834	6	6	6	6	7	4.10417e+06	1.10862e+07	0.187767	14	14	14	14	20	4.10628e+06	1.18586e+07	0.199147	15	15	15	15	19	4.1708e+06	1.12294e+07
			Q9Y4Z0	U6 snRNA-associated Sm-like protein LSm4 OS=Homo sapiens OX=9606 GN=LSM4 PE=1 SV=1	LSM4	7	15.34	787886	574637	0.172662	3	3	3	3	4	662808	471850	0.122302	2	2	2	2	3	866678	650484	0.172662	3	3	3	3	4	2.56339e+06	6.92427e+06	0.230216	4	4	4	4	5	2.87847e+06	8.3128e+06	0.266187	5	5	5	5	7	2.72955e+06	7.349e+06
			Q01081	Splicing factor U2AF 35 kDa subunit OS=Homo sapiens OX=9606 GN=U2AF1 PE=1 SV=3	U2AF1	13	27.854	7.49731e+06	5.46809e+06	0.158333	7	7	7	7	9	8.7151e+06	6.20424e+06	0.158333	6	6	6	6	7	1.07515e+07	8.0695e+06	0.158333	6	6	6	6	7	3.17181e+07	8.56774e+07	0.275	11	11	13	13	20	3.29339e+07	9.51105e+07	0.4125	13	13	14	14	24	2.97398e+07	8.00711e+07
			Q7L2E3	ATP-dependent RNA helicase DHX30 OS=Homo sapiens OX=9606 GN=DHX30 PE=1 SV=1	DHX30	46	133.855	2.43321e+06	1.77464e+06	0.173367	22	22	22	22	25	2.5084e+06	1.78572e+06	0.18258	24	24	24	24	29	2.62325e+06	1.96888e+06	0.205193	26	26	26	26	32	8.8287e+06	2.38482e+07	0.369347	49	49	50	50	69	8.58071e+06	2.47804e+07	0.422111	54	54	54	54	72	9.17965e+06	2.47152e+07
			O60341	Lysine-specific histone demethylase 1A OS=Homo sapiens OX=9606 GN=KDM1A PE=1 SV=2	KDM1A	2	92.845	30985	0	0.00821596	1	1	1	1	1	32577.6	0	0	0	0	0	0	0	20248.6	15197.5	0.00821596	1	1	1	1	1	90951.9	245681	0.0187793	2	2	2	2	3	89682.2	258995	0.0187793	2	2	2	2	2	107595	289688
			Q02878	60S ribosomal protein L6 OS=Homo sapiens OX=9606 GN=RPL6 PE=1 SV=3	RPL6	18	32.708	6.99955e+07	5.10505e+07	0.295139	11	11	11	11	18	7.2135e+07	5.13526e+07	0.319444	12	12	12	12	19	7.31515e+07	5.49037e+07	0.364583	13	13	13	13	23	2.51188e+08	6.78512e+08	0.392361	22	22	22	22	47	2.39918e+08	6.92864e+08	0.392361	21	21	21	21	46	2.58895e+08	6.97047e+08
			Q92993	Histone acetyltransferase KAT5 OS=Homo sapiens OX=9606 GN=KAT5 PE=1 SV=2	KAT5	3	58.545	24934.1	18185.4	0.037037	2	2	2	2	2	66659.9	47454.9	0.037037	2	2	2	2	2	136410	102382	0.0565302	3	3	3	3	3	189266	511248	0.0740741	4	4	4	4	5	220743	637487	0.0740741	4	4	4	4	5	228466	615119
			P40937	Replication factor C subunit 5 OS=Homo sapiens OX=9606 GN=RFC5 PE=1 SV=1	RFC5	7	38.472	366248	267120	0.0470588	2	2	2	2	2	404441	287920	0.0705882	3	3	3	3	3	446144	334852	0.0705882	3	3	3	3	3	1.36369e+06	3.6836e+06	0.229412	8	8	8	8	10	1.40273e+06	4.05096e+06	0.202941	7	7	7	7	9	1.45152e+06	3.90806e+06
			P10515	Dihydrolipoyllysine-residue acetyltransferase component of pyruvate dehydrogenase complex, mitochondrial OS=Homo sapiens OX=9606 GN=DLAT PE=1 SV=3	DLAT	5	68.953	87258.4	63641.1	0.0123648	1	1	1	1	1	109664	78069.4	0.0123648	1	1	1	1	1	105434	79133.3	0.0123648	1	1	1	1	1	330488	892720	0.0757342	5	5	5	5	5	352257	1.01729e+06	0.049459	3	3	3	3	3	362450	975858
			Q96EP5	DAZ-associated protein 1 OS=Homo sapiens OX=9606 GN=DAZAP1 PE=1 SV=1	DAZAP1	2	43.356	30985	0	0.029484	1	1	1	1	1	32577.6	0	0.029484	1	1	1	1	1	32956.9	0	0.029484	1	1	1	1	1	80396.3	217168	0.0737101	2	2	2	2	2	114722	331307	0.039312	1	1	1	1	1	150260	404557
			Q5JTV8	Torsin-1A-interacting protein 1 OS=Homo sapiens OX=9606 GN=TOR1AIP1 PE=1 SV=2	TOR1AIP1	4	66.208	30985	0	0	0	0	0	0	0	32577.6	0	0	0	0	0	0	0	32956.9	0	0	0	0	0	0	0	100375	271134	0.0137221	1	1	1	1	1	96511	278716	0.0205832	1	1	1	1	1	140726	378889
			Q7KZ85	Transcription elongation factor SPT6 OS=Homo sapiens OX=9606 GN=SUPT6H PE=1 SV=2	SUPT6H	5	198.949	13243.2	9658.79	0.00695249	1	1	1	1	1	19710.6	14031.9	0.0110081	2	2	2	2	2	23482.1	17624.4	0.0110081	2	2	2	2	2	65082.5	175802	0.0266512	5	5	5	5	5	60502.1	174725	0.0220162	4	4	4	4	4	63487.1	170932
			Q9P275	Ubiquitin carboxyl-terminal hydrolase 36 OS=Homo sapiens OX=9606 GN=USP36 PE=1 SV=4	USP36	11	122.832	101540	74057	0.0195904	2	2	2	2	2	122501	87208.2	0.0222618	3	3	3	3	3	146147	109690	0.0427427	5	5	5	5	5	442218	1.19452e+06	0.0498664	7	7	7	7	7	407501	1.17683e+06	0.0614426	7	7	7	7	7	410574	1.10543e+06
			Q14684	Ribosomal RNA processing protein 1 homolog B OS=Homo sapiens OX=9606 GN=RRP1B PE=1 SV=3	RRP1B	22	84.375	913103	665963	0.0593668	4	4	4	4	4	1.09614e+06	780336	0.0923483	7	7	7	7	7	1.12778e+06	846450	0.0923483	7	7	7	7	7	3.36893e+06	9.1002e+06	0.189974	15	15	15	15	15	3.72273e+06	1.07509e+07	0.242744	16	16	16	16	18	3.66084e+06	9.85641e+06
			Q9UKM9	RNA-binding protein Raly OS=Homo sapiens OX=9606 GN=RALY PE=1 SV=1	RALY	15	32.444	3.01861e+06	2.2016e+06	0.202614	7	7	7	7	7	3.43324e+06	2.44411e+06	0.202614	7	7	7	7	8	3.39862e+06	2.55083e+06	0.25817	9	9	9	9	10	1.11855e+07	3.02145e+07	0.320261	12	12	12	12	17	1.0999e+07	3.17641e+07	0.294118	11	11	11	11	14	1.15809e+07	3.11803e+07
			Q14CZ7	FAST kinase domain-containing protein 3, mitochondrial OS=Homo sapiens OX=9606 GN=FASTKD3 PE=1 SV=2	FASTKD3	3	75.641	30985	0	0	0	0	0	0	0	32577.6	0	0	0	0	0	0	0	32956.9	0	0	0	0	0	0	0	120219	324737	0.0271903	2	2	2	2	2	96224.9	277890	0.0271903	2	2	2	2	2	112970	304159
			Q9BZE4	GTP-binding protein 4 OS=Homo sapiens OX=9606 GN=GTPBP4 PE=1 SV=3	GTPBP4	27	73.918	2.24086e+06	1.63435e+06	0.195584	15	15	15	15	19	2.19114e+06	1.55986e+06	0.179811	13	13	13	13	16	2.43869e+06	1.83036e+06	0.182965	13	13	13	13	17	7.72094e+06	2.08559e+07	0.347003	24	24	24	24	32	7.34068e+06	2.11993e+07	0.362776	25	25	25	25	32	8.21788e+06	2.21257e+07
			Q9ULW3	Activator of basal transcription 1 OS=Homo sapiens OX=9606 GN=ABT1 PE=1 SV=1	ABT1	2	31.06	30985	0	0	0	0	0	0	0	32577.6	0	0	0	0	0	0	0	32956.9	0	0	0	0	0	0	0	84419.9	228036	0	0	0	0	0	0	118895	343358	0	0	0	0	0	0	127269	342657
			Q15050	Ribosome biogenesis regulatory protein homolog OS=Homo sapiens OX=9606 GN=RRS1 PE=1 SV=2	RRS1	14	41.168	2.75823e+06	2.01169e+06	0.0520548	2	2	2	2	2	1.63018e+06	1.16052e+06	0.0520548	2	2	2	2	2	1.40417e+06	1.0539e+06	0.030137	1	1	1	1	1	6.36822e+06	1.72019e+07	0.323288	13	13	13	13	15	6.02503e+06	1.73998e+07	0.268493	10	10	10	10	12	6.29339e+06	1.69443e+07
			Q9UKK6	NTF2-related export protein 1 OS=Homo sapiens OX=9606 GN=NXT1 PE=1 SV=1	NXT1	2	15.837	620119	452278	0	0	0	0	0	0	823011	585898	0.05	1	1	1	1	1	1.04407e+06	783623	0.05	1	1	1	1	1	2.9541e+06	7.97965e+06	0.107143	2	2	2	2	3	2.62621e+06	7.58429e+06	0.107143	2	2	2	2	3	2.5747e+06	6.93208e+06
			Q9H444	Charged multivesicular body protein 4b OS=Homo sapiens OX=9606 GN=CHMP4B PE=1 SV=1	CHMP4B	5	24.935	576162	420218	0.0803571	2	2	2	2	2	651156	463555	0.142857	3	3	3	3	3	732787	549992	0.0803571	2	2	2	2	2	2.25325e+06	6.08651e+06	0.205357	5	5	5	5	6	2.32606e+06	6.71748e+06	0.254464	6	6	6	6	7	1.96385e+06	5.28746e+06
			P62424	60S ribosomal protein L7a OS=Homo sapiens OX=9606 GN=RPL7A PE=1 SV=2	RPL7A	24	29.977	5.67726e+07	4.14065e+07	0.323308	13	13	13	13	17	5.40442e+07	3.84738e+07	0.342105	13	13	13	13	16	5.68115e+07	4.26397e+07	0.323308	13	13	13	13	17	1.86477e+08	5.03714e+08	0.462406	23	23	27	27	49	1.80622e+08	5.21622e+08	0.469925	25	25	29	29	54	1.92507e+08	5.18302e+08
			P62861	FAU ubiquitin-like and ribosomal protein S30 OS=Homo sapiens OX=9606 GN=FAU PE=1 SV=2	FAU	4	14.381	5.72161e+06	4.173e+06	0.075188	1	1	1	1	3	1.19674e+07	8.51956e+06	0.075188	1	1	1	1	3	1.22324e+07	9.18098e+06	0.075188	1	1	1	1	3	3.18843e+07	8.61263e+07	0.0827068	3	3	3	3	5	2.92872e+07	8.45791e+07	0.0827068	3	3	3	3	4	3.31972e+07	8.93799e+07
			Q9Y3B9	RRP15-like protein OS=Homo sapiens OX=9606 GN=RRP15 PE=1 SV=2	RRP15	14	31.465	4.55697e+06	3.32358e+06	0.280142	10	10	10	10	12	4.43859e+06	3.15981e+06	0.280142	9	9	9	9	10	4.66753e+06	3.50321e+06	0.241135	9	9	9	9	11	1.54955e+07	4.18565e+07	0.280142	12	12	12	12	19	1.42915e+07	4.12728e+07	0.397163	13	13	13	13	20	1.56168e+07	4.20465e+07
			Q96AE4	Far upstream element-binding protein 1 OS=Homo sapiens OX=9606 GN=FUBP1 PE=1 SV=3	FUBP1	5	67.518	105451	76909.5	0.0512422	7	2	8	2	9	138470	98576	0.0512422	7	2	7	2	10	179950	135061	0.0372671	7	2	8	2	9	433027	1.1697e+06	0.0388199	6	1	6	1	9	468487	1.35295e+06	0.0388199	6	1	6	1	6	469098	1.26299e+06
			Q8N988	Zinc finger protein 557 OS=Homo sapiens OX=9606 GN=ZNF557 PE=1 SV=2	ZNF557	2	48.596	53212.7	38810.2	0	0	0	0	0	0	41762.9	29730.8	0	0	0	0	0	0	32956.9	0	0	0	0	0	0	0	135692	366534	0	0	0	0	0	0	139732	403534	0.0567376	2	1	2	1	2	139271	374971
			Q9NVU7	Protein SDA1 homolog OS=Homo sapiens OX=9606 GN=SDAD1 PE=1 SV=3	SDAD1	7	79.82	245318	178920	0.0131004	1	1	1	1	1	196144	139634	0.0436681	3	3	3	3	3	212633	159591	0.0291121	2	2	2	2	2	668824	1.80664e+06	0.0989811	8	8	8	8	9	704121	2.03345e+06	0.0829694	5	5	5	5	6	779726	2.09933e+06
			P27635	60S ribosomal protein L10 OS=Homo sapiens OX=9606 GN=RPL10 PE=1 SV=5	RPL10	13	24.561	2.27101e+07	1.65634e+07	0.149533	6	6	6	6	10	2.29489e+07	1.63372e+07	0.149533	6	6	6	6	8	2.43487e+07	1.82749e+07	0.149533	6	6	6	6	8	7.43513e+07	2.00839e+08	0.242991	10	10	10	10	24	7.53995e+07	2.17748e+08	0.280374	10	10	10	10	26	8.01148e+07	2.157e+08
			P62917	60S ribosomal protein L8 OS=Homo sapiens OX=9606 GN=RPL8 PE=1 SV=2	RPL8	10	28.007	4.68624e+07	3.41786e+07	0.190661	5	5	5	5	8	4.92323e+07	3.50482e+07	0.22179	6	6	6	6	9	4.83176e+07	3.62647e+07	0.22179	6	6	6	6	10	1.59742e+08	4.31498e+08	0.280156	9	9	9	9	19	1.49179e+08	4.30818e+08	0.284047	10	10	10	10	18	1.61597e+08	4.35082e+08
			Q5SY16	Polynucleotide 5'-hydroxyl-kinase NOL9 OS=Homo sapiens OX=9606 GN=NOL9 PE=1 SV=1	NOL9	10	79.272	1.04076e+06	759070	0.034188	3	3	3	3	3	438431	312117	0.034188	4	4	4	4	4	486689	365284	0.034188	3	3	3	3	3	1.97744e+06	5.34148e+06	0.0911681	9	9	9	9	9	2.01605e+06	5.8222e+06	0.112536	9	9	9	9	9	1.90437e+06	5.1273e+06
			Q14562	ATP-dependent RNA helicase DHX8 OS=Homo sapiens OX=9606 GN=DHX8 PE=1 SV=1	DHX8	37	139.227	799350	582998	0.0434426	6	6	6	6	6	832686	592785	0.0893443	12	10	12	10	12	861081	646283	0.0688525	9	7	9	7	9	2.75461e+06	7.44078e+06	0.208197	27	24	27	24	33	2.54187e+06	7.34071e+06	0.22623	28	25	28	25	33	2.79383e+06	7.52208e+06
			Q9GZS3	SKI8 subunit of superkiller complex protein OS=Homo sapiens OX=9606 GN=SKIC8 PE=1 SV=1	SKIC8	2	33.56	30985	0	0	0	0	0	0	0	32577.6	0	0.0327869	1	1	1	1	1	32956.9	0	0.0327869	1	1	1	1	1	149512	403864	0.0622951	2	2	2	2	2	55700.9	160860	0.0622951	2	2	2	2	2	136322	367031
			Q6PL18	ATPase family AAA domain-containing protein 2 OS=Homo sapiens OX=9606 GN=ATAD2 PE=1 SV=1	ATAD2	18	158.456	30985	0	0	0	0	0	0	0	32577.6	0	0	0	0	0	0	0	89470.7	67152.1	0	0	0	0	0	0	106909	288785	0.0107914	1	1	1	1	1	165321	477433	0.0244604	3	3	3	3	3	174369	469469
			Q15758	Neutral amino acid transporter B(0) OS=Homo sapiens OX=9606 GN=SLC1A5 PE=1 SV=2	SLC1A5	5	56.562	827853	603787	0.0406654	2	2	2	2	3	894294	636643	0.0406654	2	2	2	2	3	906758	680566	0.0406654	2	2	2	2	3	2.80677e+06	7.58168e+06	0.077634	5	5	5	5	7	2.78282e+06	8.03657e+06	0.0961183	6	6	6	6	8	2.92965e+06	7.88776e+06
			P36578	60S ribosomal protein L4 OS=Homo sapiens OX=9606 GN=RPL4 PE=1 SV=5	RPL4	33	47.667	4.28961e+07	3.12859e+07	0.210773	11	11	11	11	19	4.3555e+07	3.10066e+07	0.18267	11	11	11	11	17	4.53806e+07	3.40603e+07	0.210773	12	12	12	12	21	1.45915e+08	3.94147e+08	0.430913	28	28	28	28	58	1.34655e+08	3.88872e+08	0.433255	28	28	28	28	56	1.46481e+08	3.94383e+08
			Q96IX5	ATP synthase membrane subunit K, mitochondrial OS=Homo sapiens OX=9606 GN=ATP5MK PE=1 SV=1	ATP5MK	1	6.453	986024	719148	0.258621	1	1	1	1	1	1.06431e+06	757677	0.258621	1	1	1	1	1	1.11665e+06	838097	0.258621	1	1	1	1	1	3.20224e+06	8.64993e+06	0.258621	1	1	1	1	2	3.20897e+06	9.26725e+06	0.258621	1	1	1	1	2	3.8013e+06	1.02346e+07
			Q8TED0	U3 small nucleolar RNA-associated protein 15 homolog OS=Homo sapiens OX=9606 GN=UTP15 PE=1 SV=3	UTP15	11	58.379	216241	157713	0.0598456	3	3	3	3	3	254910	181469	0.0405405	2	2	2	2	2	348375	261472	0.0752896	4	4	4	4	4	857440	2.31613e+06	0.137066	8	8	8	8	8	840806	2.42818e+06	0.160232	9	9	9	9	9	886140	2.38583e+06
			Q9BQG0	Myb-binding protein 1A OS=Homo sapiens OX=9606 GN=MYBBP1A PE=1 SV=2	MYBBP1A	56	148.762	4.29367e+06	3.13155e+06	0.143072	21	21	22	22	30	4.13887e+06	2.94644e+06	0.16491	25	25	25	25	33	4.43495e+06	3.32864e+06	0.200301	28	28	28	28	37	1.39253e+07	3.76153e+07	0.303464	52	52	54	54	80	1.27239e+07	3.67457e+07	0.311747	52	52	54	54	78	1.46849e+07	3.95376e+07
			Q9Y2W2	WW domain-binding protein 11 OS=Homo sapiens OX=9606 GN=WBP11 PE=1 SV=1	WBP11	6	69.954	30985	0	0	0	0	0	0	0	32577.6	0	0	0	0	0	0	0	32956.9	0	0	0	0	0	0	0	103761	280279	0.0140406	1	1	1	1	1	111372	321634	0.0140406	1	1	1	1	1	94987.5	255743
			P19338	Nucleolin OS=Homo sapiens OX=9606 GN=NCL PE=1 SV=3	NCL	31	76.568	9.41904e+06	6.86969e+06	0.216901	20	20	20	20	26	9.8534e+06	7.01459e+06	0.216901	20	20	20	20	25	1.00264e+07	7.52533e+06	0.21831	21	21	21	21	26	3.21095e+07	8.67346e+07	0.308451	33	33	33	33	52	2.88924e+07	8.3439e+07	0.295775	31	31	31	31	49	3.29367e+07	8.86785e+07
			Q12788	Transducin beta-like protein 3 OS=Homo sapiens OX=9606 GN=TBL3 PE=1 SV=2	TBL3	12	88.978	227781	166130	0.0247525	2	2	2	2	2	266395	189645	0.0507426	4	4	4	4	4	274457	205993	0.0272277	2	2	2	2	2	843192	2.27764e+06	0.134901	10	10	10	10	12	738142	2.1317e+06	0.100248	7	7	7	7	7	876281	2.35929e+06
			P62913	60S ribosomal protein L11 OS=Homo sapiens OX=9606 GN=RPL11 PE=1 SV=2	RPL11	7	20.24	2.67197e+07	1.94877e+07	0.174157	4	4	4	4	9	2.59781e+07	1.84937e+07	0.207865	4	4	4	4	8	2.70107e+07	2.02729e+07	0.252809	5	5	5	5	9	8.78123e+07	2.372e+08	0.314607	8	8	8	8	18	7.91751e+07	2.28651e+08	0.297753	7	7	7	7	15	8.83053e+07	2.37752e+08
			P62805	Histone H4 OS=Homo sapiens OX=9606 GN=H4C16 PE=1 SV=2	H4C1; H4C11; H4C12; H4C13; H4C14; H4C15; H4C16; H4C2; H4C3; H4C4; H4C5; H4C6; H4C8; H4C9	20	11.36	3.64002e+08	2.65481e+08	0.543689	13	13	13	13	34	3.61362e+08	2.57252e+08	0.543689	14	14	14	14	33	4.23725e+08	3.18026e+08	0.543689	13	13	13	13	32	1.30912e+09	3.53622e+09	0.61165	19	19	20	20	98	1.17369e+09	3.38951e+09	0.640777	20	20	20	20	86	1.18262e+09	3.18408e+09
			Q8WUD4	Coiled-coil domain-containing protein 12 OS=Homo sapiens OX=9606 GN=CCDC12 PE=1 SV=1	CCDC12	4	19.169	553470	403668	0.0662651	1	1	1	1	1	844100	600911	0.0662651	1	1	1	1	1	695144	521739	0.0662651	1	1	1	1	1	2.22946e+06	6.02225e+06	0.174699	3	3	3	3	4	1.93521e+06	5.58874e+06	0.174699	3	3	3	3	3	2.35107e+06	6.32999e+06
			Q8N7H5	RNA polymerase II-associated factor 1 homolog OS=Homo sapiens OX=9606 GN=PAF1 PE=1 SV=2	PAF1	2	59.939	39685.9	28944.5	0	0	0	0	0	0	44939.5	31992.2	0	0	0	0	0	0	48005.5	36030.5	0	0	0	0	0	0	149951	405051	0.0207156	1	1	1	1	1	118657	342673	0.0207156	1	1	1	1	1	150294	404650
			Q5C9Z4	Nucleolar MIF4G domain-containing protein 1 OS=Homo sapiens OX=9606 GN=NOM1 PE=1 SV=1	NOM1	25	96.198	1.61558e+06	1.17831e+06	0.0930233	8	8	8	8	12	1.74451e+06	1.24191e+06	0.094186	8	8	8	8	10	1.69872e+06	1.27497e+06	0.102326	10	10	10	10	13	5.31051e+06	1.43448e+07	0.260465	23	23	23	23	33	5.09002e+06	1.46996e+07	0.288372	26	26	26	26	37	5.51796e+06	1.48565e+07
			P51608	Methyl-CpG-binding protein 2 OS=Homo sapiens OX=9606 GN=MECP2 PE=1 SV=1	MECP2	3	52.409	63543.9	46345.1	0	0	0	0	0	0	32577.6	23191.8	0	0	0	0	0	0	30957	23234.8	0	0	0	0	0	0	122343	330475	0.0185185	1	1	1	1	1	115385	333221	0.0679012	3	3	3	3	3	141199	380164
			P36542	ATP synthase subunit gamma, mitochondrial OS=Homo sapiens OX=9606 GN=ATP5F1C PE=1 SV=1	ATP5F1C	11	32.975	4.99384e+06	3.64221e+06	0.191275	8	8	8	8	12	5.49439e+06	3.91143e+06	0.191275	8	8	8	8	13	5.78656e+06	4.34309e+06	0.191275	8	8	8	8	13	1.72842e+07	4.66882e+07	0.231544	8	8	8	8	15	1.68555e+07	4.86773e+07	0.231544	9	9	9	9	14	1.68698e+07	4.54201e+07
			O15381	Nuclear valosin-containing protein-like OS=Homo sapiens OX=9606 GN=NVL PE=1 SV=1	NVL	2	94.991	30985	0	0	0	0	0	0	0	32577.6	0	0	0	0	0	0	0	32956.9	0	0	0	0	0	0	0	164417	444124	0.0163551	2	2	2	2	2	135261	390624	0.0163551	2	2	2	2	2	46250.7	124525
			Q13547	Histone deacetylase 1 OS=Homo sapiens OX=9606 GN=HDAC1 PE=1 SV=1	HDAC1	8	55.068	185195	135070	0.0248963	1	0	1	0	1	215584	153473	0.0165975	1	1	1	1	1	286822	215274	0.0248963	1	0	1	0	1	600897	1.62315e+06	0.0788382	4	3	4	3	4	703549	2.03179e+06	0.134855	6	4	6	4	6	832672	2.24188e+06
			O43660	Pleiotropic regulator 1 OS=Homo sapiens OX=9606 GN=PLRG1 PE=1 SV=1	PLRG1	15	57.158	489341	356896	0.0525292	3	3	3	3	4	618949	440627	0.0894942	5	5	5	5	5	649876	487763	0.07393	4	4	4	4	5	1.80668e+06	4.88022e+06	0.208171	10	10	10	10	12	1.78968e+06	5.16845e+06	0.208171	10	10	10	10	12	1.83772e+06	4.94787e+06
			Q969S3	Cytoplasmic 60S subunit biogenesis factor ZNF622 OS=Homo sapiens OX=9606 GN=ZNF622 PE=1 SV=1	ZNF622	3	54.237	30985	0	0	0	0	0	0	0	32577.6	0	0	0	0	0	0	0	32956.9	0	0	0	0	0	0	0	104626	282618	0.0796646	3	3	3	3	3	94734.2	273585	0.0314465	1	1	1	1	1	100948	271793
			Q13162	Peroxiredoxin-4 OS=Homo sapiens OX=9606 GN=PRDX4 PE=1 SV=1	PRDX4	3	30.521	68647	50067	0.0701107	2	1	2	1	2	89896.5	63996.9	0.0701107	2	1	2	1	2	81619	61259	0.0701107	2	1	2	1	2	244580	660663	0.114391	4	3	4	3	5	221736	640355	0.0701107	3	2	3	2	4	278484	749788
			Q15776	Zinc finger protein with KRAB and SCAN domains 8 OS=Homo sapiens OX=9606 GN=ZKSCAN8 PE=1 SV=2	ZKSCAN8	9	65.775	277270	202224	0.017301	1	1	1	1	1	304410	216708	0.0536332	3	3	3	3	3	258862	194288	0.032872	2	2	2	2	2	827125	2.23424e+06	0.100346	5	5	5	5	5	824244	2.38035e+06	0.141869	7	7	7	7	7	960623	2.58637e+06
ü			cont_Q6IFZ6	Keratin, type II cytoskeletal 1b OS=Mus musculus GN=Krt77 PE=1 SV=1	Krt77	1	61.322	30985	0	0.108392	10	0	10	0	21	32577.6	0	0.0506993	8	0	8	0	13	57390.9	43074.6	0.0297203	5	0	5	0	10	121659	328626	0.0506993	5	1	5	1	10	124418	359309	0.0716783	7	1	7	1	10	113273	304976
			P42766	60S ribosomal protein L35 OS=Homo sapiens OX=9606 GN=RPL35 PE=1 SV=2	RPL35	12	14.543	7.62184e+07	5.55892e+07	0.211382	5	5	5	5	6	8.83909e+07	6.29251e+07	0.268293	6	6	6	6	7	9.58936e+07	7.19728e+07	0.211382	4	4	4	4	5	2.81288e+08	7.59819e+08	0.414634	11	11	12	12	15	2.86897e+08	8.28537e+08	0.414634	10	10	11	11	15	2.36335e+08	6.36306e+08
			P28331	NADH-ubiquinone oxidoreductase 75 kDa subunit, mitochondrial OS=Homo sapiens OX=9606 GN=NDUFS1 PE=1 SV=3	NDUFS1	3	79.417	23045.8	16808.2	0.00962861	1	1	1	1	1	32382.9	23053.2	0.00962861	1	1	1	1	1	31353.9	23532.6	0.00962861	1	1	1	1	1	69998	189079	0.0192572	2	2	2	2	3	89543.6	258595	0.0467675	4	4	4	4	4	109777	295563
			P46777	60S ribosomal protein L5 OS=Homo sapiens OX=9606 GN=RPL5 PE=1 SV=3	RPL5	21	34.341	3.4466e+07	2.51375e+07	0.262626	11	11	11	11	15	3.77048e+07	2.68419e+07	0.282828	12	12	12	12	16	3.78084e+07	2.8377e+07	0.282828	12	12	12	12	16	1.14122e+08	3.08269e+08	0.340067	19	19	20	20	37	1.09277e+08	3.15582e+08	0.343434	17	17	17	17	32	1.15598e+08	3.11236e+08
			Q14145	Kelch-like ECH-associated protein 1 OS=Homo sapiens OX=9606 GN=KEAP1 PE=1 SV=2	KEAP1	3	69.621	30985	0	0	0	0	0	0	0	32577.6	0	0	0	0	0	0	0	32956.9	0	0	0	0	0	0	0	97756.5	264061	0.0176282	1	1	1	1	1	100795	291088	0.0176282	1	1	1	1	1	98988.3	266515
			Q9NUM3	Zinc transporter ZIP9 OS=Homo sapiens OX=9606 GN=SLC39A9 PE=1 SV=2	SLC39A9	1	32.231	30985	0	0	0	0	0	0	0	32577.6	0	0	0	0	0	0	0	106139	79662.8	0	0	0	0	0	0	124727	336915	0.0488599	1	1	1	1	1	150719	435265	0.0488599	1	1	1	1	2	166405	448027
			Q13416	Origin recognition complex subunit 2 OS=Homo sapiens OX=9606 GN=ORC2 PE=1 SV=2	ORC2	3	65.931	23015.3	16786	0	0	0	0	0	0	32577.6	0	0	0	0	0	0	0	26986.9	20254.9	0	0	0	0	0	0	71171.5	192249	0.0277296	1	1	1	1	1	86747	250518	0.0398614	2	2	2	2	2	95137.5	256147
			Q8NB50	Zinc finger protein 62 homolog OS=Homo sapiens OX=9606 GN=ZFP62 PE=1 SV=3	ZFP62	2	102.445	30985	0	0	0	0	0	0	0	32577.6	0	0	0	0	0	0	0	32956.9	0	0.01	1	1	1	1	1	97840.2	264287	0.03	3	3	3	3	3	94186.5	272003	0.05	3	2	3	2	3	104165	280452
			O00567	Nucleolar protein 56 OS=Homo sapiens OX=9606 GN=NOP56 PE=1 SV=4	NOP56	26	66.009	5.17225e+06	3.77233e+06	0.205387	11	11	11	11	15	5.27977e+06	3.75864e+06	0.205387	11	11	11	11	15	5.97336e+06	4.4833e+06	0.220539	12	12	12	12	15	1.71463e+07	4.63159e+07	0.383838	22	22	22	22	30	1.66614e+07	4.81169e+07	0.415825	23	23	23	23	31	1.64139e+07	4.41925e+07
			Q13042	Cell division cycle protein 16 homolog OS=Homo sapiens OX=9606 GN=CDC16 PE=1 SV=2	CDC16	3	71.609	33170.4	24192.5	0.016129	1	1	1	1	1	40577.1	28886.7	0	0	0	0	0	0	41365	31046.5	0.016129	1	1	1	1	1	101582	274394	0.0403226	3	3	3	3	3	114727	331324	0.0290323	2	2	2	2	2	135279	364225
			Q13263	Transcription intermediary factor 1-beta OS=Homo sapiens OX=9606 GN=TRIM28 PE=1 SV=5	TRIM28	15	88.493	808069	589357	0.0778443	7	7	7	7	9	883910	629251	0.0790419	7	7	7	7	8	903581	678181	0.0790419	7	7	7	7	8	2.56423e+06	6.92654e+06	0.120958	10	10	10	10	14	2.58172e+06	7.4558e+06	0.162874	14	14	14	14	18	2.71455e+06	7.30862e+06
			Q8NI51	Transcriptional repressor CTCFL OS=Homo sapiens OX=9606 GN=CTCFL PE=1 SV=2	CTCFL	2	75.698	30985	0	0	0	0	0	0	0	32577.6	0	0.0120664	1	0	1	0	1	32956.9	0	0.0120664	1	0	1	0	1	99718.7	269361	0.0377074	3	1	3	1	3	95629.6	276171	0.0377074	3	1	3	1	3	96864.9	260798
			Q96QC0	Serine/threonine-protein phosphatase 1 regulatory subunit 10 OS=Homo sapiens OX=9606 GN=PPP1R10 PE=1 SV=1	PPP1R10	9	98.996	92315.6	67329.5	0.0106383	1	1	1	1	2	110022	78324.2	0.0106383	1	1	1	1	2	148891	111750	0.0106383	1	1	1	1	1	320911	866850	0.0670213	7	7	7	7	9	356607	1.02985e+06	0.0989362	10	10	10	10	12	363451	978551
			O14646	Chromodomain-helicase-DNA-binding protein 1 OS=Homo sapiens OX=9606 GN=CHD1 PE=1 SV=2	CHD1	24	196.567	224847	163990	0.0309942	6	6	6	6	7	245725	174931	0.0450292	8	8	8	8	9	242638	182112	0.0298246	5	5	5	5	6	745794	2.01455e+06	0.11462	20	17	20	17	22	672666	1.94261e+06	0.100585	17	15	17	15	18	721205	1.94176e+06
			Q08170	Serine/arginine-rich splicing factor 4 OS=Homo sapiens OX=9606 GN=SRSF4 PE=1 SV=2	SRSF4	13	56.645	1.27539e+06	930196	0.0951417	7	4	7	4	8	1.13897e+06	810831	0.0931174	6	3	6	3	6	1.16679e+06	875733	0.0951417	6	3	6	3	7	3.85257e+06	1.04066e+07	0.218623	15	10	16	11	23	3.07304e+06	8.87468e+06	0.218623	14	10	15	11	21	3.85563e+06	1.03809e+07
			Q01780	Exosome component 10 OS=Homo sapiens OX=9606 GN=EXOSC10 PE=1 SV=2	EXOSC10	28	100.768	2.14214e+06	1.56235e+06	0.107345	11	11	11	11	15	2.23776e+06	1.59305e+06	0.137853	14	14	14	14	17	2.36333e+06	1.77379e+06	0.116384	12	12	12	12	16	6.58905e+06	1.77984e+07	0.258757	25	25	25	25	31	6.4755e+06	1.87007e+07	0.281356	26	26	26	26	35	7.14207e+06	1.92292e+07
			O95202	Mitochondrial proton/calcium exchanger protein OS=Homo sapiens OX=9606 GN=LETM1 PE=1 SV=1	LETM1	4	83.302	30985	0	0	0	0	0	0	0	41089.3	29251.3	0	0	0	0	0	0	16503.2	12386.5	0	0	0	0	0	0	94744.7	255926	0	0	0	0	0	0	72039.3	208044	0.0108254	1	1	1	1	1	81327.5	218965
			Q96SB4	SRSF protein kinase 1 OS=Homo sapiens OX=9606 GN=SRPK1 PE=1 SV=2	SRPK1	6	74.278	66706.7	48651.9	0	0	0	0	0	0	95786.7	68190.1	0	0	0	0	0	0	101865	76454.6	0	0	0	0	0	0	232124	627016	0.0335878	2	2	2	2	2	263594	761240	0.103817	6	6	6	6	6	278296	749282
			Q15528	Mediator of RNA polymerase II transcription subunit 22 OS=Homo sapiens OX=9606 GN=MED22 PE=1 SV=2	MED22	3	22.207	229763	167575	0	0	0	0	0	0	257421	183257	0	0	0	0	0	0	269616	202360	0	0	0	0	0	0	1.43619e+06	3.87945e+06	0.055	1	1	1	1	1	284148	820598	0.055	1	1	1	1	1	1.01208e+06	2.72492e+06
			Q96AQ8	Mitochondrial calcium uniporter regulator 1 OS=Homo sapiens OX=9606 GN=MCUR1 PE=1 SV=1	MCUR1	1	39.669	30985	0	0	0	0	0	0	0	32577.6	0	0	0	0	0	0	0	32956.9	0	0	0	0	0	0	0	92387.3	249558	0.0389972	2	2	2	2	2	89216	257649	0.0389972	2	2	2	2	2	103473	278590
			P12004	Proliferating cell nuclear antigen OS=Homo sapiens OX=9606 GN=PCNA PE=1 SV=1	PCNA	2	28.75	30985	0	0	0	0	0	0	0	32577.6	0	0	0	0	0	0	0	32956.9	0	0	0	0	0	0	0	86117.9	232623	0.0881226	2	2	2	2	2	96676.2	279193	0.16092	4	4	4	4	4	101664	273720
			Q9BVP2	Guanine nucleotide-binding protein-like 3 OS=Homo sapiens OX=9606 GN=GNL3 PE=1 SV=2	GNL3	29	61.954	5.99019e+06	4.36889e+06	0.213115	14	14	14	14	16	6.191e+06	4.40734e+06	0.193078	13	13	13	13	15	6.30773e+06	4.73426e+06	0.211293	15	15	15	15	17	1.82771e+07	4.93704e+07	0.377049	27	27	27	27	35	1.75036e+07	5.05491e+07	0.377049	27	27	27	27	35	1.85967e+07	5.00694e+07
			P35250	Replication factor C subunit 2 OS=Homo sapiens OX=9606 GN=RFC2 PE=1 SV=3	RFC2	9	39.132	701759	511821	0.112994	4	4	4	4	5	736916	524607	0.112994	4	4	4	4	5	775701	582201	0.112994	4	4	4	4	4	2.16736e+06	5.85449e+06	0.214689	8	8	8	8	9	2.17251e+06	6.27403e+06	0.225989	8	8	8	8	9	2.14909e+06	5.7862e+06
			Q9HCS7	Pre-mRNA-splicing factor SYF1 OS=Homo sapiens OX=9606 GN=XAB2 PE=1 SV=2	XAB2	19	99.946	289230	210947	0.0222222	2	2	2	2	2	406052	289067	0.0222222	2	2	2	2	3	401568	301396	0.0222222	2	2	2	2	3	1.08175e+06	2.92205e+06	0.126316	12	12	12	12	13	1.00803e+06	2.91112e+06	0.109942	11	11	11	11	12	1.09049e+06	2.93602e+06
			Q5VZL5	Zinc finger MYM-type protein 4 OS=Homo sapiens OX=9606 GN=ZMYM4 PE=1 SV=1	ZMYM4	17	172.677	222242	162090	0.0226098	3	3	3	3	3	284586	202596	0.0251938	3	3	3	3	3	314173	235802	0.0400517	5	5	5	5	5	766517	2.07053e+06	0.124031	17	16	17	16	19	762499	2.20204e+06	0.120801	17	17	17	17	19	847958	2.28303e+06
			Q9Y5U2	Protein TSSC4 OS=Homo sapiens OX=9606 GN=TSSC4 PE=1 SV=3	TSSC4	2	34.305	30985	0	0	0	0	0	0	0	32577.6	0	0	0	0	0	0	0	78583	58980.3	0	0	0	0	0	0	123834	334502	0.0243161	1	1	1	1	1	117081	338120	0.0486322	2	2	2	2	2	136072	366359
			Q9GZS1	DNA-directed RNA polymerase I subunit RPA49 OS=Homo sapiens OX=9606 GN=POLR1E PE=1 SV=3	POLR1E	4	47.23	99843.9	72820.2	0.0477327	2	2	2	2	2	114129	81247.6	0.0477327	2	2	2	2	2	118697	89087.5	0.0286396	1	1	1	1	1	549499	1.48431e+06	0.0811456	3	3	3	3	3	249140	719498	0.0620525	2	2	2	2	2	245277	660381
			Q9GZL7	Ribosome biogenesis protein WDR12 OS=Homo sapiens OX=9606 GN=WDR12 PE=1 SV=2	WDR12	5	47.678	347465	253420	0.0520095	2	2	2	2	2	324494	231006	0.0520095	2	2	2	2	2	289588	217350	0	0	0	0	0	0	984806	2.66017e+06	0.144208	5	5	5	5	5	882382	2.54825e+06	0.1513	5	5	5	5	5	930433	2.50509e+06
			P17010	Zinc finger X-chromosomal protein OS=Homo sapiens OX=9606 GN=ZFX PE=2 SV=2	ZFX	16	90.464	1.18905e+06	867221	0.0385093	3	3	3	3	4	1.30686e+06	930350	0.0745342	6	5	6	5	6	1.39806e+06	1.04931e+06	0.0832298	6	4	6	4	8	3.82907e+06	1.03431e+07	0.167702	14	9	14	9	22	3.4908e+06	1.00812e+07	0.172671	14	10	14	10	22	4.02341e+06	1.08326e+07
			Q9P2K3	REST corepressor 3 OS=Homo sapiens OX=9606 GN=RCOR3 PE=1 SV=2	RCOR3	4	55.547	30985	0	0	0	0	0	0	0	32577.6	0	0	0	0	0	0	0	24981.2	18749.6	0	0	0	0	0	0	81961.3	221395	0.020202	1	1	1	1	1	63876	184469	0.020202	1	1	1	1	1	119132	320749
			Q9P031	Thyroid transcription factor 1-associated protein 26 OS=Homo sapiens OX=9606 GN=CCDC59 PE=1 SV=2	CCDC59	2	28.652	198722	144936	0	0	0	0	0	0	407348	289989	0	0	0	0	0	0	394210	295874	0	0	0	0	0	0	891994	2.40947e+06	0.0746888	2	2	2	2	2	901555	2.60362e+06	0.0746888	2	2	2	2	2	977891	2.63286e+06
			Q9UBU9	Nuclear RNA export factor 1 OS=Homo sapiens OX=9606 GN=NXF1 PE=1 SV=1	NXF1	13	70.139	711798	519143	0.0936995	5	5	5	5	5	846033	602287	0.0936995	5	5	5	5	5	1.08282e+06	812710	0.0936995	5	5	5	5	5	2.4733e+06	6.6809e+06	0.11147	7	7	7	7	7	2.47634e+06	7.15147e+06	0.171244	11	11	11	11	12	2.60135e+06	7.00384e+06
			Q9UQ88	Cyclin-dependent kinase 11A OS=Homo sapiens OX=9606 GN=CDK11A PE=1 SV=4	CDK11A	1	91.306	30985	0	0.10728	11	0	11	0	13	32577.6	0	0.0766283	8	0	8	0	12	32956.9	0	0.11622	11	0	11	0	14	95099.1	256883	0.312899	30	1	30	1	41	87275.3	252044	0.390805	33	1	33	1	42	97546.2	262632
			Q14137	Ribosome biogenesis protein BOP1 OS=Homo sapiens OX=9606 GN=BOP1 PE=1 SV=2	BOP1	5	83.577	219148	159833	0.041555	3	3	3	3	3	264069	187990	0.0536193	4	4	4	4	5	243452	182722	0.0536193	4	4	4	4	5	731095	1.97484e+06	0.0831099	6	6	6	6	7	658862	1.90274e+06	0.077748	6	6	6	6	7	710488	1.91291e+06
			P31689	DnaJ homolog subfamily A member 1 OS=Homo sapiens OX=9606 GN=DNAJA1 PE=1 SV=2	DNAJA1	5	44.839	162674	118645	0.0327456	1	1	1	1	1	198767	141502	0.0327456	1	1	1	1	1	205289	154079	0.0327456	1	1	1	1	1	580320	1.56757e+06	0.163728	5	5	5	5	5	475926	1.37444e+06	0.163728	5	5	5	5	5	578350	1.55714e+06
			Q5TEC6	Histone H3-7 OS=Homo sapiens OX=9606 GN=H3-7 PE=1 SV=1	H3-7	2	15.421	6.84261e+06	4.99059e+06	0.25	5	1	5	1	12	6.85753e+06	4.88184e+06	0.25	4	1	4	1	9	7.86229e+06	5.90103e+06	0.25	5	1	5	1	11	2.27751e+07	6.15203e+07	0.25	5	1	5	1	27	1.89582e+07	5.47497e+07	0.294118	6	1	6	1	29	2.03152e+07	5.46963e+07
			Q9BYG3	MKI67 FHA domain-interacting nucleolar phosphoprotein OS=Homo sapiens OX=9606 GN=NIFK PE=1 SV=1	NIFK	3	34.201	311399	227116	0.0443686	1	1	1	1	2	345107	245680	0.129693	3	3	3	3	4	339678	254945	0.0443686	1	1	1	1	2	868867	2.347e+06	0.129693	3	3	3	3	4	948712	2.7398e+06	0.129693	3	3	3	3	4	1.04365e+06	2.8099e+06
			Q9H479	Fructosamine-3-kinase OS=Homo sapiens OX=9606 GN=FN3K PE=1 SV=1	FN3K	5	35.149	71639.1	52249.3	0.0323625	1	1	1	1	1	173051	123194	0	0	0	0	0	0	176038	132125	0.0776699	2	2	2	2	2	365249	986616	0	0	0	0	0	0	338004	976127	0	0	0	0	0	0	416557	1.12153e+06
			P46782	40S ribosomal protein S5 OS=Homo sapiens OX=9606 GN=RPS5 PE=1 SV=4	RPS5	14	22.862	1.18845e+07	8.66787e+06	0.127451	4	4	4	4	5	1.30669e+07	9.30225e+06	0.176471	5	5	5	5	6	1.37674e+07	1.03331e+07	0.127451	4	4	4	4	5	3.73791e+07	1.00969e+08	0.284314	12	12	17	17	36	3.62272e+07	1.04621e+08	0.504902	17	17	22	22	36	3.71303e+07	9.99691e+07
			Q8N567	Zinc finger CCHC domain-containing protein 9 OS=Homo sapiens OX=9606 GN=ZCCHC9 PE=1 SV=2	ZCCHC9	2	30.457	30985	0	0	0	0	0	0	0	32577.6	0	0	0	0	0	0	0	32956.9	0	0	0	0	0	0	0	82991.8	224179	0	0	0	0	0	0	95705.7	276390	0.0369004	1	1	1	1	1	98334.6	264755
			Q96T58	Msx2-interacting protein OS=Homo sapiens OX=9606 GN=SPEN PE=1 SV=1	SPEN	8	402.004	15775.8	11505.9	0.00354803	1	1	1	1	1	15819.3	11261.7	0.00354803	1	1	1	1	1	21481.7	16123.1	0.00354803	1	1	1	1	1	47973.1	129585	0.0155568	5	5	5	5	5	47404.2	136900	0.00545852	2	2	2	2	2	54392.6	146446
			Q16778	Histone H2B type 2-E OS=Homo sapiens OX=9606 GN=H2BC21 PE=1 SV=3	H2BC21	10	13.912	2.51051e+08	1.83102e+08	0.230159	4	1	4	1	16	2.4545e+08	1.74735e+08	0.230159	4	1	4	1	15	2.59709e+08	1.94924e+08	0.238095	6	2	6	2	18	7.78381e+08	2.10257e+09	0.52381	11	2	11	2	44	6.89997e+08	1.99266e+09	0.52381	10	2	10	2	35	6.83887e+08	1.84129e+09
			Q9Y5K5	Ubiquitin carboxyl-terminal hydrolase isozyme L5 OS=Homo sapiens OX=9606 GN=UCHL5 PE=1 SV=3	UCHL5	3	37.583	187783	136958	0.0243161	1	1	1	1	1	223487	159099	0.0911854	3	3	3	3	3	227218	170538	0.0243161	1	1	1	1	1	577261	1.5593e+06	0.0668693	2	2	2	2	2	624561	1.80368e+06	0.100304	3	3	3	3	4	606797	1.63373e+06
			Q9NY12	H/ACA ribonucleoprotein complex subunit 1 OS=Homo sapiens OX=9606 GN=GAR1 PE=1 SV=1	GAR1	6	22.334	3.3515e+06	2.44439e+06	0.105991	3	3	3	3	4	3.40089e+06	2.42108e+06	0.0737327	2	2	2	2	3	3.6996e+06	2.77673e+06	0.105991	3	3	3	3	4	1.00024e+07	2.70185e+07	0.239631	6	6	6	6	8	9.53224e+06	2.75284e+07	0.239631	6	6	6	6	9	1.00918e+07	2.71711e+07
			Q99496	E3 ubiquitin-protein ligase RING2 OS=Homo sapiens OX=9606 GN=RNF2 PE=1 SV=1	RNF2	4	37.632	184764	134756	0.0357143	1	1	1	1	1	271430	193230	0.0357143	1	1	1	1	1	206234	154789	0.0357143	1	1	1	1	1	598267	1.61605e+06	0.139881	4	3	4	3	4	567269	1.63823e+06	0.139881	4	3	4	3	4	694876	1.87088e+06
			Q8WWC4	m-AAA protease-interacting protein 1, mitochondrial OS=Homo sapiens OX=9606 GN=MAIP1 PE=1 SV=1	MAIP1	4	32.524	105698	77089.8	0.0309278	1	1	1	1	1	72030.7	51278.3	0	0	0	0	0	0	109789	82402.3	0	0	0	0	0	0	248728	671867	0.109966	3	3	3	3	4	252413	728949	0.106529	3	3	3	3	3	303338	816705
			A0FGR8	Extended synaptotagmin-2 OS=Homo sapiens OX=9606 GN=ESYT2 PE=1 SV=1	ESYT2	4	102.294	41267.7	30098.2	0.0130293	1	1	1	1	1	37435.6	26650.3	0.0130293	1	1	1	1	1	89185.1	66937.7	0.0130293	1	1	1	1	1	134911	364424	0.0488599	3	3	3	3	3	132824	383585	0.0466884	3	3	3	3	3	174443	469669
			P49711	Transcriptional repressor CTCF OS=Homo sapiens OX=9606 GN=CTCF PE=1 SV=1	CTCF	27	82.732	4.57324e+06	3.33545e+06	0.10729	10	10	10	10	12	5.0128e+06	3.56859e+06	0.129298	14	13	14	13	16	5.1472e+06	3.86322e+06	0.129298	13	12	13	12	15	1.42121e+07	3.83899e+07	0.195323	23	21	23	21	34	1.34862e+07	3.8947e+07	0.196699	24	22	24	22	33	1.39609e+07	3.75882e+07
			Q9BRL6	Serine/arginine-rich splicing factor 8 OS=Homo sapiens OX=9606 GN=SRSF8 PE=1 SV=1	SRSF8	1	32.268	30985	0	0.0531915	2	0	2	0	4	32577.6	0	0.0531915	2	0	2	0	5	32956.9	0	0.0531915	2	0	2	0	5	93807	253393	0.106383	3	1	3	1	5	86430.3	249604	0.106383	3	1	3	1	6	92635.5	249411
			Q5QNW6	Histone H2B type 2-F OS=Homo sapiens OX=9606 GN=H2BC18 PE=1 SV=3	H2BC18	2	13.912	4.20177e+07	3.06452e+07	0.238095	5	2	5	2	17	4.18229e+07	2.97736e+07	0.238095	5	2	5	2	16	4.6362e+07	3.47969e+07	0.238095	6	2	6	2	18	1.30369e+08	3.52155e+08	0.52381	11	2	11	2	45	1.22118e+08	3.52666e+08	0.52381	10	2	10	2	35	1.15089e+08	3.09864e+08
			Q76FK4	Nucleolar protein 8 OS=Homo sapiens OX=9606 GN=NOL8 PE=1 SV=1	NOL8	12	131.535	244760	178514	0.00942588	1	1	1	1	1	142426	101392	0.0102828	1	1	1	1	1	151285	113547	0.0102828	1	1	1	1	1	469200	1.26741e+06	0.0865467	10	10	10	10	10	457453	1.32109e+06	0.083976	10	10	10	10	10	551504	1.48486e+06
			O94901	SUN domain-containing protein 1 OS=Homo sapiens OX=9606 GN=SUN1 PE=1 SV=4	SUN1	4	87.055	20254.9	14772.7	0.0101911	1	0	1	0	1	17121.9	12189	0.0101911	1	0	1	0	1	33637.1	25246.3	0.0101911	1	0	1	0	1	74367.5	200882	0.0101911	1	0	1	0	1	49887.9	144072	0.033121	2	1	2	1	2	70339	189380
			O43719	HIV Tat-specific factor 1 OS=Homo sapiens OX=9606 GN=HTATSF1 PE=1 SV=1	HTATSF1	5	85.801	30985	0	0	0	0	0	0	0	32577.6	0	0	0	0	0	0	0	32956.9	0	0	0	0	0	0	0	87350.8	235953	0.013245	1	1	1	1	2	86698.2	250377	0.0291391	2	2	2	2	3	97859.6	263476
			P52292	Importin subunit alpha-1 OS=Homo sapiens OX=9606 GN=KPNA2 PE=1 SV=1	KPNA2	7	57.826	573739	418451	0.0434783	2	2	2	2	2	568004	404360	0.0604915	2	2	2	2	2	683728	513171	0.0604915	2	2	2	2	2	1.63465e+06	4.41555e+06	0.130435	6	6	6	6	7	1.6945e+06	4.89357e+06	0.15879	7	7	7	7	9	1.78652e+06	4.81e+06
			Q96T37	RNA-binding protein 15 OS=Homo sapiens OX=9606 GN=RBM15 PE=1 SV=2	RBM15	13	107.124	245062	178734	0.0511771	6	6	6	6	6	302487	215339	0.0880246	8	7	8	7	8	293790	220504	0.0614125	5	5	5	5	6	803913	2.17154e+06	0.111566	11	10	11	10	14	730653	2.11007e+06	0.0972364	10	9	10	9	13	823323	2.21671e+06
			Q96EV2	RNA-binding protein 33 OS=Homo sapiens OX=9606 GN=RBM33 PE=1 SV=3	RBM33	8	129.906	30985	0	0	0	0	0	0	0	32577.6	0	0	0	0	0	0	0	32956.9	0	0	0	0	0	0	0	76192.1	205811	0.0136752	1	1	1	1	1	94151.1	271901	0.0136752	1	1	1	1	1	101585	273507
			Q9Y3D7	Mitochondrial import inner membrane translocase subunit TIM16 OS=Homo sapiens OX=9606 GN=PAM16 PE=1 SV=2	PAM16	1	13.816	268303	195684	0.064	1	1	1	1	1	351604	250306	0.064	1	1	1	1	1	345754	259505	0.064	1	1	1	1	1	862933	2.33097e+06	0.152	2	2	2	2	2	861595	2.48822e+06	0.152	2	2	2	2	2	955626	2.57292e+06
			Q9Y2S7	Polymerase delta-interacting protein 2 OS=Homo sapiens OX=9606 GN=POLDIP2 PE=1 SV=1	POLDIP2	13	42.007	1.20634e+06	879836	0.0869565	3	3	3	3	3	1.45292e+06	1.03433e+06	0.0869565	3	3	3	3	3	1.42715e+06	1.07114e+06	0.119565	4	4	4	4	4	3.85559e+06	1.04148e+07	0.290761	10	10	10	10	10	3.4195e+06	9.87524e+06	0.288043	10	10	10	10	10	4.10521e+06	1.10528e+07
			Q8NC60	Nitric oxide-associated protein 1 OS=Homo sapiens OX=9606 GN=NOA1 PE=1 SV=2	NOA1	5	78.409	30985	0	0	0	0	0	0	0	126665	90172	0	0	0	0	0	0	32956.9	0	0	0	0	0	0	0	128994	348440	0.0601719	4	4	4	4	4	147043	424649	0.0673352	4	4	4	4	4	144316	388555
			Q96G25	Mediator of RNA polymerase II transcription subunit 8 OS=Homo sapiens OX=9606 GN=MED8 PE=1 SV=2	MED8	3	29.062	30985	0	0	0	0	0	0	0	32577.6	0	0	0	0	0	0	0	45982.8	34512.3	0.0410448	1	1	1	1	1	79418.8	214527	0	0	0	0	0	0	92728.7	267793	0.0410448	1	1	1	1	1	130836	352261
		ü	p999	GFP		11	26.765	7.88091e+06	5.74787e+06	0	0	0	0	0	0	8.18636e+06	5.82783e+06	0	0	0	0	0	0	8.9994e+06	6.75449e+06	0	0	0	0	0	0	2.5983e+07	7.01856e+07	0.34874	11	11	11	11	15	1.52511e+07	4.4044e+07	0.252101	7	7	7	7	7	3.00187e+07	8.08219e+07
			Q13185	Chromobox protein homolog 3 OS=Homo sapiens OX=9606 GN=CBX3 PE=1 SV=4	CBX3	5	20.798	1.71438e+06	1.25037e+06	0.147541	3	3	3	3	3	1.66823e+06	1.18761e+06	0.0765027	1	1	1	1	1	1.84659e+06	1.38595e+06	0.147541	2	2	2	2	2	4.75332e+06	1.28397e+07	0.273224	4	4	4	4	4	4.52198e+06	1.30591e+07	0.295082	4	3	4	3	5	5.02533e+06	1.35301e+07
			O60885	Bromodomain-containing protein 4 OS=Homo sapiens OX=9606 GN=BRD4 PE=1 SV=2	BRD4	6	152.124	24896.7	18158.2	0.00660793	1	0	1	0	1	39361.5	28021.3	0.00660793	1	0	1	0	1	57471	43134.8	0.0220264	3	2	3	2	3	135442	365858	0.0271659	4	3	4	3	4	99874.4	288429	0.0176211	3	1	3	1	3	84815.7	228357
			O76021	Ribosomal L1 domain-containing protein 1 OS=Homo sapiens OX=9606 GN=RSL1D1 PE=1 SV=3	RSL1D1	22	54.939	1.99754e+07	1.45689e+07	0.206122	12	12	12	12	19	1.9398e+07	1.38093e+07	0.179592	11	11	11	11	17	2.06412e+07	1.54922e+07	0.195918	12	12	12	12	19	5.69865e+07	1.53933e+08	0.328571	20	20	20	20	39	5.17157e+07	1.49351e+08	0.330612	20	20	20	20	40	5.51773e+07	1.48559e+08
			Q16384	Protein SSX1 OS=Homo sapiens OX=9606 GN=SSX1 PE=1 SV=2	SSX1	4	21.917	437519	319100	0.0851064	1	1	1	1	1	461644	328643	0.037234	1	1	1	1	1	510172	382909	0.0851064	1	1	1	1	1	1.34022e+06	3.62021e+06	0.202128	3	3	3	3	3	1.1197e+06	3.23361e+06	0.132979	2	2	2	2	2	1.38882e+06	3.73924e+06
			P46776	60S ribosomal protein L27a OS=Homo sapiens OX=9606 GN=RPL27A PE=1 SV=2	RPL27A	9	16.551	7.24597e+07	5.28478e+07	0.283784	5	5	5	5	9	6.95292e+07	4.94976e+07	0.283784	5	5	5	5	10	7.54487e+07	5.66279e+07	0.283784	5	5	5	5	10	2.03567e+08	5.49878e+08	0.283784	7	7	8	8	19	1.89932e+08	5.48509e+08	0.283784	7	7	9	9	19	1.96342e+08	5.28629e+08
			O14966	Ras-related protein Rab-7L1 OS=Homo sapiens OX=9606 GN=RAB29 PE=1 SV=1	RAB29	2	23.14	171376	124991	0.0541872	1	1	1	1	1	188075	133889	0.0541872	1	1	1	1	1	205476	154220	0.0541872	1	1	1	1	1	527552	1.42503e+06	0.0541872	1	1	1	1	1	534738	1.54428e+06	0.0935961	2	2	2	2	2	465116	1.25227e+06
			Q6NZY4	Zinc finger CCHC domain-containing protein 8 OS=Homo sapiens OX=9606 GN=ZCCHC8 PE=1 SV=2	ZCCHC8	30	78.529	826305	602658	0.0763791	5	5	5	5	7	850439	605424	0.0622348	4	4	4	4	6	851676	639224	0.0622348	4	4	4	4	6	2.12318e+06	5.73515e+06	0.192362	13	13	13	13	17	2.36286e+06	6.82376e+06	0.23338	15	15	15	15	19	2.3503e+06	6.32792e+06
			Q9Y3C1	Nucleolar protein 16 OS=Homo sapiens OX=9606 GN=NOP16 PE=1 SV=2	NOP16	12	21.175	5.60184e+06	4.08565e+06	0.325843	6	6	6	6	7	6.01653e+06	4.28314e+06	0.224719	4	4	4	4	5	6.03681e+06	4.53092e+06	0.247191	6	6	6	6	7	1.62341e+07	4.38517e+07	0.5	11	11	11	11	15	1.55672e+07	4.49569e+07	0.460674	9	9	9	9	12	1.58524e+07	4.26808e+07
			Q8IY37	Probable ATP-dependent RNA helicase DHX37 OS=Homo sapiens OX=9606 GN=DHX37 PE=1 SV=1	DHX37	2	129.464	40167.7	29296	0.00777874	1	1	1	1	1	28719.3	20445.2	0.00777874	1	1	1	1	1	45052.5	33814.1	0.00777874	1	1	1	1	1	94417.2	255041	0.0190147	2	2	2	2	2	95980	277182	0.0190147	2	2	2	2	2	111067	299036
			Q02040	A-kinase anchor protein 17A OS=Homo sapiens OX=9606 GN=AKAP17A PE=1 SV=2	AKAP17A	26	80.686	1.21228e+06	884167	0.128058	11	11	11	11	11	1.39178e+06	990804	0.132374	11	11	11	11	11	1.34103e+06	1.00651e+06	0.129496	10	10	10	10	10	3.57742e+06	9.66336e+06	0.246043	19	19	19	19	21	3.27498e+06	9.45788e+06	0.23741	19	19	19	19	21	3.70275e+06	9.96925e+06
			Q9UGY1	Nucleolar protein 12 OS=Homo sapiens OX=9606 GN=NOL12 PE=1 SV=1	NOL12	3	24.648	317365	231467	0.0422535	1	1	1	1	1	284173	202302	0	0	0	0	0	0	363435	272776	0	0	0	0	0	0	925849	2.50092e+06	0.131455	3	3	3	3	3	770064	2.22388e+06	0.0892019	2	2	2	2	2	876120	2.35885e+06
			Q9P246	Stromal interaction molecule 2 OS=Homo sapiens OX=9606 GN=STIM2 PE=1 SV=2	STIM2	2	83.918	30985	0	0	0	0	0	0	0	32577.6	0	0	0	0	0	0	0	32956.9	0	0	0	0	0	0	0	70889	191486	0.0214477	1	1	1	1	1	92588	267387	0.0214477	1	1	1	1	1	96221	259064
			Q9P1Y6	PHD and RING finger domain-containing protein 1 OS=Homo sapiens OX=9606 GN=PHRF1 PE=1 SV=3	PHRF1	4	178.557	33519.5	24447.1	0.00606428	1	1	1	1	1	51166.3	36425.1	0.00606428	1	1	1	1	1	51942.7	38985.5	0.00606428	1	1	1	1	1	122527	330971	0.0109157	2	1	2	1	2	110592	319380	0.0109157	2	1	2	1	2	124111	334156
			P35268	60S ribosomal protein L22 OS=Homo sapiens OX=9606 GN=RPL22 PE=1 SV=2	RPL22	3	14.778	1.72524e+07	1.25829e+07	0.101562	1	1	1	1	1	1.59305e+07	1.13409e+07	0.101562	1	1	1	1	1	1.92791e+07	1.44699e+07	0.1875	2	2	2	2	2	4.83749e+07	1.30671e+08	0.1875	3	3	3	3	4	4.54562e+07	1.31274e+08	0.1875	3	3	3	3	3	4.50367e+07	1.21256e+08
			Q9NRF8	CTP synthase 2 OS=Homo sapiens OX=9606 GN=CTPS2 PE=1 SV=1	CTPS2	1	65.636	30985	0	0	0	0	0	0	0	32577.6	0	0	0	0	0	0	0	32956.9	0	0	0	0	0	0	0	83113.9	224508	0.0153584	1	1	1	1	2	88978.1	256962	0.0153584	1	1	1	1	3	83429.1	224624
			P05023	Sodium/potassium-transporting ATPase subunit alpha-1 OS=Homo sapiens OX=9606 GN=ATP1A1 PE=1 SV=1	ATP1A1	25	112.824	797354	581543	0.0703812	7	7	7	7	7	863984	615066	0.0967742	9	9	9	9	9	878330	659229	0.0997067	9	9	9	9	9	2.0945e+06	5.6577e+06	0.173998	17	17	17	17	18	2.22078e+06	6.41345e+06	0.188661	19	19	19	19	21	2.39967e+06	6.46083e+06
			A8CG34	Nuclear envelope pore membrane protein POM 121C OS=Homo sapiens OX=9606 GN=POM121C PE=1 SV=3	POM121C	1	125.015	30985	0	0.0325468	4	0	4	0	5	16477.3	11730.1	0.0325468	4	0	4	0	5	33282.4	24980.1	0.0805533	9	1	9	1	9	57075.3	154173	0.091131	10	1	10	1	12	62968.5	181848	0.083808	9	1	9	1	10	86098.6	231811
			Q6P1J9	Parafibromin OS=Homo sapiens OX=9606 GN=CDC73 PE=1 SV=1	CDC73	13	60.539	133346	97254.4	0.0546139	3	3	3	3	3	125935	89652.4	0.0338983	2	2	2	2	2	166338	124845	0.0338983	2	2	2	2	2	360687	974292	0.124294	7	7	7	7	7	357766	1.0332e+06	0.160075	8	8	8	8	8	393645	1.05985e+06
			P43007	Neutral amino acid transporter A OS=Homo sapiens OX=9606 GN=SLC1A4 PE=1 SV=1	SLC1A4	2	55.688	49023.9	35755.2	0	0	0	0	0	0	55972.3	39846.4	0	0	0	0	0	0	44336.1	33276.4	0	0	0	0	0	0	124247	335618	0.0394737	2	2	2	2	2	127907	369385	0.018797	1	1	1	1	1	138902	373978
			P84243	Histone H3.3 OS=Homo sapiens OX=9606 GN=H3-3B PE=1 SV=2	H3-3A; H3-3B	10	15.319	2.09402e+08	1.52726e+08	0.25	6	2	6	2	12	2.17557e+08	1.54878e+08	0.25	5	2	5	2	10	2.27593e+08	1.7082e+08	0.294118	7	3	7	3	12	6.52677e+08	1.76302e+09	0.294118	8	4	8	4	33	5.42622e+08	1.56705e+09	0.360294	10	5	10	5	36	5.26833e+08	1.41844e+09
			Q6ZUT1	Uncharacterized protein NKAPD1 OS=Homo sapiens OX=9606 GN=NKAPD1 PE=1 SV=2	NKAPD1	7	34.089	920980	671708	0.123288	3	3	3	3	3	1.02073e+06	726655	0.123288	3	3	3	3	3	1.08593e+06	815039	0.123288	3	3	3	3	3	2.48808e+06	6.72083e+06	0.181507	5	5	5	5	6	2.84275e+06	8.20963e+06	0.219178	7	7	7	7	8	2.58825e+06	6.96859e+06
			Q13242	Serine/arginine-rich splicing factor 9 OS=Homo sapiens OX=9606 GN=SRSF9 PE=1 SV=1	SRSF9	8	25.526	2.08438e+06	1.52022e+06	0.171946	4	4	4	4	4	3.66601e+06	2.60981e+06	0.20362	5	5	5	5	5	4.22663e+06	3.17229e+06	0.20362	5	5	5	5	5	8.41935e+06	2.27424e+07	0.244344	7	7	7	7	8	7.85224e+06	2.26766e+07	0.330317	8	7	8	7	9	8.61511e+06	2.31952e+07
			Q3ZCQ8	Mitochondrial import inner membrane translocase subunit TIM50 OS=Homo sapiens OX=9606 GN=TIMM50 PE=1 SV=2	TIMM50	15	39.622	4.30804e+06	3.14203e+06	0.184136	7	7	7	7	10	5.45237e+06	3.88152e+06	0.184136	7	7	7	7	10	4.62537e+06	3.47156e+06	0.195467	9	9	9	9	12	1.35003e+07	3.64672e+07	0.393768	16	16	16	16	21	1.33048e+07	3.84231e+07	0.393768	16	16	16	16	25	1.06468e+07	2.86654e+07
			Q13573	SNW domain-containing protein 1 OS=Homo sapiens OX=9606 GN=SNW1 PE=1 SV=1	SNW1	22	61.456	1.1895e+06	867553	0.119403	7	7	7	7	7	1.51954e+06	1.08175e+06	0.119403	7	7	7	7	7	1.70326e+06	1.27838e+06	0.119403	7	7	7	7	7	3.67406e+06	9.92441e+06	0.257463	12	12	12	12	13	3.62484e+06	1.04683e+07	0.25	12	12	12	12	13	4.0439e+06	1.08877e+07
			Q96NB3	Zinc finger protein 830 OS=Homo sapiens OX=9606 GN=ZNF830 PE=1 SV=2	ZNF830	2	41.973	79420	57924.2	0	0	0	0	0	0	76889.7	54737.4	0	0	0	0	0	0	95124.7	71395.7	0	0	0	0	0	0	219497	592908	0.0322581	1	1	1	1	1	198157	572263	0	0	0	0	0	0	232840	626895
			Q14493	Histone RNA hairpin-binding protein OS=Homo sapiens OX=9606 GN=SLBP PE=1 SV=1	SLBP	4	31.266	171017	124730	0.0555556	2	2	2	2	2	171933	122398	0.0296296	1	1	1	1	1	248420	186452	0.0296296	1	1	1	1	1	526731	1.42281e+06	0.0555556	2	2	2	2	2	479474	1.38468e+06	0.0296296	1	1	1	1	1	503075	1.35447e+06
			P06493	Cyclin-dependent kinase 1 OS=Homo sapiens OX=9606 GN=CDK1 PE=1 SV=3	CDK1	7	34.074	86307.7	62947.7	0.0673401	2	1	2	1	3	171451	122055	0.0673401	2	1	2	1	3	200336	150362	0.0673401	3	2	3	2	4	327175	883769	0.13468	4	3	4	3	5	390984	1.12913e+06	0.188552	6	5	6	5	8	401434	1.08082e+06
			Q8WVX9	Fatty acyl-CoA reductase 1 OS=Homo sapiens OX=9606 GN=FAR1 PE=1 SV=1	FAR1	3	59.319	30985	0	0	0	0	0	0	0	24198.6	17226.9	0	0	0	0	0	0	25994.9	19510.4	0	0	0	0	0	0	62013.2	167511	0	0	0	0	0	0	70405.7	203326	0	0	0	0	0	0	77297.9	208116
			O14979	Heterogeneous nuclear ribonucleoprotein D-like OS=Homo sapiens OX=9606 GN=HNRNPDL PE=1 SV=3	HNRNPDL	6	46.409	604845	441138	0.0428571	2	1	2	1	4	618052	439989	0.0619048	3	1	3	1	6	808235	606620	0.0428571	2	1	2	1	5	1.67487e+06	4.52419e+06	0.0904762	4	2	4	2	8	1.61536e+06	4.66502e+06	0.0904762	4	2	4	2	8	1.90965e+06	5.14153e+06
			Q96EY1	DnaJ homolog subfamily A member 3, mitochondrial OS=Homo sapiens OX=9606 GN=DNAJA3 PE=1 SV=2	DNAJA3	12	52.456	3.94679e+06	2.87856e+06	0.0645833	3	3	3	3	3	4.16692e+06	2.96641e+06	0.0645833	3	3	3	3	3	4.08802e+06	3.06826e+06	0.0395833	2	2	2	2	2	9.58787e+06	2.58989e+07	0.264583	11	11	11	11	12	1.04337e+07	3.01318e+07	0.295833	11	11	11	11	15	1.14828e+07	3.09161e+07
			O60264	SWI/SNF-related matrix-associated actin-dependent regulator of chromatin subfamily A member 5 OS=Homo sapiens OX=9606 GN=SMARCA5 PE=1 SV=1	SMARCA5	44	121.828	4.09925e+06	2.98975e+06	0.193916	21	21	21	21	22	3.97994e+06	2.8333e+06	0.191065	22	22	22	22	23	4.15077e+06	3.11536e+06	0.190114	23	23	23	23	25	1.07477e+07	2.90318e+07	0.356464	47	47	47	47	61	9.96264e+06	2.87713e+07	0.335551	43	43	43	43	53	1.08046e+07	2.90902e+07
			Q9NWT1	p21-activated protein kinase-interacting protein 1 OS=Homo sapiens OX=9606 GN=PAK1IP1 PE=1 SV=2	PAK1IP1	10	43.936	1.53641e+06	1.12057e+06	0.0969388	4	4	4	4	4	1.53601e+06	1.09348e+06	0.0739796	3	3	3	3	3	1.72685e+06	1.29609e+06	0.0969388	4	4	4	4	4	4.39218e+06	1.18642e+07	0.147959	7	7	7	7	10	3.90276e+06	1.12708e+07	0.191327	9	9	9	9	12	4.05707e+06	1.09232e+07
			Q92610	Zinc finger protein 592 OS=Homo sapiens OX=9606 GN=ZNF592 PE=1 SV=2	ZNF592	2	137.441	30985	0	0	0	0	0	0	0	32577.6	0	0	0	0	0	0	0	32956.9	0	0	0	0	0	0	0	79244.7	214057	0.0142068	2	2	2	2	2	85178.9	245990	0.0142068	2	2	2	2	2	83938.9	225996
			Q8TF68	Zinc finger protein 384 OS=Homo sapiens OX=9606 GN=ZNF384 PE=1 SV=2	ZNF384	3	63.179	30985	0	0	0	0	0	0	0	32577.6	0	0	0	0	0	0	0	32956.9	0	0	0	0	0	0	0	104443	282122	0.034662	1	1	1	1	2	48445	139905	0.05026	2	2	2	2	3	111528	300277
			P62841	40S ribosomal protein S15 OS=Homo sapiens OX=9606 GN=RPS15 PE=1 SV=2	RPS15	5	17.029	9.46907e+06	6.90617e+06	0.17931	5	5	5	5	13	1.52451e+07	1.08529e+07	0.172414	4	4	4	4	17	1.9243e+07	1.44428e+07	0.172414	4	4	4	4	18	3.4306e+07	9.26677e+07	0.17931	5	5	5	5	23	3.79107e+07	1.09483e+08	0.310345	6	6	6	6	26	3.61565e+07	9.73475e+07
ü			cont_Q7M135	Lysyl endopeptidase OS=Lysobacter enzymogenes PE=1 SV=1		1	27.943	85028.4	62014.7	0.0669145	2	2	2	2	2	32577.6	0	0	0	0	0	0	0	32956.9	0	0	0	0	0	0	0	101912	275286	0	0	0	0	0	0	96259.2	277989	0.0669145	1	1	1	1	1	153486	413243
			Q9NTW7	Zinc finger protein 64 OS=Homo sapiens OX=9606 GN=ZFP64 PE=1 SV=3	ZFP64	2	72.17	30985	0	0	0	0	0	0	0	32577.6	0	0	0	0	0	0	0	32956.9	0	0	0	0	0	0	0	86329	233193	0.020155	1	1	1	1	1	75677.8	218551	0.0341085	2	2	2	2	2	83024.7	223535
			Q5JTH9	RRP12-like protein OS=Homo sapiens OX=9606 GN=RRP12 PE=1 SV=2	RRP12	40	143.611	2.79546e+06	2.03884e+06	0.0824981	11	11	11	11	14	2.90631e+06	2.06899e+06	0.0925212	12	12	12	12	16	3.06423e+06	2.29985e+06	0.0979183	13	13	13	13	17	7.44227e+06	2.01032e+07	0.276022	40	39	40	39	54	7.11139e+06	2.05371e+07	0.299923	42	41	42	41	53	7.46241e+06	2.00917e+07
			Q6IQ49	Splicing regulator SDE2 OS=Homo sapiens OX=9606 GN=SDE2 PE=1 SV=1	SDE2	6	49.711	30985	0	0	0	0	0	0	0	30403.3	21644	0	0	0	0	0	0	32956.9	0	0	0	0	0	0	0	74518.5	201290	0.0399113	2	2	2	2	2	81077.9	234147	0.0221729	1	1	1	1	1	81187.9	218589
			Q9H2P0	Activity-dependent neuroprotector homeobox protein OS=Homo sapiens OX=9606 GN=ADNP PE=1 SV=1	ADNP	5	123.485	66142.1	48240.1	0	0	0	0	0	0	93375.7	66473.7	0	0	0	0	0	0	92358.7	69319.7	0	0	0	0	0	0	213773	577447	0.0480944	5	5	5	5	5	201449	581769	0.0272232	3	3	3	3	3	207096	557582
			O60506	Heterogeneous nuclear ribonucleoprotein Q OS=Homo sapiens OX=9606 GN=SYNCRIP PE=1 SV=2	SYNCRIP	9	69.56	1.07057e+06	780810	0.0898876	5	4	5	4	6	1.2614e+06	897984	0.136437	8	6	8	6	10	1.34613e+06	1.01034e+06	0.162119	10	6	10	6	13	2.84971e+06	7.69768e+06	0.243981	15	8	15	8	21	2.93078e+06	8.46386e+06	0.227929	13	7	13	7	19	3.36929e+06	9.07145e+06
			Q9H116	GDNF-inducible zinc finger protein 1 OS=Homo sapiens OX=9606 GN=GZF1 PE=1 SV=1	GZF1	5	80.441	30985	0	0	0	0	0	0	0	32577.6	0	0	0	0	0	0	0	32956.9	0	0	0	0	0	0	0	75274	203331	0.0168776	1	1	1	1	1	78915	227900	0.0182841	2	2	2	2	2	86453.1	232765
			Q1KMD3	Heterogeneous nuclear ribonucleoprotein U-like protein 2 OS=Homo sapiens OX=9606 GN=HNRNPUL2 PE=1 SV=1	HNRNPUL2	15	85.052	428638	312623	0.0227577	2	2	2	2	2	431545	307215	0.0535475	4	4	4	4	4	485492	364385	0.0535475	4	4	4	4	4	1.04415e+06	2.82047e+06	0.11245	8	8	8	8	9	1.13449e+06	3.27632e+06	0.0937082	8	8	8	8	9	1.16698e+06	3.14196e+06
			Q9UHA3	Probable ribosome biogenesis protein RLP24 OS=Homo sapiens OX=9606 GN=RSL24D1 PE=1 SV=1	RSL24D1	2	19.608	1.74261e+06	1.27096e+06	0	0	0	0	0	0	2.25219e+06	1.60333e+06	0.0429448	1	1	1	1	1	3.24634e+06	2.43653e+06	0.0429448	1	1	1	1	1	5.46593e+06	1.47646e+07	0.116564	2	2	2	2	2	5.60691e+06	1.61923e+07	0.116564	3	3	3	3	3	6.33253e+06	1.70496e+07
			O75530	Polycomb protein EED OS=Homo sapiens OX=9606 GN=EED PE=1 SV=2	EED	5	50.166	122047	89014.1	0.0430839	2	2	2	2	2	192669	137160	0.0430839	2	2	2	2	2	200289	150327	0.0612245	3	3	3	3	3	406962	1.09929e+06	0.0929705	4	4	4	4	5	396832	1.14602e+06	0.111111	5	5	5	5	7	443128	1.19307e+06
			P62273	40S ribosomal protein S29 OS=Homo sapiens OX=9606 GN=RPS29 PE=1 SV=2	RPS29	5	6.672	5.54686e+07	4.04555e+07	0.321429	2	2	2	2	4	7.13425e+07	5.07884e+07	0.464286	4	4	4	4	9	8.19067e+07	6.1475e+07	0.339286	2	2	2	2	8	1.65496e+08	4.47041e+08	0.464286	6	6	6	6	15	1.64599e+08	4.75348e+08	0.464286	6	6	6	6	15	1.7714e+08	4.76928e+08
			P49736	DNA replication licensing factor MCM2 OS=Homo sapiens OX=9606 GN=MCM2 PE=1 SV=4	MCM2	3	101.832	73064.5	53288.9	0	0	0	0	0	0	61738.8	43951.6	0	0	0	0	0	0	41523.7	31165.6	0	0	0	0	0	0	97780.5	264126	0.0309735	3	3	3	3	3	159412	460369	0.0309735	3	3	3	3	3	177832	478792
			O43929	Origin recognition complex subunit 4 OS=Homo sapiens OX=9606 GN=ORC4 PE=1 SV=2	ORC4	2	50.345	30985	0	0	0	0	0	0	0	32577.6	0	0	0	0	0	0	0	32956.9	0	0	0	0	0	0	0	66304.6	179103	0	0	0	0	0	0	88979.1	256964	0.0527523	2	2	2	2	2	82066.9	220956
			O95478	Ribosome biogenesis protein NSA2 homolog OS=Homo sapiens OX=9606 GN=NSA2 PE=1 SV=1	NSA2	8	30.047	2.32491e+06	1.69565e+06	0.123077	3	3	3	3	5	1.941e+06	1.38179e+06	0.123077	3	3	3	3	4	2.10102e+06	1.57692e+06	0.123077	3	3	3	3	6	4.80238e+06	1.29722e+07	0.25	6	6	6	6	7	5.14819e+06	1.48676e+07	0.292308	7	7	7	7	10	5.5311e+06	1.48919e+07
			P07814	Bifunctional glutamate/proline--tRNA ligase OS=Homo sapiens OX=9606 GN=EPRS1 PE=1 SV=5	EPRS1	4	170.483	20788.8	15162.1	0	0	0	0	0	0	22159.6	15775.3	0	0	0	0	0	0	20469.4	15363.3	0.010582	2	2	2	2	2	51821.7	139981	0.0271164	4	4	4	4	4	46101.9	133139	0.021164	3	3	3	3	3	56916.3	153241
			Q8IV63	Inactive serine/threonine-protein kinase VRK3 OS=Homo sapiens OX=9606 GN=VRK3 PE=1 SV=2	VRK3	4	52.848	30985	0	0	0	0	0	0	0	32577.6	0	0	0	0	0	0	0	32956.9	0	0	0	0	0	0	0	69794.3	188529	0.0189873	1	1	1	1	1	78769.2	227479	0.0189873	1	1	1	1	1	84326.5	227040
			Q00839	Heterogeneous nuclear ribonucleoprotein U OS=Homo sapiens OX=9606 GN=HNRNPU PE=1 SV=6	HNRNPU	28	90.528	5.35024e+06	3.90215e+06	0.134545	13	13	13	13	15	6.24344e+06	4.44468e+06	0.123636	13	13	13	13	16	7.3938e+06	5.54941e+06	0.162424	15	15	15	15	15	1.31457e+07	3.55093e+07	0.218182	22	22	22	22	26	1.53971e+07	4.44655e+07	0.266667	23	23	23	23	26	1.6989e+07	4.57411e+07
			P56270	Myc-associated zinc finger protein OS=Homo sapiens OX=9606 GN=MAZ PE=1 SV=1	MAZ	4	48.576	133844	97618.1	0	0	0	0	0	0	158530	112857	0	0	0	0	0	0	131171	98450.3	0.0146751	1	0	1	0	1	283576	765999	0.106918	5	4	5	4	5	360547	1.04123e+06	0.125786	6	4	6	4	6	378091	1.01797e+06
			O00560	Syntenin-1 OS=Homo sapiens OX=9606 GN=SDCBP PE=1 SV=1	SDCBP	2	32.424	57214.4	41728.8	0	0	0	0	0	0	94736.5	67442.5	0	0	0	0	0	0	113445	85145.9	0	0	0	0	0	0	204530	552479	0	0	0	0	0	0	192478	555860	0.033557	1	1	1	1	1	215846	581141
			E9PRG8	Uncharacterized protein C11orf98 OS=Homo sapiens OX=9606 GN=C11orf98 PE=4 SV=2	C11orf98	5	14.225	5.37743e+06	3.92198e+06	0.211382	4	4	4	4	8	4.36917e+06	3.11039e+06	0.146341	3	3	3	3	6	5.2135e+06	3.91299e+06	0.211382	4	4	4	4	8	1.3402e+07	3.62017e+07	0.317073	5	5	5	5	10	1.10681e+07	3.19637e+07	0.317073	5	5	5	5	9	1.13237e+07	3.04878e+07
			Q5BKZ1	DBIRD complex subunit ZNF326 OS=Homo sapiens OX=9606 GN=ZNF326 PE=1 SV=2	ZNF326	12	65.613	356180	259777	0.0360825	2	2	2	2	2	335394	238765	0.0189003	1	1	1	1	1	371941	279160	0.0498282	3	3	3	3	3	758071	2.04771e+06	0.0309278	2	2	2	2	2	874452	2.52535e+06	0.0756014	4	4	4	4	4	908744	2.44669e+06
			Q14202	Zinc finger MYM-type protein 3 OS=Homo sapiens OX=9606 GN=ZMYM3 PE=1 SV=2	ZMYM3	15	152.28	197753	144230	0.0131387	2	2	2	2	2	217266	154670	0.0131387	2	2	2	2	2	235201	176529	0.0248175	3	3	3	3	3	498529	1.34663e+06	0.0313869	4	3	4	3	4	514226	1.48504e+06	0.0416058	5	5	5	5	5	523292	1.40891e+06
			Q92522	Histone H1.10 OS=Homo sapiens OX=9606 GN=H1-10 PE=1 SV=1	H1-10	13	22.474	1.15468e+07	8.42153e+06	0.333333	8	8	8	8	9	1.12386e+07	8.0007e+06	0.333333	9	9	9	9	9	1.26619e+07	9.50336e+06	0.333333	9	9	9	9	10	2.67547e+07	7.227e+07	0.370892	11	11	13	13	23	2.86617e+07	8.27727e+07	0.338028	10	10	11	11	21	2.84445e+07	7.65836e+07
			O95777	U6 snRNA-associated Sm-like protein LSm8 OS=Homo sapiens OX=9606 GN=LSM8 PE=1 SV=3	LSM8	6	10.396	2.74446e+06	2.00165e+06	0.197917	2	2	2	2	2	1.78364e+06	1.26976e+06	0.104167	1	1	1	1	1	2.28013e+06	1.71134e+06	0.302083	3	3	3	3	3	5.33796e+06	1.4419e+07	0.541667	5	5	5	5	8	4.80172e+06	1.3867e+07	0.541667	5	5	5	5	8	5.7484e+06	1.54769e+07
			P18621	60S ribosomal protein L17 OS=Homo sapiens OX=9606 GN=RPL17 PE=1 SV=3	RPL17	13	21.383	5.66033e+07	4.12831e+07	0.228261	6	6	6	6	14	5.44095e+07	3.87339e+07	0.228261	6	6	6	6	13	5.49609e+07	4.12508e+07	0.228261	6	6	6	6	12	1.2792e+08	3.4554e+08	0.413043	11	11	12	12	27	1.25075e+08	3.61207e+08	0.375	11	11	12	12	26	1.38774e+08	3.73634e+08
			P62857	40S ribosomal protein S28 OS=Homo sapiens OX=9606 GN=RPS28 PE=1 SV=1	RPS28	6	7.836	1.20017e+08	8.75332e+07	0.463768	4	4	4	4	15	1.19962e+08	8.54006e+07	0.463768	4	4	4	4	12	1.37521e+08	1.03216e+08	0.463768	4	4	4	4	12	2.8967e+08	7.8246e+08	0.463768	5	5	5	5	21	2.84845e+08	8.22608e+08	0.521739	6	6	6	6	18	3.13985e+08	8.45369e+08
			Q96GD4	Aurora kinase B OS=Homo sapiens OX=9606 GN=AURKB PE=1 SV=3	AURKB	9	39.286	870891	635176	0.0813954	3	2	3	2	3	981090	698434	0.122093	4	3	4	3	4	884769	664062	0.122093	4	3	4	3	4	2.04967e+06	5.53661e+06	0.235465	7	6	7	6	7	2.00114e+06	5.77914e+06	0.31686	9	8	9	8	9	2.3792e+06	6.40573e+06
			P23396	40S ribosomal protein S3 OS=Homo sapiens OX=9606 GN=RPS3 PE=1 SV=2	RPS3	27	26.671	7.88486e+07	5.75075e+07	0.539095	16	16	16	16	35	8.10208e+07	5.76783e+07	0.687243	19	19	19	19	36	8.61908e+07	6.46904e+07	0.633745	18	18	18	18	38	1.89051e+08	5.10667e+08	0.777778	27	27	27	27	78	1.86284e+08	5.37973e+08	0.757202	26	26	26	26	71	2.00282e+08	5.39238e+08
			Q71UI9	Histone H2A.V OS=Homo sapiens OX=9606 GN=H2AZ2 PE=1 SV=3	H2AZ2	2	13.501	2.87439e+07	2.09641e+07	0.3125	4	2	4	2	12	2.84062e+07	2.02222e+07	0.3125	4	2	4	2	10	3.09017e+07	2.31932e+07	0.3125	4	2	4	2	11	7.73005e+07	2.08805e+08	0.3125	4	2	4	2	20	6.60239e+07	1.90672e+08	0.3125	4	2	4	2	18	6.29004e+07	1.69352e+08
			P61254	60S ribosomal protein L26 OS=Homo sapiens OX=9606 GN=RPL26 PE=1 SV=1	RPL26	13	17.248	8.5588e+07	6.24228e+07	0.393103	9	1	9	1	16	8.94336e+07	6.36673e+07	0.4	10	2	10	2	19	9.19342e+07	6.90011e+07	0.4	11	2	11	2	22	2.0775e+08	5.61176e+08	0.455172	13	3	13	3	32	1.9824e+08	5.72502e+08	0.455172	13	3	13	3	34	2.17088e+08	5.84484e+08
			Q8TBC3	SH3KBP1-binding protein 1 OS=Homo sapiens OX=9606 GN=SHKBP1 PE=1 SV=2	SHKBP1	7	76.296	251410	183364	0.0650636	4	3	4	3	4	209962	149471	0.0480905	3	2	3	2	3	315325	236666	0.0480905	3	2	3	2	3	585169	1.58067e+06	0.0466761	3	3	3	3	3	587741	1.69735e+06	0.0664781	4	4	4	4	4	610755	1.64439e+06
			Q12986	Transcriptional repressor NF-X1 OS=Homo sapiens OX=9606 GN=NFX1 PE=1 SV=2	NFX1	4	124.312	28723.1	20948.9	0.0116071	1	1	1	1	1	26247.3	18685.4	0.0116071	1	1	1	1	1	31417.1	23580.1	0.0116071	1	1	1	1	1	58649.4	158425	0.00982143	1	1	1	1	1	52309.6	151066	0.00982143	1	1	1	1	1	97176.1	261636
			P51858	Hepatoma-derived growth factor OS=Homo sapiens OX=9606 GN=HDGF PE=1 SV=1	HDGF	4	26.772	30985	0	0	0	0	0	0	0	32577.6	0	0	0	0	0	0	0	32956.9	0	0	0	0	0	0	0	76168.3	205747	0	0	0	0	0	0	91355.2	263827	0	0	0	0	0	0	59511.7	160229
			Q13616	Cullin-1 OS=Homo sapiens OX=9606 GN=CUL1 PE=1 SV=2	CUL1	6	89.622	39137.4	28544.5	0	0	0	0	0	0	43815.2	31191.8	0	0	0	0	0	0	39817.4	29884.9	0	0	0	0	0	0	126620	342027	0.0476804	4	4	4	4	4	87760.2	253444	0.0103093	1	1	1	1	1	76388.6	205668
			Q0VG06	Fanconi anemia core complex-associated protein 100 OS=Homo sapiens OX=9606 GN=FAAP100 PE=1 SV=3	FAAP100	3	93.373	87026.5	63472	0.0215664	2	2	2	2	2	88681.6	63132	0.0215664	2	2	2	2	2	89026.5	66818.7	0.0215664	2	2	2	2	2	40940.5	110589	0	0	0	0	0	0	431348	1.2457e+06	0	0	0	0	0	0	483355	1.30138e+06
			P62899	60S ribosomal protein L31 OS=Homo sapiens OX=9606 GN=RPL31 PE=1 SV=1	RPL31	7	14.454	3.06395e+07	2.23466e+07	0.272	5	5	5	5	5	3.43994e+07	2.44888e+07	0.272	5	5	5	5	5	3.61933e+07	2.71648e+07	0.344	7	7	7	7	8	7.57716e+07	2.04675e+08	0.456	8	8	8	8	12	7.8554e+07	2.26858e+08	0.456	8	8	8	8	12	7.90915e+07	2.12945e+08
			P62306	Small nuclear ribonucleoprotein F OS=Homo sapiens OX=9606 GN=SNRPF PE=1 SV=1	SNRPF	16	9.719	5.03641e+07	3.67326e+07	0.406977	7	7	7	7	13	5.37979e+07	3.82985e+07	0.406977	8	8	8	8	13	5.48078e+07	4.11359e+07	0.488372	9	9	9	9	16	1.34151e+08	3.6237e+08	0.488372	12	12	12	12	19	1.13531e+08	3.27868e+08	0.488372	12	12	12	12	19	1.2028e+08	3.23842e+08
			Q05519	Serine/arginine-rich splicing factor 11 OS=Homo sapiens OX=9606 GN=SRSF11 PE=1 SV=1	SRSF11	11	53.51	2.76168e+06	2.0142e+06	0.088843	4	4	4	4	7	3.52951e+06	2.51264e+06	0.105372	5	5	5	5	7	3.80661e+06	2.85704e+06	0.105372	8	8	8	8	10	6.96637e+06	1.88177e+07	0.140496	7	7	7	7	13	7.62235e+06	2.20127e+07	0.183884	8	8	8	8	14	8.55318e+06	2.30285e+07
			O00483	Cytochrome c oxidase subunit NDUFA4 OS=Homo sapiens OX=9606 GN=NDUFA4 PE=1 SV=1	NDUFA4	3	9.364	4.36276e+06	3.18194e+06	0.222222	2	2	2	2	2	4.87484e+06	3.47038e+06	0.0987654	1	1	1	1	1	4.62447e+06	3.47089e+06	0.0987654	1	1	1	1	1	1.04272e+07	2.81661e+07	0.283951	3	3	3	3	4	9.87557e+06	2.85199e+07	0.432099	4	4	4	4	4	1.16878e+07	3.1468e+07
			Q969Q0	60S ribosomal protein L36a-like OS=Homo sapiens OX=9606 GN=RPL36AL PE=1 SV=3	RPL36AL	7	12.461	3.81036e+07	2.77905e+07	0.245283	5	1	5	1	7	3.91244e+07	2.78525e+07	0.245283	5	1	5	1	6	3.99956e+07	3.00186e+07	0.245283	5	1	5	1	8	9.71623e+07	2.62456e+08	0.367925	7	1	7	1	12	8.19709e+07	2.36725e+08	0.367925	7	1	7	1	11	9.14063e+07	2.46101e+08
			Q00610	Clathrin heavy chain 1 OS=Homo sapiens OX=9606 GN=CLTC PE=1 SV=5	CLTC	14	191.493	90087.7	65704.6	0.00835821	2	2	2	2	2	113709	80948.7	0.0214925	4	4	4	4	4	141439	106157	0.0191045	4	4	4	4	4	243983	659050	0.0632836	11	11	11	11	11	259505	749430	0.0776119	13	13	13	13	13	275368	741396
			P00403	Cytochrome c oxidase subunit 2 OS=Homo sapiens OX=9606 GN=MT-CO2 PE=1 SV=1	MT-CO2	3	25.548	603847	440410	0.0881057	2	2	2	2	3	866641	616958	0.0881057	2	2	2	2	2	445069	334046	0.0881057	2	2	2	2	3	1.49253e+06	4.03164e+06	0.118943	3	3	3	3	4	1.31397e+06	3.79465e+06	0.118943	3	3	3	3	5	1.40438e+06	3.78113e+06
			O60832	H/ACA ribonucleoprotein complex subunit DKC1 OS=Homo sapiens OX=9606 GN=DKC1 PE=1 SV=3	DKC1	25	57.638	3.63109e+06	2.6483e+06	0.180934	8	8	8	8	9	3.64717e+06	2.5964e+06	0.16537	7	7	7	7	8	4.06786e+06	3.05312e+06	0.16537	7	7	7	7	8	8.57956e+06	2.31752e+07	0.293774	17	17	17	17	21	8.47446e+06	2.44736e+07	0.344358	19	19	19	19	24	8.75474e+06	2.35712e+07
			P11166	Solute carrier family 2, facilitated glucose transporter member 1 OS=Homo sapiens OX=9606 GN=SLC2A1 PE=1 SV=2	SLC2A1	5	54.049	755920	551323	0.046748	2	2	2	2	3	779381	554838	0.046748	2	2	2	2	3	882008	661990	0.046748	2	2	2	2	3	1.80752e+06	4.88249e+06	0.0934959	4	4	4	4	5	1.67762e+06	4.84483e+06	0.097561	5	5	5	5	6	2.01801e+06	5.43328e+06
			Q02094	Ammonium transporter Rh type A OS=Homo sapiens OX=9606 GN=RHAG PE=1 SV=2	RHAG	1	44.169	30985	0	0.0220049	1	1	1	1	1	32577.6	0	0.0220049	1	1	1	1	2	56302.8	42258	0.0220049	1	1	1	1	1	99360.4	268394	0.0220049	1	1	1	1	1	85177.2	245985	0.0220049	1	1	1	1	1	78810.9	212190
			Q8NFH3	Nucleoporin Nup43 OS=Homo sapiens OX=9606 GN=NUP43 PE=1 SV=1	NUP43	13	42.124	1.30854e+06	954370	0.197368	8	8	8	8	10	1.4566e+06	1.03695e+06	0.165789	5	5	5	5	6	1.74481e+06	1.30957e+06	0.165789	6	6	6	6	8	2.89311e+06	7.81491e+06	0.2	8	8	8	8	11	3.45895e+06	9.98916e+06	0.205263	8	8	8	8	12	3.83404e+06	1.03227e+07
			A3KMH1	von Willebrand factor A domain-containing protein 8 OS=Homo sapiens OX=9606 GN=VWA8 PE=1 SV=2	VWA8	8	214.689	20912.4	15252.2	0	0	0	0	0	0	17449.2	12422	0.0136483	2	2	2	2	2	28876.6	21673.3	0.015748	2	2	2	2	2	41025.9	110820	0.015748	2	2	2	2	2	53525.2	154576	0.00944882	1	1	1	1	1	54997.1	148074
			O00566	U3 small nucleolar ribonucleoprotein protein MPP10 OS=Homo sapiens OX=9606 GN=MPHOSPH10 PE=1 SV=2	MPHOSPH10	4	78.816	121160	88366.7	0	0	0	0	0	0	154766	110177	0	0	0	0	0	0	132030	99094.5	0	0	0	0	0	0	306770	828650	0.0543319	4	4	4	4	4	299531	865022	0.0543319	4	4	4	4	4	308452	830472
			Q9UH17	DNA dC->dU-editing enzyme APOBEC-3B OS=Homo sapiens OX=9606 GN=APOBEC3B PE=1 SV=1	APOBEC3B	1	45.894	30985	0	0	0	0	0	0	0	32577.6	0	0	0	0	0	0	0	32956.9	0	0	0	0	0	0	0	66969.9	180900	0.0549738	2	2	2	2	2	70066.4	202346	0	0	0	0	0	0	81073.5	218281
			A4D1E9	GTP-binding protein 10 OS=Homo sapiens OX=9606 GN=GTPBP10 PE=1 SV=1	GTPBP10	2	42.906	30985	0	0	0	0	0	0	0	32577.6	0	0	0	0	0	0	0	32956.9	0	0	0	0	0	0	0	65569.2	177116	0.0439276	2	2	2	2	2	75161.2	217060	0.0439276	2	2	2	2	2	75049.7	202063
			Q96CB9	5-methylcytosine rRNA methyltransferase NSUN4 OS=Homo sapiens OX=9606 GN=NSUN4 PE=1 SV=2	NSUN4	5	43.061	562650	410364	0	0	0	0	0	0	369308	262908	0.0598958	2	2	2	2	2	526292	395007	0.0598958	2	2	2	2	2	1.09135e+06	2.94797e+06	0.106771	4	4	4	4	4	1.00872e+06	2.91311e+06	0.125	5	5	5	5	5	1.09772e+06	2.95549e+06
			Q8TF76	Serine/threonine-protein kinase haspin OS=Homo sapiens OX=9606 GN=HASPIN PE=1 SV=3	HASPIN	3	88.44	30985	0	0	0	0	0	0	0	32577.6	0	0	0	0	0	0	0	32956.9	0	0	0	0	0	0	0	67272.4	181717	0.0363409	2	2	2	2	2	68209.5	196984	0.0200501	1	1	1	1	1	78491.1	211329
			Q00059	Transcription factor A, mitochondrial OS=Homo sapiens OX=9606 GN=TFAM PE=1 SV=1	TFAM	7	29.078	591504	431408	0.0406504	1	1	1	1	1	837538	596239	0.0731707	2	2	2	2	2	820748	616011	0.0731707	2	2	2	2	2	1.59641e+06	4.31224e+06	0.223577	6	6	6	6	6	1.62204e+06	4.68433e+06	0.256098	7	7	7	7	7	1.69674e+06	4.56828e+06
			O75127	Pentatricopeptide repeat-containing protein 1, mitochondrial OS=Homo sapiens OX=9606 GN=PTCD1 PE=1 SV=2	PTCD1	4	78.806	89623.2	65365.9	0	0	0	0	0	0	123136	87660.1	0.01	1	1	1	1	1	74859.7	56185.8	0.0128571	1	1	1	1	1	191099	516198	0.0242857	2	2	2	2	2	216675	625739	0.0128571	1	1	1	1	1	213131	573832
			Q96SQ5	Zinc finger protein 587 OS=Homo sapiens OX=9606 GN=ZNF587 PE=1 SV=1	ZNF587	3	65.58	30985	0	0.0156522	1	0	1	0	1	32577.6	0	0	0	0	0	0	0	32956.9	0	0.0156522	1	0	1	0	1	64313.4	173724	0.0713044	4	2	4	2	5	76262.4	220240	0.0904348	5	4	5	4	6	71674.6	192976
			Q9NTI5	Sister chromatid cohesion protein PDS5 homolog B OS=Homo sapiens OX=9606 GN=PDS5B PE=1 SV=1	PDS5B	8	164.563	73941.6	53928.6	0	0	0	0	0	0	59524.5	42375.2	0	0	0	0	0	0	79703.8	59821.5	0.00621977	1	1	1	1	1	159146	429888	0.0442294	6	6	6	6	6	142319	411005	0.0483759	6	6	6	6	6	161281	434232
			Q7Z434	Mitochondrial antiviral-signaling protein OS=Homo sapiens OX=9606 GN=MAVS PE=1 SV=2	MAVS	1	56.493	35827.1	26130.2	0	0	0	0	0	0	60105.4	42788.7	0.0166667	1	1	1	1	1	54016.4	40541.9	0.0166667	1	1	1	1	1	93685.3	253064	0.0296296	2	2	2	2	2	116728	337101	0.0166667	1	1	1	1	1	110205	296715
			Q9Y2K7	Lysine-specific demethylase 2A OS=Homo sapiens OX=9606 GN=KDM2A PE=1 SV=3	KDM2A	2	132.708	30985	0	0	0	0	0	0	0	32577.6	0	0	0	0	0	0	0	32956.9	0	0	0	0	0	0	0	58714.1	158599	0.010327	1	1	1	1	1	79591.5	229854	0.0172117	2	2	2	2	2	73466.8	197801
			Q8IVI9	Nostrin OS=Homo sapiens OX=9606 GN=NOSTRIN PE=1 SV=2	NOSTRIN	20	57.623	2.46198e+06	1.79562e+06	0.231225	12	12	12	12	12	2.81454e+06	2.00366e+06	0.209486	11	11	11	11	12	2.66817e+06	2.00259e+06	0.209486	10	10	10	10	10	5.76974e+06	1.55853e+07	0.314229	18	18	18	18	21	5.63034e+06	1.626e+07	0.363636	20	20	20	20	26	5.81909e+06	1.56673e+07
			Q09028	Histone-binding protein RBBP4 OS=Homo sapiens OX=9606 GN=RBBP4 PE=1 SV=3	RBBP4	10	47.626	1.62436e+06	1.18471e+06	0.110588	5	5	5	5	6	1.67705e+06	1.19388e+06	0.115294	6	6	6	6	6	1.84083e+06	1.38163e+06	0.150588	8	8	8	8	9	3.53855e+06	9.55837e+06	0.178824	9	9	9	9	16	3.36127e+06	9.70708e+06	0.216471	10	10	10	10	14	4.28652e+06	1.1541e+07
			P33240	Cleavage stimulation factor subunit 2 OS=Homo sapiens OX=9606 GN=CSTF2 PE=1 SV=1	CSTF2	11	60.92	797668	581771	0.067591	4	3	4	3	4	1.62004e+06	1.1533e+06	0.159445	9	5	9	5	13	1.4887e+06	1.11734e+06	0.181976	10	6	10	6	12	2.73758e+06	7.39479e+06	0.190641	12	9	12	9	14	2.9321e+06	8.46766e+06	0.239168	13	10	13	10	14	2.41543e+06	6.50328e+06
			Q5UIP0	Telomere-associated protein RIF1 OS=Homo sapiens OX=9606 GN=RIF1 PE=1 SV=2	RIF1	18	274.294	217324	158503	0.0351942	9	9	9	9	9	220330	156852	0.0319579	8	8	8	8	8	224181	168259	0.0242718	6	6	6	6	6	457271	1.23519e+06	0.0408576	10	10	10	10	12	456304	1.31777e+06	0.0432848	10	10	10	10	12	517328	1.39285e+06
			Q68CP9	AT-rich interactive domain-containing protein 2 OS=Homo sapiens OX=9606 GN=ARID2 PE=1 SV=2	ARID2	13	197.268	212735	155156	0.0239782	4	4	4	4	4	231163	164564	0.0239782	4	4	4	4	4	196133	147208	0.0239782	4	4	4	4	4	468417	1.26529e+06	0.0501362	9	9	9	9	9	439730	1.2699e+06	0.0594005	11	11	11	11	11	464022	1.24933e+06
			O00541	Pescadillo homolog OS=Homo sapiens OX=9606 GN=PES1 PE=1 SV=1	PES1	12	67.96	716620	522660	0.079932	5	5	5	5	6	724791	515976	0.079932	5	5	5	5	5	675092	506689	0.0816327	5	5	5	5	5	1.49594e+06	4.04085e+06	0.170068	10	10	10	10	10	1.45451e+06	4.20051e+06	0.166667	10	10	10	10	10	1.57424e+06	4.23847e+06
			P62750	60S ribosomal protein L23a OS=Homo sapiens OX=9606 GN=RPL23A PE=1 SV=1	RPL23A	11	17.684	9.93541e+07	7.2463e+07	0.333333	8	8	8	8	14	1.00705e+08	7.16912e+07	0.333333	8	8	8	8	15	1.08504e+08	8.14373e+07	0.333333	9	9	9	9	15	2.15923e+08	5.83253e+08	0.442308	11	11	11	11	21	2.17407e+08	6.27853e+08	0.442308	11	11	11	11	21	2.2394e+08	6.02934e+08
			P84098	60S ribosomal protein L19 OS=Homo sapiens OX=9606 GN=RPL19 PE=1 SV=1	RPL19	17	23.451	7.24731e+07	5.28576e+07	0.173469	6	6	6	6	7	8.03784e+07	5.7221e+07	0.178571	8	8	8	8	10	8.41382e+07	6.31498e+07	0.270408	10	10	10	10	13	1.67813e+08	4.53299e+08	0.341837	15	15	17	17	31	1.6436e+08	4.74657e+08	0.341837	15	15	15	15	30	1.71754e+08	4.62429e+08
			Q9H3M7	Thioredoxin-interacting protein OS=Homo sapiens OX=9606 GN=TXNIP PE=1 SV=1	TXNIP	4	43.633	132477	96620.9	0.0460358	2	2	2	2	2	155469	110678	0.0460358	2	2	2	2	2	130622	98038.1	0.0460358	2	2	2	2	2	280764	758405	0.102302	4	4	4	4	4	284109	820483	0.0460358	2	2	2	2	2	323586	871219
			P47914	60S ribosomal protein L29 OS=Homo sapiens OX=9606 GN=RPL29 PE=1 SV=2	RPL29	2	17.741	2.95951e+07	2.15849e+07	0.0943396	1	1	1	1	1	2.83973e+07	2.02159e+07	0.0943396	1	1	1	1	1	2.85666e+07	2.14406e+07	0.0943396	1	1	1	1	1	6.20797e+07	1.67691e+08	0.138365	3	3	3	3	4	5.96695e+07	1.72321e+08	0.138365	3	3	3	3	4	6.16852e+07	1.66081e+08
			O43390	Heterogeneous nuclear ribonucleoprotein R OS=Homo sapiens OX=9606 GN=HNRNPR PE=1 SV=1	HNRNPR	26	70.899	5.44413e+06	3.97063e+06	0.109005	7	6	7	6	11	6.12926e+06	4.36339e+06	0.14376	9	7	9	7	13	6.76755e+06	5.07938e+06	0.195893	13	9	13	9	17	1.21786e+07	3.2897e+07	0.334913	21	14	21	14	31	1.22867e+07	3.54831e+07	0.320695	20	14	20	14	29	1.41969e+07	3.82235e+07
			Q5QJE6	Deoxynucleotidyltransferase terminal-interacting protein 2 OS=Homo sapiens OX=9606 GN=DNTTIP2 PE=1 SV=2	DNTTIP2	2	84.418	30985	0	0	0	0	0	0	0	23266.3	16563.2	0	0	0	0	0	0	32956.9	0	0	0	0	0	0	0	54874	148226	0	0	0	0	0	0	55864.9	161333	0.0238095	1	1	1	1	1	72537.6	195300
			Q4G0J3	La-related protein 7 OS=Homo sapiens OX=9606 GN=LARP7 PE=1 SV=1	LARP7	11	66.857	571744	416996	0.0154639	1	1	1	1	2	714379	508563	0.0515464	4	4	4	4	5	777238	583354	0.0670103	4	4	4	4	5	1.44755e+06	3.91015e+06	0.120275	7	7	7	7	8	1.36821e+06	3.95129e+06	0.0927835	5	5	5	5	6	1.48104e+06	3.98755e+06
			Q07955	Serine/arginine-rich splicing factor 1 OS=Homo sapiens OX=9606 GN=SRSF1 PE=1 SV=2	SRSF1	17	27.728	3.29832e+07	2.4056e+07	0.391129	11	11	11	11	25	3.48221e+07	2.47897e+07	0.391129	11	11	11	11	25	3.6017e+07	2.70325e+07	0.346774	10	10	10	10	24	7.70035e+07	2.08003e+08	0.375	14	14	14	14	35	6.86357e+07	1.98214e+08	0.439516	15	14	15	14	31	7.13133e+07	1.92003e+08
			Q92766	Ras-responsive element-binding protein 1 OS=Homo sapiens OX=9606 GN=RREB1 PE=1 SV=3	RREB1	5	181.306	30008.8	21886.6	0	0	0	0	0	0	34651	24667.9	0.015412	2	2	2	2	2	32007.9	24023.5	0.015412	2	2	2	2	2	64702.1	174774	0.023118	3	3	3	3	3	66224.4	191251	0.0284529	4	4	4	4	4	70037.4	188568
			O94762	ATP-dependent DNA helicase Q5 OS=Homo sapiens OX=9606 GN=RECQL5 PE=1 SV=2	RECQL5	3	108.79	21090.1	15381.8	0	0	0	0	0	0	26954.5	19188.8	0	0	0	0	0	0	32557.7	24436.2	0	0	0	0	0	0	53435.1	144340	0	0	0	0	0	0	52515	151659	0.0131181	1	1	1	1	1	59166.3	159299
			Q9NVN8	Guanine nucleotide-binding protein-like 3-like protein OS=Homo sapiens OX=9606 GN=GNL3L PE=1 SV=1	GNL3L	2	65.532	68447.7	49921.7	0.0395189	2	2	2	2	2	59909.9	42649.6	0.0154639	1	1	1	1	1	72819.1	54654.3	0.0395189	2	2	2	2	2	140104	378452	0.056701	3	3	3	3	3	133495	385522	0.056701	3	3	3	3	3	141856	381931
			P83916	Chromobox protein homolog 1 OS=Homo sapiens OX=9606 GN=CBX1 PE=1 SV=1	CBX1	1	21.405	277574	202446	0	0	0	0	0	0	258200	183812	0	0	0	0	0	0	274742	206207	0	0	0	0	0	0	556664	1.50367e+06	0.0594595	1	1	1	1	1	546622	1.5786e+06	0.145946	2	1	2	1	2	573116	1.54305e+06
			P39656	Dolichyl-diphosphooligosaccharide--protein glycosyltransferase 48 kDa subunit OS=Homo sapiens OX=9606 GN=DDOST PE=1 SV=4	DDOST	5	50.769	662532	483212	0.0438596	2	2	2	2	2	603573	429681	0.0438596	2	2	2	2	3	651560	489027	0.0197368	1	1	1	1	2	1.28955e+06	3.48335e+06	0.0877193	5	5	5	5	6	1.2603e+06	3.63966e+06	0.105263	6	6	6	6	7	1.4142e+06	3.80758e+06
			Q9UJV9	Probable ATP-dependent RNA helicase DDX41 OS=Homo sapiens OX=9606 GN=DDX41 PE=1 SV=2	DDX41	23	69.793	1.9218e+06	1.40165e+06	0.0996785	6	6	6	6	9	1.99989e+06	1.42371e+06	0.131833	8	8	8	8	12	2.18164e+06	1.63742e+06	0.131833	8	8	8	8	11	4.18983e+06	1.13176e+07	0.286174	20	20	20	20	27	4.08448e+06	1.17957e+07	0.270096	18	18	18	18	24	4.31483e+06	1.16172e+07
			Q9H089	Large subunit GTPase 1 homolog OS=Homo sapiens OX=9606 GN=LSG1 PE=1 SV=2	LSG1	8	75.178	312134	227652	0.0820669	6	6	6	6	6	389323	277157	0.0987842	7	7	7	7	8	362904	272377	0.0683891	5	5	5	5	6	711141	1.92094e+06	0.100304	7	7	7	7	8	698813	2.01812e+06	0.0851064	6	6	6	6	7	776491	2.09062e+06
			O75027	Iron-sulfur clusters transporter ABCB7, mitochondrial OS=Homo sapiens OX=9606 GN=ABCB7 PE=1 SV=2	ABCB7	4	82.589	78526	57272.2	0	0	0	0	0	0	104741	74564.5	0.0106383	1	1	1	1	1	82978.4	62279.3	0.0106383	1	1	1	1	1	170922	461696	0.043883	3	3	3	3	3	187392	541174	0.0159574	1	1	1	1	1	186393	501844
			Q9UMS4	Pre-mRNA-processing factor 19 OS=Homo sapiens OX=9606 GN=PRPF19 PE=1 SV=1	PRPF19	16	55.146	6.63959e+06	4.84252e+06	0.132937	7	7	7	7	8	6.08526e+06	4.33207e+06	0.132937	7	7	7	7	8	7.52766e+06	5.64987e+06	0.132937	7	7	7	7	9	1.39386e+07	3.7651e+07	0.204365	12	12	12	12	18	1.29897e+07	3.75133e+07	0.331349	15	15	15	15	20	1.46759e+07	3.95132e+07
			P23588	Eukaryotic translation initiation factor 4B OS=Homo sapiens OX=9606 GN=EIF4B PE=1 SV=2	EIF4B	2	69.11	30985	0	0	0	0	0	0	0	32577.6	0	0	0	0	0	0	0	32956.9	0	0	0	0	0	0	0	74438.4	201074	0	0	0	0	0	0	60263	174035	0	0	0	0	0	0	64401.9	173395
			Q8N3U4	Cohesin subunit SA-2 OS=Homo sapiens OX=9606 GN=STAG2 PE=1 SV=3	STAG2	15	141.235	169965	123962	0.0194963	3	2	3	2	3	266620	189806	0.0178716	3	1	3	1	3	265591	199339	0.0203087	3	2	3	2	3	456437	1.23293e+06	0.0576767	8	5	8	5	10	445044	1.28525e+06	0.0552396	8	6	8	6	9	510649	1.37487e+06
			Q08AN1	Zinc finger protein 616 OS=Homo sapiens OX=9606 GN=ZNF616 PE=2 SV=2	ZNF616	2	90.215	30985	0	0.0115237	1	0	1	0	1	32577.6	0	0	0	0	0	0	0	32956.9	0	0	0	0	0	0	0	71785.4	193908	0.0691421	6	4	6	4	6	63848.9	184390	0.116517	6	3	6	3	7	62472.1	168199
			P83731	60S ribosomal protein L24 OS=Homo sapiens OX=9606 GN=RPL24 PE=1 SV=1	RPL24	9	17.768	2.70829e+07	1.97527e+07	0.248408	6	6	6	6	13	2.82112e+07	2.00834e+07	0.248408	6	6	6	6	9	2.62406e+07	1.96949e+07	0.248408	6	6	6	6	11	5.59983e+07	1.51263e+08	0.350318	8	8	8	8	14	5.45789e+07	1.5762e+08	0.363057	10	10	10	10	17	5.64381e+07	1.51953e+08
			Q9NPE3	H/ACA ribonucleoprotein complex subunit 3 OS=Homo sapiens OX=9606 GN=NOP10 PE=1 SV=1	NOP10	3	7.701	3.22975e+06	2.35559e+06	0.125	1	1	1	1	1	2.96969e+06	2.11411e+06	0.125	1	1	1	1	1	3.5359e+06	2.65386e+06	0.125	1	1	1	1	1	6.17072e+06	1.66684e+07	0	0	0	0	0	0	6.27683e+06	1.8127e+07	0.25	1	1	1	1	1	7.45728e+06	2.00779e+07
			Q32NC0	UPF0711 protein C18orf21 OS=Homo sapiens OX=9606 GN=C18orf21 PE=1 SV=1	C18orf21	3	24.811	157124	114597	0.0363636	1	1	1	1	1	185731	132221	0.0681818	2	2	2	2	2	177829	133470	0.0363636	1	1	1	1	1	307221	829870	0.0318182	1	1	1	1	1	365303	1.05497e+06	0.0363636	1	1	1	1	1	392826	1.05764e+06
			O00505	Importin subunit alpha-4 OS=Homo sapiens OX=9606 GN=KPNA3 PE=1 SV=2	KPNA3	2	57.775	30985	0	0.0172745	1	1	1	1	1	32577.6	0	0.0153551	1	1	1	1	1	32956.9	0	0	0	0	0	0	0	75982.1	205244	0.0307102	2	1	2	1	2	55200.7	159415	0.0307102	2	1	2	1	2	67285.2	181158
			O75569	Interferon-inducible double-stranded RNA-dependent protein kinase activator A OS=Homo sapiens OX=9606 GN=PRKRA PE=1 SV=1	PRKRA	5	34.383	476388	347449	0.0319489	1	1	1	1	2	576223	410211	0.0638978	2	2	2	2	3	609226	457254	0.0319489	1	1	1	1	2	1.07943e+06	2.91577e+06	0.140575	4	4	4	4	5	1.02254e+06	2.95301e+06	0.111821	3	3	3	3	4	1.28049e+06	3.44758e+06
			Q99459	Cell division cycle 5-like protein OS=Homo sapiens OX=9606 GN=CDC5L PE=1 SV=2	CDC5L	33	92.194	1.59248e+06	1.16146e+06	0.107232	9	9	9	9	10	1.78521e+06	1.27088e+06	0.102244	9	9	9	9	10	1.91152e+06	1.43469e+06	0.118454	10	10	10	10	11	3.49209e+06	9.43289e+06	0.24813	21	21	21	21	23	3.46799e+06	1.00153e+07	0.300499	23	23	23	23	25	3.785e+06	1.01907e+07
			Q96PU8	KH domain-containing RNA-binding protein QKI OS=Homo sapiens OX=9606 GN=QKI PE=1 SV=1	QKI	4	37.647	424182	309373	0.0381232	1	1	1	1	1	454652	323665	0.0674487	3	3	3	3	3	397891	298636	0.0381232	1	1	1	1	1	818643	2.21133e+06	0.0410557	2	2	2	2	2	856776	2.4743e+06	0.0645161	2	2	2	2	2	920375	2.47801e+06
			Q15365	Poly(rC)-binding protein 1 OS=Homo sapiens OX=9606 GN=PCBP1 PE=1 SV=2	PCBP1	15	37.474	7.87762e+06	5.74547e+06	0.241573	10	5	10	5	12	9.60038e+06	6.83446e+06	0.241573	10	5	10	5	12	8.71369e+06	6.54004e+06	0.241573	10	5	10	5	11	1.90652e+07	5.14991e+07	0.30618	12	7	12	7	16	1.41919e+07	4.09852e+07	0.351124	13	8	13	8	18	2.04225e+07	5.49852e+07
			Q6PD62	RNA polymerase-associated protein CTR9 homolog OS=Homo sapiens OX=9606 GN=CTR9 PE=1 SV=1	CTR9	6	133.42	30985	0	0	0	0	0	0	0	32577.6	0	0	0	0	0	0	0	32956.9	0	0	0	0	0	0	0	65175.8	176054	0.0059676	1	1	1	1	1	69734.5	201388	0.0059676	1	1	1	1	1	61071.3	164428
			Q8WUB8	PHD finger protein 10 OS=Homo sapiens OX=9606 GN=PHF10 PE=1 SV=3	PHF10	3	56.015	116780	85172.5	0	0	0	0	0	0	150819	107367	0	0	0	0	0	0	88429.6	66370.7	0.0160643	1	1	1	1	1	219324	592441	0.0321285	2	2	2	2	2	246717	712498	0.0542169	3	3	3	3	3	239711	645395
			Q9UNX3	60S ribosomal protein L26-like 1 OS=Homo sapiens OX=9606 GN=RPL26L1 PE=1 SV=1	RPL26L1	3	17.246	3.1788e+06	2.31842e+06	0.448276	10	2	10	2	18	3.86356e+06	2.75045e+06	0.448276	10	2	10	2	20	3.71144e+06	2.78561e+06	0.448276	11	2	11	2	22	6.84486e+06	1.84894e+07	0.455172	13	3	13	3	29	6.8503e+06	1.97831e+07	0.455172	13	3	13	3	31	8.0674e+06	2.17206e+07
			Q5CZA5	Zinc finger protein 805 OS=Homo sapiens OX=9606 GN=ZNF805 PE=2 SV=3	ZNF805	2	71.097	30985	0	0.0287081	1	0	1	0	1	32577.6	0	0	0	0	0	0	0	32956.9	0	0.0287081	1	0	1	0	1	53651.6	144924	0.046252	2	0	2	0	2	58125.2	167861	0.0318979	2	1	2	1	2	88457.1	238161
			Q9Y2W1	Thyroid hormone receptor-associated protein 3 OS=Homo sapiens OX=9606 GN=THRAP3 PE=1 SV=2	THRAP3	72	108.601	3.66382e+07	2.67217e+07	0.339267	39	38	39	38	58	4.25611e+07	3.02991e+07	0.318325	43	42	43	42	62	4.41799e+07	3.31592e+07	0.339267	43	42	43	42	64	8.28937e+07	2.23914e+08	0.408377	63	62	66	65	132	7.82798e+07	2.26066e+08	0.40733	64	63	68	67	132	8.78406e+07	2.36501e+08
			Q6P1L8	39S ribosomal protein L14, mitochondrial OS=Homo sapiens OX=9606 GN=MRPL14 PE=1 SV=1	MRPL14	3	15.937	2.34479e+06	1.71015e+06	0.124138	2	2	2	2	2	3.69684e+06	2.63177e+06	0.124138	2	2	2	2	2	3.60294e+06	2.70418e+06	0.124138	2	2	2	2	2	6.03573e+06	1.63038e+07	0.165517	2	2	2	2	3	5.9296e+06	1.71242e+07	0.165517	2	2	2	2	3	7.17124e+06	1.93078e+07
			Q9NZM5	Ribosome biogenesis protein NOP53 OS=Homo sapiens OX=9606 GN=NOP53 PE=1 SV=2	NOP53	6	54.356	1.33694e+06	975087	0.0627615	3	3	3	3	4	1.28548e+06	915131	0.0460251	2	2	2	2	3	1.2691e+06	952520	0.0627615	3	3	3	3	4	2.87234e+06	7.75881e+06	0.125523	5	5	5	5	5	2.42039e+06	6.9899e+06	0.125523	5	5	5	5	5	2.54767e+06	6.85931e+06
			P63167	Dynein light chain 1, cytoplasmic OS=Homo sapiens OX=9606 GN=DYNLL1 PE=1 SV=1	DYNLL1	6	10.359	2.15451e+06	1.57137e+06	0.123596	1	0	1	0	1	2.07066e+06	1.47409e+06	0.123596	1	0	1	0	1	2.12114e+06	1.59202e+06	0.123596	1	0	1	0	1	4.29225e+06	1.15943e+07	0.494382	3	1	3	1	3	3.86462e+06	1.11607e+07	0.494382	3	1	3	1	3	4.62897e+06	1.2463e+07
			P10412	Histone H1.4 OS=Homo sapiens OX=9606 GN=H1-4 PE=1 SV=2	H1-4	1	21.852	317038	231228	0.296804	7	1	7	1	12	396284	282113	0.296804	7	1	7	1	13	372078	279263	0.255708	6	1	6	1	12	711191	1.92108e+06	0.296804	9	3	9	3	19	721387	2.08331e+06	0.296804	8	2	8	2	18	735833	1.98115e+06
			P62312	U6 snRNA-associated Sm-like protein LSm6 OS=Homo sapiens OX=9606 GN=LSM6 PE=1 SV=1	LSM6	6	9.122	5.29334e+06	3.86064e+06	0.425	4	4	4	4	4	5.25043e+06	3.73776e+06	0.325	3	3	3	3	3	5.8235e+06	4.37081e+06	0.325	3	3	3	3	4	1.14067e+07	3.08119e+07	0.225	2	2	2	2	2	1.00619e+07	2.90581e+07	0.325	3	3	3	3	4	1.12335e+07	3.02449e+07
			P35251	Replication factor C subunit 1 OS=Homo sapiens OX=9606 GN=RFC1 PE=1 SV=4	RFC1	19	128.175	655949	478411	0.0513937	6	6	6	6	7	648414	461603	0.065331	8	8	8	8	9	755714	567200	0.0792683	9	9	9	9	10	1.26619e+06	3.42025e+06	0.141115	16	16	16	16	17	1.3397e+06	3.86894e+06	0.142857	17	17	17	17	19	1.48972e+06	4.01089e+06
			O15479	Melanoma-associated antigen B2 OS=Homo sapiens OX=9606 GN=MAGEB2 PE=1 SV=3	MAGEB2	3	35.255	421370	307322	0.0219436	1	1	1	1	2	511796	364345	0.0219436	1	1	1	1	2	530250	397978	0.0219436	1	1	1	1	2	962179	2.59905e+06	0.0846395	3	3	3	3	5	897105	2.59077e+06	0.0846395	3	3	3	3	5	1.03774e+06	2.794e+06
			P08708	40S ribosomal protein S17 OS=Homo sapiens OX=9606 GN=RPS17 PE=1 SV=2	RPS17	13	15.54	6.0512e+07	4.41339e+07	0.459259	9	9	9	9	13	5.95171e+07	4.237e+07	0.296296	10	10	10	10	14	7.66869e+07	5.75572e+07	0.459259	11	11	11	11	17	1.29565e+08	3.49982e+08	0.622222	12	12	12	12	22	1.31287e+08	3.79145e+08	0.62963	13	13	13	13	23	1.27077e+08	3.42142e+08
			P46977	Dolichyl-diphosphooligosaccharide--protein glycosyltransferase subunit STT3A OS=Homo sapiens OX=9606 GN=STT3A PE=1 SV=2	STT3A	6	80.477	141227	103003	0.012766	1	1	1	1	1	221978	158025	0.0269504	2	2	2	2	2	222227	166792	0.012766	1	1	1	1	1	361080	975353	0.022695	2	2	2	2	2	376169	1.08634e+06	0.0468085	4	4	4	4	4	400527	1.07837e+06
			Q9BXW9	Fanconi anemia group D2 protein OS=Homo sapiens OX=9606 GN=FANCD2 PE=1 SV=2	FANCD2	16	164.025	371333	270829	0.0358374	6	6	6	6	7	384253	273548	0.0241213	4	4	4	4	5	367127	275547	0.0310131	5	5	5	5	6	705456	1.90559e+06	0.0668504	11	11	11	11	12	701048	2.02457e+06	0.0813232	13	13	13	13	13	827091	2.22685e+06
			P46459	Vesicle-fusing ATPase OS=Homo sapiens OX=9606 GN=NSF PE=1 SV=3	NSF	13	82.542	309087	225429	0.0336022	3	2	3	2	3	298085	212206	0	0	0	0	0	0	293245	220094	0.0094086	1	1	1	1	1	536640	1.44958e+06	0.0833333	7	6	7	6	7	595951	1.72106e+06	0.0873656	7	7	7	7	7	657800	1.77105e+06
ü			P08727_x000D_; cont_P08727	Keratin, type I cytoskeletal 19 OS=Homo sapiens OX=9606 GN=KRT19 PE=1 SV=4<|>Keratin, type I cytoskeletal 19 OS=Homo sapiens GN=KRT19 PE=1 SV=4	KRT19	29	44.079	8.18602e+06	5.9704e+06	0.42	24	11	24	11	43	6.43674e+06	4.58228e+06	0.445	24	14	24	14	31	6.98811e+06	5.24491e+06	0.445	21	14	21	14	27	1.36152e+07	3.67775e+07	0.555	26	19	27	20	39	1.39195e+07	4.01985e+07	0.5825	26	18	26	18	40	1.4893e+07	4.00978e+07
			Q06787	Fragile X messenger ribonucleoprotein 1 OS=Homo sapiens OX=9606 GN=FMR1 PE=1 SV=1	FMR1	2	71.131	83653.2	61011.7	0.0142405	1	1	1	1	1	56798.9	40434.8	0	0	0	0	0	0	62301.1	46760	0.0126582	1	0	1	0	1	126733	342333	0.0253165	2	1	2	1	3	126889	366444	0.0253165	2	1	2	1	3	141017	379673
			O95563	Mitochondrial pyruvate carrier 2 OS=Homo sapiens OX=9606 GN=MPC2 PE=1 SV=1	MPC2	4	14.27	800320	583706	0.0629921	2	2	2	2	2	1.11394e+06	793007	0.0629921	2	2	2	2	2	1.00074e+06	751103	0.0629921	1	1	1	1	1	1.92737e+06	5.20623e+06	0.220472	4	4	4	4	4	1.7782e+06	5.13529e+06	0.220472	4	4	4	4	4	1.99131e+06	5.36139e+06
			P25705	ATP synthase subunit alpha, mitochondrial OS=Homo sapiens OX=9606 GN=ATP5F1A PE=1 SV=1	ATP5F1A	28	59.714	1.88525e+07	1.37499e+07	0.235081	15	15	15	15	28	1.93004e+07	1.37399e+07	0.198915	14	14	14	14	22	1.99993e+07	1.50105e+07	0.222423	14	14	14	14	22	3.62664e+07	9.79633e+07	0.34358	23	23	23	23	37	3.79578e+07	1.09619e+08	0.439421	26	26	26	26	42	4.039e+07	1.08746e+08
			Q96IY1	Kinetochore-associated protein NSL1 homolog OS=Homo sapiens OX=9606 GN=NSL1 PE=1 SV=3	NSL1	2	32.141	30985	0	0	0	0	0	0	0	32577.6	0	0	0	0	0	0	0	32956.9	0	0	0	0	0	0	0	59550.9	160860	0.0533808	1	1	1	1	1	60153.7	173719	0.0533808	1	1	1	1	1	70900.4	190892
			Q13601	KRR1 small subunit processome component homolog OS=Homo sapiens OX=9606 GN=KRR1 PE=1 SV=4	KRR1	13	43.638	4.04043e+06	2.94685e+06	0.152231	7	7	7	7	8	3.71149e+06	2.64219e+06	0.154856	7	7	7	7	8	4.65434e+06	3.49331e+06	0.149606	7	7	7	7	9	7.9626e+06	2.15087e+07	0.341207	13	13	13	13	16	8.10858e+06	2.34169e+07	0.32021	12	12	12	12	15	8.14415e+06	2.19272e+07
			P17026	Zinc finger protein 22 OS=Homo sapiens OX=9606 GN=ZNF22 PE=1 SV=3	ZNF22	7	25.899	1.07554e+06	784433	0.151786	3	2	3	2	4	1.29998e+06	925451	0.138393	3	2	3	2	4	1.29668e+06	973220	0.111607	2	2	2	2	3	2.4108e+06	6.51207e+06	0.25	5	4	5	4	6	2.31789e+06	6.69389e+06	0.316964	7	4	7	4	8	2.44215e+06	6.57523e+06
			Q9UKN8	General transcription factor 3C polypeptide 4 OS=Homo sapiens OX=9606 GN=GTF3C4 PE=1 SV=2	GTF3C4	9	91.923	214306	156302	0.053528	5	5	5	5	6	234869	167202	0.0620438	6	6	6	6	7	296599	222612	0.0620438	6	6	6	6	7	466098	1.25903e+06	0.0827251	7	7	7	7	9	481461	1.39042e+06	0.0961071	8	8	8	8	9	500566	1.34772e+06
			P67809	Y-box-binding protein 1 OS=Homo sapiens OX=9606 GN=YBX1 PE=1 SV=3	YBX1	24	35.903	1.81578e+07	1.32432e+07	0.487654	12	7	12	7	19	2.36557e+07	1.68404e+07	0.487654	13	8	13	8	23	2.29983e+07	1.72613e+07	0.487654	13	8	13	8	22	4.26599e+07	1.15233e+08	0.67284	23	16	23	16	34	4.00682e+07	1.15714e+08	0.743827	23	16	23	16	39	4.32861e+07	1.16543e+08
			P51116	RNA-binding protein FXR2 OS=Homo sapiens OX=9606 GN=FXR2 PE=1 SV=2	FXR2	8	74.178	268393	195750	0.0118871	1	0	1	0	2	370928	264062	0.0371471	2	1	2	1	3	411988	309217	0.0490342	3	1	3	1	4	572733	1.54707e+06	0.0237741	2	0	2	0	3	937724	2.70807e+06	0.0237741	2	0	2	0	3	568521	1.53068e+06
			P25490	Transcriptional repressor protein YY1 OS=Homo sapiens OX=9606 GN=YY1 PE=1 SV=2	YY1	4	44.685	324768	236866	0.0555556	3	3	3	3	4	367243	261438	0.0386473	2	2	2	2	2	293222	220077	0.0386473	2	2	2	2	2	660669	1.78461e+06	0.0821256	4	4	4	4	5	570263	1.64687e+06	0.0628019	3	3	3	3	4	687896	1.85208e+06
			P33991	DNA replication licensing factor MCM4 OS=Homo sapiens OX=9606 GN=MCM4 PE=1 SV=5	MCM4	10	96.498	266782	194575	0.0440324	4	4	4	4	4	363226	258579	0.0440324	4	4	4	4	4	410300	307950	0.0544612	5	5	5	5	5	633113	1.71017e+06	0.0996524	8	8	8	8	8	667422	1.92746e+06	0.0961761	8	8	8	8	9	691723	1.86239e+06
			Q14498	RNA-binding protein 39 OS=Homo sapiens OX=9606 GN=RBM39 PE=1 SV=2	RBM39	23	59.343	7.56326e+06	5.5162e+06	0.14717	12	10	12	10	24	8.39123e+06	5.97368e+06	0.154717	13	11	13	11	25	9.30506e+06	6.9839e+06	0.222642	16	14	17	15	29	1.49528e+07	4.03906e+07	0.288679	22	18	22	18	38	1.65848e+07	4.78957e+07	0.313208	21	17	22	18	37	1.7467e+07	4.7028e+07
			O00139	Kinesin-like protein KIF2A OS=Homo sapiens OX=9606 GN=KIF2A PE=1 SV=3	KIF2A	8	79.905	422070	307833	0.0566572	4	4	4	4	5	530962	377990	0.0665722	5	5	5	5	6	533882	400705	0.0566572	4	4	4	4	5	946803	2.55752e+06	0.0991501	8	7	8	7	10	923247	2.66626e+06	0.101983	8	8	8	8	11	999969	2.69231e+06
			Q9H1A4	Anaphase-promoting complex subunit 1 OS=Homo sapiens OX=9606 GN=ANAPC1 PE=1 SV=1	ANAPC1	2	216.361	8704.94	6348.87	0	0	0	0	0	0	8081.07	5752.88	0	0	0	0	0	0	9560.87	7175.89	0	0	0	0	0	0	15602.6	42145.9	0.00514403	1	1	1	1	1	17051.2	49242.4	0.00925926	2	2	2	2	2	18444.9	49660.9
			Q8N9Z2	Coiled-coil domain-containing protein 71L OS=Homo sapiens OX=9606 GN=CCDC71L PE=1 SV=2	CCDC71L	2	26.245	210589	153591	0.0425532	1	1	1	1	1	247214	175991	0.0425532	1	1	1	1	1	338959	254405	0.0851064	2	2	2	2	2	545826	1.47439e+06	0.0893617	2	2	2	2	2	448922	1.29645e+06	0.0893617	2	2	2	2	2	524900	1.41323e+06
			P17544	Cyclic AMP-dependent transcription factor ATF-7 OS=Homo sapiens OX=9606 GN=ATF7 PE=1 SV=3	ATF7	1	51.724	30985	0	0	0	0	0	0	0	32577.6	0	0	0	0	0	0	0	32956.9	0	0	0	0	0	0	0	62666.4	169275	0.0310559	2	2	2	2	2	66236.7	191286	0.0310559	2	2	2	2	2	57881.7	155840
			O75380	NADH dehydrogenase [ubiquinone] iron-sulfur protein 6, mitochondrial OS=Homo sapiens OX=9606 GN=NDUFS6 PE=1 SV=1	NDUFS6	1	13.703	73079.4	53299.8	0	0	0	0	0	0	77354.3	55068.2	0.0887097	1	1	1	1	1	80907.7	60725.2	0	0	0	0	0	0	168760	455856	0.0887097	1	1	1	1	1	104389	301466	0.0887097	1	1	1	1	2	184109	495694
			Q13823	Nucleolar GTP-binding protein 2 OS=Homo sapiens OX=9606 GN=GNL2 PE=1 SV=1	GNL2	25	83.603	2.80733e+06	2.0475e+06	0.213406	16	16	16	16	20	2.82024e+06	2.00772e+06	0.192886	16	16	16	16	20	3.08787e+06	2.3176e+06	0.202462	16	16	16	16	20	5.64274e+06	1.52422e+07	0.30643	26	26	26	26	32	5.22473e+06	1.50886e+07	0.288646	23	23	23	23	30	5.83178e+06	1.57014e+07
			Q9Y597	BTB/POZ domain-containing protein KCTD3 OS=Homo sapiens OX=9606 GN=KCTD3 PE=1 SV=2	KCTD3	14	88.929	1.09129e+06	795920	0.0858896	7	6	7	6	8	1.71696e+06	1.22229e+06	0.117791	10	9	10	9	11	1.27412e+06	956288	0.0944785	8	7	8	7	9	3.57995e+06	9.67021e+06	0.0196319	2	2	2	2	2	1.17827e+06	3.40274e+06	0.0196319	2	2	2	2	2	3.97276e+06	1.06962e+07
			P62277	40S ribosomal protein S13 OS=Homo sapiens OX=9606 GN=RPS13 PE=1 SV=2	RPS13	10	17.212	2.36121e+07	1.72213e+07	0.258278	4	4	4	4	8	2.59786e+07	1.8494e+07	0.258278	4	4	4	4	7	2.52085e+07	1.89202e+07	0.304636	5	5	5	5	8	5.21334e+07	1.40823e+08	0.509934	10	10	10	10	17	4.93934e+07	1.42644e+08	0.463576	9	9	9	9	18	4.17541e+07	1.12418e+08
			P32189	Glycerol kinase OS=Homo sapiens OX=9606 GN=GK PE=1 SV=3	GK	2	61.205	32145.1	23444.7	0.0125224	1	1	1	1	1	41467.1	29520.2	0.0125224	1	1	1	1	1	39353.7	29536.8	0.0125224	1	1	1	1	1	73196.3	197719	0.0304114	2	2	2	2	2	66604.1	192347	0.0178891	1	1	1	1	1	74017.1	199283
			Q15853	Upstream stimulatory factor 2 OS=Homo sapiens OX=9606 GN=USF2 PE=1 SV=1	USF2	2	36.932	218279	159200	0	0	0	0	0	0	173356	123411	0.0202312	1	1	1	1	1	270184	202786	0.0202312	1	1	1	1	1	374513	1.01164e+06	0.0202312	1	1	1	1	1	415543	1.20006e+06	0.0202312	1	1	1	1	1	450725	1.21353e+06
			Q9Y3I0	RNA-splicing ligase RtcB homolog OS=Homo sapiens OX=9606 GN=RTCB PE=1 SV=1	RTCB	22	55.175	3.01813e+06	2.20125e+06	0.188119	9	9	9	9	9	3.51351e+06	2.50125e+06	0.132673	7	7	7	7	7	3.76482e+06	2.82568e+06	0.223762	11	11	11	11	11	6.44102e+06	1.73986e+07	0.4	21	21	21	21	24	5.92151e+06	1.71008e+07	0.348515	17	17	17	17	20	7.09368e+06	1.90989e+07
ü			cont_P01966	Hemoglobin subunit alpha OS=Bos_taurus GN=HBA PE=1 SV=2	GLNC1; HBA; LOC109578761; LOC113883300	3	15.175	254567	185666	0.15493	2	1	2	1	2	271446	193241	0.15493	2	1	2	1	2	283302	212632	0.239437	3	2	3	2	3	479416	1.295e+06	0.302817	4	3	4	3	4	488180	1.40983e+06	0.302817	4	3	4	3	4	561619	1.5121e+06
			O96000	NADH dehydrogenase [ubiquinone] 1 beta subcomplex subunit 10 OS=Homo sapiens OX=9606 GN=NDUFB10 PE=1 SV=3	NDUFB10	1	20.763	30985	0	0	0	0	0	0	0	32577.6	0	0	0	0	0	0	0	32956.9	0	0	0	0	0	0	0	34268.2	92565.7	0.145349	2	2	2	2	2	77147	222794	0.145349	2	2	2	2	2	84376.9	227175
			Q8WW12	PEST proteolytic signal-containing nuclear protein OS=Homo sapiens OX=9606 GN=PCNP PE=1 SV=2	PCNP	7	18.913	3.71293e+06	2.70799e+06	0.365169	5	5	5	5	7	4.70059e+06	3.34633e+06	0.426966	6	6	6	6	7	5.17757e+06	3.88602e+06	0.365169	5	5	5	5	6	9.23735e+06	2.49521e+07	0	0	0	0	0	0	7.71378e+06	2.22768e+07	0.0617978	1	1	1	1	1	8.45285e+06	2.27584e+07
			P60866	40S ribosomal protein S20 OS=Homo sapiens OX=9606 GN=RPS20 PE=1 SV=1	RPS20	6	13.364	1.88787e+08	1.3769e+08	0.327731	5	5	5	5	14	1.88411e+08	1.34129e+08	0.327731	5	5	5	5	15	2.24556e+08	1.6854e+08	0.327731	5	5	5	5	15	3.77037e+08	1.01846e+09	0.327731	5	5	5	5	20	3.55984e+08	1.02805e+09	0.327731	5	5	5	5	19	3.96177e+08	1.06666e+09
			Q9BRT6	Protein LLP homolog OS=Homo sapiens OX=9606 GN=LLPH PE=1 SV=1	LLPH	3	15.215	3.58921e+06	2.61775e+06	0.0620155	2	2	2	2	3	9.617e+06	6.8463e+06	0.0620155	1	1	1	1	1	9.03661e+06	6.78241e+06	0.0620155	1	1	1	1	1	9.79241e+06	2.64514e+07	0.186047	3	3	3	3	4	1.39875e+07	4.03947e+07	0.186047	2	2	2	2	4	1.50749e+07	4.05874e+07
			Q13243	Serine/arginine-rich splicing factor 5 OS=Homo sapiens OX=9606 GN=SRSF5 PE=1 SV=1	SRSF5	7	31.245	1.08448e+07	7.90952e+06	0.128676	4	3	4	3	4	1.30466e+07	9.28781e+06	0.154412	5	4	5	4	6	8.35664e+06	6.27206e+06	0.110294	4	3	4	3	5	1.64649e+07	4.44753e+07	0.110294	5	3	5	3	8	2.12092e+07	6.12506e+07	0.198529	6	5	6	5	9	2.21499e+07	5.96361e+07
			Q14694	Ubiquitin carboxyl-terminal hydrolase 10 OS=Homo sapiens OX=9606 GN=USP10 PE=1 SV=2	USP10	6	87.08	91069.3	66420.5	0.0263158	2	2	2	2	2	66626.6	47431.2	0.0175439	1	1	1	1	1	103330	77554.3	0.0325815	2	2	2	2	2	147051	397217	0.0150376	1	1	1	1	1	152907	441583	0.0175439	1	1	1	1	1	179905	484374
			O75683	Surfeit locus protein 6 OS=Homo sapiens OX=9606 GN=SURF6 PE=1 SV=3	SURF6	12	41.426	1.30598e+07	9.52506e+06	0.227147	10	10	10	10	12	1.32639e+07	9.44251e+06	0.227147	10	10	10	10	15	1.27744e+07	9.58777e+06	0.227147	10	10	10	10	15	2.4869e+07	6.71766e+07	0.257618	13	13	13	13	24	2.31493e+07	6.68532e+07	0.257618	13	13	13	13	20	2.47902e+07	6.67448e+07
			Q07021	Complement component 1 Q subcomponent-binding protein, mitochondrial OS=Homo sapiens OX=9606 GN=C1QBP PE=1 SV=1	C1QBP	3	31.343	1.00908e+06	735966	0.0460993	1	1	1	1	1	931171	662896	0.0460993	1	1	1	1	1	1.10777e+06	831436	0.0460993	1	1	1	1	1	1.6182e+06	4.37111e+06	0.166667	3	3	3	3	3	1.86259e+06	5.37902e+06	0.166667	3	3	3	3	3	2.21756e+06	5.97052e+06
			O95900	Pseudouridylate synthase TRUB2, mitochondrial OS=Homo sapiens OX=9606 GN=TRUB2 PE=1 SV=1	TRUB2	2	36.671	146762	107039	0	0	0	0	0	0	155721	110857	0.0271903	1	1	1	1	1	188104	141181	0	0	0	0	0	0	304453	822393	0.0302115	1	1	1	1	1	304598	879654	0.0302115	1	1	1	1	1	294428	792715
			Q8IY18	Structural maintenance of chromosomes protein 5 OS=Homo sapiens OX=9606 GN=SMC5 PE=1 SV=2	SMC5	6	128.726	110561	80636.6	0	0	0	0	0	0	69021.9	49136.4	0.00817439	1	1	1	1	1	75931.3	56990.1	0.00817439	1	1	1	1	1	141030	380951	0.030881	3	3	3	3	3	150525	434704	0.0317893	3	3	3	3	3	171670	462204
			Q6P4A7	Sideroflexin-4 OS=Homo sapiens OX=9606 GN=SFXN4 PE=1 SV=1	SFXN4	5	37.974	887700	647435	0.0949555	3	3	3	3	3	912709	649753	0.0949555	3	3	3	3	3	1.1121e+06	834682	0.142433	5	5	5	5	5	1.63292e+06	4.41086e+06	0.178042	5	5	5	5	5	1.78509e+06	5.15519e+06	0.178042	5	5	5	5	5	1.92692e+06	5.18801e+06
			P15880	40S ribosomal protein S2 OS=Homo sapiens OX=9606 GN=RPS2 PE=1 SV=2	RPS2	20	31.305	7.45023e+07	5.43375e+07	0.34471	12	12	12	12	21	8.07955e+07	5.75179e+07	0.368601	14	14	14	14	24	8.82647e+07	6.62469e+07	0.368601	14	14	14	14	24	1.47583e+08	3.98653e+08	0.443686	18	18	18	18	38	1.42917e+08	4.12734e+08	0.447099	18	18	18	18	38	1.55968e+08	4.19928e+08
			Q96ME7	Zinc finger protein 512 OS=Homo sapiens OX=9606 GN=ZNF512 PE=1 SV=2	ZNF512	11	64.641	587799	428706	0.0529101	2	2	2	2	3	634109	451419	0.0529101	2	2	2	2	3	629828	472716	0.0529101	2	2	2	2	3	1.13925e+06	3.07735e+06	0.0899471	4	4	4	4	5	1.09302e+06	3.15656e+06	0.0970018	4	4	4	4	6	1.16139e+06	3.12691e+06
			P49756	RNA-binding protein 25 OS=Homo sapiens OX=9606 GN=RBM25 PE=1 SV=3	RBM25	42	100.124	5.03451e+06	3.67187e+06	0.208778	17	17	17	17	19	5.64772e+06	4.02058e+06	0.219454	18	18	18	18	21	5.54964e+06	4.16527e+06	0.208778	18	18	18	18	22	9.70018e+06	2.62023e+07	0.293001	27	27	28	28	35	9.49254e+06	2.74137e+07	0.317912	24	24	25	25	33	1.04397e+07	2.81077e+07
			Q8WUQ7	Splicing factor Cactin OS=Homo sapiens OX=9606 GN=CACTIN PE=1 SV=3	CACTIN	10	88.648	348750	254358	0.0184697	2	2	2	2	2	386703	275292	0.0580475	5	5	5	5	5	441966	331717	0.0461741	4	4	4	4	4	661093	1.78575e+06	0.0870712	7	7	7	7	7	701661	2.02634e+06	0.0817942	7	7	7	7	7	780005	2.10008e+06
			Q9UDY2	Tight junction protein ZO-2 OS=Homo sapiens OX=9606 GN=TJP2 PE=1 SV=2	TJP2	14	133.876	393968	287337	0.0504202	6	6	6	6	6	443788	315931	0.0689076	8	8	8	8	8	514156	385899	0.0689076	8	8	8	8	8	1.14954e+06	3.10515e+06	0.0487395	6	6	6	6	6	824870	2.38216e+06	0.0823529	9	9	9	9	9	574774	1.54752e+06
			O43818	U3 small nucleolar RNA-interacting protein 2 OS=Homo sapiens OX=9606 GN=RRP9 PE=1 SV=1	RRP9	8	51.809	604106	440599	0.0905263	4	4	4	4	5	750747	534453	0.134737	6	6	6	6	7	826908	620635	0.12	5	5	5	5	6	1.29012e+06	3.48488e+06	0.157895	7	7	7	7	7	1.26017e+06	3.63928e+06	0.143158	6	6	6	6	6	1.3773e+06	3.70824e+06
			Q9Y333	U6 snRNA-associated Sm-like protein LSm2 OS=Homo sapiens OX=9606 GN=LSM2 PE=1 SV=1	LSM2	2	10.828	389962	284415	0.0736842	1	1	1	1	1	293233	208751	0.0736842	1	1	1	1	1	329024	246949	0	0	0	0	0	0	593762	1.60388e+06	0.273684	2	2	2	2	2	505601	1.46014e+06	0.389474	3	3	3	3	3	742809	1.99993e+06
			Q9UKL0	REST corepressor 1 OS=Homo sapiens OX=9606 GN=RCOR1 PE=1 SV=2	RCOR1	2	53.295	30985	0	0	0	0	0	0	0	32577.6	0	0	0	0	0	0	0	32956.9	0	0.0247423	1	1	1	1	1	56320.6	152134	0.0206186	1	1	1	1	1	56863.6	164217	0	0	0	0	0	0	60698.3	163423
			Q14692	Ribosome biogenesis protein BMS1 homolog OS=Homo sapiens OX=9606 GN=BMS1 PE=1 SV=1	BMS1	6	145.716	93107.2	67906.9	0.0148206	2	2	2	2	2	121280	86338.7	0.0148206	2	2	2	2	2	121675	91322.9	0.0296412	4	4	4	4	4	191039	516037	0.0390016	5	5	5	5	5	211891	611925	0.0319813	4	4	4	4	4	195155	525434
			P04844	Dolichyl-diphosphooligosaccharide--protein glycosyltransferase subunit 2 OS=Homo sapiens OX=9606 GN=RPN2 PE=1 SV=3	RPN2	7	69.241	515924	376284	0.0396197	4	4	4	4	4	534918	380806	0.0396197	4	4	4	4	4	465586	349444	0.0126783	2	2	2	2	2	874856	2.36317e+06	0.066561	5	5	5	5	6	880550	2.54296e+06	0.0871632	5	5	5	5	6	958544	2.58077e+06
			Q92674	Centromere protein I OS=Homo sapiens OX=9606 GN=CENPI PE=1 SV=2	CENPI	4	86.665	76495.6	55791.4	0.010582	1	1	1	1	1	64494.2	45913.1	0	0	0	0	0	0	77691.8	58311.5	0	0	0	0	0	0	136578	368925	0.0238095	2	2	2	2	2	124837	360520	0.0674603	6	6	6	6	6	128985	347278
			Q5VV42	Threonylcarbamoyladenosine tRNA methylthiotransferase OS=Homo sapiens OX=9606 GN=CDKAL1 PE=1 SV=1	CDKAL1	4	65.07	27950.8	20385.6	0	0	0	0	0	0	32577.6	0	0	0	0	0	0	0	43694.1	32794.5	0	0	0	0	0	0	53039.1	143270	0	0	0	0	0	0	57980.5	167443	0	0	0	0	0	0	73662	198327
			Q2NL82	Pre-rRNA-processing protein TSR1 homolog OS=Homo sapiens OX=9606 GN=TSR1 PE=1 SV=1	TSR1	9	91.752	131226	95708.7	0.011194	1	1	1	1	1	230189	163871	0.0373134	3	3	3	3	3	241276	181089	0.0248756	2	2	2	2	2	349771	944807	0.0758706	6	6	6	6	6	322573	931565	0.0671642	5	5	5	5	5	367149	988508
			Q9Y224	RNA transcription, translation and transport factor protein OS=Homo sapiens OX=9606 GN=RTRAF PE=1 SV=1	RTRAF	10	28.051	2.01975e+06	1.47308e+06	0.139344	4	4	4	4	4	2.20675e+06	1.57097e+06	0.106557	3	3	3	3	3	2.35079e+06	1.76438e+06	0.106557	3	3	3	3	3	3.78159e+06	1.02149e+07	0.430328	10	10	10	10	12	3.74656e+06	1.08198e+07	0.393443	9	9	9	9	10	4.20307e+06	1.13163e+07
			P63220	40S ribosomal protein S21 OS=Homo sapiens OX=9606 GN=RPS21 PE=1 SV=1	RPS21	7	9.106	6.03262e+07	4.39984e+07	0.409639	6	6	6	6	12	6.47258e+07	4.6078e+07	0.409639	6	6	6	6	14	7.47062e+07	5.60706e+07	0.39759	5	5	5	5	12	1.13447e+08	3.06445e+08	0.409639	7	7	7	7	24	1.08733e+08	3.14011e+08	0.409639	7	7	7	7	20	1.32416e+08	3.56515e+08
			P02786	Transferrin receptor protein 1 OS=Homo sapiens OX=9606 GN=TFRC PE=1 SV=2	TFRC	3	84.818	22265.8	16239.3	0	0	0	0	0	0	32577.6	0	0	0	0	0	0	0	20090.4	15078.8	0	0	0	0	0	0	30168.9	81492.7	0.0118421	1	1	1	1	1	48996.1	141497	0.0118421	1	1	1	1	1	54775.9	147478
			P16401	Histone H1.5 OS=Homo sapiens OX=9606 GN=H1-5 PE=1 SV=3	H1-5	8	22.566	2.2615e+07	1.64941e+07	0.221239	7	5	7	5	15	2.31381e+07	1.64719e+07	0.221239	7	5	7	5	16	2.4892e+07	1.86827e+07	0.181416	6	5	6	5	13	4.24024e+07	1.14538e+08	0.314159	9	7	9	7	18	4.1447e+07	1.19696e+08	0.318584	10	8	10	8	20	4.09541e+07	1.10264e+08
			P83881	60S ribosomal protein L36a OS=Homo sapiens OX=9606 GN=RPL36A PE=1 SV=2	RPL36A	1	12.433	1.03276e+06	753231	0.245283	5	1	5	1	8	768164	546853	0.169811	4	0	4	0	5	583783	438158	0.169811	4	0	4	0	6	1.68729e+06	4.55772e+06	0.367925	7	1	7	1	11	861547	2.48808e+06	0.292453	6	0	6	0	10	1.75591e+06	4.72759e+06
			P13994	Probable splicing factor YJU2B OS=Homo sapiens OX=9606 GN=YJU2B PE=1 SV=2	YJU2B	3	44.774	30985	0	0	0	0	0	0	0	32577.6	0	0	0	0	0	0	0	32956.9	0	0	0	0	0	0	0	54896.2	148286	0.0378788	1	1	1	1	1	63856.7	184413	0.0378788	1	1	1	1	1	52283.9	140769
			Q9H981	Actin-related protein 8 OS=Homo sapiens OX=9606 GN=ACTR8 PE=1 SV=2	ACTR8	9	70.439	284718	207657	0.0544872	4	4	4	4	4	205185	146070	0.0288462	2	2	2	2	2	282579	212090	0.0480769	3	3	3	3	3	455484	1.23036e+06	0.134615	8	8	8	8	8	417671	1.2062e+06	0.116987	6	6	6	6	6	475943	1.28142e+06
			Q9H6S0	3'-5' RNA helicase YTHDC2 OS=Homo sapiens OX=9606 GN=YTHDC2 PE=1 SV=2	YTHDC2	5	160.147	70171.1	51178.7	0.00769231	1	1	1	1	1	84401.4	60085	0	0	0	0	0	0	96862.8	72700.2	0.00769231	1	1	1	1	1	147173	397545	0.0195804	3	3	3	3	3	140671	406246	0.0118881	2	2	2	2	2	150354	404812
			P35249	Replication factor C subunit 4 OS=Homo sapiens OX=9606 GN=RFC4 PE=1 SV=2	RFC4	11	39.657	1.8937e+06	1.38115e+06	0.140496	5	5	5	5	6	1.87222e+06	1.33283e+06	0.220386	8	8	8	8	8	1.90915e+06	1.43291e+06	0.190083	7	7	7	7	7	3.3186e+06	8.96425e+06	0.338843	12	12	12	12	14	3.10137e+06	8.9565e+06	0.391185	13	13	13	13	15	3.56372e+06	9.59493e+06
			Q9NVV4	Poly(A) RNA polymerase, mitochondrial OS=Homo sapiens OX=9606 GN=MTPAP PE=1 SV=1	MTPAP	9	66.13	803682	586158	0.0549828	3	3	3	3	3	883024	628621	0.0274914	2	2	2	2	2	832011	624465	0.0670103	4	4	4	4	4	1.46181e+06	3.94866e+06	0.120275	7	7	7	7	7	1.34754e+06	3.8916e+06	0.135739	8	8	8	8	8	1.58865e+06	4.27725e+06
			O00268	Transcription initiation factor TFIID subunit 4 OS=Homo sapiens OX=9606 GN=TAF4 PE=1 SV=2	TAF4	1	110.047	25719.2	18758.1	0	0	0	0	0	0	24544.4	17473	0.0202765	2	2	2	2	2	23948.9	17974.8	0.00921659	1	1	1	1	1	38558.8	104155	0.00921659	1	1	1	1	1	42320.2	122217	0.00921659	1	1	1	1	1	48352.4	130184
			Q9UJZ1	Stomatin-like protein 2, mitochondrial OS=Homo sapiens OX=9606 GN=STOML2 PE=1 SV=1	STOML2	5	38.51	308562	225047	0	0	0	0	0	0	289847	206341	0.0449438	1	1	1	1	1	264258	198338	0	0	0	0	0	0	461879	1.24763e+06	0.0926966	2	2	2	2	2	503711	1.45468e+06	0.151685	4	4	4	4	4	527830	1.42112e+06
			Q96SB8	Structural maintenance of chromosomes protein 6 OS=Homo sapiens OX=9606 GN=SMC6 PE=1 SV=2	SMC6	5	126.246	30985	0	0.00641613	1	1	1	1	1	32577.6	0	0	0	0	0	0	0	32956.9	0	0.00641613	1	1	1	1	1	55477	149855	0.0229148	3	3	3	3	3	52950.9	152918	0.015582	2	2	2	2	2	58786.7	158277
			O14978	Zinc finger protein 263 OS=Homo sapiens OX=9606 GN=ZNF263 PE=1 SV=2	ZNF263	2	77.25	30985	0	0	0	0	0	0	0	32577.6	0	0	0	0	0	0	0	32956.9	0	0	0	0	0	0	0	55704.8	150470	0.011713	1	1	1	1	1	51238.5	147973	0.0219619	2	2	2	2	2	60430.5	162703
			Q9P2N5	RNA-binding protein 27 OS=Homo sapiens OX=9606 GN=RBM27 PE=1 SV=2	RBM27	55	118.645	1.85149e+06	1.35037e+06	0.05	5	5	5	5	5	2.27884e+06	1.6223e+06	0.0754717	8	8	8	8	8	2.29526e+06	1.7227e+06	0.0754717	8	8	8	8	8	3.51461e+06	9.49372e+06	0.150943	18	18	18	18	21	3.73104e+06	1.07749e+07	0.151887	21	21	21	21	24	3.82594e+06	1.03009e+07
			P38646	Stress-70 protein, mitochondrial OS=Homo sapiens OX=9606 GN=HSPA9 PE=1 SV=2	HSPA9	38	73.635	4.02256e+06	2.93382e+06	0.210604	15	15	15	15	16	4.52994e+06	3.22484e+06	0.265096	18	18	18	18	20	4.49737e+06	3.37549e+06	0.27246	19	19	19	19	21	7.11161e+06	1.921e+07	0.43299	33	33	33	33	37	7.27962e+06	2.1023e+07	0.446244	35	35	35	35	44	8.13862e+06	2.19123e+07
			O95926	Pre-mRNA-splicing factor SYF2 OS=Homo sapiens OX=9606 GN=SYF2 PE=1 SV=1	SYF2	5	28.705	1.04281e+06	760566	0.090535	2	2	2	2	2	1.29521e+06	922054	0.090535	2	2	2	2	2	1.50888e+06	1.13249e+06	0.090535	2	2	2	2	2	2.03812e+06	5.5054e+06	0.131687	3	3	3	3	4	2.22746e+06	6.43272e+06	0.197531	4	4	4	4	5	2.27909e+06	6.13619e+06
			Q9UBV8	Peflin OS=Homo sapiens OX=9606 GN=PEF1 PE=1 SV=1	PEF1	1	30.361	736309	537020	0.0316901	1	1	1	1	1	723041	514730	0.0316901	1	1	1	1	2	512337	384534	0.0316901	1	1	1	1	1	1.06482e+06	2.87631e+06	0.0316901	1	1	1	1	1	1.03401e+06	2.98615e+06	0.0704225	2	2	2	2	3	1.25455e+06	3.37774e+06
			Q9Y3T9	Nucleolar complex protein 2 homolog OS=Homo sapiens OX=9606 GN=NOC2L PE=1 SV=4	NOC2L	16	84.866	2.31685e+06	1.68977e+06	0.0947931	8	8	8	8	8	2.31835e+06	1.65042e+06	0.0667557	6	6	6	6	8	2.80655e+06	2.10645e+06	0.108144	9	9	9	9	9	4.17396e+06	1.12747e+07	0.17757	15	15	15	15	21	4.18717e+06	1.20922e+07	0.17757	14	14	14	14	19	4.35274e+06	1.17193e+07
			Q9UPN6	SR-related and CTD-associated factor 8 OS=Homo sapiens OX=9606 GN=SCAF8 PE=1 SV=1	SCAF8	6	140.433	70693.5	51559.7	0.0102282	1	1	1	1	1	91545.1	65170.5	0	0	0	0	0	0	104495	78428.7	0.0173092	2	2	2	2	2	147907	399528	0.0110149	2	0	2	0	2	143736	415097	0.0204563	3	0	3	0	3	159136	428456
			P13639	Elongation factor 2 OS=Homo sapiens OX=9606 GN=EEF2 PE=1 SV=4	EEF2	6	95.277	41045.9	29936.5	0.00932401	1	1	1	1	1	32577.6	0	0	0	0	0	0	0	12318.2	9245.41	0.011655	1	1	1	1	1	44244.2	119513	0	0	0	0	0	0	41000	118405	0.00932401	1	1	1	1	1	44669.2	120267
ü			P07339_x000D_; cont_P07339	Cathepsin D OS=Homo sapiens OX=9606 GN=CTSD PE=1 SV=1<|>Cathepsin D OS=Homo sapiens GN=CTSD PE=1 SV=1	CTSD	3	44.524	414508	302318	0.0849515	4	4	4	4	5	88493.8	62998.3	0	0	0	0	0	0	65284.7	48999.3	0	0	0	0	0	0	255006	688824	0	0	0	0	0	0	203981	589081	0	0	0	0	0	0	226439	609663
			P16403	Histone H1.2 OS=Homo sapiens OX=9606 GN=H1-2 PE=1 SV=2	H1-2	5	21.352	3.37577e+08	2.46209e+08	0.305164	7	1	7	1	12	3.56546e+08	2.53823e+08	0.305164	7	1	7	1	13	3.9459e+08	2.96159e+08	0.262911	6	1	6	1	11	6.11168e+08	1.6509e+09	0.305164	8	2	8	2	18	6.07912e+08	1.7556e+09	0.356808	9	3	9	3	20	6.25117e+08	1.68306e+09
			Q96E39	RNA binding motif protein, X-linked-like-1 OS=Homo sapiens OX=9606 GN=RBMXL1 PE=1 SV=1	RBMXL1	3	42.116	177167	129215	0.223077	10	2	10	2	11	231961	165132	0.223077	9	2	9	2	11	186050	139640	0.223077	11	2	11	2	12	328826	888229	0.276923	13	2	13	2	18	321639	928869	0.353846	15	3	15	3	17	351920	947507
			O75190	DnaJ homolog subfamily B member 6 OS=Homo sapiens OX=9606 GN=DNAJB6 PE=1 SV=2	DNAJB6	5	36.065	184188	134336	0.095092	3	3	3	3	3	186690	132904	0.0552147	2	2	2	2	2	213950	160580	0.0306748	1	1	1	1	1	359922	972225	0.0858896	3	3	3	3	4	235001	678663	0.0582822	2	2	2	2	2	414300	1.11546e+06
			O95104	SR-related and CTD-associated factor 4 OS=Homo sapiens OX=9606 GN=SCAF4 PE=1 SV=3	SCAF4	2	125.79	30985	0	0	0	0	0	0	0	32577.6	0	0	0	0	0	0	0	32956.9	0	0	0	0	0	0	0	37976.5	102583	0.0418483	4	2	4	2	4	53263.3	153820	0.0523104	5	2	5	2	5	77533.7	208751
			Q9NRW3	DNA dC->dU-editing enzyme APOBEC-3C OS=Homo sapiens OX=9606 GN=APOBEC3C PE=1 SV=2	APOBEC3C	1	22.811	807367	588846	0.0684211	1	1	1	1	2	921152	655764	0.0684211	1	1	1	1	2	938023	704031	0.0684211	1	1	1	1	2	1.6516e+06	4.46133e+06	0.0684211	1	1	1	1	2	1.51679e+06	4.38036e+06	0.0684211	1	1	1	1	2	1.31162e+06	3.53138e+06
			O60716	Catenin delta-1 OS=Homo sapiens OX=9606 GN=CTNND1 PE=1 SV=1	CTNND1	16	108.103	169612	123705	0.00826446	1	1	1	1	1	289321	205966	0.0423554	4	4	4	4	4	267784	200985	0.0258264	2	2	2	2	2	380661	1.02825e+06	0.036157	3	3	3	3	3	366608	1.05873e+06	0.0258264	2	2	2	2	3	442401	1.19112e+06
			Q96GA3	Protein LTV1 homolog OS=Homo sapiens OX=9606 GN=LTV1 PE=1 SV=1	LTV1	3	54.821	214383	156358	0	0	0	0	0	0	301497	214634	0.0484211	2	2	2	2	2	314724	236216	0.0694737	3	3	3	3	3	446972	1.20737e+06	0.0694737	3	3	3	3	3	439998	1.27068e+06	0.0463158	2	2	2	2	2	485318	1.30666e+06
			P14866	Heterogeneous nuclear ribonucleoprotein L OS=Homo sapiens OX=9606 GN=HNRNPL PE=1 SV=2	HNRNPL	24	64.092	1.06943e+07	7.79979e+06	0.193548	13	12	13	12	22	1.22604e+07	8.72816e+06	0.193548	13	12	13	12	20	1.32108e+07	9.91531e+06	0.259762	15	14	15	14	23	2.01079e+07	5.43158e+07	0.315789	25	24	28	27	43	1.88835e+07	5.4534e+07	0.315789	25	24	27	26	42	2.13999e+07	5.76169e+07
			P24468	COUP transcription factor 2 OS=Homo sapiens OX=9606 GN=NR2F2 PE=1 SV=1	NR2F2	8	45.542	773204	563929	0.0821256	3	3	3	3	3	709984	505435	0.113527	4	4	4	4	4	875235	656906	0.0772947	3	3	3	3	3	1.24899e+06	3.37378e+06	0.193237	10	10	10	10	10	1.24229e+06	3.58764e+06	0.171498	8	8	8	8	8	1.41449e+06	3.80836e+06
			Q9BVI4	Nucleolar complex protein 4 homolog OS=Homo sapiens OX=9606 GN=NOC4L PE=1 SV=1	NOC4L	2	58.431	88316.9	64413.1	0.0232558	1	1	1	1	1	93702.5	66706.4	0	0	0	0	0	0	90229.5	67721.6	0.0232558	1	1	1	1	1	152826	412816	0.0639535	3	3	3	3	3	146067	421830	0.0406977	2	2	2	2	2	152788	411365
			O43447	Peptidyl-prolyl cis-trans isomerase H OS=Homo sapiens OX=9606 GN=PPIH PE=1 SV=1	PPIH	12	19.196	5.40431e+06	3.94158e+06	0.322034	7	7	7	7	7	6.65442e+06	4.73725e+06	0.265537	6	6	6	6	8	6.86144e+06	5.14984e+06	0.322034	8	8	8	8	9	1.09332e+07	2.95329e+07	0.322034	8	8	8	8	11	9.50595e+06	2.74524e+07	0.322034	7	7	7	7	10	1.07618e+07	2.8975e+07
			P08574	Cytochrome c1, heme protein, mitochondrial OS=Homo sapiens OX=9606 GN=CYC1 PE=1 SV=3	CYC1	1	35.399	30985	0	0	0	0	0	0	0	32577.6	0	0	0	0	0	0	0	32956.9	0	0	0	0	0	0	0	47630	128659	0	0	0	0	0	0	48540.9	140182	0.0369231	1	1	1	1	1	65171.7	175468
			Q9UBL6	Copine-7 OS=Homo sapiens OX=9606 GN=CPNE7 PE=1 SV=1	CPNE7	4	70.249	30985	0	0	0	0	0	0	0	32577.6	0	0	0	0	0	0	0	32956.9	0	0	0	0	0	0	0	60912.8	164538	0	0	0	0	0	0	36333.3	104928	0	0	0	0	0	0	67761.9	182441
			Q15366	Poly(rC)-binding protein 2 OS=Homo sapiens OX=9606 GN=PCBP2 PE=1 SV=1	PCBP2	7	38.556	956346	697502	0.205479	9	4	9	4	11	1.08192e+06	770215	0.205479	9	4	9	4	11	1.19121e+06	894060	0.243836	10	5	10	5	11	1.68265e+06	4.54519e+06	0.249315	9	4	9	4	9	1.75282e+06	5.062e+06	0.249315	9	4	9	4	9	1.87406e+06	5.04569e+06
			Q9NX58	Cell growth-regulating nucleolar protein OS=Homo sapiens OX=9606 GN=LYAR PE=1 SV=3	LYAR	23	43.607	1.47203e+07	1.07361e+07	0.295515	11	11	11	11	18	1.48013e+07	1.0537e+07	0.295515	10	10	10	10	18	1.52526e+07	1.14478e+07	0.298153	14	14	14	14	23	2.39194e+07	6.46114e+07	0.424802	19	19	19	19	33	2.30202e+07	6.64806e+07	0.424802	18	18	18	18	33	2.69871e+07	7.26598e+07
			Q6ZN55	Zinc finger protein 574 OS=Homo sapiens OX=9606 GN=ZNF574 PE=1 SV=2	ZNF574	2	98.837	30985	0	0	0	0	0	0	0	32577.6	0	0	0	0	0	0	0	32956.9	0	0	0	0	0	0	0	43835.2	118408	0	0	0	0	0	0	55482.6	160229	0	0	0	0	0	0	60048	161673
			Q8IZ69	tRNA (uracil-5-)-methyltransferase homolog A OS=Homo sapiens OX=9606 GN=TRMT2A PE=1 SV=2	TRMT2A	5	68.682	88914.4	64848.9	0.0112	1	1	1	1	1	113641	80900.2	0.0112	1	1	1	1	1	106089	79624.9	0.0272	2	2	2	2	2	168129	454153	0.0416	2	2	2	2	2	153884	444406	0.032	2	2	2	2	2	181259	488020
			Q9UPP1	Histone lysine demethylase PHF8 OS=Homo sapiens OX=9606 GN=PHF8 PE=1 SV=3	PHF8	5	117.79	91232.7	66539.7	0.0160377	2	2	2	2	2	73216	52122.1	0.0160377	2	2	2	2	2	66608.5	49992.9	0.00849057	1	1	1	1	1	133089	359502	0.0226415	3	3	3	3	3	125529	362518	0.0150943	2	2	2	2	2	115873	311975
			Q9BRR8	G patch domain-containing protein 1 OS=Homo sapiens OX=9606 GN=GPATCH1 PE=1 SV=1	GPATCH1	13	103.282	249471	181949	0.0451128	4	4	4	4	5	332731	236869	0.0451128	4	4	4	4	5	341032	255961	0.0343716	3	3	3	3	4	513588	1.38731e+06	0.0859291	6	6	6	6	7	444380	1.28333e+06	0.0687433	5	5	5	5	6	536875	1.44548e+06
			P38159	RNA-binding motif protein, X chromosome OS=Homo sapiens OX=9606 GN=RBMX PE=1 SV=3	RBMX	22	42.306	1.26315e+07	9.21268e+06	0.255754	12	4	12	4	21	1.34361e+07	9.56513e+06	0.255754	11	4	11	4	19	1.39909e+07	1.05008e+07	0.255754	13	4	13	4	23	2.3165e+07	6.25735e+07	0.373402	19	8	19	8	38	1.98654e+07	5.73697e+07	0.401535	19	7	19	7	33	2.22961e+07	6.00299e+07
			P10074	Telomere zinc finger-associated protein OS=Homo sapiens OX=9606 GN=ZBTB48 PE=1 SV=2	ZBTB48	4	77.004	142216	103724	0	0	0	0	0	0	137745	98059.9	0.0218023	2	2	2	2	2	185771	139430	0.0218023	2	2	2	2	2	270417	730453	0.0261628	2	2	2	2	2	256873	741828	0.0363372	3	3	3	3	3	223416	601522
			Q86X95	Corepressor interacting with RBPJ 1 OS=Homo sapiens OX=9606 GN=CIR1 PE=1 SV=1	CIR1	7	52.281	258186	188305	0.02	1	1	1	1	1	465131	331124	0.0733333	3	3	3	3	3	412669	309728	0.0733333	3	3	3	3	3	683757	1.84697e+06	0.115556	5	5	5	5	7	543933	1.57083e+06	0.0888889	4	4	4	4	6	560144	1.50813e+06
			Q92900	Regulator of nonsense transcripts 1 OS=Homo sapiens OX=9606 GN=UPF1 PE=1 SV=2	UPF1	20	124.267	619289	451673	0.085031	10	10	10	10	10	565178	402348	0.0673162	8	8	8	8	8	633493	475467	0.0779451	9	9	9	9	9	1.01649e+06	2.74575e+06	0.165633	18	18	18	18	19	914512	2.64104e+06	0.153233	16	16	16	16	16	1.00225e+06	2.69845e+06
			Q9BRU9	rRNA-processing protein UTP23 homolog OS=Homo sapiens OX=9606 GN=UTP23 PE=1 SV=2	UTP23	3	28.384	1.74014e+06	1.26915e+06	0.0522088	1	1	1	1	1	1.57942e+06	1.12438e+06	0.0963855	2	2	2	2	2	1.5862e+06	1.19052e+06	0.0963855	2	2	2	2	2	2.5229e+06	6.81489e+06	0.124498	3	3	3	3	3	2.59224e+06	7.48619e+06	0.0963855	2	2	2	2	2	2.7869e+06	7.50343e+06
			P06730	Eukaryotic translation initiation factor 4E OS=Homo sapiens OX=9606 GN=EIF4E PE=1 SV=2	EIF4E	2	25.082	122604	89420.2	0.0645161	1	1	1	1	1	124175	88399.5	0.0645161	1	1	1	1	1	130947	98282.3	0.0645161	1	1	1	1	1	202536	547093	0.0967742	2	2	2	2	2	194438	561521	0.0645161	1	1	1	1	1	211258	568789
			Q9Y232	Chromodomain Y-like protein OS=Homo sapiens OX=9606 GN=CDYL PE=1 SV=2	CDYL	2	66.44	30985	0	0	0	0	0	0	0	32577.6	0	0	0	0	0	0	0	32956.9	0	0	0	0	0	0	0	143076	386479	0.0150502	1	1	1	1	1	29661.2	85659.3	0	0	0	0	0	0	32564.5	87676.4
			Q8NF50	Dedicator of cytokinesis protein 8 OS=Homo sapiens OX=9606 GN=DOCK8 PE=1 SV=3	DOCK8	7	238.377	68183.2	49728.8	0.0185803	4	4	4	4	4	78853	56135.1	0.0181039	4	4	4	4	4	89008.5	66805.2	0.0219152	5	5	5	5	5	128224	346360	0.0123869	3	3	3	3	3	112936	326151	0.0123869	3	3	3	3	3	136933	368677
ü			cont_Q3ZBS7	Uncharacterized protein OS=Bos_taurus GN=VTN PE=2 SV=1	VTN	3	53.541	41914.8	30570.2	0	0	0	0	0	0	32577.6	0	0	0	0	0	0	0	48447.5	36362.2	0	0	0	0	0	0	47888.8	129358	0.0168067	1	1	1	1	1	56911.7	164356	0.0168067	1	1	1	1	1	100503	270594
			Q9NPA0	ER membrane protein complex subunit 7 OS=Homo sapiens OX=9606 GN=EMC7 PE=1 SV=1	EMC7	4	26.454	472408	344546	0.0909091	2	2	2	2	2	460399	327756	0.0909091	2	2	2	2	2	602919	452520	0.132231	3	3	3	3	3	710047	1.91799e+06	0.152893	3	3	3	3	4	947586	2.73655e+06	0.152893	4	4	4	4	4	781905	2.10519e+06
			Q8WXA9	Splicing regulatory glutamine/lysine-rich protein 1 OS=Homo sapiens OX=9606 GN=SREK1 PE=1 SV=1	SREK1	11	59.345	1.06535e+06	777000	0.0669291	5	5	5	5	7	1.60116e+06	1.13985e+06	0.0669291	5	5	6	6	6	1.73078e+06	1.29903e+06	0.0669291	5	5	5	5	7	2.13855e+06	5.77667e+06	0.19685	10	10	10	10	13	2.20758e+06	6.37531e+06	0.181102	9	9	10	10	11	2.5045e+06	6.74308e+06
			Q96FJ2	Dynein light chain 2, cytoplasmic OS=Homo sapiens OX=9606 GN=DYNLL2 PE=1 SV=1	DYNLL2	1	10.343	1.24035e+06	904639	0.123596	1	0	1	0	1	1.43347e+06	1.02048e+06	0.202247	2	1	2	1	2	1.41257e+06	1.0602e+06	0.202247	2	1	2	1	2	2.05737e+06	5.5574e+06	0.325843	3	1	3	1	3	2.06568e+06	5.96551e+06	0.325843	3	1	3	1	3	2.35783e+06	6.34818e+06
			Q96SI9	Spermatid perinuclear RNA-binding protein OS=Homo sapiens OX=9606 GN=STRBP PE=1 SV=1	STRBP	14	73.606	528852	385713	0.0907738	6	4	6	4	7	631892	449841	0.125	8	6	8	6	9	635366	476873	0.11756	8	6	8	6	9	906326	2.44818e+06	0.160714	11	9	11	9	12	933654	2.69632e+06	0.166667	11	9	11	9	12	998051	2.68714e+06
			P23769	Endothelial transcription factor GATA-2 OS=Homo sapiens OX=9606 GN=GATA2 PE=1 SV=3	GATA2	3	50.468	148586	108370	0.0208333	1	1	1	1	1	319107	227171	0.0208333	1	1	1	1	1	355153	266559	0.0208333	1	1	1	1	1	410046	1.10762e+06	0.04375	3	3	3	3	3	386011	1.11477e+06	0.0729167	3	2	3	2	3	420897	1.13322e+06
			Q9H0A0	RNA cytidine acetyltransferase OS=Homo sapiens OX=9606 GN=NAT10 PE=1 SV=2	NAT10	19	115.657	901494	657496	0.0585366	6	6	6	6	7	801951	570905	0.084878	9	9	9	9	10	839222	629877	0.0995122	10	10	10	10	11	1.32784e+06	3.58678e+06	0.186341	19	19	19	19	20	1.35178e+06	3.90385e+06	0.177561	18	18	18	18	18	1.32872e+06	3.57743e+06
			Q9UBW7	Zinc finger MYM-type protein 2 OS=Homo sapiens OX=9606 GN=ZMYM2 PE=1 SV=1	ZMYM2	5	154.81	68982.9	50312	0.00653595	1	1	1	1	1	85254.2	60692	0.0116195	2	2	2	2	2	69153.9	51903.4	0.00653595	1	1	1	1	1	111466	301093	0.00653595	1	1	1	1	1	110870	320182	0.00653595	1	1	1	1	1	126654	341002
			Q9Y312	Protein AAR2 homolog OS=Homo sapiens OX=9606 GN=AAR2 PE=1 SV=2	AAR2	2	43.444	104127	75944.3	0.0286458	1	1	1	1	1	221353	157580	0.0494792	2	2	2	2	2	277266	208101	0.0677083	3	3	3	3	3	290229	783970	0.046875	2	2	2	2	2	300790	868659	0.0677083	3	3	3	3	3	281025	756629
			P30260	Cell division cycle protein 27 homolog OS=Homo sapiens OX=9606 GN=CDC27 PE=1 SV=2	CDC27	4	91.809	125448	91494.4	0.0230583	2	2	2	2	2	147133	104744	0.0351942	3	3	3	3	3	151570	113760	0.0230583	2	2	2	2	2	223261	603075	0.0436893	4	4	4	4	5	219316	633366	0.0667476	6	6	6	6	7	219331	590525
			Q01831	DNA repair protein complementing XP-C cells OS=Homo sapiens OX=9606 GN=XPC PE=1 SV=4	XPC	4	105.887	103649	75595.5	0	0	0	0	0	0	86080.3	61280.2	0	0	0	0	0	0	101548	76216.6	0.00957447	1	1	1	1	1	161960	437488	0.0191489	2	2	2	2	2	128945	372384	0.0180851	2	2	2	2	2	165463	445491
			Q9Y2X3	Nucleolar protein 58 OS=Homo sapiens OX=9606 GN=NOP58 PE=1 SV=1	NOP58	17	59.541	5.81791e+06	4.24324e+06	0.151229	10	10	10	10	17	5.46181e+06	3.88823e+06	0.151229	10	10	10	10	15	6.6091e+06	4.96045e+06	0.194707	12	12	12	12	19	9.25403e+06	2.49971e+07	0.289225	16	16	16	16	24	9.10277e+06	2.62881e+07	0.289225	16	16	16	16	25	9.50725e+06	2.55972e+07
			Q96GM5	SWI/SNF-related matrix-associated actin-dependent regulator of chromatin subfamily D member 1 OS=Homo sapiens OX=9606 GN=SMARCD1 PE=1 SV=2	SMARCD1	7	58.196	272662	198864	0.120388	5	4	5	4	6	425059	302598	0.112621	5	4	5	4	6	418538	314133	0.112621	5	4	5	4	6	558340	1.50819e+06	0.143689	8	7	8	7	9	591287	1.70759e+06	0.130097	6	5	6	5	8	560128	1.50808e+06
			P55769	NHP2-like protein 1 OS=Homo sapiens OX=9606 GN=SNU13 PE=1 SV=3	SNU13	6	14.165	1.1531e+07	8.41002e+06	0.304688	4	4	4	4	5	1.25536e+07	8.93685e+06	0.304688	4	4	4	4	7	1.27117e+07	9.54071e+06	0.398438	5	5	5	5	7	1.97286e+07	5.3291e+07	0.40625	6	6	6	6	9	1.79951e+07	5.19684e+07	0.40625	6	6	6	6	9	1.959e+07	5.27438e+07
			Q96MF7	E3 SUMO-protein ligase NSE2 OS=Homo sapiens OX=9606 GN=NSMCE2 PE=1 SV=2	NSMCE2	3	27.915	48001.5	35009.5	0	0	0	0	0	0	32577.6	0	0	0	0	0	0	0	32956.9	0	0	0	0	0	0	0	55937	151098	0	0	0	0	0	0	55198.6	159409	0	0	0	0	0	0	62779.4	169027
			P51523	Zinc finger protein 84 OS=Homo sapiens OX=9606 GN=ZNF84 PE=1 SV=2	ZNF84	2	85.403	30985	0	0.0365854	2	0	2	0	2	32577.6	0	0	0	0	0	0	0	32956.9	0	0.0365854	2	0	2	0	2	54289.9	146649	0.0596206	4	1	4	1	4	44431.3	128314	0.0338753	2	1	2	1	2	51805.9	139482
			P62249	40S ribosomal protein S16 OS=Homo sapiens OX=9606 GN=RPS16 PE=1 SV=2	RPS16	23	16.435	1.9912e+08	1.45226e+08	0.630137	14	14	14	14	38	1.9877e+08	1.41503e+08	0.636986	17	17	18	18	41	2.1811e+08	1.63702e+08	0.643836	18	18	19	19	42	3.19109e+08	8.61982e+08	0.767123	21	21	22	22	62	3.0698e+08	8.86534e+08	0.712329	17	17	18	18	53	3.30511e+08	8.89864e+08
			P36957	Dihydrolipoyllysine-residue succinyltransferase component of 2-oxoglutarate dehydrogenase complex, mitochondrial OS=Homo sapiens OX=9606 GN=DLST PE=1 SV=4	DLST	3	48.724	30985	0	0	0	0	0	0	0	32577.6	0	0	0	0	0	0	0	32956.9	0	0	0	0	0	0	0	51185.1	138262	0	0	0	0	0	0	60076.6	173497	0	0	0	0	0	0	39992.7	107676
			Q8N9N2	Activating signal cointegrator 1 complex subunit 1 OS=Homo sapiens OX=9606 GN=ASCC1 PE=1 SV=1	ASCC1	6	45.481	147700	107724	0	0	0	0	0	0	183581	130690	0.0175	1	1	1	1	1	241485	181246	0.04	2	2	2	2	2	271079	732243	0.04	2	2	2	2	2	281413	812698	0.125	5	5	5	5	5	314356	846369
			Q14165	Malectin OS=Homo sapiens OX=9606 GN=MLEC PE=1 SV=1	MLEC	2	32.214	30985	0	0.0239726	1	1	1	1	1	32577.6	0	0	0	0	0	0	0	32956.9	0	0	0	0	0	0	0	79078.7	213608	0.0479452	2	2	2	2	2	50767.4	146612	0.0239726	1	1	1	1	1	30180.2	81256.9
			O43663	Protein regulator of cytokinesis 1 OS=Homo sapiens OX=9606 GN=PRC1 PE=1 SV=2	PRC1	5	71.562	599431	437189	0.0419355	3	3	3	3	3	652449	464475	0.0419355	3	3	3	3	4	751197	563810	0.0419355	3	3	3	3	4	902706	2.4384e+06	0.0274194	2	2	2	2	3	1.00962e+06	2.91569e+06	0.0274194	2	2	2	2	3	1.16216e+06	3.129e+06
			Q9BRX9	WD repeat domain-containing protein 83 OS=Homo sapiens OX=9606 GN=WDR83 PE=1 SV=1	WDR83	6	34.321	369362	269391	0.0761905	2	2	2	2	2	453833	323082	0.0730159	2	2	2	2	2	406161	304843	0.0444444	1	1	1	1	1	651242	1.75914e+06	0.155556	4	4	4	4	4	565332	1.63263e+06	0.0730159	2	2	2	2	2	666243	1.79378e+06
			P62136	Serine/threonine-protein phosphatase PP1-alpha catalytic subunit OS=Homo sapiens OX=9606 GN=PPP1CA PE=1 SV=1	PPP1CA	11	37.488	3.33738e+06	2.43409e+06	0.227273	7	4	7	4	9	3.74602e+06	2.66678e+06	0.251515	8	4	8	4	11	4.4158e+06	3.31427e+06	0.251515	8	4	8	4	11	5.60413e+06	1.5138e+07	0.351515	11	4	11	4	14	5.64837e+06	1.6312e+07	0.284848	9	3	9	3	13	6.27513e+06	1.68951e+07
			O00425	Insulin-like growth factor 2 mRNA-binding protein 3 OS=Homo sapiens OX=9606 GN=IGF2BP3 PE=1 SV=2	IGF2BP3	8	63.666	596270	434884	0.0569948	3	2	3	2	3	644442	458776	0.0569948	4	2	4	2	4	687774	516207	0.119171	7	5	7	5	8	947535	2.55949e+06	0.162349	8	6	8	6	10	956134	2.76124e+06	0.198618	10	8	10	8	12	1.04193e+06	2.80528e+06
			Q86WX3	Active regulator of SIRT1 OS=Homo sapiens OX=9606 GN=RPS19BP1 PE=1 SV=1	RPS19BP1	4	15.424	341683	249203	0	0	0	0	0	0	456066	324671	0	0	0	0	0	0	539026	404565	0	0	0	0	0	0	533385	1.44079e+06	0	0	0	0	0	0	679328	1.96184e+06	0	0	0	0	0	0	826594	2.22551e+06
			Q92615	La-related protein 4B OS=Homo sapiens OX=9606 GN=LARP4B PE=1 SV=3	LARP4B	5	80.503	169005	123262	0.0149051	1	1	1	1	1	166233	118341	0.0149051	1	1	1	1	1	160028	120109	0.0149051	1	1	1	1	1	336891	910013	0.0135501	1	1	1	1	1	204126	589501	0.0189702	1	1	1	1	1	231425	623085
			P62851	40S ribosomal protein S25 OS=Homo sapiens OX=9606 GN=RPS25 PE=1 SV=1	RPS25	8	13.734	2.70394e+08	1.9721e+08	0.28	5	5	7	7	20	2.85831e+08	2.03481e+08	0.28	7	7	9	9	21	3.11767e+08	2.33996e+08	0.28	6	6	8	8	21	4.60361e+08	1.24353e+09	0.28	7	7	9	9	20	4.38307e+08	1.2658e+09	0.32	8	8	9	9	22	4.22121e+08	1.13651e+09
			P62891	60S ribosomal protein L39 OS=Homo sapiens OX=9606 GN=RPL39 PE=1 SV=2	RPL39	2	6.403	6.11504e+07	4.45995e+07	0.196078	2	2	2	2	3	6.04844e+07	4.30585e+07	0.196078	3	3	3	3	3	6.67924e+07	5.0131e+07	0.196078	2	2	2	2	3	1.02369e+08	2.7652e+08	0.196078	2	2	2	2	3	9.28592e+07	2.6817e+08	0.196078	2	2	2	2	4	9.11132e+07	2.45312e+08
			Q14119	Vascular endothelial zinc finger 1 OS=Homo sapiens OX=9606 GN=VEZF1 PE=1 SV=2	VEZF1	13	56.895	1.07984e+06	787573	0.0729367	4	3	4	3	5	1.73583e+06	1.23573e+06	0.0940499	5	4	5	4	7	1.55258e+06	1.16529e+06	0.107486	6	4	6	4	6	2.00303e+06	5.41061e+06	0.165067	10	8	10	8	13	2.12299e+06	6.13103e+06	0.203455	12	9	12	9	14	2.39035e+06	6.43576e+06
			P06748	Nucleophosmin OS=Homo sapiens OX=9606 GN=NPM1 PE=1 SV=2	NPM1	16	32.555	7.99559e+07	5.83151e+07	0.176871	7	7	8	8	15	7.91404e+07	5.63397e+07	0.176871	7	7	7	7	14	8.06557e+07	6.0536e+07	0.176871	7	7	7	7	13	1.23368e+08	3.33243e+08	0.387755	14	14	15	15	28	1.14842e+08	3.31655e+08	0.387755	15	15	16	16	27	1.2426e+08	3.34557e+08
			Q8IVH8	Mitogen-activated protein kinase kinase kinase kinase 3 OS=Homo sapiens OX=9606 GN=MAP4K3 PE=1 SV=1	MAP4K3	2	101.251	34990.6	25520.1	0.0290828	2	2	2	2	2	36410.6	25920.5	0.0290828	2	2	2	2	2	42509.5	31905.4	0.0290828	2	2	2	2	2	56623.5	152952	0	0	0	0	0	0	57533.4	166152	0	0	0	0	0	0	57132.3	153822
			O00264	Membrane-associated progesterone receptor component 1 OS=Homo sapiens OX=9606 GN=PGRMC1 PE=1 SV=3	PGRMC1	2	21.658	188444	137440	0.0410256	1	1	1	1	1	242451	172600	0.0410256	1	1	1	1	1	219497	164743	0.0410256	1	1	1	1	1	244937	661627	0.0461538	1	1	1	1	2	413126	1.19308e+06	0.0871795	2	2	2	2	2	338425	911172
			Q9UG63	ATP-binding cassette sub-family F member 2 OS=Homo sapiens OX=9606 GN=ABCF2 PE=1 SV=2	ABCF2	24	71.245	2.80607e+06	2.04658e+06	0.162119	12	12	12	12	16	2.74798e+06	1.95628e+06	0.194222	14	14	14	14	18	2.95737e+06	2.21965e+06	0.162119	13	13	13	13	17	4.21247e+06	1.13788e+07	0.317817	22	22	22	22	27	4.0159e+06	1.15976e+07	0.311396	21	21	21	21	25	4.58705e+06	1.23501e+07
			P46013	Proliferation marker protein Ki-67 OS=Homo sapiens OX=9606 GN=MKI67 PE=1 SV=2	MKI67	56	358.474	682090	497476	0.123771	25	25	25	25	28	794280	565445	0.141892	29	29	29	29	33	840665	630960	0.147113	30	30	30	30	34	1.12789e+06	3.04666e+06	0.177826	42	42	42	42	53	1.14905e+06	3.31836e+06	0.186118	41	41	41	41	51	1.19507e+06	3.2176e+06
			Q9Y388	RNA-binding motif protein, X-linked 2 OS=Homo sapiens OX=9606 GN=RBMX2 PE=1 SV=2	RBMX2	6	37.313	1.69366e+06	1.23526e+06	0.0900621	3	3	3	3	4	1.86684e+06	1.329e+06	0.130435	4	4	4	4	4	1.97387e+06	1.48148e+06	0.0900621	3	3	3	3	4	2.73817e+06	7.39639e+06	0.236025	8	8	8	8	8	2.7142e+06	7.8384e+06	0.15528	5	5	5	5	5	2.84382e+06	7.65668e+06
			Q96A33	PAT complex subunit CCDC47 OS=Homo sapiens OX=9606 GN=CCDC47 PE=1 SV=1	CCDC47	6	55.838	403686	294425	0.0703934	4	4	4	4	4	353120	251385	0.0496894	3	3	3	3	3	383021	287476	0.0641822	3	3	3	3	3	503460	1.35995e+06	0.0703934	3	3	3	3	3	519701	1.50086e+06	0.113872	5	5	5	5	5	705863	1.90046e+06
			Q12789	General transcription factor 3C polypeptide 1 OS=Homo sapiens OX=9606 GN=GTF3C1 PE=1 SV=4	GTF3C1	22	238.725	268034	195488	0.0293978	7	7	7	7	8	304738	216942	0.0336652	8	8	8	8	10	308457	231512	0.0379327	9	9	9	9	11	455735	1.23104e+06	0.0796586	18	18	18	18	21	422444	1.21998e+06	0.0616406	14	14	14	14	15	441567	1.18887e+06
			Q92974	Rho guanine nucleotide exchange factor 2 OS=Homo sapiens OX=9606 GN=ARHGEF2 PE=1 SV=4	ARHGEF2	5	111.473	146832	107090	0.0172414	2	2	2	2	3	169469	120644	0.0172414	2	2	2	2	3	162447	121924	0.0243408	3	3	3	3	3	262793	709859	0.00709939	1	1	1	1	1	237858	686914	0.00709939	1	1	1	1	1	217569	585780
			P46783	40S ribosomal protein S10 OS=Homo sapiens OX=9606 GN=RPS10 PE=1 SV=1	RPS10	15	18.886	7.80655e+07	5.69363e+07	0.381818	10	8	10	8	21	7.74313e+07	5.5123e+07	0.381818	10	8	10	8	20	8.16624e+07	6.12916e+07	0.381818	10	8	10	8	25	1.11894e+08	3.02248e+08	0.587879	15	13	15	13	40	1.13312e+08	3.27237e+08	0.6	17	15	17	15	36	1.29196e+08	3.47847e+08
			O15525	Transcription factor MafG OS=Homo sapiens OX=9606 GN=MAFG PE=1 SV=1	MAFG	3	17.839	304697	222228	0	0	0	0	0	0	461868	328801	0.0432099	1	1	1	1	1	339297	254659	0.0679012	1	1	1	1	1	557571	1.50612e+06	0.154321	3	3	3	3	3	500582	1.44564e+06	0.0432099	1	1	1	1	1	567529	1.52801e+06
			Q9BTD8	RNA-binding protein 42 OS=Homo sapiens OX=9606 GN=RBM42 PE=1 SV=1	RBM42	8	50.382	1.05015e+06	765918	0.0166667	1	1	1	1	2	1.43346e+06	1.02047e+06	0.0166667	1	1	1	1	2	1.21101e+06	908925	0.0166667	1	1	1	1	2	1.84699e+06	4.98912e+06	0.0833333	5	5	5	5	6	1.73615e+06	5.01385e+06	0.10625	6	6	6	6	7	1.87739e+06	5.05467e+06
			Q9P0I2	ER membrane protein complex subunit 3 OS=Homo sapiens OX=9606 GN=EMC3 PE=1 SV=3	EMC3	5	29.932	456370	332849	0.0574713	2	2	2	2	2	483376	344113	0.0574713	2	2	2	2	2	429260	322180	0.091954	3	3	3	3	3	601039	1.62353e+06	0.168582	4	4	4	4	4	700043	2.02167e+06	0.137931	3	3	3	3	3	730186	1.96595e+06
			Q99728	BRCA1-associated RING domain protein 1 OS=Homo sapiens OX=9606 GN=BARD1 PE=1 SV=2	BARD1	2	86.593	58995.2	43027.6	0.010296	1	1	1	1	1	65031.9	46295.9	0.010296	1	1	1	1	1	64375.5	48316.9	0.010296	1	1	1	1	1	95123.4	256949	0.010296	1	1	1	1	1	93019.1	268632	0.010296	1	1	1	1	1	89397.5	240693
			Q14807	Kinesin-like protein KIF22 OS=Homo sapiens OX=9606 GN=KIF22 PE=1 SV=5	KIF22	11	73.217	451858	329558	0.0586466	4	4	4	4	5	510637	363520	0.0330827	2	2	2	2	3	503529	377923	0.0631579	4	4	4	4	5	694661	1.87643e+06	0.0691729	4	4	4	4	4	677452	1.95643e+06	0.0917293	5	5	5	5	5	784938	2.11336e+06
			Q00341	Vigilin OS=Homo sapiens OX=9606 GN=HDLBP PE=1 SV=2	HDLBP	19	141.368	460228	335663	0.0536278	7	7	7	7	7	571552	406886	0.055205	7	7	7	7	8	578592	434261	0.0536278	7	7	7	7	8	814475	2.20007e+06	0.0993691	13	13	13	13	15	666693	1.92536e+06	0.0843849	10	10	10	10	10	888434	2.39201e+06
			Q8N5Y2	Male-specific lethal 3 homolog OS=Homo sapiens OX=9606 GN=MSL3 PE=1 SV=1	MSL3	2	59.787	55418.5	40418.9	0.0441459	2	2	2	2	2	62113.4	44218.2	0.0441459	2	2	2	2	2	68042.1	51068.9	0.0441459	2	2	2	2	2	97661.7	263805	0	0	0	0	0	0	92629.2	267506	0	0	0	0	0	0	81834.8	220331
			Q9UK45	U6 snRNA-associated Sm-like protein LSm7 OS=Homo sapiens OX=9606 GN=LSM7 PE=1 SV=1	LSM7	2	11.595	2.39194e+06	1.74454e+06	0.15534	2	2	2	2	3	2.29526e+06	1.63399e+06	0.15534	2	2	2	2	3	2.40916e+06	1.80819e+06	0.15534	2	2	2	2	3	3.81904e+06	1.0316e+07	0.15534	3	3	3	3	4	3.35015e+06	9.67497e+06	0.15534	3	3	3	3	3	3.26497e+06	8.79056e+06
			Q5SSJ5	Heterochromatin protein 1-binding protein 3 OS=Homo sapiens OX=9606 GN=HP1BP3 PE=1 SV=1	HP1BP3	24	61.169	1.35014e+07	9.84715e+06	0.245931	17	17	17	17	25	1.38338e+07	9.84824e+06	0.222423	16	16	16	16	22	1.5573e+07	1.16883e+07	0.280289	20	20	20	20	32	2.05708e+07	5.5566e+07	0.309222	24	24	24	24	39	2.09675e+07	6.05525e+07	0.309222	21	21	21	21	35	2.11435e+07	5.69264e+07
			Q9P0J0	NADH dehydrogenase [ubiquinone] 1 alpha subcomplex subunit 13 OS=Homo sapiens OX=9606 GN=NDUFA13 PE=1 SV=3	NDUFA13	1	16.688	1.00533e+06	733228	0.0694444	1	1	1	1	1	940619	669623	0.0694444	1	1	1	1	1	749244	562344	0.0694444	1	1	1	1	1	1.24418e+06	3.3608e+06	0.0694444	1	1	1	1	1	1.19536e+06	3.4521e+06	0.0694444	1	1	1	1	1	1.49163e+06	4.01604e+06
			O60313	Dynamin-like 120 kDa protein, mitochondrial OS=Homo sapiens OX=9606 GN=OPA1 PE=1 SV=3	OPA1	20	111.561	166911	121735	0.0625	6	6	6	6	6	290226	206610	0.0739583	7	7	7	7	7	295227	221582	0.0645833	6	6	6	6	7	333566	901033	0.0333333	3	3	3	3	3	347224	1.00276e+06	0.0333333	3	3	3	3	3	384623	1.03556e+06
			Q86U86	Protein polybromo-1 OS=Homo sapiens OX=9606 GN=PBRM1 PE=1 SV=1	PBRM1	35	192.825	1.08778e+06	793359	0.0811131	14	14	14	14	14	1.15933e+06	825324	0.0965068	17	17	17	17	17	1.20125e+06	901597	0.110716	20	20	20	20	20	1.67534e+06	4.52545e+06	0.181172	33	33	33	33	34	1.65107e+06	4.76816e+06	0.199526	35	35	35	35	36	1.68366e+06	4.53307e+06
			P61247	40S ribosomal protein S3a OS=Homo sapiens OX=9606 GN=RPS3A PE=1 SV=2	RPS3A	35	29.926	1.11172e+08	8.1082e+07	0.397727	17	17	19	19	59	1.1055e+08	7.87002e+07	0.530303	21	21	25	25	66	1.19929e+08	9.00123e+07	0.5	21	21	25	25	76	1.65356e+08	4.46661e+08	0.662879	33	33	41	41	103	1.60405e+08	4.63236e+08	0.636364	31	31	37	37	100	1.70676e+08	4.59526e+08
			Q49A26	Cytokine-like nuclear factor N-PAC OS=Homo sapiens OX=9606 GN=GLYR1 PE=1 SV=4	GLYR1	15	60.509	2.66671e+06	1.94494e+06	0.0687161	4	4	4	4	4	2.52591e+06	1.79819e+06	0.0687161	4	4	4	4	4	2.75658e+06	2.06895e+06	0.0687161	4	4	4	4	4	3.86429e+06	1.04383e+07	0.177215	12	12	12	12	12	3.69757e+06	1.06783e+07	0.184448	11	11	11	11	12	3.91766e+06	1.05479e+07
			P36873	Serine/threonine-protein phosphatase PP1-gamma catalytic subunit OS=Homo sapiens OX=9606 GN=PPP1CC PE=1 SV=1	PPP1CC	2	36.96	388791	283561	0.160991	5	2	5	2	6	446186	317638	0.185759	6	2	6	2	8	474783	356347	0.185759	6	2	6	2	8	658299	1.77821e+06	0.287926	9	3	9	3	11	600340	1.73373e+06	0.287926	9	3	9	3	12	625626	1.68443e+06
			P49411	Elongation factor Tu, mitochondrial OS=Homo sapiens OX=9606 GN=TUFM PE=1 SV=3	TUFM	13	49.843	293726	214226	0.0461538	2	2	2	2	2	313756	223361	0.0197802	1	1	1	1	1	302812	227275	0.0197802	1	1	1	1	1	427999	1.15612e+06	0.0197802	1	1	1	1	1	394574	1.1395e+06	0.0197802	1	1	1	1	1	490888	1.32166e+06
			Q9BVV7	Mitochondrial import inner membrane translocase subunit Tim21 OS=Homo sapiens OX=9606 GN=TIMM21 PE=1 SV=1	TIMM21	7	28.185	2.51253e+06	1.83249e+06	0.209677	5	5	5	5	6	2.53335e+06	1.80348e+06	0.209677	5	5	5	5	5	2.51298e+06	1.88611e+06	0.169355	4	4	4	4	4	3.55e+06	9.58931e+06	0.237903	6	6	6	6	7	3.3609e+06	9.706e+06	0.237903	6	6	6	6	9	3.95978e+06	1.06613e+07
			Q9BRD0	BUD13 homolog OS=Homo sapiens OX=9606 GN=BUD13 PE=1 SV=1	BUD13	7	70.478	403273	294123	0.0500808	3	3	3	3	3	416657	296616	0.0646204	4	4	4	4	4	2.05905e+06	1.54542e+06	0.0646204	4	4	4	4	4	999182	2.699e+06	0.119548	7	7	7	7	8	944144	2.72661e+06	0.119548	7	7	7	7	8	1.07845e+06	2.9036e+06
			Q92925	SWI/SNF-related matrix-associated actin-dependent regulator of chromatin subfamily D member 2 OS=Homo sapiens OX=9606 GN=SMARCD2 PE=1 SV=3	SMARCD2	11	58.884	688113	501869	0.111111	7	6	7	6	8	864058	615119	0.13936	9	8	9	8	10	988608	741998	0.0979284	6	5	6	5	7	1.12014e+06	3.02574e+06	0.225989	11	10	11	10	12	1.20493e+06	3.47974e+06	0.225989	11	10	11	10	12	1.27993e+06	3.44608e+06
			O95714	E3 ubiquitin-protein ligase HERC2 OS=Homo sapiens OX=9606 GN=HERC2 PE=1 SV=2	HERC2	8	526.895	10620.6	7746.03	0.00806785	4	4	4	4	4	12534.9	8923.57	0	0	0	0	0	0	16476	12366	0.00620604	3	3	3	3	3	19227.2	51936.7	0.0111709	5	5	5	5	5	19093.8	55141.3	0.0128258	6	6	6	6	6	17450.9	46984.5
			Q5TGY3	Transcription factor Gibbin OS=Homo sapiens OX=9606 GN=AHDC1 PE=1 SV=1	AHDC1	5	168.245	29926.9	21826.9	0.00935746	2	2	2	2	2	32158.4	22893.4	0.00499064	1	1	1	1	1	31435.6	23593.9	0.00499064	1	1	1	1	1	46739.4	126253	0.0218341	4	4	4	4	4	39180.1	113149	0.0174672	3	3	3	3	3	47956.4	129117
			Q6NT76	Homeobox-containing protein 1 OS=Homo sapiens OX=9606 GN=HMBOX1 PE=1 SV=1	HMBOX1	26	47.249	328421	239531	0	0	0	0	0	0	463048	329641	0.0452381	2	2	2	2	2	539959	405266	0.0952381	4	4	4	4	4	530171	1.4321e+06	0.12381	4	4	4	4	4	713195	2.05965e+06	0.0857143	3	3	3	3	3	628711	1.69274e+06
			Q9UQE7	Structural maintenance of chromosomes protein 3 OS=Homo sapiens OX=9606 GN=SMC3 PE=1 SV=2	SMC3	41	141.454	1.08311e+06	789958	0.124076	15	15	15	15	16	1.41814e+06	1.00957e+06	0.161052	20	20	20	20	21	1.46954e+06	1.10296e+06	0.149548	18	18	18	18	19	1.87738e+06	5.07122e+06	0.215283	27	27	27	27	28	1.79616e+06	5.18716e+06	0.215283	26	26	26	26	27	1.93606e+06	5.21262e+06
			Q70Z53	Protein FRA10AC1 OS=Homo sapiens OX=9606 GN=FRA10AC1 PE=1 SV=3	FRA10AC1	1	37.525	30985	0	0	0	0	0	0	0	32577.6	0	0	0	0	0	0	0	32956.9	0	0	0	0	0	0	0	50375.3	136074	0.0285714	1	1	1	1	1	31227.6	90182.8	0	0	0	0	0	0	60752.3	163569
			Q9Y4W6	AFG3-like protein 2 OS=Homo sapiens OX=9606 GN=AFG3L2 PE=1 SV=2	AFG3L2	24	88.528	2.34049e+06	1.70701e+06	0.154329	16	16	16	16	17	2.55599e+06	1.8196e+06	0.154329	16	16	16	16	18	2.50457e+06	1.8798e+06	0.166876	17	17	17	17	18	3.41521e+06	9.22521e+06	0.198243	20	20	20	20	23	3.36876e+06	9.72871e+06	0.185696	18	18	18	18	21	3.72734e+06	1.00354e+07
			P39019	40S ribosomal protein S19 OS=Homo sapiens OX=9606 GN=RPS19 PE=1 SV=2	RPS19	21	16.051	1.51808e+08	1.1072e+08	0.551724	18	18	21	21	40	1.71195e+08	1.21873e+08	0.551724	19	19	24	24	45	1.79661e+08	1.34844e+08	0.551724	18	18	24	24	45	2.45026e+08	6.61866e+08	0.6	21	21	27	27	58	2.38204e+08	6.87915e+08	0.606897	23	23	30	30	62	2.28552e+08	6.15351e+08
			O75909	Cyclin-K OS=Homo sapiens OX=9606 GN=CCNK PE=1 SV=2	CCNK	8	64.199	693573	505851	0.0413793	2	2	2	2	2	698328	497137	0.0275862	1	1	1	1	1	775071	581728	0.0275862	1	1	1	1	1	991305	2.67773e+06	0.113793	4	4	4	4	5	1.00282e+06	2.89606e+06	0.113793	4	4	4	4	5	1.07836e+06	2.90336e+06
			P15976	Erythroid transcription factor OS=Homo sapiens OX=9606 GN=GATA1 PE=1 SV=1	GATA1	7	42.724	2.43287e+06	1.77439e+06	0.0508475	2	2	2	2	2	3.07117e+06	2.18635e+06	0.0823245	3	3	3	3	3	3.3829e+06	2.53903e+06	0.0556901	2	2	2	2	2	3.91608e+06	1.05782e+07	0.11138	6	6	6	6	6	4.08413e+06	1.17946e+07	0.145278	6	5	6	5	7	4.50433e+06	1.21274e+07
			Q9Y462	Zinc finger protein 711 OS=Homo sapiens OX=9606 GN=ZNF711 PE=1 SV=2	ZNF711	1	86.19	30985	0	0	0	0	0	0	0	32577.6	0	0.0105125	1	0	1	0	1	32956.9	0	0.022339	2	0	2	0	3	37368	100939	0.0840999	7	2	7	2	10	42425.8	122522	0.0617608	5	1	5	1	9	59137.8	159222
			Q96ST2	Protein IWS1 homolog OS=Homo sapiens OX=9606 GN=IWS1 PE=1 SV=2	IWS1	2	91.899	30985	0	0.00854701	1	1	1	1	1	32577.6	0	0	0	0	0	0	0	32956.9	0	0	0	0	0	0	0	45788.1	123683	0	0	0	0	0	0	52307.3	151059	0	0	0	0	0	0	39019.8	105056
			P62829	60S ribosomal protein L23 OS=Homo sapiens OX=9606 GN=RPL23 PE=1 SV=1	RPL23	7	14.856	3.23769e+07	2.36138e+07	0.292857	5	5	5	5	11	3.17454e+07	2.25994e+07	0.292857	6	6	6	6	12	3.11226e+07	2.3359e+07	0.292857	5	5	5	5	11	4.43078e+07	1.19685e+08	0.342857	7	7	7	7	16	4.41789e+07	1.27585e+08	0.435714	7	7	7	7	16	4.57837e+07	1.23267e+08
			Q13523	Serine/threonine-protein kinase PRP4 homolog OS=Homo sapiens OX=9606 GN=PRPF4B PE=1 SV=3	PRPF4B	36	116.916	3.82975e+06	2.79319e+06	0.115194	11	11	11	11	12	3.67009e+06	2.61272e+06	0.082423	8	8	8	8	9	3.76879e+06	2.82866e+06	0.0903674	9	9	9	9	10	5.27846e+06	1.42583e+07	0.155909	15	15	15	15	17	5.111e+06	1.47602e+07	0.166832	16	16	16	16	18	5.48519e+06	1.47683e+07
			P09874	Poly [ADP-ribose] polymerase 1 OS=Homo sapiens OX=9606 GN=PARP1 PE=1 SV=4	PARP1	24	113.012	1.57158e+06	1.14622e+06	0.115385	12	12	12	12	13	1.7754e+06	1.2639e+06	0.142012	14	14	14	14	15	1.71506e+06	1.28723e+06	0.121302	12	12	12	12	12	2.39471e+06	6.46862e+06	0.221893	25	25	25	25	27	2.24463e+06	6.48232e+06	0.226824	22	22	22	22	24	2.4625e+06	6.63002e+06
			Q96NW4	Ankyrin repeat domain-containing protein 27 OS=Homo sapiens OX=9606 GN=ANKRD27 PE=1 SV=2	ANKRD27	9	116.91	106029	77331.3	0.0457143	5	5	5	5	5	122899	87491.3	0.0457143	5	5	5	5	5	147957	111049	0.0380952	4	4	4	4	4	152280	411341	0.0447619	5	5	5	5	6	182280	526410	0.0361905	4	4	4	4	5	189696	510736
			Q9NZI8	Insulin-like growth factor 2 mRNA-binding protein 1 OS=Homo sapiens OX=9606 GN=IGF2BP1 PE=1 SV=2	IGF2BP1	22	63.441	2.90563e+06	2.11919e+06	0.166378	11	10	11	10	14	3.02986e+06	2.15694e+06	0.190641	13	11	13	11	16	3.05876e+06	2.29575e+06	0.190641	13	11	13	11	18	3.95013e+06	1.06702e+07	0.289428	16	14	16	14	22	4.03018e+06	1.16388e+07	0.303293	18	16	18	16	24	4.55921e+06	1.22752e+07
			P78316	Nucleolar protein 14 OS=Homo sapiens OX=9606 GN=NOP14 PE=1 SV=3	NOP14	3	97.607	133678	97497.1	0.0350058	3	3	3	3	4	153843	109520	0.0350058	3	3	3	3	4	161980	121574	0.0350058	3	3	3	3	4	208344	562780	0.0350058	3	3	3	3	4	210586	608155	0.0478413	4	4	4	4	4	202660	545641
			Q29RF7	Sister chromatid cohesion protein PDS5 homolog A OS=Homo sapiens OX=9606 GN=PDS5A PE=1 SV=1	PDS5A	15	150.734	389679	284209	0.0501122	6	6	6	6	7	444876	316705	0.0463725	6	6	6	6	7	410209	307882	0.0411369	5	5	5	5	5	499218	1.34849e+06	0.0695587	8	8	8	8	8	542777	1.5675e+06	0.0822737	9	9	9	9	10	699229	1.8826e+06
			Q9NYV4	Cyclin-dependent kinase 12 OS=Homo sapiens OX=9606 GN=CDK12 PE=1 SV=2	CDK12	25	164.054	1.00571e+06	733508	0.0738255	11	10	11	10	14	1.16252e+06	827592	0.0892617	13	12	13	12	16	1.23704e+06	928455	0.0993289	16	14	16	14	18	1.49393e+06	4.03542e+06	0.113423	16	14	16	14	20	1.55003e+06	4.47636e+06	0.105369	15	14	15	14	19	1.66383e+06	4.47968e+06
			P24941	Cyclin-dependent kinase 2 OS=Homo sapiens OX=9606 GN=CDK2 PE=1 SV=2	CDK2	1	33.908	30985	0	0.0268456	1	0	1	0	2	32577.6	0	0.0268456	1	0	1	0	2	32956.9	0	0.0268456	1	0	1	0	2	45055.1	121704	0.0268456	1	0	1	0	2	44082.3	127306	0.057047	2	1	2	1	4	43895.2	118183
			Q96E29	Transcription termination factor 3, mitochondrial OS=Homo sapiens OX=9606 GN=MTERF3 PE=1 SV=2	MTERF3	2	47.941	30985	0	0	0	0	0	0	0	32577.6	0	0	0	0	0	0	0	32956.9	0	0	0	0	0	0	0	30312.6	81880.7	0.0239808	1	1	1	1	1	55133.9	159222	0.0239808	1	1	1	1	1	52064.6	140178
			O75400	Pre-mRNA-processing factor 40 homolog A OS=Homo sapiens OX=9606 GN=PRPF40A PE=1 SV=2	PRPF40A	36	108.737	1.71182e+07	1.2485e+07	0.163009	22	22	22	22	31	1.90734e+07	1.35783e+07	0.183908	27	27	27	27	42	1.96621e+07	1.47573e+07	0.177638	27	27	27	27	43	2.53098e+07	6.83672e+07	0.2372	32	32	32	32	47	2.47755e+07	7.15497e+07	0.231975	32	32	32	32	50	2.67338e+07	7.19778e+07
			Q14444	Caprin-1 OS=Homo sapiens OX=9606 GN=CAPRIN1 PE=1 SV=2	CAPRIN1	3	78.318	258378	188446	0.0155148	1	1	1	1	1	255251	181712	0.0155148	1	1	1	1	1	268025	201166	0.0155148	1	1	1	1	1	337638	912033	0.0310296	2	2	2	2	2	340411	983080	0.0423131	3	3	3	3	3	394839	1.06306e+06
			Q63HN8	E3 ubiquitin-protein ligase RNF213 OS=Homo sapiens OX=9606 GN=RNF213 PE=1 SV=3	RNF213	7	591.03	3409.92	2486.99	0	0	0	0	0	0	3649.71	2598.21	0.00364893	1	1	1	1	1	3184.53	2390.14	0	0	0	0	0	0	613.42	1656.98	0	0	0	0	0	0	11911.5	0	0	0	0	0	0	0	13776.4	0
			Q14103	Heterogeneous nuclear ribonucleoprotein D0 OS=Homo sapiens OX=9606 GN=HNRNPD PE=1 SV=1	HNRNPD	7	38.41	2.21207e+06	1.61335e+06	0.0816901	3	3	3	3	3	2.90662e+06	2.06921e+06	0.0676056	3	2	3	2	3	3.10332e+06	2.32919e+06	0.084507	4	4	4	4	4	3.58545e+06	9.68506e+06	0.214085	9	8	9	8	11	3.43253e+06	9.91287e+06	0.214085	9	8	9	8	12	4.11563e+06	1.10809e+07
			Q9Y4E8	Ubiquitin carboxyl-terminal hydrolase 15 OS=Homo sapiens OX=9606 GN=USP15 PE=1 SV=3	USP15	9	112.348	25519.9	18612.7	0	0	0	0	0	0	32577.6	0	0	0	0	0	0	0	12968.7	9733.65	0.0173293	2	2	2	2	2	24060.7	64993	0.00917431	1	1	1	1	1	28155.5	81310.9	0.00917431	1	1	1	1	1	40272.6	108430
			P31943	Heterogeneous nuclear ribonucleoprotein H OS=Homo sapiens OX=9606 GN=HNRNPH1 PE=1 SV=4	HNRNPH1	31	49.198	7.14975e+07	5.21461e+07	0.276169	18	10	18	10	37	7.46773e+07	5.31625e+07	0.238307	17	10	18	11	38	7.73053e+07	5.80214e+07	0.276169	18	10	19	11	40	9.99529e+07	2.69994e+08	0.534521	27	13	29	14	56	9.62094e+07	2.77845e+08	0.454343	25	13	26	13	47	1.08597e+08	2.92384e+08
			Q9P2E9	Ribosome-binding protein 1 OS=Homo sapiens OX=9606 GN=RRBP1 PE=1 SV=5	RRBP1	39	152.365	256808	187300	0.0595745	9	9	9	9	10	254314	181045	0.0567376	8	8	8	8	9	229932	172575	0.0560284	8	8	8	8	9	322360	870763	0.0595745	9	9	9	9	9	328920	949894	0.070922	10	10	10	10	10	356096	958750
			Q92499	ATP-dependent RNA helicase DDX1 OS=Homo sapiens OX=9606 GN=DDX1 PE=1 SV=2	DDX1	21	82.38	3.89466e+06	2.84053e+06	0.136486	12	12	12	12	15	4.04578e+06	2.88017e+06	0.131081	12	12	12	12	15	4.20041e+06	3.15261e+06	0.147297	14	14	14	14	19	5.42857e+06	1.46637e+07	0.25	19	19	19	19	24	5.15647e+06	1.48915e+07	0.302703	22	22	22	22	26	5.89734e+06	1.58779e+07
			O15226	NF-kappa-B-repressing factor OS=Homo sapiens OX=9606 GN=NKRF PE=1 SV=2	NKRF	37	77.624	9.03249e+06	6.58777e+06	0.375362	30	30	30	30	37	9.95632e+06	7.08786e+06	0.376812	31	31	31	31	38	1.03943e+07	7.80143e+06	0.365217	30	30	30	30	38	1.32395e+07	3.57627e+07	0.428986	38	38	38	38	49	1.29874e+07	3.75065e+07	0.433333	35	35	35	35	45	1.34891e+07	3.63179e+07
			P22061	Protein-L-isoaspartate(D-aspartate) O-methyltransferase OS=Homo sapiens OX=9606 GN=PCMT1 PE=1 SV=4	PCMT1	4	24.621	88822	64781.5	0	0	0	0	0	0	116681	83065	0.061674	1	1	1	1	1	72089.1	54106.4	0.061674	1	1	1	1	1	133024	359325	0	0	0	0	0	0	115844	334549	0	0	0	0	0	0	119357	321355
			Q15070	Mitochondrial inner membrane protein OXA1L OS=Homo sapiens OX=9606 GN=OXA1L PE=1 SV=3	OXA1L	8	48.516	1.99213e+06	1.45294e+06	0.091954	4	4	4	4	5	2.58099e+06	1.8374e+06	0.108046	5	5	5	5	6	2.45068e+06	1.83935e+06	0.091954	4	4	4	4	4	3.00561e+06	8.11878e+06	0.149425	7	7	7	7	8	2.99362e+06	8.64533e+06	0.17931	8	8	8	8	9	3.36923e+06	9.07128e+06
			P46781	40S ribosomal protein S9 OS=Homo sapiens OX=9606 GN=RPS9 PE=1 SV=3	RPS9	19	22.578	1.19077e+08	8.68473e+07	0.474227	12	12	12	12	21	1.19905e+08	8.53595e+07	0.463918	13	13	13	13	21	1.24292e+08	9.32874e+07	0.417526	13	13	13	13	21	1.45597e+08	3.93288e+08	0.510309	18	18	18	18	33	1.63729e+08	4.72837e+08	0.510309	17	17	17	17	31	1.78819e+08	4.81451e+08
			Q9H0D6	5'-3' exoribonuclease 2 OS=Homo sapiens OX=9606 GN=XRN2 PE=1 SV=1	XRN2	26	108.513	2.96135e+06	2.15983e+06	0.113684	13	13	13	13	15	3.40414e+06	2.42339e+06	0.108421	12	12	12	12	14	3.42439e+06	2.57017e+06	0.115789	13	13	13	13	17	4.0157e+06	1.08473e+07	0.178947	18	18	18	18	22	4.25767e+06	1.22958e+07	0.193684	20	20	20	20	24	4.84513e+06	1.3045e+07
			Q96KR1	Zinc finger RNA-binding protein OS=Homo sapiens OX=9606 GN=ZFR PE=1 SV=2	ZFR	17	116.939	1.25102e+06	912423	0.0586592	6	6	6	6	7	1.5939e+06	1.13469e+06	0.0689013	7	7	7	7	8	1.77657e+06	1.3334e+06	0.056797	6	6	6	6	6	1.91644e+06	5.17671e+06	0.122905	13	13	13	13	16	1.95493e+06	5.64568e+06	0.120112	13	13	13	13	14	2.25628e+06	6.07479e+06
			Q9Y2X9	Zinc finger protein 281 OS=Homo sapiens OX=9606 GN=ZNF281 PE=1 SV=1	ZNF281	4	96.855	67317.4	49097.3	0	0	0	0	0	0	185490	132049	0	0	0	0	0	0	144898	108753	0.0111732	1	1	1	1	2	163239	440943	0.0111732	1	1	1	1	1	147541	426087	0.0212291	2	2	2	2	3	175325	472042
			Q9BUQ8	Probable ATP-dependent RNA helicase DDX23 OS=Homo sapiens OX=9606 GN=DDX23 PE=1 SV=3	DDX23	45	95.524	1.4606e+07	1.06527e+07	0.259756	28	28	28	28	37	1.68911e+07	1.20247e+07	0.278049	31	31	31	31	44	1.85565e+07	1.39276e+07	0.295122	32	32	32	32	46	2.18079e+07	5.89079e+07	0.35122	38	38	38	38	58	2.24009e+07	6.4692e+07	0.360976	39	39	39	39	61	2.1863e+07	5.88638e+07
			Q8WYP5	Protein ELYS OS=Homo sapiens OX=9606 GN=AHCTF1 PE=1 SV=3	AHCTF1	28	252.342	1.25253e+06	913523	0.0887026	20	20	20	20	24	1.33247e+06	948583	0.0900265	21	21	21	21	25	1.49178e+06	1.11965e+06	0.0957635	22	22	22	22	26	1.74905e+06	4.72455e+06	0.0948808	22	22	22	22	25	1.73628e+06	5.01422e+06	0.0970874	22	22	22	22	24	1.88293e+06	5.06958e+06
			Q86Y07	Serine/threonine-protein kinase VRK2 OS=Homo sapiens OX=9606 GN=VRK2 PE=1 SV=3	VRK2	13	58.104	1.14379e+06	834214	0.114173	6	6	6	6	8	1.37442e+06	978444	0.13189	7	7	7	7	8	1.40996e+06	1.05824e+06	0.155512	8	8	8	8	11	1.66991e+06	4.51079e+06	0.232283	11	11	11	11	13	1.64505e+06	4.75078e+06	0.202756	10	10	10	10	12	1.83267e+06	4.93427e+06
			O95391	Pre-mRNA-splicing factor SLU7 OS=Homo sapiens OX=9606 GN=SLU7 PE=1 SV=2	SLU7	10	68.344	532644	388479	0.0511945	3	3	3	3	3	832034	592321	0.0341297	2	2	2	2	2	902727	677540	0.0580205	3	3	3	3	3	990732	2.67618e+06	0.0767918	4	4	4	4	4	869462	2.51094e+06	0.0375427	2	2	2	2	2	1.05316e+06	2.83553e+06
			Q9H501	ESF1 homolog OS=Homo sapiens OX=9606 GN=ESF1 PE=1 SV=1	ESF1	5	98.735	141293	103050	0.027027	2	2	2	2	2	116690	83071.1	0.0164512	2	2	2	2	2	158111	118670	0.0235018	2	2	2	2	2	179130	483869	0.0282021	2	2	2	2	2	190705	550740	0.0540541	4	4	4	4	4	172472	464361
			P14678	Small nuclear ribonucleoprotein-associated proteins B and B' OS=Homo sapiens OX=9606 GN=SNRPB PE=1 SV=2	SNRPB	11	24.594	3.78932e+07	2.76371e+07	0.245833	7	7	7	7	22	4.57829e+07	3.25926e+07	0.25	8	8	8	8	20	5.00822e+07	3.75891e+07	0.25	8	8	8	8	28	5.95226e+07	1.60783e+08	0.304167	9	9	9	9	31	5.69958e+07	1.64599e+08	0.304167	10	10	10	10	32	5.73401e+07	1.54382e+08
			Q8WYA6	Beta-catenin-like protein 1 OS=Homo sapiens OX=9606 GN=CTNNBL1 PE=1 SV=1	CTNNBL1	5	65.132	30985	0	0	0	0	0	0	0	32577.6	0	0	0	0	0	0	0	32956.9	0	0	0	0	0	0	0	30927.3	83541.1	0	0	0	0	0	0	53821.4	155432	0	0	0	0	0	0	43691.9	117636
			O60568	Multifunctional procollagen lysine hydroxylase and glycosyltransferase LH3 OS=Homo sapiens OX=9606 GN=PLOD3 PE=1 SV=1	PLOD3	5	84.731	30985	0	0	0	0	0	0	0	32577.6	0	0	0	0	0	0	0	32956.9	0	0	0	0	0	0	0	54139.2	146241	0	0	0	0	0	0	39323	113562	0	0	0	0	0	0	34149.1	91942.6
			Q9NZ63	Splicing factor C9orf78 OS=Homo sapiens OX=9606 GN=C9orf78 PE=1 SV=1	C9orf78	5	33.667	144477	105373	0	0	0	0	0	0	168591	120019	0	0	0	0	0	0	120333	90315.7	0	0	0	0	0	0	179817	485725	0	0	0	0	0	0	167588	483982	0	0	0	0	0	0	211385	569130
			O75431	Metaxin-2 OS=Homo sapiens OX=9606 GN=MTX2 PE=1 SV=1	MTX2	1	29.744	204077	148842	0.0494297	1	1	1	1	1	136099	96888.4	0.0494297	1	1	1	1	1	266322	199888	0.0494297	1	1	1	1	1	212664	574450	0.0494297	1	1	1	1	1	240623	694900	0.0874525	2	2	2	2	2	310950	837199
			Q12824	SWI/SNF-related matrix-associated actin-dependent regulator of chromatin subfamily B member 1 OS=Homo sapiens OX=9606 GN=SMARCB1 PE=1 SV=2	SMARCB1	5	44.113	974817	710974	0.0883117	3	3	3	3	3	1.18244e+06	841776	0.0883117	3	3	3	3	3	1.29197e+06	969688	0.0883117	3	3	3	3	4	1.46946e+06	3.96933e+06	0.0987013	4	4	4	4	4	1.49001e+06	4.30303e+06	0.132468	5	5	5	5	5	1.46274e+06	3.93826e+06
			Q9UMY1	Nucleolar protein 7 OS=Homo sapiens OX=9606 GN=NOL7 PE=1 SV=2	NOL7	2	29.409	594358	433490	0.0350195	1	1	1	1	1	590283	420220	0.07393	2	2	2	2	2	610076	457892	0.0350195	1	1	1	1	1	765649	2.06818e+06	0.0350195	1	1	1	1	1	766424	2.21337e+06	0.0350195	1	1	1	1	1	782528	2.10687e+06
			O95793	Double-stranded RNA-binding protein Staufen homolog 1 OS=Homo sapiens OX=9606 GN=STAU1 PE=1 SV=2	STAU1	10	63.143	827116	603249	0.0935875	5	4	5	4	6	991422	705788	0.0935875	5	4	5	4	6	1.03908e+06	779876	0.0935875	5	4	5	4	6	1.21366e+06	3.27836e+06	0.129983	8	7	8	7	9	1.15497e+06	3.33547e+06	0.15078	8	7	8	7	9	1.30251e+06	3.50687e+06
			P21741	Midkine OS=Homo sapiens OX=9606 GN=MDK PE=1 SV=1	MDK	4	15.575	76714.6	55951.1	0	0	0	0	0	0	101704	72402.7	0	0	0	0	0	0	469312	352241	0	0	0	0	0	0	230386	622321	0	0	0	0	0	0	130819	377795	0	0	0	0	0	0	258947	697186
			Q9P013	Spliceosome-associated protein CWC15 homolog OS=Homo sapiens OX=9606 GN=CWC15 PE=1 SV=2	CWC15	6	26.608	2.36876e+06	1.72764e+06	0.117904	3	3	3	3	3	2.21252e+06	1.57508e+06	0.117904	3	3	3	3	3	2.38915e+06	1.79318e+06	0.161572	4	4	4	4	4	2.9646e+06	8.00802e+06	0.213974	5	5	5	5	5	2.97273e+06	8.58502e+06	0.213974	5	5	5	5	5	3.02605e+06	8.14729e+06
			P25398	40S ribosomal protein S12 OS=Homo sapiens OX=9606 GN=RPS12 PE=1 SV=3	RPS12	7	14.505	1.01888e+08	7.43112e+07	0.287879	5	5	5	5	12	1.02799e+08	7.31823e+07	0.212121	4	4	4	4	11	1.07985e+08	8.10479e+07	0.287879	5	5	5	5	12	1.22096e+08	3.29808e+08	0.537879	7	7	7	7	18	1.34425e+08	3.8821e+08	0.537879	8	8	8	8	22	1.46519e+08	3.94487e+08
			Q9H5V9	STING ER exit protein OS=Homo sapiens OX=9606 GN=STEEP1 PE=1 SV=1	STEEP1	7	25.608	1.09201e+06	796449	0.22973	5	5	5	5	5	1.33629e+06	951299	0.189189	4	4	4	4	4	1.63414e+06	1.2265e+06	0.189189	4	4	4	4	4	1.75e+06	4.72713e+06	0.189189	4	4	4	4	4	1.65359e+06	4.77544e+06	0.18018	4	4	4	4	4	1.73664e+06	4.67571e+06
			Q16842	CMP-N-acetylneuraminate-beta-galactosamide-alpha-2,3-sialyltransferase 2 OS=Homo sapiens OX=9606 GN=ST3GAL2 PE=1 SV=1	ST3GAL2	3	40.147	353731	257991	0.0571429	2	2	2	2	2	415027	295456	0.0285714	1	1	1	1	1	338890	254353	0.0571429	2	2	2	2	2	457290	1.23524e+06	0.131429	4	4	4	4	4	459095	1.32583e+06	0.131429	4	4	4	4	4	496250	1.3361e+06
			Q9UJX2	Cell division cycle protein 23 homolog OS=Homo sapiens OX=9606 GN=CDC23 PE=1 SV=3	CDC23	3	68.79	88972.3	64891.1	0.0251256	1	1	1	1	1	92634.9	65946.4	0.0251256	1	1	1	1	1	92665.8	69550.2	0.0251256	1	1	1	1	1	114349	308881	0.041876	2	2	2	2	2	118849	343227	0.041876	2	2	2	2	2	117521	316411
			P62269	40S ribosomal protein S18 OS=Homo sapiens OX=9606 GN=RPS18 PE=1 SV=3	RPS18	19	17.708	1.61286e+08	1.17633e+08	0.532895	13	13	13	13	37	1.58493e+08	1.1283e+08	0.532895	13	13	13	13	37	1.79684e+08	1.34861e+08	0.546053	15	15	15	15	41	2.10465e+08	5.6851e+08	0.546053	19	19	19	19	53	2.12067e+08	6.12432e+08	0.559211	20	20	20	20	54	2.14648e+08	5.77916e+08
			P31040	Succinate dehydrogenase [ubiquinone] flavoprotein subunit, mitochondrial OS=Homo sapiens OX=9606 GN=SDHA PE=1 SV=2	SDHA	13	72.645	1.24351e+06	906945	0.0768072	5	5	5	5	6	1.59553e+06	1.13585e+06	0.0768072	5	5	5	5	6	1.56696e+06	1.17608e+06	0.0768072	5	5	5	5	6	1.77104e+06	4.78395e+06	0.164157	10	10	10	10	11	1.83629e+06	5.30307e+06	0.164157	10	10	10	10	10	1.98632e+06	5.34795e+06
			P61106	Ras-related protein Rab-14 OS=Homo sapiens OX=9606 GN=RAB14 PE=1 SV=4	RAB14	5	23.882	598431	436460	0.153488	3	3	3	3	3	567044	403676	0.153488	3	3	3	3	3	519005	389538	0.153488	3	3	3	3	3	612435	1.65432e+06	0.0883721	2	2	2	2	2	908331	2.62319e+06	0.0883721	2	2	2	2	3	654569	1.76236e+06
			Q9HBM6	Transcription initiation factor TFIID subunit 9B OS=Homo sapiens OX=9606 GN=TAF9B PE=1 SV=1	TAF9B	2	27.604	179801	131136	0.0358566	1	1	1	1	1	248813	177129	0.0358566	1	1	1	1	1	228400	171426	0.0677291	2	2	2	2	2	263387	711464	0.10757	3	3	3	3	3	264091	762673	0.10757	3	3	3	3	3	300605	809345
			P78406	mRNA export factor RAE1 OS=Homo sapiens OX=9606 GN=RAE1 PE=1 SV=1	RAE1	11	40.942	6.74079e+06	4.91633e+06	0.122283	4	4	4	4	4	7.70812e+06	5.48738e+06	0.122283	4	4	4	4	5	7.80598e+06	5.85877e+06	0.125	4	4	4	4	4	9.29243e+06	2.51008e+07	0.247283	8	8	8	8	10	8.64627e+06	2.49697e+07	0.285326	9	9	9	9	11	1.03187e+07	2.7782e+07
			Q9Y3F4	Serine-threonine kinase receptor-associated protein OS=Homo sapiens OX=9606 GN=STRAP PE=1 SV=1	STRAP	4	38.414	30985	0	0	0	0	0	0	0	43470.8	30946.7	0	0	0	0	0	0	36274.5	27225.8	0	0	0	0	0	0	40810.2	110237	0	0	0	0	0	0	45130.6	130334	0	0	0	0	0	0	54212.1	145960
			O15015	Zinc finger protein 646 OS=Homo sapiens OX=9606 GN=ZNF646 PE=1 SV=2	ZNF646	14	200.699	143025	104314	0.029476	5	5	5	5	5	170078	121078	0.0556769	9	9	9	9	9	182209	136756	0.0753275	11	11	11	11	11	212299	573466	0.0502183	7	7	7	7	8	197428	570157	0.0578603	8	8	8	8	9	215357	579824
			Q8NC51	Plasminogen activator inhibitor 1 RNA-binding protein OS=Homo sapiens OX=9606 GN=SERBP1 PE=1 SV=2	SERBP1	19	44.938	1.44643e+07	1.05494e+07	0.284314	15	15	16	16	30	1.53392e+07	1.09199e+07	0.284314	15	15	16	16	31	1.43782e+07	1.07916e+07	0.335784	15	15	17	17	31	1.88445e+07	5.09031e+07	0.335784	17	17	18	18	36	1.7293e+07	4.99407e+07	0.360294	18	18	19	19	39	1.98509e+07	5.34463e+07
			O95831	Apoptosis-inducing factor 1, mitochondrial OS=Homo sapiens OX=9606 GN=AIFM1 PE=1 SV=1	AIFM1	16	66.859	1.20471e+06	878644	0.109299	6	6	6	6	6	1.33211e+06	948325	0.091354	6	6	6	6	6	1.29294e+06	970412	0.130506	8	8	8	8	8	1.54375e+06	4.16999e+06	0.254486	14	14	14	14	15	1.57529e+06	4.5493e+06	0.236542	13	13	13	13	16	1.72868e+06	4.65428e+06
			Q16795	NADH dehydrogenase [ubiquinone] 1 alpha subcomplex subunit 9, mitochondrial OS=Homo sapiens OX=9606 GN=NDUFA9 PE=1 SV=2	NDUFA9	6	42.483	366879	267580	0.0265252	2	2	2	2	2	380685	271008	0.0265252	1	1	1	1	1	432769	324814	0.0265252	2	2	2	2	2	455686	1.23091e+06	0.124668	5	5	5	5	5	478244	1.38113e+06	0.151194	6	6	6	6	6	561034	1.51052e+06
			Q9NPI1	Bromodomain-containing protein 7 OS=Homo sapiens OX=9606 GN=BRD7 PE=1 SV=1	BRD7	3	74.092	38940	28400.5	0.0215054	1	1	1	1	1	41870.1	29807.1	0.0215054	1	1	1	1	1	39893.2	29941.8	0.0215054	1	1	1	1	1	64511.4	174259	0.0384025	3	3	3	3	3	38497.3	111177	0.0138249	1	1	1	1	1	52952.5	142569
			Q9Y5Q8	General transcription factor 3C polypeptide 5 OS=Homo sapiens OX=9606 GN=GTF3C5 PE=1 SV=2	GTF3C5	9	59.533	411993	300483	0.0404624	2	2	2	2	2	518182	368891	0.0404624	2	2	2	2	2	460687	345768	0.0655106	3	3	3	3	3	589141	1.59139e+06	0.132948	7	7	7	7	7	565409	1.63286e+06	0.100193	5	5	5	5	5	593464	1.59784e+06
			Q8N5F7	NF-kappa-B-activating protein OS=Homo sapiens OX=9606 GN=NKAP PE=1 SV=1	NKAP	4	47.11	1.67505e+06	1.22168e+06	0.0578313	2	1	2	1	2	1.81622e+06	1.29296e+06	0.0819277	3	1	3	1	3	1.77185e+06	1.32986e+06	0.0819277	3	1	3	1	4	2.18129e+06	5.89214e+06	0.0843373	4	1	4	1	5	2.07131e+06	5.98177e+06	0.0843373	4	1	4	1	4	2.39277e+06	6.44225e+06
			Q9H2U1	ATP-dependent DNA/RNA helicase DHX36 OS=Homo sapiens OX=9606 GN=DHX36 PE=1 SV=2	DHX36	11	114.688	386457	281858	0.047619	4	4	4	4	4	357947	254821	0.046627	4	4	4	4	4	343180	257573	0.047619	4	4	4	4	5	420441	1.1357e+06	0.0982143	8	8	8	8	9	419673	1.21198e+06	0.12004	10	10	10	10	11	532223	1.43295e+06
			Q9BVJ6	U3 small nucleolar RNA-associated protein 14 homolog A OS=Homo sapiens OX=9606 GN=UTP14A PE=1 SV=1	UTP14A	4	87.924	30985	0	0	0	0	0	0	0	32577.6	0	0	0	0	0	0	0	32956.9	0	0.0220493	1	1	1	1	1	37103.9	100225	0.0142672	1	1	1	1	1	34162.1	98657.4	0.0402075	2	2	2	2	2	51575.9	138862
			Q8IX12	Cell division cycle and apoptosis regulator protein 1 OS=Homo sapiens OX=9606 GN=CCAR1 PE=1 SV=2	CCAR1	16	132.739	1.06003e+06	773124	0.0878261	9	9	9	9	9	1.338e+06	952513	0.093913	10	10	10	10	10	1.33033e+06	998480	0.086087	9	9	9	9	9	1.54528e+06	4.17414e+06	0.121739	13	13	13	13	15	1.4776e+06	4.26719e+06	0.114783	12	12	12	12	14	1.62295e+06	4.36961e+06
			P55084	Trifunctional enzyme subunit beta, mitochondrial OS=Homo sapiens OX=9606 GN=HADHB PE=1 SV=3	HADHB	9	51.262	852621	621851	0.0759494	5	5	5	5	5	1.09721e+06	781102	0.0759494	4	4	4	4	4	1.00081e+06	751155	0.0759494	4	4	4	4	4	1.22608e+06	3.31192e+06	0.0759494	4	4	4	4	5	1.31498e+06	3.79756e+06	0.14557	7	7	7	7	7	1.13247e+06	3.04904e+06
			Q9NYF8	Bcl-2-associated transcription factor 1 OS=Homo sapiens OX=9606 GN=BCLAF1 PE=1 SV=2	BCLAF1	62	106.059	3.8634e+07	2.81774e+07	0.248913	29	28	30	29	54	4.4246e+07	3.14985e+07	0.261957	33	32	35	34	64	4.57826e+07	3.43621e+07	0.298913	35	34	37	36	66	5.27882e+07	1.42592e+08	0.409783	49	48	52	51	90	5.05391e+07	1.45953e+08	0.41413	53	52	56	55	93	5.64104e+07	1.51879e+08
			P62266	40S ribosomal protein S23 OS=Homo sapiens OX=9606 GN=RPS23 PE=1 SV=3	RPS23	6	15.798	4.89386e+07	3.56929e+07	0.286713	4	4	4	4	9	4.7236e+07	3.36271e+07	0.286713	4	4	4	4	9	5.10342e+07	3.83036e+07	0.286713	4	4	4	4	10	5.73421e+07	1.54893e+08	0.286713	5	5	5	5	10	5.61727e+07	1.62222e+08	0.293706	5	5	5	5	10	7.00961e+07	1.88726e+08
			Q9UKJ3	G patch domain-containing protein 8 OS=Homo sapiens OX=9606 GN=GPATCH8 PE=1 SV=2	GPATCH8	7	164.098	30985	0	0	0	0	0	0	0	32577.6	0	0	0	0	0	0	0	32956.9	0	0	0	0	0	0	0	41109.8	111046	0.0173103	2	2	2	2	2	32547.1	93993.3	0.0173103	2	2	2	2	2	47308.5	127373
			P13010	X-ray repair cross-complementing protein 5 OS=Homo sapiens OX=9606 GN=XRCC5 PE=1 SV=3	XRCC5	7	82.652	253627	184980	0.0532787	4	4	4	4	4	309603	220405	0.0532787	4	4	4	4	4	284434	213481	0.0532787	4	4	4	4	4	346719	936561	0.0696721	4	4	4	4	5	345174	996836	0.0696721	4	4	4	4	6	354635	954816
			Q8TAQ2	SWI/SNF complex subunit SMARCC2 OS=Homo sapiens OX=9606 GN=SMARCC2 PE=1 SV=1	SMARCC2	29	132.797	1.84103e+06	1.34274e+06	0.116969	16	14	16	14	16	2.31031e+06	1.6447e+06	0.120264	17	14	17	14	19	2.43285e+06	1.82597e+06	0.135914	18	15	18	15	21	2.64094e+06	7.13373e+06	0.205107	23	18	23	18	28	2.62686e+06	7.58616e+06	0.204283	25	19	25	19	32	2.83318e+06	7.62803e+06
			Q2TAK8	PWWP domain-containing DNA repair factor 3A OS=Homo sapiens OX=9606 GN=PWWP3A PE=1 SV=3	PWWP3A	2	78.587	29287.3	21360.4	0.0140845	1	1	1	1	1	38335.2	27290.7	0	0	0	0	0	0	36025.2	27038.6	0.0140845	1	1	1	1	1	41274.8	111492	0	0	0	0	0	0	36322	104895	0	0	0	0	0	0	51053.9	137457
			Q8NEJ9	Neuroguidin OS=Homo sapiens OX=9606 GN=NGDN PE=1 SV=1	NGDN	6	35.872	1.17887e+06	859800	0.146032	4	4	4	4	4	1.19753e+06	852519	0.0761905	2	2	2	2	2	1.51964e+06	1.14056e+06	0.0761905	2	2	2	2	2	1.54778e+06	4.18089e+06	0.168254	5	5	5	5	6	1.54977e+06	4.47563e+06	0.126984	4	4	4	4	6	1.69213e+06	4.55586e+06
			Q8N720	Zinc finger protein 655 OS=Homo sapiens OX=9606 GN=ZNF655 PE=1 SV=3	ZNF655	13	57.371	573005	417916	0.0997963	5	5	5	5	5	687051	489108	0.101833	5	5	5	5	5	758027	568936	0.101833	5	5	5	5	5	769680	2.07907e+06	0.12831	6	6	6	6	6	818694	2.36432e+06	0.124236	6	6	6	6	6	888328	2.39172e+06
			Q9NRR4	Ribonuclease 3 OS=Homo sapiens OX=9606 GN=DROSHA PE=1 SV=2	DROSHA	3	159.214	48929.7	35686.4	0.0167394	2	2	2	2	2	59860.8	42614.6	0.0167394	2	2	2	2	2	62825.1	47153.3	0.0167394	2	2	2	2	2	65216.8	176164	0.0247453	3	3	3	3	3	67568.3	195132	0.0247453	3	3	3	3	3	77526.9	208733
			Q7Z3B4	Nucleoporin p54 OS=Homo sapiens OX=9606 GN=NUP54 PE=1 SV=2	NUP54	14	55.401	542878	395943	0.0374753	2	2	2	2	2	457039	325364	0.106509	5	5	5	5	5	559524	419950	0.106509	5	5	5	5	5	531186	1.43485e+06	0.086785	4	4	4	4	4	641780	1.85341e+06	0.086785	4	4	4	4	4	750686	2.02114e+06
			Q9NQW6	Anillin OS=Homo sapiens OX=9606 GN=ANLN PE=1 SV=2	ANLN	2	124.122	30985	0	0	0	0	0	0	0	32577.6	0	0	0	0	0	0	0	32956.9	0	0	0	0	0	0	0	42527.5	114876	0	0	0	0	0	0	31919	92179.6	0	0	0	0	0	0	44518.7	119862
			P21912	Succinate dehydrogenase [ubiquinone] iron-sulfur subunit, mitochondrial OS=Homo sapiens OX=9606 GN=SDHB PE=1 SV=3	SDHB	13	31.609	1.68889e+06	1.23177e+06	0.153571	5	5	5	5	5	1.81065e+06	1.28899e+06	0.142857	5	5	5	5	5	1.45358e+06	1.09098e+06	0.128571	4	4	4	4	4	1.86399e+06	5.03503e+06	0.214286	7	7	7	7	8	1.90752e+06	5.50876e+06	0.178571	5	5	5	5	6	2.26903e+06	6.1091e+06
			P55795	Heterogeneous nuclear ribonucleoprotein H2 OS=Homo sapiens OX=9606 GN=HNRNPH2 PE=1 SV=1	HNRNPH2	10	49.232	2.90487e+06	2.11864e+06	0.138085	9	2	9	2	18	3.2184e+06	2.29116e+06	0.138085	10	3	10	3	20	3.38936e+06	2.54388e+06	0.138085	10	3	10	3	20	3.63024e+06	9.80604e+06	0.351893	21	8	22	8	41	3.65256e+06	1.05483e+07	0.318486	18	7	19	7	35	4.32021e+06	1.16317e+07
			O43852	Calumenin OS=Homo sapiens OX=9606 GN=CALU PE=1 SV=2	CALU	7	37.084	467231	340770	0.0539683	2	2	2	2	2	407293	289950	0.0539683	2	2	2	2	2	482216	361927	0.0920635	3	3	3	3	3	626847	1.69325e+06	0.0857143	3	3	3	3	3	509947	1.47269e+06	0.0539683	2	2	2	2	2	518429	1.39581e+06
			O60216	Double-strand-break repair protein rad21 homolog OS=Homo sapiens OX=9606 GN=RAD21 PE=1 SV=2	RAD21	16	71.645	822261	599708	0.0681458	4	4	4	4	4	1.03479e+06	736661	0.0839937	5	5	5	5	5	1.0481e+06	786650	0.104596	5	5	5	5	5	1.03526e+06	2.79645e+06	0.179081	9	9	9	9	9	1.16942e+06	3.37721e+06	0.187005	10	10	10	10	10	1.32752e+06	3.57419e+06
			Q02413	Desmoglein-1 OS=Homo sapiens OX=9606 GN=DSG1 PE=1 SV=2	DSG1	7	113.676	538907	393047	0.0896092	9	9	9	9	10	142665	101563	0	0	0	0	0	0	101428	76126.4	0	0	0	0	0	0	262893	710129	0	0	0	0	0	0	204584	590822	0.0181125	1	1	1	1	1	260278	700768
			P04843	Dolichyl-diphosphooligosaccharide--protein glycosyltransferase subunit 1 OS=Homo sapiens OX=9606 GN=RPN1 PE=1 SV=1	RPN1	18	68.527	1.68259e+06	1.22718e+06	0.140033	9	9	9	9	10	1.73718e+06	1.23669e+06	0.143328	9	9	9	9	9	1.71138e+06	1.28447e+06	0.15486	11	11	11	11	13	1.96254e+06	5.30124e+06	0.192751	12	12	12	12	13	1.98486e+06	5.73211e+06	0.227348	13	13	13	13	14	2.28378e+06	6.14881e+06
			Q9HA64	Ketosamine-3-kinase OS=Homo sapiens OX=9606 GN=FN3KRP PE=1 SV=2	FN3KRP	4	34.39	252755	184344	0.0873786	2	2	2	2	2	418466	297904	0.0873786	2	2	2	2	2	462246	346938	0.0873786	2	2	2	2	2	440645	1.19028e+06	0.0873786	2	2	2	2	3	428495	1.23746e+06	0.0873786	2	2	2	2	2	458938	1.23564e+06
			Q96GM8	Target of EGR1 protein 1 OS=Homo sapiens OX=9606 GN=TOE1 PE=1 SV=1	TOE1	9	56.512	1.09842e+06	801121	0.127451	6	6	6	6	6	1.59615e+06	1.13629e+06	0.12549	5	5	5	5	5	1.73295e+06	1.30066e+06	0.109804	5	5	5	5	5	1.76424e+06	4.76559e+06	0.141176	6	6	6	6	7	1.7106e+06	4.94009e+06	0.158824	8	8	8	8	9	1.76839e+06	4.76119e+06
			P49257	Protein ERGIC-53 OS=Homo sapiens OX=9606 GN=LMAN1 PE=1 SV=2	LMAN1	2	57.513	30985	0	0	0	0	0	0	0	32577.6	0	0	0	0	0	0	0	32956.9	0	0	0	0	0	0	0	26902.5	72669.3	0	0	0	0	0	0	46794.3	135138	0	0	0	0	0	0	45995.3	123837
			Q9P032	NADH dehydrogenase [ubiquinone] 1 alpha subcomplex assembly factor 4 OS=Homo sapiens OX=9606 GN=NDUFAF4 PE=1 SV=1	NDUFAF4	11	20.254	2.34006e+06	1.7067e+06	0.308571	6	6	6	6	7	2.8216e+06	2.00869e+06	0.268571	5	5	5	5	6	2.85371e+06	2.14185e+06	0.308571	6	6	6	6	7	2.97312e+06	8.03103e+06	0.257143	6	6	6	6	6	3.05664e+06	8.82734e+06	0.337143	7	7	7	7	8	3.60832e+06	9.71499e+06
			O60563	Cyclin-T1 OS=Homo sapiens OX=9606 GN=CCNT1 PE=1 SV=1	CCNT1	8	80.634	189688	138347	0.0440771	3	3	3	3	3	209347	149033	0.0385675	3	3	3	3	3	221319	166111	0.0316804	2	2	2	2	2	225823	609995	0.0440771	3	3	3	3	3	237444	685719	0.0440771	3	3	3	3	3	285189	767841
			P35232	Prohibitin 1 OS=Homo sapiens OX=9606 GN=PHB1 PE=1 SV=1	PHB1	2	29.786	557857	406868	0.0735294	2	2	2	2	2	470533	334970	0.0735294	2	2	2	2	2	413709	310509	0.0735294	2	2	2	2	2	570385	1.54073e+06	0.0735294	2	2	2	2	2	597254	1.72482e+06	0.0735294	2	2	2	2	2	553342	1.48981e+06
			Q9H2H8	Peptidyl-prolyl cis-trans isomerase-like 3 OS=Homo sapiens OX=9606 GN=PPIL3 PE=1 SV=1	PPIL3	5	18.143	1.00155e+06	730474	0.267081	4	4	4	4	5	1.13517e+06	808125	0.267081	4	4	4	4	5	1.21515e+06	912026	0.186335	3	3	3	3	4	1.37702e+06	3.71963e+06	0.26087	4	4	4	4	4	1.09512e+06	3.16262e+06	0.26087	4	4	4	4	4	1.57672e+06	4.24515e+06
			Q15717	ELAV-like protein 1 OS=Homo sapiens OX=9606 GN=ELAVL1 PE=1 SV=2	ELAVL1	13	36.069	5.21014e+06	3.79997e+06	0.122699	4	4	4	4	7	5.30437e+06	3.77615e+06	0.122699	4	4	4	4	7	5.62329e+06	4.22055e+06	0.122699	4	4	4	4	7	5.73697e+06	1.54968e+07	0.337423	10	10	10	10	12	6.46961e+06	1.86837e+07	0.392638	11	11	11	11	14	7.1171e+06	1.9162e+07
			P36954	DNA-directed RNA polymerase II subunit RPB9 OS=Homo sapiens OX=9606 GN=POLR2I PE=1 SV=1	POLR2I	2	14.514	423226	308676	0.056	1	1	1	1	1	513710	365708	0.056	1	1	1	1	1	572605	429768	0.056	1	1	1	1	1	606647	1.63868e+06	0.056	1	1	1	1	1	577204	1.66692e+06	0.12	1	1	1	1	1	603402	1.62459e+06
			Q9NY61	Protein AATF OS=Homo sapiens OX=9606 GN=AATF PE=1 SV=1	AATF	3	63.094	343134	250261	0.0375	2	2	2	2	2	458714	326556	0.0375	2	2	2	2	2	547089	410617	0.0375	2	2	2	2	2	509649	1.37667e+06	0.0642857	3	3	3	3	3	517413	1.49425e+06	0.0375	2	2	2	2	2	551184	1.484e+06
			P62854	40S ribosomal protein S26 OS=Homo sapiens OX=9606 GN=RPS26 PE=1 SV=3	RPS26	5	13.007	1.10051e+07	8.02646e+06	0.252174	3	3	3	3	5	1.00833e+07	7.17824e+06	0.252174	4	4	4	4	5	1.09795e+07	8.24061e+06	0.252174	4	4	4	4	5	1.27484e+07	3.44363e+07	0.252174	3	3	3	3	3	1.18648e+07	3.42646e+07	0.252174	4	4	4	4	4	1.35786e+07	3.65588e+07
			P63244	Receptor of activated protein C kinase 1 OS=Homo sapiens OX=9606 GN=RACK1 PE=1 SV=3	RACK1	15	35.055	6.71819e+06	4.89985e+06	0.189274	8	8	8	8	11	7.01905e+06	4.99683e+06	0.167192	8	8	8	8	10	7.02205e+06	5.27039e+06	0.167192	9	9	9	9	13	8.43167e+06	2.27757e+07	0.37224	16	16	16	16	21	7.88078e+06	2.27591e+07	0.337539	13	13	13	13	17	8.36801e+06	2.25299e+07
			P62241	40S ribosomal protein S8 OS=Homo sapiens OX=9606 GN=RPS8 PE=1 SV=2	RPS8	15	24.19	1.71382e+08	1.24996e+08	0.418269	10	10	10	10	27	1.83543e+08	1.30663e+08	0.423077	12	12	13	13	31	1.8004e+08	1.35129e+08	0.423077	12	12	13	13	29	2.10905e+08	5.69699e+08	0.485577	15	15	17	17	37	2.03325e+08	5.87186e+08	0.485577	15	15	17	17	37	2.20115e+08	5.92634e+08
			Q9NUD5	Zinc finger CCHC domain-containing protein 3 OS=Homo sapiens OX=9606 GN=ZCCHC3 PE=1 SV=2	ZCCHC3	5	43.52	306547	223577	0.0645161	2	2	2	2	2	270552	192605	0.057072	2	2	2	2	2	262718	197183	0.0397022	1	1	1	1	1	410203	1.10805e+06	0.109181	4	4	4	4	4	283595	819001	0.0694789	2	2	2	2	2	311155	837751
			Q13951	Core-binding factor subunit beta OS=Homo sapiens OX=9606 GN=CBFB PE=1 SV=2	CBFB	4	21.495	624221	455270	0.043956	1	1	1	1	1	696823	496065	0.126374	2	2	2	2	2	679284	509835	0.131868	2	2	2	2	2	919228	2.48303e+06	0.126374	2	2	2	2	2	681415	1.96787e+06	0.126374	2	2	2	2	2	779815	2.09957e+06
			P08670	Vimentin OS=Homo sapiens OX=9606 GN=VIM PE=1 SV=4	VIM	29	53.619	5.07526e+06	3.70159e+06	0.281116	14	12	14	12	19	5.4321e+06	3.86709e+06	0.356223	17	15	17	15	21	5.32788e+06	3.99883e+06	0.334764	16	14	16	14	20	5.90472e+06	1.59499e+07	0.412017	20	18	20	18	26	6.16058e+06	1.77913e+07	0.414163	19	17	19	17	21	6.67007e+06	1.79584e+07
			P68371	Tubulin beta-4B chain OS=Homo sapiens OX=9606 GN=TUBB4B PE=1 SV=1	TUBB4B	3	49.799	459487	335122	0.119101	5	1	5	1	6	454429	323506	0.119101	5	1	5	1	8	449768	337572	0.119101	5	1	5	1	6	502004	1.35602e+06	0.226966	9	1	9	1	12	517125	1.49342e+06	0.2	8	1	8	1	12	592811	1.59608e+06
			Q8N3X1	Formin-binding protein 4 OS=Homo sapiens OX=9606 GN=FNBP4 PE=1 SV=3	FNBP4	11	110.198	30985	0	0	0	0	0	0	0	32577.6	0	0	0	0	0	0	0	32956.9	0	0	0	0	0	0	0	37124.7	100282	0.0127827	1	1	1	1	1	31929.8	92210.6	0.0127827	1	1	1	1	1	45756.3	123194
			O94887	FERM, ARHGEF and pleckstrin domain-containing protein 2 OS=Homo sapiens OX=9606 GN=FARP2 PE=1 SV=3	FARP2	1	119.813	12284.5	8959.56	0.0132827	2	2	2	2	2	32577.6	0	0.00948767	1	1	1	1	1	14873.8	11163.5	0.0208729	2	2	2	2	2	23034.7	62221.6	0.00664137	1	1	1	1	1	19950.7	57616	0	0	0	0	0	0	21099	56806.6
			O75691	Small subunit processome component 20 homolog OS=Homo sapiens OX=9606 GN=UTP20 PE=1 SV=3	UTP20	30	318.182	558523	407353	0.0405745	12	12	12	12	12	579542	412574	0.0459605	14	14	14	14	14	617793	463684	0.0283662	9	9	9	9	9	714655	1.93044e+06	0.0771993	23	23	23	23	24	660718	1.9081e+06	0.0807899	24	24	24	24	26	686236	1.84761e+06
			Q9Y277	Voltage-dependent anion-selective channel protein 3 OS=Homo sapiens OX=9606 GN=VDAC3 PE=1 SV=1	VDAC3	7	30.639	1.92218e+06	1.40192e+06	0.151943	5	5	5	5	5	2.7151e+06	1.93287e+06	0.151943	5	5	5	5	6	2.80238e+06	2.10332e+06	0.257951	7	7	7	7	7	2.5682e+06	6.93727e+06	0.257951	6	6	6	6	8	2.83969e+06	8.20078e+06	0.257951	6	6	6	6	9	3.20847e+06	8.63846e+06
			Q9NWS8	Required for meiotic nuclear division protein 1 homolog OS=Homo sapiens OX=9606 GN=RMND1 PE=1 SV=2	RMND1	2	51.571	30985	0	0	0	0	0	0	0	32577.6	0	0	0	0	0	0	0	32956.9	0	0	0	0	0	0	0	27567.6	74465.9	0.0556793	2	2	2	2	2	38441.3	111016	0.0244989	1	1	1	1	1	50086.7	134853
			Q56NI9	N-acetyltransferase ESCO2 OS=Homo sapiens OX=9606 GN=ESCO2 PE=1 SV=1	ESCO2	13	68.264	655355	477977	0.093178	6	6	6	6	7	825105	587388	0.134775	8	8	8	8	9	820889	616117	0.0898502	6	6	6	6	7	858734	2.31962e+06	0.144759	8	8	8	8	9	910352	2.62902e+06	0.181364	10	10	10	10	11	901528	2.42726e+06
			O60828	Polyglutamine-binding protein 1 OS=Homo sapiens OX=9606 GN=PQBP1 PE=1 SV=1	PQBP1	3	30.454	174142	127009	0	0	0	0	0	0	216936	154436	0	0	0	0	0	0	266695	200167	0.0339623	1	1	1	1	1	282207	762301	0	0	0	0	0	0	231006	667126	0	0	0	0	0	0	244951	659504
			Q9UJS0	Electrogenic aspartate/glutamate antiporter SLC25A13, mitochondrial OS=Homo sapiens OX=9606 GN=SLC25A13 PE=1 SV=2	SLC25A13	31	74.129	2.25056e+07	1.64142e+07	0.226667	19	14	19	14	37	2.26769e+07	1.61436e+07	0.247407	21	15	21	15	37	2.3689e+07	1.77798e+07	0.257778	21	15	21	15	37	2.56324e+07	6.92387e+07	0.354074	29	22	29	22	53	2.60132e+07	7.5124e+07	0.365926	30	23	30	23	50	2.87371e+07	7.73714e+07
			P59923	Zinc finger protein 445 OS=Homo sapiens OX=9606 GN=ZNF445 PE=1 SV=1	ZNF445	3	118.887	30985	0	0	0	0	0	0	0	32577.6	0	0	0	0	0	0	0	32956.9	0	0	0	0	0	0	0	31691.1	85604.4	0.0174588	2	1	2	1	2	39556.8	114237	0.0174588	2	1	2	1	3	42037.2	113181
			O75165	DnaJ homolog subfamily C member 13 OS=Homo sapiens OX=9606 GN=DNAJC13 PE=1 SV=5	DNAJC13	3	254.252	8243.81	6012.55	0.00401248	1	1	1	1	1	9058.93	6449.01	0.00401248	1	1	1	1	1	8529.42	6401.75	0.00757914	2	2	2	2	2	8901.18	24044	0	0	0	0	0	0	11054.7	31925.1	0	0	0	0	0	0	10217.7	27510.1
			O43143	ATP-dependent RNA helicase DHX15 OS=Homo sapiens OX=9606 GN=DHX15 PE=1 SV=2	DHX15	32	90.875	1.15547e+07	8.42733e+06	0.186164	16	16	16	16	24	1.15477e+07	8.22078e+06	0.191195	19	18	19	18	27	1.38719e+07	1.04115e+07	0.23522	21	20	21	20	29	1.44492e+07	3.90303e+07	0.277987	30	28	30	28	48	1.34244e+07	3.87685e+07	0.296855	31	29	31	29	48	1.49801e+07	4.03323e+07
			Q96LU5	Mitochondrial inner membrane protease subunit 1 OS=Homo sapiens OX=9606 GN=IMMP1L PE=2 SV=1	IMMP1L	2	18.492	647032	471906	0	0	0	0	0	0	760636	541493	0.0542169	1	1	1	1	2	589913	442758	0.120482	2	2	2	2	3	784914	2.12022e+06	0.0542169	1	1	1	1	2	721684	2.08417e+06	0.0542169	1	1	1	1	1	802476	2.16058e+06
			Q8N1G2	Cap-specific mRNA (nucleoside-2'-O-)-methyltransferase 1 OS=Homo sapiens OX=9606 GN=CMTR1 PE=1 SV=1	CMTR1	4	95.26	26398.9	19253.8	0.00838323	1	1	1	1	1	46526.6	33122	0	0	0	0	0	0	42218.8	31687.3	0	0	0	0	0	0	42085.5	113682	0	0	0	0	0	0	40727.8	117619	0	0	0	0	0	0	47067.7	126725
			Q9NQS7	Inner centromere protein OS=Homo sapiens OX=9606 GN=INCENP PE=1 SV=3	INCENP	7	105.365	549695	400915	0.0272331	3	3	3	3	3	721266	513466	0.037037	5	5	5	5	6	700824	526002	0.0381264	5	5	5	5	5	738110	1.99379e+06	0.0544662	7	7	7	7	7	739709	2.13622e+06	0.0544662	8	8	8	8	9	789758	2.12633e+06
			P49848	Transcription initiation factor TFIID subunit 6 OS=Homo sapiens OX=9606 GN=TAF6 PE=1 SV=1	TAF6	4	72.623	247221	180308	0.0398818	3	3	3	3	3	305978	217824	0.0590842	4	4	4	4	4	278561	209074	0.0472674	3	3	3	3	3	334083	902429	0.0310192	2	2	2	2	2	322318	930829	0.0310192	2	2	2	2	2	302833	815346
			Q99569	Plakophilin-4 OS=Homo sapiens OX=9606 GN=PKP4 PE=1 SV=2	PKP4	4	131.787	27141.3	19795.3	0.00838926	1	1	1	1	1	37753.7	26876.7	0.00838926	1	1	1	1	1	38347.2	28781.4	0.00838926	1	1	1	1	1	34886.4	94235.7	0.0260067	3	3	3	3	3	42536.6	122842	0.0310403	3	3	3	3	3	40437.5	108873
			Q9H9F9	Actin-related protein 5 OS=Homo sapiens OX=9606 GN=ACTR5 PE=1 SV=2	ACTR5	1	68.254	71685.7	52283.3	0	0	0	0	0	0	81668.3	58139.3	0.0131796	1	1	1	1	1	69090.1	51855.5	0.0197694	1	1	1	1	1	76178.4	205774	0.0444811	3	3	3	3	3	71269.8	205822	0.0428336	3	3	3	3	3	112807	303719
			O00303	Eukaryotic translation initiation factor 3 subunit F OS=Homo sapiens OX=9606 GN=EIF3F PE=1 SV=1	EIF3F	5	37.54	175753	128184	0.022409	1	1	1	1	1	255897	182172	0.022409	1	1	1	1	1	348103	261268	0.0420168	2	2	2	2	2	264893	715534	0.022409	1	1	1	1	1	306435	884959	0.022409	1	1	1	1	1	291040	783594
			Q9Y383	Putative RNA-binding protein Luc7-like 2 OS=Homo sapiens OX=9606 GN=LUC7L2 PE=1 SV=2	LUC7L2	28	46.486	7.67642e+07	5.59873e+07	0.313776	21	15	22	16	59	9.24239e+07	6.57962e+07	0.313776	23	16	24	17	68	9.02928e+07	6.77691e+07	0.316327	23	16	25	18	65	9.87566e+07	2.66763e+08	0.372449	23	17	24	18	52	1.00939e+08	2.91505e+08	0.372449	23	16	24	17	47	9.66611e+07	2.60249e+08
			Q15006	ER membrane protein complex subunit 2 OS=Homo sapiens OX=9606 GN=EMC2 PE=1 SV=1	EMC2	5	34.811	1.29707e+06	946006	0.124579	4	4	4	4	4	1.98307e+06	1.41174e+06	0.138047	4	4	4	4	4	1.71079e+06	1.28403e+06	0.161616	5	5	5	5	5	1.93422e+06	5.22475e+06	0.161616	5	5	5	5	5	1.72999e+06	4.99606e+06	0.178451	5	5	5	5	5	1.97473e+06	5.31673e+06
			O00767	Stearoyl-CoA desaturase OS=Homo sapiens OX=9606 GN=SCD PE=1 SV=2	SCD	2	41.496	650404	474366	0.0362117	1	1	1	1	1	623458	443837	0.0362117	1	1	1	1	1	594378	446109	0.0362117	1	1	1	1	1	683956	1.84751e+06	0.0362117	1	1	1	1	1	693013	2.00136e+06	0.0696379	2	2	2	2	2	757871	2.04048e+06
			P62847	40S ribosomal protein S24 OS=Homo sapiens OX=9606 GN=RPS24 PE=1 SV=1	RPS24	13	15.413	3.30612e+07	2.41128e+07	0.142857	6	6	6	6	16	3.50162e+07	2.49278e+07	0.142857	8	8	8	8	19	3.74866e+07	2.81355e+07	0.142857	9	9	9	9	21	3.47649e+07	9.39074e+07	0.142857	9	9	9	9	17	4.15695e+07	1.2005e+08	0.142857	7	7	7	7	17	4.45975e+07	1.20074e+08
			Q99590	Protein SCAF11 OS=Homo sapiens OX=9606 GN=SCAF11 PE=1 SV=2	SCAF11	22	164.551	822886	600164	0.0669856	9	9	9	9	11	864211	615228	0.0806562	10	10	10	10	12	914424	686320	0.103896	14	14	14	14	16	985284	2.66146e+06	0.112782	16	16	16	16	18	950945	2.74625e+06	0.103896	15	15	15	15	17	1.02965e+06	2.77222e+06
			Q9UJX3	Anaphase-promoting complex subunit 7 OS=Homo sapiens OX=9606 GN=ANAPC7 PE=1 SV=5	ANAPC7	1	63.093	30985	0	0.0212389	1	1	1	1	1	32577.6	0	0	0	0	0	0	0	32956.9	0	0	0	0	0	0	0	36854.1	99550.7	0.0283186	2	2	2	2	2	36601.4	105702	0.0283186	2	2	2	2	2	36327.7	97808.4
			P07437	Tubulin beta chain OS=Homo sapiens OX=9606 GN=TUBB PE=1 SV=2	TUBB	16	49.639	5.80394e+06	4.23305e+06	0.157658	6	1	6	1	8	5.95458e+06	4.23904e+06	0.157658	7	1	7	1	10	6.15877e+06	4.62246e+06	0.157658	6	1	6	1	8	6.62755e+06	1.79024e+07	0.265766	10	1	10	1	13	6.70472e+06	1.93627e+07	0.238739	10	1	10	1	15	7.05324e+06	1.89901e+07
			Q12797	Aspartyl/asparaginyl beta-hydroxylase OS=Homo sapiens OX=9606 GN=ASPH PE=1 SV=3	ASPH	5	85.809	428485	312511	0.025066	2	2	2	2	2	537810	382865	0.0369393	3	3	3	3	3	495101	371598	0.0237467	2	2	2	2	2	536402	1.44894e+06	0.0237467	2	2	2	2	2	522069	1.50769e+06	0.0237467	2	2	2	2	2	599855	1.61504e+06
			P08238	Heat shock protein HSP 90-beta OS=Homo sapiens OX=9606 GN=HSP90AB1 PE=1 SV=4	HSP90AB1	6	83.212	289712	211299	0.0732044	5	2	5	2	5	342906	244113	0.0745856	5	3	5	3	5	349210	262099	0.070442	5	3	5	3	5	388485	1.04938e+06	0.0870166	6	3	6	3	7	360995	1.04252e+06	0.0593923	4	2	4	2	5	361053	972094
			O75643	U5 small nuclear ribonucleoprotein 200 kDa helicase OS=Homo sapiens OX=9606 GN=SNRNP200 PE=1 SV=2	SNRNP200	101	244.353	1.19425e+07	8.71013e+06	0.221442	56	56	56	56	72	1.27516e+07	9.07783e+06	0.215356	54	54	54	54	72	1.38038e+07	1.03604e+07	0.236891	59	59	59	59	86	1.43446e+07	3.87477e+07	0.361891	86	86	87	87	127	1.39216e+07	4.02046e+07	0.368914	85	85	86	86	123	1.53598e+07	4.13545e+07
			Q9UBQ5	Eukaryotic translation initiation factor 3 subunit K OS=Homo sapiens OX=9606 GN=EIF3K PE=1 SV=1	EIF3K	2	25.043	30985	0	0.0504587	1	1	1	1	1	32577.6	0	0.0504587	1	1	1	1	1	32956.9	0	0.0504587	1	1	1	1	1	21043.5	56843	0	0	0	0	0	0	43134.4	124569	0	0	0	0	0	0	53268.1	143418
			P54727	UV excision repair protein RAD23 homolog B OS=Homo sapiens OX=9606 GN=RAD23B PE=1 SV=1	RAD23B	2	43.145	159478	116314	0	0	0	0	0	0	184319	131216	0.0660147	3	3	3	3	3	164645	123574	0.0464548	2	2	2	2	2	195544	528207	0.0880196	4	4	4	4	4	192737	556608	0.0660147	3	3	3	3	3	185603	499716
			Q14191	Bifunctional 3'-5' exonuclease/ATP-dependent helicase WRN OS=Homo sapiens OX=9606 GN=WRN PE=1 SV=2	WRN	6	162.357	49463.3	36075.6	0.00488827	1	1	1	1	1	64626.6	46007.4	0.0132682	2	2	2	2	2	59462.6	44629.5	0.00488827	1	1	1	1	1	57297.2	154772	0	0	0	0	0	0	68335.1	197346	0.00488827	1	1	1	1	1	69776.3	187865
			P11182	Lipoamide acyltransferase component of branched-chain alpha-keto acid dehydrogenase complex, mitochondrial OS=Homo sapiens OX=9606 GN=DBT PE=1 SV=3	DBT	5	53.453	441976	322351	0.0373444	2	2	2	2	2	536418	381874	0.0518672	3	3	3	3	3	614933	461537	0.0560166	3	3	3	3	4	555343	1.5001e+06	0.0373444	2	2	2	2	3	595575	1.71997e+06	0.0518672	3	3	3	3	4	625769	1.68481e+06
			P37108	Signal recognition particle 14 kDa protein OS=Homo sapiens OX=9606 GN=SRP14 PE=1 SV=2	SRP14	3	14.561	298209	217496	0	0	0	0	0	0	314118	223619	0	0	0	0	0	0	308143	231276	0	0	0	0	0	0	370212	1.00002e+06	0	0	0	0	0	0	271366	783683	0.102941	1	1	1	1	1	407375	1.09681e+06
			P62263	40S ribosomal protein S14 OS=Homo sapiens OX=9606 GN=RPS14 PE=1 SV=3	RPS14	8	16.263	2.02736e+08	1.47863e+08	0.364238	4	4	4	4	9	2.1506e+08	1.531e+08	0.384106	6	6	6	6	11	2.22399e+08	1.66921e+08	0.384106	6	6	6	6	10	2.41579e+08	6.52556e+08	0.384106	7	7	7	7	13	2.32534e+08	6.7154e+08	0.384106	7	7	7	7	13	2.44246e+08	6.57606e+08
			Q96P11	28S rRNA (cytosine-C(5))-methyltransferase OS=Homo sapiens OX=9606 GN=NSUN5 PE=1 SV=2	NSUN5	2	46.662	52799.4	38508.8	0.044289	2	2	2	2	2	50424.9	35897.2	0.020979	1	1	1	1	1	58462.9	43879.2	0.020979	1	1	1	1	1	45406.8	122654	0.02331	1	1	1	1	1	62171.6	179547	0.02331	1	1	1	1	1	78002.5	210013
			O75937	DnaJ homolog subfamily C member 8 OS=Homo sapiens OX=9606 GN=DNAJC8 PE=1 SV=2	DNAJC8	5	29.823	148986	108661	0.0592885	2	2	2	2	2	308648	219725	0.162055	5	5	5	5	5	277698	208426	0.15415	4	4	4	4	4	271200	732568	0.0316206	1	1	1	1	1	240929	695783	0.0316206	1	1	1	1	1	276451	744314
			P09651	Heterogeneous nuclear ribonucleoprotein A1 OS=Homo sapiens OX=9606 GN=HNRNPA1 PE=1 SV=5	HNRNPA1	19	38.723	1.44754e+07	1.05575e+07	0.244624	9	7	9	7	16	1.5586e+07	1.10956e+07	0.239247	10	8	10	8	20	1.68224e+07	1.2626e+07	0.276882	13	11	13	11	24	1.69897e+07	4.58929e+07	0.365591	17	14	17	14	29	1.64439e+07	4.74885e+07	0.365591	16	13	16	13	28	1.92036e+07	5.17035e+07
			Q9HD45	Transmembrane 9 superfamily member 3 OS=Homo sapiens OX=9606 GN=TM9SF3 PE=1 SV=2	TM9SF3	3	67.843	136559	99598.1	0.0152801	1	1	1	1	1	138716	98751.4	0.0152801	1	1	1	1	1	150254	112773	0.0152801	1	1	1	1	1	138836	375026	0.0152801	1	1	1	1	1	158386	457406	0.0152801	1	1	1	1	1	182401	491094
			O95619	YEATS domain-containing protein 4 OS=Homo sapiens OX=9606 GN=YEATS4 PE=1 SV=1	YEATS4	4	26.483	494300	360513	0.162996	4	4	4	4	4	777650	553605	0.162996	4	4	4	4	6	656143	492467	0.162996	4	4	4	4	4	679094	1.83438e+06	0.259912	7	7	7	7	7	683904	1.97506e+06	0.220264	6	6	6	6	6	758777	2.04292e+06
			O96019	Actin-like protein 6A OS=Homo sapiens OX=9606 GN=ACTL6A PE=1 SV=1	ACTL6A	14	47.43	3.78864e+06	2.76321e+06	0.128205	6	6	6	6	7	4.42895e+06	3.15295e+06	0.151515	7	7	7	7	8	4.71392e+06	3.53802e+06	0.128205	6	6	6	6	7	4.62633e+06	1.24967e+07	0.277389	12	12	12	12	13	4.68876e+06	1.35408e+07	0.228438	8	8	8	8	10	5.06081e+06	1.36257e+07
			Q6PI48	Aspartate--tRNA ligase, mitochondrial OS=Homo sapiens OX=9606 GN=DARS2 PE=1 SV=1	DARS2	4	73.516	30985	0	0	0	0	0	0	0	32577.6	0	0	0	0	0	0	0	32956.9	0	0	0	0	0	0	0	32412.4	87552.8	0.0139535	1	1	1	1	1	31126.8	89891.8	0.0139535	1	1	1	1	1	45647.2	122900
			Q15370	Elongin-B OS=Homo sapiens OX=9606 GN=ELOB PE=1 SV=1	ELOB	4	13.125	1.27999e+06	933547	0.245763	3	3	3	3	3	1.55415e+06	1.10639e+06	0.245763	3	3	3	3	4	1.25283e+06	940312	0.245763	3	3	3	3	3	1.64304e+06	4.4382e+06	0.101695	1	1	1	1	1	1.33989e+06	3.8695e+06	0.0762712	1	1	1	1	1	1.56563e+06	4.21529e+06
			Q52LR7	Enhancer of polycomb homolog 2 OS=Homo sapiens OX=9606 GN=EPC2 PE=1 SV=2	EPC2	6	91.038	120808	88110.4	0.039653	3	2	3	2	5	176902	125936	0.0408922	3	2	3	2	5	192503	144483	0.0334572	3	2	3	2	5	167935	453628	0.0346964	2	1	2	1	4	180113	520152	0.0346964	2	1	2	1	4	188080	506385
			P11021	Endoplasmic reticulum chaperone BiP OS=Homo sapiens OX=9606 GN=HSPA5 PE=1 SV=2	HSPA5	23	72.288	3.55678e+07	2.5941e+07	0.247706	17	14	17	14	21	3.79868e+07	2.70427e+07	0.249235	16	13	16	13	19	6.77842e+06	5.08753e+06	0.235474	15	13	15	13	19	2.56941e+07	6.94052e+07	0.288991	18	15	18	15	24	2.27701e+07	6.57583e+07	0.276758	18	15	18	15	24	2.12349e+07	5.71726e+07
			Q9UN37	Vacuolar protein sorting-associated protein 4A OS=Homo sapiens OX=9606 GN=VPS4A PE=1 SV=1	VPS4A	2	48.867	30985	0	0	0	0	0	0	0	32577.6	0	0	0	0	0	0	0	32956.9	0	0	0	0	0	0	0	33918.7	91621.5	0.0549199	2	2	2	2	2	35387.8	102197	0.0549199	2	2	2	2	2	36989.6	99590.4
			Q8N163	Cell cycle and apoptosis regulator protein 2 OS=Homo sapiens OX=9606 GN=CCAR2 PE=1 SV=2	CCAR2	7	102.838	183387	133752	0.0260022	2	2	2	2	2	224882	160093	0.0422535	3	3	3	3	3	233590	175321	0.0422535	3	3	3	3	3	226233	611105	0.0487541	4	4	4	4	4	239578	691883	0.0606717	5	5	5	5	5	236418	636528
			P17676	CCAAT/enhancer-binding protein beta OS=Homo sapiens OX=9606 GN=CEBPB PE=1 SV=2	CEBPB	2	36.083	588648	429325	0.0289855	1	1	1	1	1	590055	420058	0.0898551	3	3	3	3	3	572681	429825	0.0289855	1	1	1	1	1	660904	1.78524e+06	0.0666667	2	2	2	2	2	599700	1.73189e+06	0.0666667	2	2	2	2	2	658492	1.77292e+06
			P62701	40S ribosomal protein S4, X isoform OS=Homo sapiens OX=9606 GN=RPS4X PE=1 SV=2	RPS4X	23	29.579	1.41061e+08	1.02882e+08	0.425856	16	16	16	16	38	1.51211e+08	1.07646e+08	0.406844	18	18	18	18	39	1.58534e+08	1.18988e+08	0.425856	18	18	18	18	35	1.69497e+08	4.57847e+08	0.437262	20	20	20	20	50	1.59099e+08	4.59464e+08	0.509506	21	21	21	21	51	1.64193e+08	4.42071e+08
			Q8WUZ0	B-cell CLL/lymphoma 7 protein family member C OS=Homo sapiens OX=9606 GN=BCL7C PE=1 SV=3	BCL7C	2	23.454	310671	226585	0.046083	1	1	1	1	1	398350	283584	0.046083	1	1	1	1	1	415656	311970	0.101382	2	2	2	2	2	426350	1.15166e+06	0.101382	2	2	2	2	2	370466	1.06988e+06	0.046083	1	1	1	1	1	424598	1.14318e+06
			Q6P2Q9	Pre-mRNA-processing-splicing factor 8 OS=Homo sapiens OX=9606 GN=PRPF8 PE=1 SV=2	PRPF8	105	273.427	1.14735e+07	8.36809e+06	0.206424	61	61	61	61	88	1.21378e+07	8.64087e+06	0.20257	63	63	63	63	93	1.27259e+07	9.55137e+06	0.233833	69	69	69	69	100	1.32749e+07	3.58583e+07	0.333619	94	94	94	94	135	1.27086e+07	3.67015e+07	0.3606	95	95	95	95	136	1.36627e+07	3.67852e+07
			Q9NPL8	Complex I assembly factor TIMMDC1, mitochondrial OS=Homo sapiens OX=9606 GN=TIMMDC1 PE=1 SV=2	TIMMDC1	4	32.158	1.01017e+06	736761	0.0912281	3	3	3	3	3	1.15704e+06	823691	0.0912281	3	3	3	3	3	1.02295e+06	767772	0.0666667	2	2	2	2	2	1.05511e+06	2.85007e+06	0.0912281	3	3	3	3	3	1.10842e+06	3.20102e+06	0.0912281	3	3	3	3	3	1.3248e+06	3.56688e+06
			P62318	Small nuclear ribonucleoprotein Sm D3 OS=Homo sapiens OX=9606 GN=SNRPD3 PE=1 SV=1	SNRPD3	5	13.907	7.75658e+07	5.65719e+07	0.31746	3	3	3	3	13	7.77326e+07	5.53375e+07	0.31746	5	5	6	6	14	9.1844e+07	6.89334e+07	0.31746	5	5	6	6	17	8.29793e+07	2.24145e+08	0.31746	5	5	6	6	18	8.9486e+07	2.58428e+08	0.31746	5	5	6	6	16	9.60863e+07	2.58702e+08
			Q8IYD8	Fanconi anemia group M protein OS=Homo sapiens OX=9606 GN=FANCM PE=1 SV=2	FANCM	2	232.045	32247.3	23519.3	0.00341797	1	1	1	1	1	37833.9	26933.8	0.00683594	2	2	2	2	2	39290.8	29489.6	0	0	0	0	0	0	39176	105823	0.00341797	1	1	1	1	1	42031.7	121384	0.00341797	1	1	1	1	1	37250.4	100292
			Q8WUA4	General transcription factor 3C polypeptide 2 OS=Homo sapiens OX=9606 GN=GTF3C2 PE=1 SV=2	GTF3C2	2	100.616	155225	113212	0.00768386	1	1	1	1	1	149707	106576	0.00768386	1	1	1	1	1	141282	106039	0.00768386	1	1	1	1	1	150495	406520	0.0296378	3	3	3	3	4	153115	442183	0.0296378	3	3	3	3	3	181993	489997
			O43172	U4/U6 small nuclear ribonucleoprotein Prp4 OS=Homo sapiens OX=9606 GN=PRPF4 PE=1 SV=2	PRPF4	21	58.412	4.18744e+06	3.05407e+06	0.1341	8	8	8	8	10	4.62729e+06	3.29414e+06	0.157088	10	10	10	10	12	5.35893e+06	4.02213e+06	0.176245	11	11	11	11	14	5.05018e+06	1.36416e+07	0.323755	17	17	17	17	21	5.07672e+06	1.46612e+07	0.423372	20	20	20	20	25	5.09115e+06	1.37074e+07
			P53350	Serine/threonine-protein kinase PLK1 OS=Homo sapiens OX=9606 GN=PLK1 PE=1 SV=1	PLK1	8	68.212	706104	514991	0.0497512	3	3	3	3	3	803523	572024	0.0497512	3	3	3	3	4	802611	602398	0.0613599	4	4	4	4	4	863106	2.33143e+06	0.0945274	6	6	6	6	7	780636	2.25441e+06	0.0729685	5	5	5	5	5	848415	2.28426e+06
			Q6P4R8	Nuclear factor related to kappa-B-binding protein OS=Homo sapiens OX=9606 GN=NFRKB PE=1 SV=2	NFRKB	7	138.915	130168	94937	0.026174	3	3	3	3	3	156132	111149	0.0161663	3	3	3	3	3	116185	87202.1	0.0138568	2	2	2	2	2	141831	383115	0.0408006	5	5	5	5	5	139480	402809	0.0331024	4	4	4	4	4	149290	401946
			P78347	General transcription factor II-I OS=Homo sapiens OX=9606 GN=GTF2I PE=1 SV=2	GTF2I	11	112.346	374861	273401	0.0380762	4	4	4	4	4	441571	314353	0.0390782	4	4	4	4	4	358691	269215	0.0380762	4	4	4	4	5	426481	1.15202e+06	0.0781563	8	8	8	8	9	412235	1.1905e+06	0.0701403	7	7	7	7	8	419414	1.12923e+06
			Q5H8A4	GPI ethanolamine phosphate transferase 2 OS=Homo sapiens OX=9606 GN=PIGG PE=1 SV=1	PIGG	4	108.103	142099	103638	0.00813835	1	1	1	1	1	153187	109053	0.00813835	1	1	1	1	1	144012	108088	0.00813835	1	1	1	1	1	153522	414695	0.0193286	2	2	2	2	2	145124	419106	0.0335707	3	3	3	3	3	174551	469959
			O94874	E3 UFM1-protein ligase 1 OS=Homo sapiens OX=9606 GN=UFL1 PE=1 SV=2	UFL1	2	89.54	66177.9	48266.2	0.0453401	3	3	3	3	3	19954.6	14205.6	0.0428212	3	3	3	3	3	36586.1	27459.7	0.0453401	3	3	3	3	3	30292.4	81826.3	0	0	0	0	0	0	43343.4	125172	0	0	0	0	0	0	45045.3	121280
			Q9BQ04	RNA-binding protein 4B OS=Homo sapiens OX=9606 GN=RBM4B PE=1 SV=1	RBM4B	6	40.124	864450	630479	0.091922	4	4	4	4	4	739999	526802	0.142061	6	6	6	6	7	980968	736264	0.0891365	4	4	4	4	4	904459	2.44314e+06	0.116992	5	5	5	5	5	876194	2.53038e+06	0.0947075	4	4	4	4	4	966078	2.60106e+06
			Q9Y230	RuvB-like 2 OS=Homo sapiens OX=9606 GN=RUVBL2 PE=1 SV=3	RUVBL2	19	51.125	7.88609e+06	5.75165e+06	0.205184	9	9	9	9	11	8.40948e+06	5.98667e+06	0.203024	10	10	10	10	13	8.96584e+06	6.72929e+06	0.228942	12	12	12	12	15	8.6586e+06	2.33887e+07	0.37581	17	17	17	17	18	8.96834e+06	2.58999e+07	0.403888	18	18	18	18	20	9.33683e+06	2.51384e+07
			P04183	Thymidine kinase, cytosolic OS=Homo sapiens OX=9606 GN=TK1 PE=1 SV=2	TK1	4	25.452	177479	129443	0.042735	1	1	1	1	1	222462	158370	0.042735	1	1	1	1	1	207570	155792	0.042735	1	1	1	1	1	230612	622933	0.042735	1	1	1	1	1	186991	540014	0.042735	1	1	1	1	1	229823	618772
			Q8N3C0	Activating signal cointegrator 1 complex subunit 3 OS=Homo sapiens OX=9606 GN=ASCC3 PE=1 SV=3	ASCC3	22	251.301	866158	631724	0.0672116	17	17	17	17	20	922505	656727	0.0735695	18	18	18	18	20	1.0022e+06	752201	0.0835604	21	21	21	21	25	1.05802e+06	2.85794e+06	0.0263397	6	6	6	6	6	895100	2.58498e+06	0.0381471	9	9	9	9	9	1.01877e+06	2.74291e+06
			Q9H3K6	BolA-like protein 2 OS=Homo sapiens OX=9606 GN=BOLA2B PE=1 SV=1	BOLA2; BOLA2B	3	10.11	30985	0	0	0	0	0	0	0	32577.6	0	0	0	0	0	0	0	32956.9	0	0	0	0	0	0	0	12070.8	0	0	0	0	0	0	0	35727.7	103179	0	0	0	0	0	0	91782.1	247113
			Q7Z2W4	Zinc finger CCCH-type antiviral protein 1 OS=Homo sapiens OX=9606 GN=ZC3HAV1 PE=1 SV=3	ZC3HAV1	10	101.367	571225	416618	0.107539	8	8	8	8	9	674166	479936	0.0964523	7	7	7	7	8	688400	516678	0.0964523	7	7	7	7	8	678316	1.83228e+06	0.117517	8	8	8	8	9	642709	1.85609e+06	0.113082	8	8	8	8	10	721392	1.94227e+06
			P52272	Heterogeneous nuclear ribonucleoprotein M OS=Homo sapiens OX=9606 GN=HNRNPM PE=1 SV=3	HNRNPM	67	77.464	3.44906e+07	2.51554e+07	0.223288	18	18	19	19	32	2.52443e+07	1.79713e+07	0.231507	19	19	20	20	31	2.61909e+07	1.96575e+07	0.232877	19	19	21	21	30	3.09035e+07	8.3477e+07	0.549315	60	60	62	62	104	3.00609e+07	8.68133e+07	0.594521	63	63	66	66	100	2.90343e+07	7.81717e+07
			P26368	Splicing factor U2AF 65 kDa subunit OS=Homo sapiens OX=9606 GN=U2AF2 PE=1 SV=4	U2AF2	17	53.467	4.49783e+07	3.28045e+07	0.126316	8	8	8	8	19	4.8877e+07	3.47953e+07	0.126316	9	9	9	9	22	5.57309e+07	4.18287e+07	0.187368	13	13	13	13	28	5.03573e+07	1.36026e+08	0.246316	15	15	15	15	36	5.15889e+07	1.48985e+08	0.246316	13	13	13	13	40	5.56542e+07	1.49843e+08
			P62081	40S ribosomal protein S7 OS=Homo sapiens OX=9606 GN=RPS7 PE=1 SV=1	RPS7	8	22.113	3.78741e+07	2.76231e+07	0.128866	3	3	3	3	5	4.40786e+07	3.13794e+07	0.175258	4	4	4	4	7	4.30235e+07	3.22912e+07	0.175258	4	4	4	4	7	4.49836e+07	1.2151e+08	0.293814	6	6	6	6	9	4.32948e+07	1.25032e+08	0.391753	7	7	7	7	10	4.33349e+07	1.16674e+08
			Q01130	Serine/arginine-rich splicing factor 2 OS=Homo sapiens OX=9606 GN=SRSF2 PE=1 SV=4	SRSF2	6	25.461	1.86751e+07	1.36205e+07	0.0995475	3	1	3	1	5	2.19586e+07	1.56322e+07	0.0678733	2	0	2	0	5	2.03923e+07	1.53054e+07	0.0678733	2	0	2	0	5	2.24389e+07	6.06123e+07	0.149321	4	2	4	2	7	2.11751e+07	6.11519e+07	0.226244	5	3	5	3	10	2.06573e+07	5.56175e+07
			Q9BW27	Nuclear pore complex protein Nup85 OS=Homo sapiens OX=9606 GN=NUP85 PE=1 SV=1	NUP85	15	74.971	3.27598e+06	2.3893e+06	0.129573	7	7	7	7	11	3.09537e+06	2.20358e+06	0.129573	7	7	7	7	9	3.58438e+06	2.69025e+06	0.129573	7	7	7	7	10	3.35309e+06	9.0574e+06	0.1875	10	10	10	10	15	3.48496e+06	1.00643e+07	0.207317	11	11	11	11	17	3.61042e+06	9.72065e+06
			Q99567	Nuclear pore complex protein Nup88 OS=Homo sapiens OX=9606 GN=NUP88 PE=1 SV=2	NUP88	18	83.489	4.69147e+06	3.42168e+06	0.1417	12	12	12	12	14	4.76071e+06	3.38913e+06	0.1417	13	13	13	13	15	5.1663e+06	3.87755e+06	0.1417	12	12	12	12	14	4.97252e+06	1.34318e+07	0.167341	12	12	12	12	13	4.94834e+06	1.42904e+07	0.213225	14	14	14	14	15	5.42809e+06	1.46145e+07
			O75528	Transcriptional adapter 3 OS=Homo sapiens OX=9606 GN=TADA3 PE=1 SV=1	TADA3	2	48.872	52147.1	38033	0	0	0	0	0	0	76710.9	54610.2	0	0	0	0	0	0	69182	51924.4	0	0	0	0	0	0	62794.2	169621	0	0	0	0	0	0	63189.1	182485	0	0	0	0	0	0	80553.3	216881
			Q9H019	Mitochondrial fission regulator 1-like OS=Homo sapiens OX=9606 GN=MTFR1L PE=1 SV=2	MTFR1L	4	31.937	376969	274939	0.0958904	2	2	2	2	2	598018	425726	0.123288	3	3	3	3	3	839851	630348	0.0958904	2	2	2	2	2	659764	1.78216e+06	0.0410959	1	1	1	1	1	507029	1.46426e+06	0.0684932	2	2	2	2	2	647291	1.74276e+06
			Q99623	Prohibitin-2 OS=Homo sapiens OX=9606 GN=PHB2 PE=1 SV=2	PHB2	5	33.276	671656	489866	0.0635452	2	2	2	2	2	732399	521392	0.0635452	2	2	2	2	2	708724	531932	0.0635452	2	2	2	2	2	679065	1.8343e+06	0.0936455	3	3	3	3	3	722693	2.08708e+06	0.0936455	3	3	3	3	3	799865	2.15355e+06
			Q9Y265	RuvB-like 1 OS=Homo sapiens OX=9606 GN=RUVBL1 PE=1 SV=1	RUVBL1	19	50.196	7.53081e+06	5.49252e+06	0.157895	8	8	8	8	9	7.79347e+06	5.54814e+06	0.212719	9	9	9	9	11	8.41212e+06	6.3137e+06	0.243421	11	11	11	11	13	7.65497e+06	2.06777e+07	0.423246	17	17	17	17	21	8.14113e+06	2.35109e+07	0.405702	15	15	15	15	20	8.79103e+06	2.36689e+07
			Q96DI7	U5 small nuclear ribonucleoprotein 40 kDa protein OS=Homo sapiens OX=9606 GN=SNRNP40 PE=1 SV=1	SNRNP40	17	39.286	2.21606e+07	1.61627e+07	0.260504	10	10	10	10	12	2.50916e+07	1.78626e+07	0.260504	12	12	12	12	15	2.47496e+07	1.85758e+07	0.260504	12	12	12	12	16	2.43704e+07	6.58297e+07	0.378151	13	13	13	13	18	2.37772e+07	6.86667e+07	0.512605	14	14	14	14	18	2.60118e+07	7.00338e+07
			Q15545	Transcription initiation factor TFIID subunit 7 OS=Homo sapiens OX=9606 GN=TAF7 PE=1 SV=1	TAF7	2	40.234	91455.7	66702.4	0.025788	1	1	1	1	1	223650	159216	0.0458453	2	2	2	2	2	111473	83665.6	0.0458453	2	2	2	2	2	131961	356456	0.025788	1	1	1	1	1	124395	359241	0.0458453	2	2	2	2	2	150748	405872
			O75820	Zinc finger protein 189 OS=Homo sapiens OX=9606 GN=ZNF189 PE=1 SV=2	ZNF189	1	72.929	30985	0	0	0	0	0	0	0	32577.6	0	0	0	0	0	0	0	32956.9	0	0	0	0	0	0	0	32300.2	87249.6	0.0127796	1	1	1	1	1	32662.8	94327.5	0.014377	1	0	1	0	1	34159.6	91970.8
			Q9BX10	GTP-binding protein 2 OS=Homo sapiens OX=9606 GN=GTPBP2 PE=1 SV=1	GTPBP2	9	65.727	1.85459e+06	1.35262e+06	0.111296	7	7	7	7	7	2.06464e+06	1.46981e+06	0.107973	7	7	7	7	7	1.98207e+06	1.48764e+06	0.0780731	5	5	5	5	5	1.97892e+06	5.34549e+06	0.0946844	6	6	6	6	6	1.90975e+06	5.5152e+06	0.0797342	5	5	5	5	5	2.16677e+06	5.8338e+06
			Q02978	Mitochondrial 2-oxoglutarate/malate carrier protein OS=Homo sapiens OX=9606 GN=SLC25A11 PE=1 SV=3	SLC25A11	12	34.04	2.94837e+06	2.15037e+06	0.0828025	5	5	5	5	8	3.60615e+06	2.5672e+06	0.0828025	5	5	5	5	8	3.72279e+06	2.79413e+06	0.0541401	4	4	4	4	7	3.2788e+06	8.85674e+06	0.299363	12	12	12	12	18	3.37097e+06	9.7351e+06	0.264331	9	9	9	9	13	3.85295e+06	1.03736e+07
			O75489	NADH dehydrogenase [ubiquinone] iron-sulfur protein 3, mitochondrial OS=Homo sapiens OX=9606 GN=NDUFS3 PE=1 SV=1	NDUFS3	6	30.223	1.72243e+06	1.25624e+06	0.147727	4	4	4	4	4	2.05391e+06	1.46217e+06	0.147727	4	4	4	4	4	2.12961e+06	1.59837e+06	0.106061	3	3	3	3	3	1.6868e+06	4.55641e+06	0.189394	4	4	4	4	7	2.02994e+06	5.86231e+06	0.189394	5	5	5	5	8	2.35252e+06	6.3339e+06
			O94906	Pre-mRNA-processing factor 6 OS=Homo sapiens OX=9606 GN=PRPF6 PE=1 SV=1	PRPF6	55	106.858	1.24461e+07	9.07744e+06	0.365569	40	40	40	40	51	1.36944e+07	9.74896e+06	0.367694	41	41	41	41	52	1.49775e+07	1.12414e+07	0.356004	42	42	43	43	58	1.3848e+07	3.74065e+07	0.432519	49	49	49	49	60	1.36905e+07	3.95372e+07	0.420829	45	45	45	45	56	1.43762e+07	3.87064e+07
			O14925	Mitochondrial import inner membrane translocase subunit Tim23 OS=Homo sapiens OX=9606 GN=TIMM23 PE=1 SV=1	TIMM23	6	21.929	4.06151e+06	2.96223e+06	0.0813397	2	2	2	2	2	3.82735e+06	2.72467e+06	0.0382775	1	1	1	1	1	3.77754e+06	2.83523e+06	0.0430622	1	1	1	1	1	3.72073e+06	1.00505e+07	0.30622	5	5	5	5	5	3.93055e+06	1.13511e+07	0.315789	6	6	6	6	6	4.25716e+06	1.14619e+07
			P62244	40S ribosomal protein S15a OS=Homo sapiens OX=9606 GN=RPS15A PE=1 SV=2	RPS15A	8	14.83	7.54264e+07	5.50115e+07	0.253846	5	5	5	5	24	7.91076e+07	5.63164e+07	0.253846	8	8	8	8	23	7.93295e+07	5.95406e+07	0.361538	8	8	8	8	23	7.99622e+07	2.15995e+08	0.415385	9	9	9	9	33	7.44581e+07	2.15029e+08	0.415385	9	9	9	9	31	8.29561e+07	2.2335e+08
			Q8IXI1	Mitochondrial Rho GTPase 2 OS=Homo sapiens OX=9606 GN=RHOT2 PE=1 SV=2	RHOT2	3	68.075	255210	186135	0.0145631	1	1	1	1	2	260470	185427	0.0145631	1	1	1	1	1	258730	194190	0.0339806	2	2	2	2	2	283656	766215	0.0679612	4	4	4	4	4	240374	694180	0.0501618	3	3	3	3	3	263068	708282
			O76031	ATP-dependent Clp protease ATP-binding subunit clpX-like, mitochondrial OS=Homo sapiens OX=9606 GN=CLPX PE=1 SV=2	CLPX	5	69.181	30985	0	0	0	0	0	0	0	32577.6	0	0	0	0	0	0	0	32956.9	0	0	0	0	0	0	0	26261.6	70938.1	0	0	0	0	0	0	30315.4	87548.5	0	0	0	0	0	0	43558.4	117276
			Q9Y512	Sorting and assembly machinery component 50 homolog OS=Homo sapiens OX=9606 GN=SAMM50 PE=1 SV=3	SAMM50	4	51.943	159428	116278	0.0298507	2	2	2	2	2	226988	161592	0.0660981	4	4	4	4	4	220099	165195	0.0469083	3	3	3	3	3	191478	517224	0.0149254	1	1	1	1	1	216873	626312	0.0405117	2	2	2	2	2	196474	528985
			Q9Y2D8	Afadin- and alpha-actinin-binding protein OS=Homo sapiens OX=9606 GN=SSX2IP PE=1 SV=3	SSX2IP	7	71.191	353751	258005	0.0618892	4	4	4	4	4	400616	285196	0.0846906	5	5	5	5	5	417351	313242	0.0846906	5	5	5	5	5	380198	1.027e+06	0.0504886	4	4	4	4	4	378253	1.09236e+06	0.0846906	5	5	5	5	5	417874	1.12508e+06
			P14635	G2/mitotic-specific cyclin-B1 OS=Homo sapiens OX=9606 GN=CCNB1 PE=1 SV=1	CCNB1	5	48.306	340583	248401	0.0993072	4	4	4	4	4	387729	276022	0.073903	3	3	3	3	3	300161	225286	0.0554273	2	2	2	2	2	338256	913701	0.0715935	3	3	3	3	3	314541	908370	0.0415704	2	2	2	2	2	377132	1.01539e+06
			P62987	Ubiquitin-60S ribosomal protein L40 OS=Homo sapiens OX=9606 GN=UBA52 PE=1 SV=2	UBA52	8	14.719	2.82678e+07	2.06169e+07	0.289062	5	2	5	2	10	2.13681e+07	1.52119e+07	0.414062	6	2	6	2	14	2.48955e+07	1.86852e+07	0.289062	5	2	5	2	11	2.67837e+07	7.23485e+07	0.453125	8	3	8	3	12	2.15237e+07	6.21588e+07	0.453125	8	3	8	3	12	2.64012e+07	7.10822e+07
			P62314	Small nuclear ribonucleoprotein Sm D1 OS=Homo sapiens OX=9606 GN=SNRPD1 PE=1 SV=1	SNRPD1	9	13.273	1.09146e+08	7.96048e+07	0.378151	4	4	4	4	10	1.09561e+08	7.79957e+07	0.201681	3	3	3	3	10	1.5157e+08	1.13761e+08	0.378151	4	4	4	4	11	1.16021e+08	3.13396e+08	0.378151	6	6	6	6	12	1.17349e+08	3.38896e+08	0.378151	7	7	7	7	12	1.34626e+08	3.62466e+08
			Q9NQ29	Putative RNA-binding protein Luc7-like 1 OS=Homo sapiens OX=9606 GN=LUC7L PE=1 SV=1	LUC7L	6	43.701	1.95744e+06	1.42764e+06	0.212938	10	4	10	4	16	1.93583e+06	1.37811e+06	0.231806	13	6	13	6	20	1.87579e+06	1.40787e+06	0.234501	13	6	13	6	20	1.82562e+06	4.93139e+06	0.299191	14	8	14	8	18	2.05826e+06	5.94408e+06	0.215633	11	4	11	4	14	1.90085e+06	5.11783e+06
			Q6UX04	Spliceosome-associated protein CWC27 homolog OS=Homo sapiens OX=9606 GN=CWC27 PE=1 SV=1	CWC27	1	53.814	30985	0	0	0	0	0	0	0	32577.6	0	0	0	0	0	0	0	32956.9	0	0	0	0	0	0	0	34675.2	93665.1	0	0	0	0	0	0	26258.5	75832.5	0	0	0	0	0	0	36675.2	98744
			P17987	T-complex protein 1 subunit alpha OS=Homo sapiens OX=9606 GN=TCP1 PE=1 SV=1	TCP1	2	60.306	30985	0	0	0	0	0	0	0	32577.6	0	0	0	0	0	0	0	32956.9	0	0	0	0	0	0	0	26859.5	72553.3	0.0197842	1	1	1	1	1	36679.3	105927	0.0395683	2	2	2	2	2	33818.5	91052.4
			P49760	Dual specificity protein kinase CLK2 OS=Homo sapiens OX=9606 GN=CLK2 PE=1 SV=1	CLK2	3	60.053	30985	0	0	0	0	0	0	0	32577.6	0	0	0	0	0	0	0	32956.9	0	0	0	0	0	0	0	36702.6	99141.6	0.0160321	1	1	1	1	1	32059	92583.7	0.0160321	1	1	1	1	1	28211.2	75955.5
			P55209	Nucleosome assembly protein 1-like 1 OS=Homo sapiens OX=9606 GN=NAP1L1 PE=1 SV=1	NAP1L1	2	45.346	303496	221352	0.0434783	2	1	2	1	2	260050	185128	0.0179028	1	1	1	1	1	284007	213161	0.0434783	2	1	2	1	2	256517	692906	0.0895141	3	2	3	2	3	267296	771928	0.0895141	3	2	3	2	4	325567	876552
			Q96G23	Ceramide synthase 2 OS=Homo sapiens OX=9606 GN=CERS2 PE=1 SV=1	CERS2	1	44.847	30985	0	0	0	0	0	0	0	32577.6	0	0	0	0	0	0	0	32956.9	0	0	0	0	0	0	0	30164.6	81480.9	0	0	0	0	0	0	31965.2	92312.8	0	0	0	0	0	0	34316.3	92392.9
			Q7Z478	ATP-dependent RNA helicase DHX29 OS=Homo sapiens OX=9606 GN=DHX29 PE=1 SV=2	DHX29	4	155.139	113410	82714.3	0.0211833	3	3	3	3	4	104825	74624.5	0.0146092	2	2	2	2	3	106915	80245	0.0146092	2	2	2	2	3	107307	289859	0.0219138	3	3	3	3	4	103193	298014	0.0314098	4	4	4	4	5	114017	306979
			Q86T24	Transcriptional regulator Kaiso OS=Homo sapiens OX=9606 GN=ZBTB33 PE=1 SV=2	ZBTB33	3	74.438	111852	81578.3	0.0104167	1	1	1	1	1	117298	83503.8	0.0104167	1	1	1	1	1	116626	87533.7	0.0104167	1	1	1	1	1	110828	299370	0.0104167	1	1	1	1	1	110454	318982	0.0104167	1	1	1	1	1	124130	334205
			O75746	Electrogenic aspartate/glutamate antiporter SLC25A12, mitochondrial OS=Homo sapiens OX=9606 GN=SLC25A12 PE=1 SV=2	SLC25A12	17	74.715	4.57343e+06	3.33559e+06	0.210914	17	12	17	12	30	4.87389e+06	3.4697e+06	0.230089	18	12	18	12	32	5.13582e+06	3.85468e+06	0.271386	19	13	19	13	32	4.80227e+06	1.2972e+07	0.340708	25	18	25	18	37	4.69188e+06	1.35498e+07	0.333333	23	16	23	16	34	5.04069e+06	1.35715e+07
			Q9UIF8	Bromodomain adjacent to zinc finger domain protein 2B OS=Homo sapiens OX=9606 GN=BAZ2B PE=1 SV=3	BAZ2B	3	240.311	30985	0	0	0	0	0	0	0	6823.04	4857.29	0.00369004	1	1	1	1	1	32956.9	0	0	0	0	0	0	0	18894.3	51037.5	0	0	0	0	0	0	18113.9	52311.6	0	0	0	0	0	0	20111.9	54148.9
			Q9HCE1	Helicase MOV-10 OS=Homo sapiens OX=9606 GN=MOV10 PE=1 SV=2	MOV10	25	113.599	2.08016e+06	1.51715e+06	0.163509	16	16	16	16	20	2.05346e+06	1.46185e+06	0.197408	19	19	19	19	24	2.16566e+06	1.62543e+06	0.200399	19	19	19	19	23	2.13276e+06	5.76105e+06	0.229312	23	23	23	23	29	1.958e+06	5.65453e+06	0.257228	25	25	25	25	29	2.18328e+06	5.87823e+06
			P05141	ADP/ATP translocase 2 OS=Homo sapiens OX=9606 GN=SLC25A5 PE=1 SV=7	SLC25A5	11	32.831	1.12679e+08	8.21815e+07	0.332215	20	6	20	6	66	1.31454e+08	9.35817e+07	0.332215	20	6	20	6	64	1.25608e+08	9.42745e+07	0.33557	20	5	20	5	67	1.2537e+08	3.38652e+08	0.45302	29	8	33	8	106	1.16051e+08	3.35147e+08	0.446309	29	9	34	9	98	1.25327e+08	3.37428e+08
			Q969W8	Zinc finger protein 566 OS=Homo sapiens OX=9606 GN=ZNF566 PE=1 SV=1	ZNF566	1	49.188	30985	0	0.0311005	1	1	1	1	1	43200.4	30754.2	0	0	0	0	0	0	32956.9	0	0	0	0	0	0	0	35820	96757.4	0.0311005	1	1	1	1	1	31141.9	89935.3	0.162679	2	1	2	1	2	38529.1	103735
			Q15149	Plectin OS=Homo sapiens OX=9606 GN=PLEC PE=1 SV=3	PLEC	50	531.466	529930	386499	0.0610589	30	27	30	27	33	556416	396110	0.0826217	39	36	39	36	43	517195	388180	0.073228	35	32	35	32	38	568374	1.5353e+06	0.0503843	24	21	24	21	26	427115	1.23347e+06	0.0608454	29	26	29	26	31	610692	1.64422e+06
			Q01085	Nucleolysin TIAR OS=Homo sapiens OX=9606 GN=TIAL1 PE=1 SV=1	TIAL1	3	41.564	283332	206646	0	0	0	0	0	0	347826	247616	0.0506667	2	2	2	2	2	338098	253759	0.0506667	2	2	2	2	2	298500	806312	0.0293333	1	1	1	1	1	328786	949508	0.0293333	1	1	1	1	1	327880	882781
			P62753	40S ribosomal protein S6 OS=Homo sapiens OX=9606 GN=RPS6 PE=1 SV=1	RPS6	14	28.663	1.115e+08	8.13211e+07	0.26506	9	9	9	9	15	1.1743e+08	8.35982e+07	0.26506	9	9	9	9	17	1.17776e+08	8.83969e+07	0.269076	10	10	10	10	18	1.16106e+08	3.13627e+08	0.305221	13	13	13	13	25	1.03581e+08	2.99133e+08	0.305221	13	13	13	13	23	1.23058e+08	3.3132e+08
			Q15369	Elongin-C OS=Homo sapiens OX=9606 GN=ELOC PE=1 SV=1	ELOC	2	12.465	959769	699998	0.205357	2	2	2	2	2	918959	654203	0.205357	2	2	2	2	2	941500	706642	0.205357	2	2	2	2	2	881639	2.38149e+06	0.205357	2	2	2	2	2	902485	2.6063e+06	0.205357	2	2	2	2	2	998904	2.68944e+06
			Q08379	Golgin subfamily A member 2 OS=Homo sapiens OX=9606 GN=GOLGA2 PE=1 SV=3	GOLGA2	10	113.017	283799	206986	0.0399202	4	4	4	4	4	336013	239206	0.0548902	5	5	5	5	5	340884	255850	0.0399202	4	4	4	4	4	291991	788731	0.0748503	7	7	7	7	7	313851	906377	0.0988024	9	9	9	9	9	337398	908408
			P53621	Coatomer subunit alpha OS=Homo sapiens OX=9606 GN=COPA PE=1 SV=2	COPA	21	138.258	508163	370624	0.0580065	7	7	7	7	7	584193	415884	0.0645425	8	8	8	8	8	647769	486182	0.0555556	7	7	7	7	7	543987	1.46943e+06	0.0833333	9	9	9	9	9	567734	1.63957e+06	0.0939543	11	11	11	11	11	583736	1.57164e+06
			P07237	Protein disulfide-isomerase OS=Homo sapiens OX=9606 GN=P4HB PE=1 SV=3	P4HB	6	57.081	21489.3	15673	0.0295276	2	2	2	2	2	68403.5	48696.1	0.0295276	2	2	2	2	3	50631.1	38001.1	0.0472441	3	3	3	3	3	28149.5	76037.8	0.015748	1	1	1	1	1	44864	129564	0.0314961	2	2	2	2	2	55232	148706
			P11171	Protein 4.1 OS=Homo sapiens OX=9606 GN=EPB41 PE=1 SV=4	EPB41	27	96.957	4.52629e+06	3.30121e+06	0.133102	10	9	10	9	13	4.68225e+06	3.33327e+06	0.173611	13	12	13	12	16	4.98172e+06	3.73903e+06	0.164352	12	11	12	11	15	4.26275e+06	1.15146e+07	0.251157	23	20	23	20	29	4.58695e+06	1.32467e+07	0.270833	23	20	23	20	31	4.99518e+06	1.3449e+07
			P52747	Zinc finger protein 143 OS=Homo sapiens OX=9606 GN=ZNF143 PE=1 SV=2	ZNF143	5	68.853	71380.5	52060.7	0	0	0	0	0	0	72248.8	51433.6	0.0125392	1	1	1	1	1	75147.5	56401.8	0.0125392	1	1	1	1	1	72181.6	194978	0.0125392	1	1	1	1	1	67781.2	195747	0	0	0	0	0	0	73132	196900
			O14965	Aurora kinase A OS=Homo sapiens OX=9606 GN=AURKA PE=1 SV=3	AURKA	8	45.795	629562	459165	0.0521092	2	1	2	1	2	801500	570584	0.0521092	2	1	2	1	2	782501	587305	0.0595534	2	1	2	1	2	685534	1.85177e+06	0.0545906	2	1	2	1	2	693969	2.00413e+06	0.0942928	3	2	3	2	3	766095	2.06263e+06
			P61289	Proteasome activator complex subunit 3 OS=Homo sapiens OX=9606 GN=PSME3 PE=1 SV=1	PSME3	2	29.488	30985	0	0	0	0	0	0	0	32577.6	0	0	0	0	0	0	0	32956.9	0	0	0	0	0	0	0	25535.8	68977.6	0.0354331	1	1	1	1	1	33555.7	96906.3	0.0354331	1	1	1	1	1	35834.1	96479.3
			P51991	Heterogeneous nuclear ribonucleoprotein A3 OS=Homo sapiens OX=9606 GN=HNRNPA3 PE=1 SV=2	HNRNPA3	15	39.571	9.72191e+06	7.09059e+06	0.275132	10	9	10	9	16	1.0201e+07	7.26206e+06	0.314815	13	12	13	12	22	1.10993e+07	8.33059e+06	0.314815	12	11	12	11	23	9.12041e+06	2.46362e+07	0.349206	17	15	17	15	30	9.40313e+06	2.71555e+07	0.391534	16	14	16	14	27	1.17926e+07	3.17503e+07
			O15234	Protein CASC3 OS=Homo sapiens OX=9606 GN=CASC3 PE=1 SV=2	CASC3	2	76.232	30985	0	0	0	0	0	0	0	32577.6	0	0	0	0	0	0	0	32956.9	0	0	0	0	0	0	0	25470.5	68801.2	0.0128023	1	1	1	1	1	24598.4	71038.2	0.0156472	1	1	1	1	1	48560.9	130745
			Q9H5Q4	Dimethyladenosine transferase 2, mitochondrial OS=Homo sapiens OX=9606 GN=TFB2M PE=1 SV=1	TFB2M	3	45.32	134656	98210.1	0.0429293	2	2	2	2	2	148534	105741	0.0479798	2	2	2	2	2	163150	122452	0.0479798	2	2	2	2	2	110467	298396	0.0454545	2	2	2	2	2	190348	549710	0.0454545	2	2	2	2	2	141876	381986
			Q9NUP9	Protein lin-7 homolog C OS=Homo sapiens OX=9606 GN=LIN7C PE=1 SV=1	LIN7C	3	21.82	316121	230560	0	0	0	0	0	0	396760	282451	0.0812183	1	1	1	1	1	356472	267550	0	0	0	0	0	0	334974	904836	0.0812183	1	1	1	1	1	340226	982544	0.0812183	1	1	1	1	1	357401	962263
			Q9BXL5	Hemogen OS=Homo sapiens OX=9606 GN=HEMGN PE=1 SV=1	HEMGN	1	55.307	68931.2	50274.3	0.0165289	1	1	1	1	1	73376.2	52236.2	0.0165289	1	1	1	1	1	73638.8	55269.5	0.0165289	1	1	1	1	1	66451.7	179500	0	0	0	0	0	0	65292	188558	0	0	0	0	0	0	77904.6	209749
			Q96SK2	Transmembrane protein 209 OS=Homo sapiens OX=9606 GN=TMEM209 PE=1 SV=2	TMEM209	9	62.881	750212	547160	0.0445633	3	3	3	3	4	790449	562717	0.0445633	3	3	3	3	3	893311	670473	0.0445633	3	3	3	3	3	721204	1.94813e+06	0.0819964	5	5	5	5	5	796616	2.30056e+06	0.153298	7	7	7	7	7	830243	2.23534e+06
			Q9NVI1	Fanconi anemia group I protein OS=Homo sapiens OX=9606 GN=FANCI PE=1 SV=4	FANCI	12	149.229	458759	334592	0.0504518	7	7	7	7	8	478464	340617	0.0504518	7	7	7	7	8	494016	370783	0.0504518	7	7	7	7	8	438061	1.1833e+06	0.0715361	9	9	9	9	10	450171	1.30006e+06	0.0775602	10	10	10	10	11	494710	1.33195e+06
			Q15061	WD repeat-containing protein 43 OS=Homo sapiens OX=9606 GN=WDR43 PE=1 SV=3	WDR43	4	74.843	103439	75442.6	0.0443131	3	3	3	3	3	127204	90556	0.028065	2	2	2	2	2	126382	94855.9	0.0177253	1	1	1	1	1	114402	309024	0.028065	2	2	2	2	2	111551	322150	0.0369276	2	2	2	2	2	116886	314702
			Q9BQT8	Mitochondrial 2-oxodicarboxylate carrier OS=Homo sapiens OX=9606 GN=SLC25A21 PE=1 SV=1	SLC25A21	13	33.282	1.06502e+07	7.76763e+06	0.210702	6	6	6	6	7	1.08108e+07	7.69612e+06	0.244147	7	7	7	7	8	1.0364e+07	7.7787e+06	0.210702	6	6	6	6	8	1.03618e+07	2.79894e+07	0.297659	10	10	10	10	12	9.36484e+06	2.70449e+07	0.351171	11	11	11	11	13	1.10132e+07	2.96518e+07
			Q9H9J4	Ubiquitin carboxyl-terminal hydrolase 42 OS=Homo sapiens OX=9606 GN=USP42 PE=1 SV=3	USP42	3	145.302	30985	0	0	0	0	0	0	0	32577.6	0	0	0	0	0	0	0	32956.9	0	0	0	0	0	0	0	32070.3	86628.8	0.00981873	1	1	1	1	1	27653.3	79860.6	0.0203927	2	2	2	2	2	33455.8	90076
			P84103	Serine/arginine-rich splicing factor 3 OS=Homo sapiens OX=9606 GN=SRSF3 PE=1 SV=1	SRSF3	10	19.318	1.14012e+08	8.31539e+07	0.268293	6	6	7	7	15	1.21152e+08	8.62472e+07	0.268293	7	7	9	9	16	1.0603e+08	7.95807e+07	0.268293	7	7	9	9	16	1.18497e+08	3.20085e+08	0.420732	12	11	14	13	27	1.03207e+08	2.98054e+08	0.420732	12	11	13	12	25	1.05613e+08	2.84353e+08
			Q9H4Z2	Zinc finger protein 335 OS=Homo sapiens OX=9606 GN=ZNF335 PE=1 SV=1	ZNF335	2	144.802	30985	0	0	0	0	0	0	0	32577.6	0	0	0	0	0	0	0	32956.9	0	0	0	0	0	0	0	40077.8	108259	0.0134128	2	2	2	2	2	30003.5	86647.8	0	0	0	0	0	0	24365.9	65602.6
			P02545	Prelamin-A/C OS=Homo sapiens OX=9606 GN=LMNA PE=1 SV=1	LMNA	35	74.095	6.15139e+06	4.48646e+06	0.409639	26	26	26	26	31	6.38778e+06	4.54743e+06	0.400602	29	29	29	29	36	6.96657e+06	5.22875e+06	0.423193	29	29	29	29	36	6.06137e+06	1.63731e+07	0.47741	30	30	30	30	36	5.60476e+06	1.61861e+07	0.475904	31	31	31	31	37	7.04299e+06	1.89625e+07
			Q8IZH2	5'-3' exoribonuclease 1 OS=Homo sapiens OX=9606 GN=XRN1 PE=1 SV=1	XRN1	1	193.985	13625.9	9937.9	0.0117233	2	2	2	2	2	12983	9242.56	0.00586166	1	1	1	1	1	12858.2	9650.74	0.00586166	1	1	1	1	1	12070.8	0	0	0	0	0	0	0	11911.5	0	0	0	0	0	0	0	13776.4	0
			O14744	Protein arginine N-methyltransferase 5 OS=Homo sapiens OX=9606 GN=PRMT5 PE=1 SV=4	PRMT5	3	72.638	179915	131219	0.0423862	3	3	3	3	3	265539	189036	0.0423862	3	3	3	3	3	251224	188556	0.0565149	4	4	4	4	4	213607	576998	0.0565149	4	4	4	4	4	225535	651326	0.0408163	3	3	3	3	3	216735	583536
			Q86YH2	Zinc finger protein 280B OS=Homo sapiens OX=9606 GN=ZNF280B PE=1 SV=2	ZNF280B	3	61.545	90011.8	65649.3	0	0	0	0	0	0	131485	93603.5	0.0128913	1	1	1	1	1	120506	90445.9	0.038674	2	2	2	2	2	121703	328747	0.0128913	1	1	1	1	2	92832.7	268093	0.0128913	1	1	1	1	2	108677	292600
			P18074	General transcription and DNA repair factor IIH helicase subunit XPD OS=Homo sapiens OX=9606 GN=ERCC2 PE=1 SV=1	ERCC2	6	86.854	209559	152840	0	0	0	0	0	0	241289	171773	0.0223684	2	2	2	2	2	269007	201903	0.025	2	2	2	2	2	210275	567998	0.0144737	1	1	1	1	1	243116	702101	0.0144737	1	1	1	1	1	228826	616087
			O43395	U4/U6 small nuclear ribonucleoprotein Prp3 OS=Homo sapiens OX=9606 GN=PRPF3 PE=1 SV=2	PRPF3	29	77.481	7.32344e+06	5.34128e+06	0.194729	15	15	15	15	17	8.05282e+06	5.73277e+06	0.213763	16	16	16	16	18	8.39186e+06	6.2985e+06	0.213763	16	16	16	16	19	7.35452e+06	1.98661e+07	0.259151	17	17	17	17	21	7.97147e+06	2.3021e+07	0.323572	19	19	19	19	24	7.25066e+06	1.95216e+07
			Q13049	E3 ubiquitin-protein ligase TRIM32 OS=Homo sapiens OX=9606 GN=TRIM32 PE=1 SV=2	TRIM32	21	71.942	1.5996e+06	1.16665e+06	0.085758	6	6	6	6	8	2.08591e+06	1.48495e+06	0.085758	6	6	6	6	8	1.97635e+06	1.48335e+06	0.085758	6	6	6	6	8	1.71645e+06	4.63649e+06	0.0995406	8	8	8	8	10	1.69823e+06	4.90434e+06	0.140888	9	9	9	9	11	1.91007e+06	5.14266e+06
			Q14966	Zinc finger protein 638 OS=Homo sapiens OX=9606 GN=ZNF638 PE=1 SV=2	ZNF638	40	220.488	2.76158e+06	2.01413e+06	0.124368	21	21	21	21	26	2.88434e+06	2.05335e+06	0.128918	23	23	23	23	28	3.05969e+06	2.29644e+06	0.149141	26	26	26	26	31	2.63721e+06	7.12367e+06	0.150657	28	28	28	28	34	2.61396e+06	7.5489e+06	0.170374	31	31	31	31	36	2.97885e+06	8.02023e+06
			P12236	ADP/ATP translocase 3 OS=Homo sapiens OX=9606 GN=SLC25A6 PE=1 SV=4	SLC25A6	31	32.845	5.26353e+08	3.83891e+08	0.355705	18	5	18	5	59	5.34074e+08	3.80205e+08	0.355705	19	6	19	6	60	5.4547e+08	4.09402e+08	0.362416	19	5	19	5	62	5.0064e+08	1.35233e+09	0.473154	26	5	30	5	96	4.95724e+08	1.43161e+09	0.520134	26	6	31	6	90	5.18735e+08	1.39664e+09
			Q13151	Heterogeneous nuclear ribonucleoprotein A0 OS=Homo sapiens OX=9606 GN=HNRNPA0 PE=1 SV=1	HNRNPA0	5	30.822	632189	461081	0.0655738	2	2	2	2	2	1.32487e+06	943167	0.0655738	2	2	2	2	3	1.37876e+06	1.03483e+06	0.0655738	2	2	2	2	2	1.00982e+06	2.72774e+06	0.180328	4	4	4	4	4	961551	2.77688e+06	0.206557	5	5	5	5	5	996898	2.68404e+06
ü			cont_P05787_x000D_; P05787	Keratin, type II cytoskeletal 8 OS=Homo sapiens GN=KRT8 PE=1 SV=7<|>Keratin, type II cytoskeletal 8 OS=Homo sapiens OX=9606 GN=KRT8 PE=1 SV=7	KRT8; LOC117800407	35	53.671	4.8847e+07	3.56261e+07	0.443064	36	27	36	27	63	5.24435e+07	3.73343e+07	0.443064	38	28	38	28	58	5.26576e+07	3.9522e+07	0.443064	37	29	37	29	62	4.53061e+07	1.22381e+08	0.455487	38	30	39	31	64	4.83851e+07	1.39732e+08	0.467909	37	30	37	30	58	5.15208e+07	1.38714e+08
			Q8IXT5	RNA-binding protein 12B OS=Homo sapiens OX=9606 GN=RBM12B PE=1 SV=2	RBM12B	15	118.03	339875	247885	0.031968	3	3	3	3	3	560982	399361	0.0729271	6	6	6	6	6	552401	414604	0.0559441	6	6	6	6	7	454524	1.22777e+06	0.0739261	5	5	5	5	6	429986	1.24177e+06	0.0909091	7	7	7	7	7	447463	1.20474e+06
			Q96HA1	Nuclear envelope pore membrane protein POM 121 OS=Homo sapiens OX=9606 GN=POM121 PE=1 SV=2	POM121	11	127.642	905603	660493	0.0392314	5	1	5	1	6	974445	693703	0.0392314	5	1	5	1	6	1.07431e+06	806324	0.0704564	9	1	9	1	9	895382	2.41862e+06	0.0736589	9	0	9	0	11	912892	2.63636e+06	0.0664532	8	0	8	0	9	956676	2.57574e+06
			Q9BYJ9	YTH domain-containing family protein 1 OS=Homo sapiens OX=9606 GN=YTHDF1 PE=1 SV=1	YTHDF1	4	60.836	233708	170453	0.0572451	4	3	4	3	6	249070	177312	0.0626118	5	3	5	3	7	267697	200920	0.0733453	5	3	5	3	7	223683	604216	0.0733453	5	3	5	3	6	229042	661454	0.110912	7	5	7	5	8	250576	674647
			Q92841	Probable ATP-dependent RNA helicase DDX17 OS=Homo sapiens OX=9606 GN=DDX17 PE=1 SV=2	DDX17	31	80.222	1.15401e+07	8.41668e+06	0.268861	23	16	23	16	35	1.19707e+07	8.52191e+06	0.283951	24	17	24	17	34	1.26124e+07	9.46622e+06	0.316872	28	20	28	20	36	1.11796e+07	3.01986e+07	0.412894	34	24	35	24	47	1.07245e+07	3.09715e+07	0.414266	35	25	35	25	44	1.181e+07	3.17972e+07
			P51532	Transcription activator BRG1 OS=Homo sapiens OX=9606 GN=SMARCA4 PE=1 SV=2	SMARCA4	32	184.53	2.06369e+06	1.50514e+06	0.105647	16	12	16	12	19	2.3088e+06	1.64362e+06	0.12629	19	15	19	15	22	2.49242e+06	1.87068e+06	0.142077	22	15	22	15	24	2.00925e+06	5.4274e+06	0.153005	24	18	24	18	26	2.07207e+06	5.98396e+06	0.163327	27	18	27	18	31	2.30737e+06	6.21233e+06
			Q9UHX1	Poly(U)-binding-splicing factor PUF60 OS=Homo sapiens OX=9606 GN=PUF60 PE=1 SV=1	PUF60	23	59.838	8.78855e+06	6.40985e+06	0.187835	14	14	14	14	19	1.13431e+07	8.0751e+06	0.207513	15	15	15	15	25	1.09007e+07	8.18151e+06	0.193202	14	14	14	14	21	9.15273e+06	2.47235e+07	0.314848	23	23	23	23	34	9.46448e+06	2.73327e+07	0.314848	22	22	22	22	35	1.01223e+07	2.7253e+07
			Q15029	116 kDa U5 small nuclear ribonucleoprotein component OS=Homo sapiens OX=9606 GN=EFTUD2 PE=1 SV=1	EFTUD2	43	109.366	1.87633e+07	1.36848e+07	0.201646	25	25	25	25	43	2.14986e+07	1.53048e+07	0.212963	26	26	26	26	46	2.28149e+07	1.71237e+07	0.220165	26	26	26	26	49	1.87601e+07	5.06749e+07	0.313786	35	35	35	35	58	1.92209e+07	5.55085e+07	0.332305	38	38	38	38	63	2.0491e+07	5.51698e+07
			Q9NP66	High mobility group protein 20A OS=Homo sapiens OX=9606 GN=HMG20A PE=1 SV=1	HMG20A	1	40.119	85894.3	62646.2	0	0	0	0	0	0	32577.6	0	0.0259366	1	1	1	1	1	93655	70292.6	0.0259366	1	1	1	1	1	45201.3	122098	0	0	0	0	0	0	73834.5	213228	0	0	0	0	0	0	61554	165727
			P62280	40S ribosomal protein S11 OS=Homo sapiens OX=9606 GN=RPS11 PE=1 SV=3	RPS11	15	18.419	1.67709e+08	1.22317e+08	0.493671	12	12	12	12	25	1.79397e+08	1.27712e+08	0.5	13	13	13	13	25	1.82112e+08	1.36684e+08	0.5	13	13	13	13	24	1.59882e+08	4.31876e+08	0.5	15	15	15	15	26	1.55809e+08	4.49963e+08	0.613924	15	15	15	15	26	1.71375e+08	4.61408e+08
			P51571	Translocon-associated protein subunit delta OS=Homo sapiens OX=9606 GN=SSR4 PE=1 SV=1	SSR4	4	18.987	3.06109e+07	2.23258e+07	0.254335	4	4	4	4	8	3.34316e+07	2.37998e+07	0.254335	5	5	5	5	9	3.60013e+07	2.70207e+07	0.254335	5	5	5	5	8	2.96888e+07	8.01959e+07	0.254335	5	5	5	5	10	2.78598e+07	8.0457e+07	0.254335	5	5	5	5	8	3.47e+07	9.34258e+07
			O75306	NADH dehydrogenase [ubiquinone] iron-sulfur protein 2, mitochondrial OS=Homo sapiens OX=9606 GN=NDUFS2 PE=1 SV=2	NDUFS2	8	52.512	2.60174e+06	1.89756e+06	0.112311	5	5	5	5	6	3.46823e+06	2.46902e+06	0.112311	6	6	6	6	6	3.6349e+06	2.72817e+06	0.112311	5	5	5	5	6	2.58913e+06	6.9938e+06	0.157667	7	7	7	7	9	3.03574e+06	8.76699e+06	0.138229	6	6	6	6	9	3.2438e+06	8.73356e+06
			P09012	U1 small nuclear ribonucleoprotein A OS=Homo sapiens OX=9606 GN=SNRPA PE=1 SV=3	SNRPA	12	31.259	1.68603e+07	1.22969e+07	0.219858	9	7	9	7	18	1.86279e+07	1.32611e+07	0.219858	10	7	10	7	21	2.23171e+07	1.675e+07	0.219858	11	8	11	8	24	1.74726e+07	4.71972e+07	0.294326	14	11	15	12	22	1.65344e+07	4.77501e+07	0.397163	13	11	15	13	23	1.88527e+07	5.07589e+07
			P28702	Retinoic acid receptor RXR-beta OS=Homo sapiens OX=9606 GN=RXRB PE=1 SV=2	RXRB	2	56.886	34333.3	25040.6	0	0	0	0	0	0	34840.6	24802.9	0.0225141	1	1	1	1	1	39754.4	29837.6	0	0	0	0	0	0	25261.2	68235.8	0	0	0	0	0	0	35797.9	103381	0	0	0	0	0	0	40638.5	109415
			P19387	DNA-directed RNA polymerase II subunit RPB3 OS=Homo sapiens OX=9606 GN=POLR2C PE=1 SV=2	POLR2C	1	31.422	256226	186876	0.0690909	2	2	2	2	2	223083	158812	0.0327273	1	1	1	1	1	187107	140432	0.0363636	1	1	1	1	1	157220	424686	0	0	0	0	0	0	211856	611825	0.0363636	1	1	1	1	1	244362	657918
			Q8IXK0	Polyhomeotic-like protein 2 OS=Homo sapiens OX=9606 GN=PHC2 PE=1 SV=1	PHC2	2	90.657	145251	105938	0.0104895	1	1	1	1	1	165746	117994	0.0198135	2	2	2	2	2	146105	109659	0.00932401	1	1	1	1	2	133103	359539	0.00932401	1	1	1	1	2	140685	406287	0.018648	2	2	2	2	3	142408	383417
			P05783	Keratin, type I cytoskeletal 18 OS=Homo sapiens OX=9606 GN=KRT18 PE=1 SV=2	KRT18	26	48.029	1.24049e+07	9.0474e+06	0.213953	11	9	11	9	19	1.40896e+07	1.00303e+07	0.253488	15	13	15	13	21	1.36846e+07	1.0271e+07	0.281395	16	14	16	14	22	1.18305e+07	3.19566e+07	0.409302	20	18	20	18	28	1.20083e+07	3.4679e+07	0.44186	21	19	21	19	28	1.26844e+07	3.41514e+07
			O43166	Signal-induced proliferation-associated 1-like protein 1 OS=Homo sapiens OX=9606 GN=SIPA1L1 PE=1 SV=4	SIPA1L1	3	199.904	30066	21928.4	0.00609756	1	1	1	1	1	27314.2	19444.9	0.0110865	2	2	2	2	2	26903.7	20192.5	0.0110865	2	2	2	2	3	25738.4	69525	0.0110865	2	2	2	2	3	27320.1	78898.3	0.0121951	2	2	2	2	4	23662.7	63709.1
			P06733	Alpha-enolase OS=Homo sapiens OX=9606 GN=ENO1 PE=1 SV=2	ENO1	2	47.139	446072	325338	0.0391705	2	2	2	2	2	139132	99047.5	0	0	0	0	0	0	28974.8	21747	0	0	0	0	0	0	125030	337732	0	0	0	0	0	0	99878.4	288441	0	0	0	0	0	0	108225	291383
			P49915	GMP synthase [glutamine-hydrolyzing] OS=Homo sapiens OX=9606 GN=GMPS PE=1 SV=1	GMPS	4	76.667	30985	0	0	0	0	0	0	0	32577.6	0	0	0	0	0	0	0	32956.9	0	0	0	0	0	0	0	22961.2	62023.2	0	0	0	0	0	0	33852	97762	0	0	0	0	0	0	32119	86476.7
			Q8WWY3	U4/U6 small nuclear ribonucleoprotein Prp31 OS=Homo sapiens OX=9606 GN=PRPF31 PE=1 SV=2	PRPF31	13	55.421	6.02202e+06	4.3921e+06	0.166333	8	8	8	8	11	6.56613e+06	4.6744e+06	0.184369	9	9	9	9	12	6.85883e+06	5.14788e+06	0.204409	10	10	10	10	13	5.80483e+06	1.56801e+07	0.216433	11	11	11	11	15	6.031e+06	1.74171e+07	0.192385	10	10	10	10	14	5.79554e+06	1.56039e+07
			Q14643	Inositol 1,4,5-trisphosphate receptor type 1 OS=Homo sapiens OX=9606 GN=ITPR1 PE=1 SV=3	ITPR1	6	313.729	25365.8	18500.3	0.0101523	3	3	3	3	3	36704.4	26129.7	0.0170413	4	4	4	4	4	44181.1	33160.1	0.0239304	7	4	7	4	7	33156.4	89562.4	0	0	0	0	0	0	36531.3	105499	0.00326323	1	1	1	1	1	25288	68085.1
			Q9Y6M4	Casein kinase I isoform gamma-3 OS=Homo sapiens OX=9606 GN=CSNK1G3 PE=1 SV=2	CSNK1G3	2	51.356	95872.3	69923.6	0.0178971	1	1	1	1	1	112191	79868.4	0.0178971	1	1	1	1	1	114849	86199.7	0.0178971	1	1	1	1	1	101078	273033	0.0357942	2	2	2	2	2	93028.5	268659	0.0178971	1	1	1	1	1	95738	257764
			Q9BUF5	Tubulin beta-6 chain OS=Homo sapiens OX=9606 GN=TUBB6 PE=1 SV=1	TUBB6	1	49.825	30985	0	0	0	0	0	0	0	32577.6	0	0	0	0	0	0	0	32956.9	0	0	0	0	0	0	0	36106.8	97532.1	0.044843	2	0	2	0	3	20336.9	58731.4	0.044843	2	0	2	0	3	32961.3	88744.7
			Q01650	Large neutral amino acids transporter small subunit 1 OS=Homo sapiens OX=9606 GN=SLC7A5 PE=1 SV=2	SLC7A5	1	54.974	391128	285265	0.0197239	1	1	1	1	1	407984	290442	0.0197239	1	1	1	1	1	380007	285214	0.0197239	1	1	1	1	1	357837	966593	0.0197239	1	1	1	1	1	328139	947639	0.0197239	1	1	1	1	1	375337	1.01055e+06
			Q8WVV9	Heterogeneous nuclear ribonucleoprotein L-like OS=Homo sapiens OX=9606 GN=HNRNPLL PE=1 SV=1	HNRNPLL	22	60.045	5.3174e+06	3.8782e+06	0.188192	13	12	13	12	13	6.51885e+06	4.64074e+06	0.212177	13	12	13	12	15	6.55567e+06	4.92035e+06	0.184502	11	10	11	10	13	5.3443e+06	1.44361e+07	0.199262	10	9	10	9	14	5.5103e+06	1.59133e+07	0.282288	13	12	13	12	16	5.55536e+06	1.49572e+07
ü			cont_P62937_x000D_; P62937	Peptidyl-prolyl cis-trans isomerase A OS=Homo sapiens GN=PPIA PE=1 SV=2<|>Peptidyl-prolyl cis-trans isomerase A OS=Homo sapiens OX=9606 GN=PPIA PE=1 SV=2	HEL-S-69p; LOC111554934; LOC117799495; PPIA	5	18.001	1.46047e+06	1.06518e+06	0.218182	4	4	4	4	5	1.63711e+06	1.16545e+06	0.109091	2	2	2	2	3	1.77009e+06	1.32854e+06	0.175758	3	3	3	3	4	1.36612e+06	3.69018e+06	0.218182	4	4	4	4	5	1.41892e+06	4.09774e+06	0.284848	5	5	5	5	5	1.56961e+06	4.226e+06
			P50750	Cyclin-dependent kinase 9 OS=Homo sapiens OX=9606 GN=CDK9 PE=1 SV=3	CDK9	5	42.75	384039	280095	0.0725806	3	2	3	2	4	476187	338995	0.137097	5	4	5	4	6	464375	348536	0.0806452	3	2	3	2	4	386334	1.04357e+06	0.0483871	2	1	2	1	3	403459	1.16516e+06	0.0510753	2	1	2	1	4	385473	1.03784e+06
			P35998	26S proteasome regulatory subunit 7 OS=Homo sapiens OX=9606 GN=PSMC2 PE=1 SV=3	PSMC2	4	48.603	30985	0	0	0	0	0	0	0	32577.6	0	0	0	0	0	0	0	32956.9	0	0	0	0	0	0	0	24694.2	66704.2	0	0	0	0	0	0	29056.5	83912.7	0	0	0	0	0	0	32719.7	88094.3
			Q6PI98	INO80 complex subunit C OS=Homo sapiens OX=9606 GN=INO80C PE=1 SV=1	INO80C	2	20.63	362719	264546	0.0833333	1	1	1	1	1	425480	302898	0.0833333	1	1	1	1	1	380238	285387	0	0	0	0	0	0	343297	927317	0.104167	1	1	1	1	1	331528	957426	0.223958	3	3	3	3	3	363011	977366
			P19388	DNA-directed RNA polymerases I, II, and III subunit RPABC1 OS=Homo sapiens OX=9606 GN=POLR2E PE=1 SV=4	POLR2E	3	24.536	171230	124885	0	0	0	0	0	0	328248	233678	0.047619	1	1	1	1	2	343550	257851	0.047619	1	1	1	1	1	253289	684187	0.0857143	2	2	2	2	2	261562	755370	0.0857143	2	2	2	2	3	204683	551085
			Q04837	Single-stranded DNA-binding protein, mitochondrial OS=Homo sapiens OX=9606 GN=SSBP1 PE=1 SV=1	SSBP1	6	17.249	4.0993e+06	2.98979e+06	0.27027	4	4	4	4	4	4.34319e+06	3.0919e+06	0.27027	4	4	4	4	5	4.72899e+06	3.54934e+06	0.27027	4	4	4	4	5	4.13668e+06	1.1174e+07	0.398649	6	6	6	6	6	3.32571e+06	9.60438e+06	0.398649	5	5	5	5	5	4.29697e+06	1.15691e+07
			Q9NVM9	Integrator complex subunit 13 OS=Homo sapiens OX=9606 GN=INTS13 PE=1 SV=2	INTS13	10	80.174	313366	228550	0.0694051	4	4	4	4	4	317216	225825	0.100567	6	6	6	6	6	377988	283699	0.100567	6	6	6	6	6	276656	747306	0.0779037	5	5	5	5	5	295684	853911	0.0679887	4	4	4	4	4	321000	864256
			Q9UK41	Vacuolar protein sorting-associated protein 28 homolog OS=Homo sapiens OX=9606 GN=VPS28 PE=1 SV=1	VPS28	8	25.409	657230	479344	0.0497738	1	1	1	1	1	622963	443484	0.0497738	1	1	1	1	1	623892	468261	0.0497738	1	1	1	1	1	454022	1.22641e+06	0.104072	2	2	2	2	2	573701	1.6568e+06	0.104072	2	2	2	2	2	684551	1.84308e+06
			P09234	U1 small nuclear ribonucleoprotein C OS=Homo sapiens OX=9606 GN=SNRPC PE=1 SV=1	SNRPC	5	17.381	1.4358e+07	1.04719e+07	0.132075	3	3	3	3	7	1.46787e+07	1.04497e+07	0.132075	4	4	4	4	7	1.89228e+07	1.42024e+07	0.132075	3	3	3	3	6	1.33998e+07	3.61957e+07	0.245283	4	4	4	4	5	1.36518e+07	3.94252e+07	0.188679	3	3	3	3	5	1.51258e+07	4.07245e+07
			Q8N766	ER membrane protein complex subunit 1 OS=Homo sapiens OX=9606 GN=EMC1 PE=1 SV=1	EMC1	11	111.689	759365	553836	0.0634441	7	7	7	7	9	879923	626413	0.0725076	8	8	8	8	9	775051	581713	0.0634441	7	7	7	7	9	713360	1.92694e+06	0.0765358	8	8	8	8	9	708456	2.04597e+06	0.0936556	10	10	10	10	12	708375	1.90722e+06
			P55072	Transitional endoplasmic reticulum ATPase OS=Homo sapiens OX=9606 GN=VCP PE=1 SV=4	VCP	24	89.266	3.17836e+06	2.31811e+06	0.176179	16	16	16	16	19	3.40243e+06	2.42217e+06	0.184864	17	17	17	17	20	3.51478e+06	2.63801e+06	0.200993	18	18	18	18	22	2.79071e+06	7.53831e+06	0.213399	19	19	19	19	22	2.97079e+06	8.57939e+06	0.224566	21	21	21	21	25	3.16082e+06	8.51015e+06
			P42694	Probable helicase with zinc finger domain OS=Homo sapiens OX=9606 GN=HELZ PE=1 SV=2	HELZ	2	218.833	15894.9	11592.8	0.0139032	3	3	3	3	3	14109.9	10044.8	0.0046344	1	1	1	1	1	12817.9	9620.43	0.00875386	2	2	2	2	2	12070.8	0	0	0	0	0	0	0	11911.5	0	0	0	0	0	0	0	13776.4	0
			Q01196	Runt-related transcription factor 1 OS=Homo sapiens OX=9606 GN=RUNX1 PE=1 SV=3	RUNX1	5	48.706	411671	300248	0.0154525	1	1	1	1	1	471588	335722	0.0154525	1	1	1	1	1	446015	334756	0.0154525	1	1	1	1	1	368842	996320	0.101545	4	4	4	4	4	357899	1.03358e+06	0.0684327	3	3	3	3	3	451942	1.2168e+06
			P45973	Chromobox protein homolog 5 OS=Homo sapiens OX=9606 GN=CBX5 PE=1 SV=1	CBX5	6	22.211	2.68436e+06	1.95781e+06	0.157068	3	3	3	3	3	2.45471e+06	1.7475e+06	0.157068	3	3	3	3	3	3.01349e+06	2.26177e+06	0.167539	4	4	4	4	4	2.47132e+06	6.67555e+06	0.303665	5	5	5	5	5	2.11807e+06	6.11682e+06	0.303665	5	5	5	5	5	2.61068e+06	7.02897e+06
			Q56P03	E2F-associated phosphoprotein OS=Homo sapiens OX=9606 GN=EAPP PE=1 SV=4	EAPP	2	32.742	417453	304465	0.0947368	2	2	2	2	2	501048	356694	0.0947368	2	2	2	2	2	553279	415263	0.0947368	2	2	2	2	2	485933	1.31261e+06	0.0491228	1	1	1	1	1	381883	1.10285e+06	0.0491228	1	1	1	1	1	427556	1.15115e+06
			Q12906	Interleukin enhancer-binding factor 3 OS=Homo sapiens OX=9606 GN=ILF3 PE=1 SV=3	ILF3	28	95.279	5.2502e+06	3.82918e+06	0.167785	16	14	16	14	18	5.98771e+06	4.26262e+06	0.167785	16	14	16	14	19	6.00681e+06	4.5084e+06	0.178971	16	14	16	14	20	4.96223e+06	1.3404e+07	0.186801	18	16	18	16	21	4.88311e+06	1.4102e+07	0.223714	19	17	19	17	23	5.32378e+06	1.43337e+07
			Q8NFH4	Nucleoporin Nup37 OS=Homo sapiens OX=9606 GN=NUP37 PE=1 SV=1	NUP37	9	36.684	5.513e+06	4.02086e+06	0.174847	5	5	5	5	7	5.71774e+06	4.07043e+06	0.174847	6	6	6	6	9	5.95549e+06	4.46988e+06	0.174847	5	5	5	5	7	4.83308e+06	1.30552e+07	0.226994	7	7	7	7	10	4.7744e+06	1.37881e+07	0.263804	9	9	9	9	11	5.54673e+06	1.4934e+07
			O43402	ER membrane protein complex subunit 8 OS=Homo sapiens OX=9606 GN=EMC8 PE=1 SV=1	EMC8	6	23.758	2.31266e+06	1.68672e+06	0.0809524	2	2	2	2	3	2.73075e+06	1.94401e+06	0.161905	4	4	4	4	6	2.36929e+06	1.77827e+06	0.161905	4	4	4	4	5	2.0825e+06	5.62528e+06	0.219048	4	4	4	4	5	2.05404e+06	5.93191e+06	0.257143	5	5	5	5	6	2.3758e+06	6.39657e+06
			P33993	DNA replication licensing factor MCM7 OS=Homo sapiens OX=9606 GN=MCM7 PE=1 SV=4	MCM7	13	81.257	1.10214e+06	803833	0.0751043	6	6	6	6	6	1.22587e+06	872691	0.0751043	6	6	6	6	6	1.30666e+06	980714	0.0945758	7	7	7	7	7	952005	2.57157e+06	0.125174	10	10	10	10	10	1.02757e+06	2.96755e+06	0.125174	9	9	9	9	9	1.22372e+06	3.29473e+06
			Q14839	Chromodomain-helicase-DNA-binding protein 4 OS=Homo sapiens OX=9606 GN=CHD4 PE=1 SV=2	CHD4	3	217.867	89018.3	64924.6	0.0041841	1	1	1	1	1	32301.8	22995.5	0.00993724	2	2	2	2	2	38602.2	28972.8	0.0141213	3	3	3	3	3	47851.9	129258	0.0141213	3	3	3	3	3	46959.1	135614	0.00993724	2	2	2	2	2	33353.5	89800.7
			Q9HCG1	Zinc finger protein 160 OS=Homo sapiens OX=9606 GN=ZNF160 PE=2 SV=3	ZNF160	2	94.051	30985	0	0	0	0	0	0	0	32577.6	0	0	0	0	0	0	0	32956.9	0	0	0	0	0	0	0	27219.3	73525.2	0.0550122	3	1	3	1	3	26540.5	76646.7	0.143032	4	1	4	1	6	30906.9	83213.4
			Q7L4I2	Arginine/serine-rich coiled-coil protein 2 OS=Homo sapiens OX=9606 GN=RSRC2 PE=1 SV=1	RSRC2	3	50.529	946426	690267	0.0576037	2	2	2	2	2	1.18291e+06	842110	0.0576037	2	2	2	2	2	1.35893e+06	1.01994e+06	0.0576037	2	2	2	2	2	1.04653e+06	2.82689e+06	0	0	0	0	0	0	991232	2.8626e+06	0.0368664	1	1	1	1	1	977368	2.63145e+06
			O75694	Nuclear pore complex protein Nup155 OS=Homo sapiens OX=9606 GN=NUP155 PE=1 SV=1	NUP155	25	155.1	2.36694e+06	1.7263e+06	0.0833932	11	11	11	11	16	2.69132e+06	1.91594e+06	0.0841122	11	11	11	11	17	2.79567e+06	2.09828e+06	0.0956147	13	13	13	13	20	2.16788e+06	5.85591e+06	0.130841	17	17	17	17	23	2.22187e+06	6.41658e+06	0.138749	19	19	19	19	25	2.45354e+06	6.60588e+06
			P62308	Small nuclear ribonucleoprotein G OS=Homo sapiens OX=9606 GN=SNRPG PE=1 SV=1	SNRPG	6	8.49	3.46628e+07	2.5281e+07	0.342105	4	4	4	4	6	3.72016e+07	2.64837e+07	0.25	3	3	3	3	5	3.86611e+07	2.9017e+07	0.342105	4	4	4	4	9	3.50179e+07	9.45909e+07	0.355263	6	6	6	6	10	2.77317e+07	8.00871e+07	0.355263	6	6	6	6	8	3.38232e+07	9.10652e+07
			Q92922	SWI/SNF complex subunit SMARCC1 OS=Homo sapiens OX=9606 GN=SMARCC1 PE=1 SV=3	SMARCC1	18	122.79	1.19032e+06	868149	0.0904977	13	11	13	11	13	1.48169e+06	1.05481e+06	0.122172	16	13	16	13	18	1.55811e+06	1.16943e+06	0.128507	17	14	17	14	20	1.12448e+06	3.03747e+06	0.134842	17	12	17	12	20	1.24061e+06	3.58279e+06	0.166516	18	12	18	12	24	1.2913e+06	3.47668e+06
			Q12830	Nucleosome-remodeling factor subunit BPTF OS=Homo sapiens OX=9606 GN=BPTF PE=1 SV=3	BPTF	4	338.054	30985	0	0.00689429	2	2	2	2	2	11115.4	7912.99	0.0026264	1	1	1	1	1	4755.49	3569.22	0.00689429	2	2	2	2	2	8906.65	24058.8	0.00656599	2	2	2	2	2	9183.63	26521.6	0.0022981	1	1	1	1	1	13077.6	35209.9
			Q9Y314	Nitric oxide synthase-interacting protein OS=Homo sapiens OX=9606 GN=NOSIP PE=1 SV=1	NOSIP	6	33.151	361225	263456	0.0265781	1	1	1	1	1	552820	393550	0.0265781	1	1	1	1	2	495235	371698	0.0631229	2	2	2	2	3	366692	990514	0.0598007	1	1	1	1	1	394037	1.13795e+06	0.0598007	1	1	1	1	1	446517	1.2022e+06
			O95785	Protein Wiz OS=Homo sapiens OX=9606 GN=WIZ PE=1 SV=2	WIZ	9	178.563	241790	176347	0.0502726	8	8	8	8	8	304286	216620	0.0460327	7	7	7	7	8	294165	220785	0.0460327	7	7	7	7	8	216146	583856	0.0248334	4	4	4	4	5	254749	735694	0.0284676	4	4	4	4	5	255456	687787
			O75448	Mediator of RNA polymerase II transcription subunit 24 OS=Homo sapiens OX=9606 GN=MED24 PE=1 SV=1	MED24	2	110.234	20544.5	14984	0.0091001	1	1	1	1	1	30980.6	22055	0.0091001	1	1	1	1	1	47695.3	35797.6	0.0091001	1	1	1	1	1	26514.4	71621.2	0.0091001	1	1	1	1	1	27443.8	79255.4	0.0091001	1	1	1	1	1	27110.9	72993.1
			Q9Y5Q9	General transcription factor 3C polypeptide 3 OS=Homo sapiens OX=9606 GN=GTF3C3 PE=1 SV=1	GTF3C3	4	101.208	276978	202012	0.0225734	2	2	2	2	2	311493	221750	0.030474	3	3	3	3	3	325139	244032	0.030474	3	3	3	3	3	258559	698422	0.0395034	4	4	4	4	4	247263	714076	0.0395034	4	4	4	4	4	283394	763006
			Q8N5A5	Zinc finger CCCH-type with G patch domain-containing protein OS=Homo sapiens OX=9606 GN=ZGPAT PE=1 SV=3	ZGPAT	6	57.324	120611	87966.4	0.0131827	1	1	1	1	2	136491	97167.2	0.0282486	2	2	2	2	2	185492	139221	0.0150659	1	1	1	1	1	114266	308657	0.0131827	1	1	1	1	1	132066	381397	0	0	0	0	0	0	130397	351079
			P68400	Casein kinase II subunit alpha OS=Homo sapiens OX=9606 GN=CSNK2A1 PE=1 SV=1	CSNK2A1	3	45.115	114290	83356.2	0.0179028	1	1	1	1	1	101883	72530.1	0	0	0	0	0	0	143040	107358	0.0179028	1	1	1	1	1	111794	301980	0.0639386	3	2	3	2	3	114143	329637	0.102302	4	3	4	3	4	84070.7	226351
			Q71RC2	La-related protein 4 OS=Homo sapiens OX=9606 GN=LARP4 PE=1 SV=3	LARP4	8	80.546	675156	492419	0.0759668	5	5	5	5	6	824868	587220	0.0649171	4	4	4	4	5	902923	677687	0.0759668	5	5	5	5	5	697766	1.88482e+06	0.0718232	4	4	4	4	4	649101	1.87455e+06	0.0828729	5	5	5	5	5	712905	1.91942e+06
			Q8WUY8	Probable N-acetyltransferase 14 OS=Homo sapiens OX=9606 GN=NAT14 PE=1 SV=1	NAT14	2	21.637	267181	194866	0.0776699	2	2	2	2	2	340541	242429	0.0776699	2	2	2	2	2	463871	348158	0.0776699	2	2	2	2	2	276081	745753	0.038835	1	1	1	1	1	299236	864169	0.0776699	2	2	2	2	2	326642	879446
			Q14739	Delta(14)-sterol reductase LBR OS=Homo sapiens OX=9606 GN=LBR PE=1 SV=2	LBR	19	70.658	3.80862e+07	2.77778e+07	0.117073	12	12	12	12	27	3.68572e+07	2.62385e+07	0.134959	14	14	14	14	33	3.50965e+07	2.63416e+07	0.162602	16	16	16	16	31	3.2788e+07	8.85673e+07	0.182114	18	18	18	18	35	2.93967e+07	8.48954e+07	0.193496	19	19	19	19	36	3.24466e+07	8.73589e+07
			Q7Z6E9	E3 ubiquitin-protein ligase RBBP6 OS=Homo sapiens OX=9606 GN=RBBP6 PE=1 SV=1	RBBP6	87	201.442	3.34399e+06	2.43891e+06	0.0719866	15	15	15	15	20	4.03661e+06	2.87365e+06	0.102679	20	20	20	20	25	3.86431e+06	2.90035e+06	0.0870536	17	17	17	17	22	3.30494e+06	8.92736e+06	0.146205	27	27	27	27	38	3.06118e+06	8.84043e+06	0.15346	28	28	28	28	37	3.25978e+06	8.77659e+06
			Q8TBP6	Probable mitochondrial glutathione transporter SLC25A40 OS=Homo sapiens OX=9606 GN=SLC25A40 PE=1 SV=1	SLC25A40	5	38.1	2.25988e+06	1.64822e+06	0.0887574	3	3	3	3	3	2.41871e+06	1.72187e+06	0.0887574	3	3	3	3	3	2.49636e+06	1.87364e+06	0.0887574	3	3	3	3	4	2.00586e+06	5.41825e+06	0.130178	4	4	4	4	5	1.93661e+06	5.59276e+06	0.0976331	4	4	4	4	5	2.21827e+06	5.97246e+06
			P52597	Heterogeneous nuclear ribonucleoprotein F OS=Homo sapiens OX=9606 GN=HNRNPF PE=1 SV=3	HNRNPF	23	45.643	1.05201e+08	7.67272e+07	0.250602	13	11	14	12	50	1.3167e+08	9.37351e+07	0.209639	12	11	13	12	50	1.35152e+08	1.01438e+08	0.342169	16	14	17	15	53	1.03456e+08	2.79457e+08	0.416867	21	19	22	20	64	1.01173e+08	2.92179e+08	0.457831	20	18	21	19	62	1.12765e+08	3.03608e+08
			O43823	A-kinase anchor protein 8 OS=Homo sapiens OX=9606 GN=AKAP8 PE=1 SV=1	AKAP8	20	76.061	6.09514e+06	4.44544e+06	0.156069	11	11	11	11	18	6.94352e+06	4.94306e+06	0.163295	14	14	14	14	21	7.00781e+06	5.2597e+06	0.16185	13	13	13	13	21	5.61711e+06	1.5173e+07	0.195087	16	16	16	16	21	5.36321e+06	1.54885e+07	0.218208	17	17	17	17	22	6.20008e+06	1.6693e+07
			O00186	Syntaxin-binding protein 3 OS=Homo sapiens OX=9606 GN=STXBP3 PE=1 SV=2	STXBP3	2	67.721	30985	0	0	0	0	0	0	0	32577.6	0	0	0	0	0	0	0	32956.9	0	0	0	0	0	0	0	26053.3	70375.4	0.0152027	1	1	1	1	1	25224.3	72845.8	0.0152027	1	1	1	1	1	31860.5	85781
			Q9NZW5	Protein PALS2 OS=Homo sapiens OX=9606 GN=PALS2 PE=1 SV=2	PALS2	12	61.079	725760	529326	0.107407	6	6	6	6	6	822275	585374	0.107407	6	6	6	6	6	799013	599698	0.109259	6	6	6	6	6	627849	1.69596e+06	0.124074	6	6	6	6	6	682827	1.97195e+06	0.157407	8	8	8	8	8	693079	1.86604e+06
			Q504Q3	PAN2-PAN3 deadenylation complex catalytic subunit PAN2 OS=Homo sapiens OX=9606 GN=PAN2 PE=1 SV=3	PAN2	8	135.281	195105	142298	0.030782	4	4	4	4	5	186260	132598	0.0216306	3	3	3	3	5	257970	193619	0.0216306	3	3	3	3	5	154928	418495	0.0291181	4	4	4	4	5	189651	547696	0.0291181	4	4	4	4	6	198326	533971
			P33992	DNA replication licensing factor MCM5 OS=Homo sapiens OX=9606 GN=MCM5 PE=1 SV=5	MCM5	54	82.233	1.16436e+07	8.49212e+06	0.258856	23	23	23	23	29	1.25776e+07	8.95394e+06	0.317439	27	27	27	27	32	1.36876e+07	1.02732e+07	0.30109	27	27	27	27	37	9.91197e+06	2.67744e+07	0.523161	44	44	44	44	50	1.06817e+07	3.0848e+07	0.479564	37	37	37	37	44	1.16458e+07	3.13551e+07
			Q96EE3	Nucleoporin SEH1 OS=Homo sapiens OX=9606 GN=SEH1L PE=1 SV=3	SEH1L	18	39.623	4.99826e+06	3.64543e+06	0.133333	6	6	6	6	7	5.6184e+06	3.99971e+06	0.169444	8	8	8	8	9	6.78254e+06	5.09062e+06	0.191667	10	10	10	10	11	4.32495e+06	1.16826e+07	0.225	9	9	9	9	10	4.97713e+06	1.43736e+07	0.344444	10	10	10	10	11	5.39371e+06	1.4522e+07
			Q8N2M8	CLK4-associating serine/arginine rich protein OS=Homo sapiens OX=9606 GN=CLASRP PE=1 SV=4	CLASRP	2	77.115	198657	144888	0.0192878	1	1	1	1	1	226366	161149	0.0192878	1	1	1	1	1	218753	164185	0.0192878	1	1	1	1	1	154096	416247	0.0192878	1	1	1	1	1	223951	646754	0.0192878	1	1	1	1	1	172242	463743
			Q16891	MICOS complex subunit MIC60 OS=Homo sapiens OX=9606 GN=IMMT PE=1 SV=1	IMMT	34	83.626	5.81119e+06	4.23834e+06	0.26781	25	25	25	25	32	6.58856e+06	4.69037e+06	0.26781	24	24	24	24	31	6.50348e+06	4.88117e+06	0.266491	23	23	23	23	30	4.86756e+06	1.31483e+07	0.304749	27	27	27	27	33	5.21749e+06	1.50677e+07	0.317942	29	29	29	29	35	5.90253e+06	1.58919e+07
			Q12769	Nuclear pore complex protein Nup160 OS=Homo sapiens OX=9606 GN=NUP160 PE=1 SV=3	NUP160	25	162.017	2.53039e+06	1.84551e+06	0.0668524	9	9	9	9	11	2.61181e+06	1.85933e+06	0.0877437	12	12	12	12	14	3.22499e+06	2.42051e+06	0.0800836	11	11	11	11	13	2.21991e+06	5.99646e+06	0.120474	17	17	17	17	20	2.37387e+06	6.85555e+06	0.151811	22	22	22	22	24	2.4234e+06	6.52473e+06
			P61978	Heterogeneous nuclear ribonucleoprotein K OS=Homo sapiens OX=9606 GN=HNRNPK PE=1 SV=1	HNRNPK	18	50.944	1.29133e+07	9.41817e+06	0.200864	11	11	11	11	16	1.53039e+07	1.08948e+07	0.183585	10	10	10	10	16	1.45637e+07	1.09308e+07	0.200864	11	11	11	11	16	1.15695e+07	3.12516e+07	0.265659	12	12	12	12	17	1.18377e+07	3.41862e+07	0.306695	12	12	12	12	16	1.25726e+07	3.38503e+07
			Q14593	Zinc finger protein 273 OS=Homo sapiens OX=9606 GN=ZNF273 PE=1 SV=3	ZNF273	1	64.929	30985	0	0	0	0	0	0	0	32577.6	0	0	0	0	0	0	0	32956.9	0	0	0	0	0	0	0	25468	68794.5	0.0492091	2	1	2	1	2	27939	80685.5	0.0949033	2	0	2	0	3	27922.5	75178.3
			Q969G3	SWI/SNF-related matrix-associated actin-dependent regulator of chromatin subfamily E member 1 OS=Homo sapiens OX=9606 GN=SMARCE1 PE=1 SV=2	SMARCE1	9	46.621	1.61189e+06	1.17561e+06	0.182482	6	5	6	5	6	1.87554e+06	1.33519e+06	0.16545	6	6	6	6	6	1.99311e+06	1.49593e+06	0.201946	7	7	7	7	7	1.34657e+06	3.63736e+06	0.199513	8	7	8	7	8	1.61823e+06	4.67331e+06	0.22871	9	9	9	9	11	1.64628e+06	4.43242e+06
			P52701	DNA mismatch repair protein Msh6 OS=Homo sapiens OX=9606 GN=MSH6 PE=1 SV=2	MSH6	9	152.689	30985	0	0	0	0	0	0	0	32577.6	0	0	0	0	0	0	0	32956.9	0	0	0	0	0	0	0	26411.2	71342.4	0	0	0	0	0	0	31030	89612.3	0	0	0	0	0	0	24100.8	64888.7
			P12235	ADP/ATP translocase 1 OS=Homo sapiens OX=9606 GN=SLC25A4 PE=1 SV=4	SLC25A4	6	33.043	2.4547e+07	1.79031e+07	0.268456	12	3	12	3	45	2.2541e+07	1.60468e+07	0.305369	14	5	14	5	47	2.57736e+07	1.93444e+07	0.275168	14	4	14	4	47	1.90441e+07	5.14422e+07	0.45302	22	6	26	6	77	1.9784e+07	5.71346e+07	0.446309	21	6	26	6	71	2.21453e+07	5.96239e+07
			Q99460	26S proteasome non-ATPase regulatory subunit 1 OS=Homo sapiens OX=9606 GN=PSMD1 PE=1 SV=2	PSMD1	5	105.769	137466	100259	0.0104932	2	2	2	2	2	127677	90892.4	0.0104932	2	2	2	2	2	112147	84171.8	0.0104932	2	2	2	2	2	89127.9	240754	0.0104932	1	1	1	1	1	143103	413270	0.0104932	1	1	1	1	1	90078.4	242526
			P37198	Nuclear pore glycoprotein p62 OS=Homo sapiens OX=9606 GN=NUP62 PE=1 SV=3	NUP62	8	53.222	4.59035e+06	3.34793e+06	0.0862069	6	6	6	6	8	4.64393e+06	3.306e+06	0.113027	7	7	7	7	9	5.23812e+06	3.93146e+06	0.113027	7	7	7	7	9	3.53996e+06	9.56218e+06	0.185824	9	9	9	9	10	3.87921e+06	1.12029e+07	0.185824	8	8	8	8	9	4.73868e+06	1.27584e+07
			Q8IYB8	ATP-dependent RNA helicase SUPV3L1, mitochondrial OS=Homo sapiens OX=9606 GN=SUPV3L1 PE=1 SV=1	SUPV3L1	2	87.935	30985	0	0	0	0	0	0	0	32577.6	0	0	0	0	0	0	0	32956.9	0	0	0	0	0	0	0	25582.8	69104.5	0.0114504	1	1	1	1	1	27472.5	79338.5	0.0318066	2	2	2	2	2	27507.5	74060.8
ü			cont_Q7Z794_x000D_; Q7Z794	Keratin, type II cytoskeletal 1b OS=Homo sapiens GN=KRT77 PE=2 SV=3<|>Keratin, type II cytoskeletal 1b OS=Homo sapiens OX=9606 GN=KRT77 PE=1 SV=3	KRT77	13	61.864	1.69467e+06	1.23599e+06	0.212803	16	9	16	9	22	35399	25200.4	0.0467128	5	0	5	0	7	29557.9	22184.6	0.0259516	3	0	3	0	5	114523	309351	0.0259516	2	0	2	0	4	96880.9	279784	0.0467128	4	0	4	0	6	92032.2	247786
			Q6NUQ4	Transmembrane protein 214 OS=Homo sapiens OX=9606 GN=TMEM214 PE=1 SV=2	TMEM214	2	77.101	37455.6	27317.9	0	0	0	0	0	0	40793.7	29040.8	0	0	0	0	0	0	72754.1	54605.5	0	0	0	0	0	0	48537.5	131110	0	0	0	0	0	0	37594.9	108571	0	0	0	0	0	0	34900.5	93965.8
			O95400	CD2 antigen cytoplasmic tail-binding protein 2 OS=Homo sapiens OX=9606 GN=CD2BP2 PE=1 SV=1	CD2BP2	9	37.623	7.50414e+06	5.47308e+06	0.158358	5	5	5	5	6	9.05508e+06	6.44627e+06	0.158358	6	6	6	6	6	8.4618e+06	6.35099e+06	0.193548	6	6	6	6	6	6.85885e+06	1.85272e+07	0.225806	7	7	7	7	7	7.20166e+06	2.07978e+07	0.225806	6	6	6	6	6	6.65045e+06	1.79056e+07
			Q9BSC4	Nucleolar protein 10 OS=Homo sapiens OX=9606 GN=NOL10 PE=1 SV=1	NOL10	8	80.251	1.01719e+06	741876	0.0726744	6	6	6	6	6	1.04627e+06	744837	0.0828488	7	7	7	7	7	1.03838e+06	779356	0.0944767	8	8	8	8	8	843596	2.27873e+06	0.106105	8	8	8	8	9	849438	2.45311e+06	0.0843023	7	7	7	7	8	875683	2.35768e+06
			Q71U36	Tubulin alpha-1A chain OS=Homo sapiens OX=9606 GN=TUBA1A PE=1 SV=1	TUBA1A	13	50.104	3.68377e+06	2.68672e+06	0.075388	4	2	4	2	6	3.68751e+06	2.62512e+06	0.075388	4	2	4	2	5	3.84598e+06	2.88659e+06	0.0864745	4	2	4	2	6	2.94247e+06	7.94825e+06	0.148559	7	2	7	2	10	3.05889e+06	8.83383e+06	0.221729	9	3	9	3	13	3.28476e+06	8.84385e+06
			Q6PJG2	Mitotic deacetylase-associated SANT domain protein OS=Homo sapiens OX=9606 GN=MIDEAS PE=1 SV=2	MIDEAS	2	114.918	25395.6	18522.1	0	0	0	0	0	0	23540.8	16758.6	0.0076555	1	1	1	1	1	24901.3	18689.6	0.0076555	1	1	1	1	1	15832.8	42767.8	0.00861244	1	1	1	1	1	23159.2	66882	0.00861244	1	1	1	1	1	22743	61233.1
			Q9NPF5	DNA methyltransferase 1-associated protein 1 OS=Homo sapiens OX=9606 GN=DMAP1 PE=1 SV=1	DMAP1	14	52.96	1.81889e+06	1.32659e+06	0.194861	9	9	9	9	12	2.1707e+06	1.54531e+06	0.20985	10	10	10	10	14	2.06967e+06	1.55339e+06	0.194861	9	9	9	9	12	1.71231e+06	4.62532e+06	0.207709	9	9	9	9	11	1.58886e+06	4.5885e+06	0.226981	10	10	10	10	11	1.67243e+06	4.50284e+06
			P51531	Probable global transcription activator SNF2L2 OS=Homo sapiens OX=9606 GN=SMARCA2 PE=1 SV=2	SMARCA2	6	181.166	105836	77190.7	0.0245283	5	1	5	1	5	133353	94933.4	0.045283	8	4	8	4	8	169929	127540	0.054088	10	3	10	3	10	112524	303950	0.054088	8	2	8	2	10	106626	307926	0.0654088	11	2	11	2	12	110785	298277
			Q7LFL8	CXXC-type zinc finger protein 5 OS=Homo sapiens OX=9606 GN=CXXC5 PE=1 SV=1	CXXC5	1	32.956	30985	0	0	0	0	0	0	0	32577.6	0	0	0	0	0	0	0	32956.9	0	0	0	0	0	0	0	26372.9	71238.7	0.0590062	2	2	2	2	2	21118.3	60987.8	0.0279503	1	1	1	1	1	33074.2	89048.7
			Q15542	Transcription initiation factor TFIID subunit 5 OS=Homo sapiens OX=9606 GN=TAF5 PE=1 SV=3	TAF5	4	86.776	245530	179075	0.03	3	3	3	3	3	299323	213086	0.03	3	3	3	3	3	279490	209771	0.03	3	3	3	3	3	211479	571251	0.03	3	3	3	3	3	219947	635189	0.03	3	3	3	3	3	244475	658221
			Q9BVL2	Nucleoporin p58/p45 OS=Homo sapiens OX=9606 GN=NUP58 PE=1 SV=1	NUP58	5	60.86	855747	624131	0.0250417	2	2	2	2	2	878901	625685	0.0133556	1	1	1	1	1	831932	624405	0.0250417	2	2	2	2	2	688983	1.86109e+06	0.0367279	3	3	3	3	3	714893	2.06455e+06	0.0450751	3	3	3	3	3	703097	1.89301e+06
			P67870	Casein kinase II subunit beta OS=Homo sapiens OX=9606 GN=CSNK2B PE=1 SV=1	CSNK2B	2	24.926	163842	119497	0	0	0	0	0	0	170612	121458	0	0	0	0	0	0	221308	166102	0	0	0	0	0	0	158327	427674	0	0	0	0	0	0	127993	369633	0	0	0	0	0	0	168049	452454
			Q9NUL3	Double-stranded RNA-binding protein Staufen homolog 2 OS=Homo sapiens OX=9606 GN=STAU2 PE=1 SV=2	STAU2	4	62.569	264329	192786	0.077193	4	3	4	3	5	287588	204733	0.054386	3	2	3	2	4	302312	226899	0.0368421	2	1	2	1	3	227694	615050	0.0315789	2	1	2	1	3	227917	658206	0.0315789	2	1	2	1	3	243459	655486
			Q15020	Squamous cell carcinoma antigen recognized by T-cells 3 OS=Homo sapiens OX=9606 GN=SART3 PE=1 SV=1	SART3	6	109.865	30985	0	0	0	0	0	0	0	32577.6	0	0	0	0	0	0	0	32956.9	0	0	0	0	0	0	0	19404.4	52415.5	0	0	0	0	0	0	27809.2	80310.7	0	0	0	0	0	0	33858.1	91159.1
			O94913	Pre-mRNA cleavage complex 2 protein Pcf11 OS=Homo sapiens OX=9606 GN=PCF11 PE=1 SV=3	PCF11	24	172.944	120037	87548.1	0.0231511	3	3	3	3	3	166590	118595	0.0212219	3	3	3	3	3	203005	152365	0.0231511	3	3	3	3	3	133565	360787	0.0109325	1	1	1	1	2	124550	359690	0.0109325	1	1	1	1	1	133828	360318
			Q9Y6M1	Insulin-like growth factor 2 mRNA-binding protein 2 OS=Homo sapiens OX=9606 GN=IGF2BP2 PE=1 SV=2	IGF2BP2	6	66.081	164320	119846	0.0283806	2	2	2	2	2	168285	119801	0.0283806	2	2	2	2	2	739384	554943	0.0283806	2	2	2	2	2	204855	553358	0.0951586	5	4	5	4	5	223587	645700	0.116861	6	5	6	5	6	244703	658835
			Q96TA2	ATP-dependent zinc metalloprotease YME1L1 OS=Homo sapiens OX=9606 GN=YME1L1 PE=1 SV=2	YME1L1	19	86.401	4.92061e+06	3.5888e+06	0.175938	13	13	13	13	21	5.6339e+06	4.01074e+06	0.151358	13	13	13	13	21	6.02305e+06	4.52059e+06	0.201811	17	17	17	17	27	4.2034e+06	1.13543e+07	0.200517	18	18	18	18	27	4.21868e+06	1.21832e+07	0.191462	17	17	17	17	24	5.15478e+06	1.38787e+07
			P31946	14-3-3 protein beta/alpha OS=Homo sapiens OX=9606 GN=YWHAB PE=1 SV=3	YWHAB	5	28.065	1.12872e+06	823219	0.0731707	2	2	2	2	3	805429	573381	0.105691	3	3	3	3	4	816659	612942	0.105691	3	3	3	3	3	676847	1.82831e+06	0.162602	5	5	5	5	5	698552	2.01736e+06	0.130081	4	4	4	4	4	859202	2.31331e+06
			Q14004	Cyclin-dependent kinase 13 OS=Homo sapiens OX=9606 GN=CDK13 PE=1 SV=2	CDK13	4	164.823	128815	93950.3	0.0251323	3	2	3	2	4	128444	91438.7	0.0251323	3	2	3	2	5	110688	83076.4	0.0310847	4	2	4	2	5	96421.5	260455	0.0363757	5	3	5	3	6	94108.5	271778	0.0251323	3	2	3	2	5	109757	295508
			Q9NRX1	RNA-binding protein PNO1 OS=Homo sapiens OX=9606 GN=PNO1 PE=1 SV=1	PNO1	2	27.907	116037	84630.3	0	0	0	0	0	0	272141	193736	0	0	0	0	0	0	240265	180331	0.0277778	1	1	1	1	1	164643	444735	0	0	0	0	0	0	161195	465519	0.0277778	1	1	1	1	1	155453	418541
			P60660	Myosin light polypeptide 6 OS=Homo sapiens OX=9606 GN=MYL6 PE=1 SV=2	MYL6	1	16.919	30985	0	0	0	0	0	0	0	32577.6	0	0	0	0	0	0	0	32956.9	0	0	0	0	0	0	0	20786.2	56147.9	0	0	0	0	0	0	23040.7	66539.7	0	0	0	0	0	0	37401	100698
			P57088	Transmembrane protein 33 OS=Homo sapiens OX=9606 GN=TMEM33 PE=1 SV=2	TMEM33	3	27.96	1.31096e+06	956140	0.0769231	2	2	2	2	2	1.16658e+06	830485	0.0769231	2	2	2	2	3	1.61298e+06	1.21062e+06	0.0769231	2	2	2	2	3	1.1467e+06	3.09749e+06	0.125506	3	3	3	3	4	1.20671e+06	3.48488e+06	0.125506	3	3	3	3	4	956087	2.57416e+06
			Q13123	Protein Red OS=Homo sapiens OX=9606 GN=IK PE=1 SV=3	IK	34	65.562	1.78232e+07	1.29992e+07	0.310592	27	27	27	27	38	1.98303e+07	1.41171e+07	0.281867	29	29	29	29	41	2.10865e+07	1.58264e+07	0.298025	28	28	28	28	40	1.97483e+07	5.33443e+07	0.308797	25	25	25	25	31	2.01652e+07	5.82354e+07	0.307002	24	24	24	24	29	1.00205e+07	2.69792e+07
			Q5RI15	Cytochrome c oxidase assembly protein COX20, mitochondrial OS=Homo sapiens OX=9606 GN=COX20 PE=1 SV=2	COX20	4	13.283	1.66968e+07	1.21777e+07	0.211864	3	3	3	3	4	1.82197e+07	1.29705e+07	0.211864	3	3	3	3	4	1.8946e+07	1.42199e+07	0.211864	3	3	3	3	4	1.29403e+07	3.49545e+07	0.330508	4	4	4	4	5	1.59143e+07	4.59592e+07	0.330508	4	4	4	4	6	1.48372e+07	3.99476e+07
			Q6IQ21	Zinc finger protein 770 OS=Homo sapiens OX=9606 GN=ZNF770 PE=1 SV=1	ZNF770	1	79.955	30985	0	0	0	0	0	0	0	32577.6	0	0	0	0	0	0	0	32956.9	0	0.0115774	1	1	1	1	1	28420.4	76769.6	0.024602	2	2	2	2	2	24449.3	70607.7	0.024602	2	2	2	2	2	25307.3	68137.1
			O14497	AT-rich interactive domain-containing protein 1A OS=Homo sapiens OX=9606 GN=ARID1A PE=1 SV=3	ARID1A	17	241.892	494876	360933	0.04814	8	8	8	8	9	616921	439183	0.0621444	11	11	11	11	13	637280	478309	0.0577681	10	10	10	10	11	408653	1.10386e+06	0.0512035	9	9	9	9	10	487364	1.40747e+06	0.0582057	11	11	11	11	12	508645	1.36947e+06
			P29597	Non-receptor tyrosine-protein kinase TYK2 OS=Homo sapiens OX=9606 GN=TYK2 PE=1 SV=3	TYK2	6	133.565	387708	282771	0.0261163	3	2	3	2	3	395665	281672	0.0345409	5	3	5	3	5	411890	309143	0.0345409	5	3	5	3	5	291700	787944	0.0682393	8	6	8	6	8	341198	985354	0.0682393	8	6	8	6	8	330077	888697
			Q9ULH0	Kinase D-interacting substrate of 220 kDa OS=Homo sapiens OX=9606 GN=KIDINS220 PE=1 SV=3	KIDINS220	29	196.419	881247	642729	0.0677583	12	12	12	12	13	1.03322e+06	735542	0.0954263	16	16	16	16	18	1.01575e+06	762368	0.0892151	16	16	16	16	19	748110	2.0208e+06	0.107849	17	17	17	17	18	767310	2.21593e+06	0.120271	20	20	20	20	21	836652	2.25259e+06
			P11940	Polyadenylate-binding protein 1 OS=Homo sapiens OX=9606 GN=PABPC1 PE=1 SV=2	PABPC1	29	70.626	1.34667e+07	9.82181e+06	0.205975	16	12	16	12	25	1.48262e+07	1.05547e+07	0.240566	19	13	19	13	29	1.6321e+07	1.22497e+07	0.240566	19	13	19	13	30	1.15722e+07	3.1259e+07	0.311321	23	15	23	15	31	1.1462e+07	3.31012e+07	0.323899	24	16	24	16	33	1.27093e+07	3.42183e+07
			Q93084	Sarcoplasmic/endoplasmic reticulum calcium ATPase 3 OS=Homo sapiens OX=9606 GN=ATP2A3 PE=1 SV=3	ATP2A3	6	109.186	134830	98336.9	0.0880881	11	2	11	2	14	162634	115778	0.0880881	11	2	11	2	11	145224	108998	0.0950951	12	3	12	3	12	104271	281659	0.116116	10	4	10	4	10	106582	307800	0.107107	9	3	9	3	10	148119	398794
			A6NHR9	Structural maintenance of chromosomes flexible hinge domain-containing protein 1 OS=Homo sapiens OX=9606 GN=SMCHD1 PE=1 SV=2	SMCHD1	28	226.231	268040	195493	0.0359102	8	8	8	8	8	340372	242309	0.0369077	9	9	9	9	9	322759	242246	0.0354115	8	8	8	8	8	251959	680595	0.0319202	6	6	6	6	6	231085	667356	0.0239401	4	4	4	4	4	261297	703512
			Q16531	DNA damage-binding protein 1 OS=Homo sapiens OX=9606 GN=DDB1 PE=1 SV=1	DDB1	9	126.887	1.40788e+06	1.02682e+06	0	0	0	0	0	0	64199.6	45703.4	0.0140351	2	2	2	2	2	49990.8	37520.5	0.0149123	2	2	2	2	2	125334	338555	0.0219298	3	3	3	3	3	120343	347541	0.022807	4	4	4	4	4	153678	413761
			P07900	Heat shock protein HSP 90-alpha OS=Homo sapiens OX=9606 GN=HSP90AA1 PE=1 SV=5	HSP90AA1	2	84.607	25262.8	18425.2	0.0478142	3	0	3	0	3	32577.6	0	0.0491803	3	1	3	1	3	22745.1	17071.3	0.045082	3	1	3	1	3	23454	63354.3	0.0478142	3	0	3	0	3	20179.5	58276.8	0.0560109	3	1	3	1	3	20278.1	54596.6
			Q69YH5	Cell division cycle-associated protein 2 OS=Homo sapiens OX=9606 GN=CDCA2 PE=1 SV=2	CDCA2	6	112.606	187642	136855	0.0371457	4	4	4	4	4	245881	175042	0.0254154	3	3	3	3	3	265844	199529	0.0254154	3	3	3	3	3	193016	521377	0.0391007	4	4	4	4	4	173157	500064	0.0391007	4	4	4	4	4	187627	505164
			P08579	U2 small nuclear ribonucleoprotein B'' OS=Homo sapiens OX=9606 GN=SNRPB2 PE=1 SV=1	SNRPB2	21	25.47	2.84888e+07	2.0778e+07	0.355556	8	6	8	6	11	3.03945e+07	2.16377e+07	0.275556	7	4	7	4	10	3.13928e+07	2.35618e+07	0.355556	12	9	12	9	16	2.5028e+07	6.7606e+07	0.386667	11	8	11	8	14	2.21798e+07	6.40535e+07	0.431111	10	8	10	8	13	2.47631e+07	6.66718e+07
			Q9H0L4	Cleavage stimulation factor subunit 2 tau variant OS=Homo sapiens OX=9606 GN=CSTF2T PE=1 SV=1	CSTF2T	15	64.396	2.55445e+06	1.86306e+06	0.0762987	5	4	5	4	6	4.01796e+06	2.86037e+06	0.170455	10	6	10	6	11	4.09577e+06	3.07407e+06	0.170455	11	7	11	7	12	2.66629e+06	7.20221e+06	0.107143	6	3	6	3	6	2.79435e+06	8.06986e+06	0.176948	9	6	9	6	9	2.85173e+06	7.67796e+06
			Q9C086	INO80 complex subunit B OS=Homo sapiens OX=9606 GN=INO80B PE=1 SV=2	INO80B	2	38.613	453054	330430	0.0449438	2	2	2	2	2	534846	380754	0.0449438	2	2	2	2	2	489070	367071	0.0449438	2	2	2	2	2	411146	1.11059e+06	0.0449438	2	2	2	2	2	370571	1.07018e+06	0.0449438	2	2	2	2	2	390797	1.05218e+06
			Q9UN81	LINE-1 retrotransposable element ORF1 protein OS=Homo sapiens OX=9606 GN=L1RE1 PE=1 SV=1	L1RE1	2	40.031	160560	117103	0	0	0	0	0	0	158851	113085	0	0	0	0	0	0	32956.9	0	0	0	0	0	0	0	42852.9	115755	0	0	0	0	0	0	108724	313986	0.0236686	1	1	1	1	1	90430.9	243475
			P17844	Probable ATP-dependent RNA helicase DDX5 OS=Homo sapiens OX=9606 GN=DDX5 PE=1 SV=1	DDX5	44	69.105	4.15002e+07	3.02678e+07	0.368078	32	25	32	25	49	4.52691e+07	3.22268e+07	0.355049	32	25	32	25	49	4.59307e+07	3.44732e+07	0.355049	33	25	34	26	50	3.47161e+07	9.37757e+07	0.425081	38	28	39	28	60	3.3752e+07	9.74731e+07	0.413681	35	25	35	25	51	3.68612e+07	9.92447e+07
			Q96JB3	Hypermethylated in cancer 2 protein OS=Homo sapiens OX=9606 GN=HIC2 PE=1 SV=2	HIC2	17	66.114	5.39376e+06	3.93389e+06	0.139837	10	10	10	10	15	6.30277e+06	4.48691e+06	0.157724	11	11	11	11	16	6.58674e+06	4.94367e+06	0.139837	10	10	10	10	13	4.72453e+06	1.2762e+07	0.193496	12	12	12	12	15	4.94808e+06	1.42897e+07	0.193496	12	12	12	12	16	4.77669e+06	1.28607e+07
			Q14978	Nucleolar and coiled-body phosphoprotein 1 OS=Homo sapiens OX=9606 GN=NOLC1 PE=1 SV=2	NOLC1	16	73.56	4.6348e+06	3.38034e+06	0.108727	7	7	7	7	12	3.99316e+06	2.84271e+06	0.148784	11	11	11	11	16	3.91149e+06	2.93576e+06	0.148784	11	11	11	11	17	3.50752e+06	9.47456e+06	0.180258	16	16	16	16	22	2.77837e+06	8.02372e+06	0.180258	13	13	13	13	17	3.69477e+06	9.94776e+06
			Q5VVJ2	Deubiquitinase MYSM1 OS=Homo sapiens OX=9606 GN=MYSM1 PE=1 SV=1	MYSM1	4	94.972	45256.9	33007.7	0	0	0	0	0	0	25795.6	18363.8	0.0120773	1	1	1	1	1	42690.4	32041.2	0	0	0	0	0	0	28560	77146.7	0	0	0	0	0	0	22318.7	64454.6	0	0	0	0	0	0	38815.9	104507
			Q86UP2	Kinectin OS=Homo sapiens OX=9606 GN=KTN1 PE=1 SV=1	KTN1	15	156.179	331885	242057	0.0604274	8	8	8	8	8	375638	267415	0.0795873	11	11	11	11	11	365810	274558	0.0714812	10	10	10	10	10	258234	697545	0.0663228	8	8	8	8	8	281811	813847	0.0449521	6	6	6	6	6	306093	824120
			Q53GS9	U4/U6.U5 tri-snRNP-associated protein 2 OS=Homo sapiens OX=9606 GN=USP39 PE=1 SV=2	USP39	18	65.34	1.28049e+07	9.33911e+06	0.189381	11	11	11	11	14	1.21706e+07	8.66419e+06	0.176991	10	10	10	10	14	1.23533e+07	9.27174e+06	0.20708	12	12	12	12	15	9.71183e+06	2.62337e+07	0.246018	13	13	13	13	21	9.54747e+06	2.75723e+07	0.244248	14	14	14	14	22	1.01193e+07	2.7245e+07
			Q6ZRS2	Helicase SRCAP OS=Homo sapiens OX=9606 GN=SRCAP PE=1 SV=3	SRCAP	8	343.343	30985	0	0	0	0	0	0	0	32577.6	0	0	0	0	0	0	0	32956.9	0	0.00309598	1	1	1	1	1	23963.2	64729.7	0.00309598	1	1	1	1	1	23242.7	67123	0.00650155	2	2	2	2	2	29012.1	78111.9
			O60244	Mediator of RNA polymerase II transcription subunit 14 OS=Homo sapiens OX=9606 GN=MED14 PE=1 SV=2	MED14	3	160.504	28545.6	20819.4	0.00618982	1	1	1	1	2	27291.3	19428.6	0.0123796	2	2	2	2	3	29097.4	21839	0.0123796	2	2	2	2	3	21721.6	58674.7	0	0	0	0	0	0	21931	63335.1	0	0	0	0	0	0	22955.8	61805.9
			Q2TAY7	WD40 repeat-containing protein SMU1 OS=Homo sapiens OX=9606 GN=SMU1 PE=1 SV=2	SMU1	20	57.507	1.21673e+07	8.87409e+06	0.165692	9	9	9	9	13	1.36961e+07	9.75022e+06	0.177388	11	11	11	11	15	1.35826e+07	1.01944e+07	0.177388	11	11	11	11	15	1.00785e+07	2.72241e+07	0.233918	13	13	13	13	18	1.01058e+07	2.91848e+07	0.214425	12	12	12	12	15	1.06819e+07	2.87598e+07
			Q12931	Heat shock protein 75 kDa, mitochondrial OS=Homo sapiens OX=9606 GN=TRAP1 PE=1 SV=3	TRAP1	3	80.06	30985	0	0	0	0	0	0	0	32577.6	0	0	0	0	0	0	0	32956.9	0	0	0	0	0	0	0	24718.6	66770.3	0	0	0	0	0	0	21471.7	62008.4	0	0	0	0	0	0	30102.3	81047.2
			Q96D71	RalBP1-associated Eps domain-containing protein 1 OS=Homo sapiens OX=9606 GN=REPS1 PE=1 SV=3	REPS1	1	86.609	14791.2	10787.8	0.0138191	1	1	1	1	1	15835.5	11273.2	0.0288945	2	2	2	2	2	17633.6	13234.9	0.0288945	2	2	2	2	2	12070.8	0	0	0	0	0	0	0	11911.5	0	0	0	0	0	0	0	13776.4	0
			Q14980	Nuclear mitotic apparatus protein 1 OS=Homo sapiens OX=9606 GN=NUMA1 PE=1 SV=2	NUMA1	70	238.115	4.27534e+06	3.11818e+06	0.252955	51	51	51	51	67	4.0375e+06	2.87427e+06	0.249173	53	53	53	53	69	4.47127e+06	3.35591e+06	0.28747	59	59	59	59	75	3.36058e+06	9.07763e+06	0.312057	62	62	62	62	78	3.25628e+06	9.40387e+06	0.320567	65	65	65	65	78	3.37589e+06	9.08921e+06
			O14874	[3-methyl-2-oxobutanoate dehydrogenase [lipoamide]] kinase, mitochondrial OS=Homo sapiens OX=9606 GN=BCKDK PE=1 SV=2	BCKDK	3	46.331	96605.7	70458.5	0.0558252	2	2	2	2	2	93918.9	66860.4	0.0873786	3	3	3	3	3	103070	77359	0.0873786	3	3	3	3	3	79465.2	214653	0	0	0	0	0	0	62382.1	180154	0	0	0	0	0	0	89885.2	242006
			Q5XKP0	MICOS complex subunit MIC13 OS=Homo sapiens OX=9606 GN=MICOS13 PE=1 SV=1	MICOS13	2	13.079	1.86319e+07	1.3589e+07	0.059322	1	1	1	1	2	1.94974e+07	1.38801e+07	0.059322	1	1	1	1	2	1.93662e+07	1.45353e+07	0.059322	1	1	1	1	2	1.41485e+07	3.82182e+07	0.245763	2	2	2	2	3	1.43891e+07	4.15545e+07	0.245763	2	2	2	2	3	1.6357e+07	4.40393e+07
			P30876	DNA-directed RNA polymerase II subunit RPB2 OS=Homo sapiens OX=9606 GN=POLR2B PE=1 SV=1	POLR2B	24	133.811	1.52674e+06	1.11351e+06	0.0775128	10	10	10	10	12	1.73817e+06	1.2374e+06	0.0775128	10	10	10	10	11	1.72841e+06	1.29726e+06	0.0783646	10	10	10	10	12	1.29841e+06	3.5073e+06	0.109029	14	14	14	14	18	1.27627e+06	3.68576e+06	0.135434	17	17	17	17	19	1.29763e+06	3.49373e+06
			Q9Y5A9	YTH domain-containing family protein 2 OS=Homo sapiens OX=9606 GN=YTHDF2 PE=1 SV=2	YTHDF2	11	62.296	3.05883e+06	2.23093e+06	0.0673575	4	3	4	3	5	3.25454e+06	2.31689e+06	0.124352	8	6	8	6	9	3.28741e+06	2.46736e+06	0.112263	7	5	7	5	8	2.28785e+06	6.17998e+06	0.146805	9	7	9	7	11	2.40933e+06	6.95794e+06	0.170984	11	9	11	9	12	2.7646e+06	7.44339e+06
			P22695	Cytochrome b-c1 complex subunit 2, mitochondrial OS=Homo sapiens OX=9606 GN=UQCRC2 PE=1 SV=3	UQCRC2	8	48.413	1.36935e+06	998721	0.10596	4	4	4	4	5	1.59206e+06	1.13338e+06	0.10596	4	4	4	4	4	1.68269e+06	1.26294e+06	0.10596	4	4	4	4	5	1.04399e+06	2.82005e+06	0.152318	6	6	6	6	6	1.25503e+06	3.62443e+06	0.220751	9	9	9	9	9	1.30121e+06	3.50337e+06
			Q8NEY8	Periphilin-1 OS=Homo sapiens OX=9606 GN=PPHLN1 PE=1 SV=2	PPHLN1	11	52.705	2.40355e+06	1.753e+06	0.0895196	5	5	5	5	5	2.60179e+06	1.8522e+06	0.124454	7	7	7	7	8	2.81172e+06	2.11033e+06	0.152838	8	8	8	8	9	2.06516e+06	5.57844e+06	0.176856	9	9	9	9	10	1.88133e+06	5.43314e+06	0.157205	8	8	8	8	9	2.09803e+06	5.64872e+06
			O75081	Protein CBFA2T3 OS=Homo sapiens OX=9606 GN=CBFA2T3 PE=1 SV=2	CBFA2T3	9	71.148	518209	377951	0.050536	3	3	3	3	4	639656	455368	0.0643185	4	4	4	4	5	623465	467941	0.050536	3	3	3	3	3	432947	1.16948e+06	0.0520674	3	3	3	3	3	458983	1.32551e+06	0.0796325	5	5	5	5	6	476607	1.28321e+06
			P24928	DNA-directed RNA polymerase II subunit RPB1 OS=Homo sapiens OX=9606 GN=POLR2A PE=1 SV=2	POLR2A	37	217.039	1.58032e+06	1.15259e+06	0.112183	20	20	20	20	21	1.79303e+06	1.27645e+06	0.132995	24	24	24	24	25	1.97471e+06	1.48211e+06	0.123858	23	23	23	23	26	1.3375e+06	3.61286e+06	0.131472	25	25	25	25	27	1.33535e+06	3.8564e+06	0.133503	25	25	25	25	28	1.43316e+06	3.85864e+06
			Q12874	Splicing factor 3A subunit 3 OS=Homo sapiens OX=9606 GN=SF3A3 PE=1 SV=1	SF3A3	14	58.812	5.8321e+06	4.25359e+06	0.129741	7	7	7	7	14	6.57421e+06	4.68015e+06	0.115768	7	7	7	7	13	6.7189e+06	5.04286e+06	0.133733	8	8	8	8	11	4.8181e+06	1.30147e+07	0.195609	9	9	9	9	12	4.57965e+06	1.32257e+07	0.231537	11	11	11	11	14	5.3344e+06	1.43623e+07
			Q9P0U3	Sentrin-specific protease 1 OS=Homo sapiens OX=9606 GN=SENP1 PE=1 SV=2	SENP1	25	73.435	4.43734e+06	3.23633e+06	0.187888	12	12	12	12	14	4.86256e+06	3.46163e+06	0.169255	11	11	12	12	13	5.43417e+06	4.0786e+06	0.187888	13	13	13	13	16	3.48521e+06	9.4143e+06	0.285714	19	19	19	19	22	3.7375e+06	1.07936e+07	0.273292	18	18	18	18	21	4.10247e+06	1.10455e+07
			P20700	Lamin-B1 OS=Homo sapiens OX=9606 GN=LMNB1 PE=1 SV=2	LMNB1	25	66.368	3.01949e+06	2.20223e+06	0.255973	15	15	15	15	15	3.91464e+06	2.78682e+06	0.238908	14	14	14	14	14	3.59891e+06	2.70116e+06	0.240614	14	14	14	14	15	2.57598e+06	6.95828e+06	0.291809	18	17	18	17	18	2.49444e+06	7.20373e+06	0.278157	17	17	17	17	17	3.01383e+06	8.11439e+06
			Q96TC7	Regulator of microtubule dynamics protein 3 OS=Homo sapiens OX=9606 GN=RMDN3 PE=1 SV=2	RMDN3	6	52.086	488185	356054	0.0425532	2	2	2	2	2	401775	286022	0.0382979	2	2	2	2	2	387252	290651	0.0425532	2	2	2	2	2	271710	733946	0.0170213	1	1	1	1	1	307448	887884	0.0170213	1	1	1	1	1	410238	1.10452e+06
			Q96S15	GATOR complex protein WDR24 OS=Homo sapiens OX=9606 GN=WDR24 PE=1 SV=2	WDR24	6	88.15	551509	402238	0.0329114	2	2	2	2	2	566029	402953	0.0316456	3	3	3	3	3	632068	474397	0.0455696	3	3	3	3	3	439137	1.1862e+06	0.0531646	4	4	4	4	4	436293	1.25998e+06	0.043038	3	3	3	3	3	463110	1.24687e+06
			Q96BP3	Peptidylprolyl isomerase domain and WD repeat-containing protein 1 OS=Homo sapiens OX=9606 GN=PPWD1 PE=1 SV=1	PPWD1	7	73.528	85215.3	62151	0	0	0	0	0	0	117437	83602.7	0	0	0	0	0	0	148750	111644	0	0	0	0	0	0	81751.8	220829	0	0	0	0	0	0	71917.2	207691	0	0	0	0	0	0	113482	305538
			P19447	General transcription and DNA repair factor IIH helicase subunit XPB OS=Homo sapiens OX=9606 GN=ERCC3 PE=1 SV=1	ERCC3	10	89.221	297006	216619	0.0498721	4	4	4	4	4	338709	241125	0.0601023	5	5	5	5	6	341317	256175	0.0498721	4	4	4	4	4	232139	627058	0.0485933	4	4	4	4	5	248643	718060	0.0383632	3	3	3	3	3	266422	717312
			O43684	Mitotic checkpoint protein BUB3 OS=Homo sapiens OX=9606 GN=BUB3 PE=1 SV=1	BUB3	4	37.131	1.10048e+06	802622	0.0731707	2	2	2	2	2	1.17312e+06	835140	0.0731707	3	3	3	3	3	1.13358e+06	850803	0.0731707	3	3	3	3	3	833609	2.25175e+06	0.134146	4	4	4	4	4	836560	2.41592e+06	0.134146	4	4	4	4	4	938320	2.52632e+06
			P35606	Coatomer subunit beta' OS=Homo sapiens OX=9606 GN=COPB2 PE=1 SV=2	COPB2	7	102.422	207046	151007	0.0110375	1	1	1	1	1	232918	165813	0.0209713	2	2	2	2	2	261172	196022	0.0220751	2	2	2	2	2	168724	455760	0.0220751	2	2	2	2	2	179463	518274	0.0220751	2	2	2	2	2	185950	500650
			Q6UXN9	WD repeat-containing protein 82 OS=Homo sapiens OX=9606 GN=WDR82 PE=1 SV=1	WDR82	10	35.056	2.73372e+06	1.99381e+06	0.140575	6	6	6	6	9	3.06489e+06	2.18188e+06	0.140575	6	6	6	6	9	3.13262e+06	2.35118e+06	0.178914	7	7	7	7	10	2.25954e+06	6.1035e+06	0.220447	8	8	8	8	9	2.19192e+06	6.33009e+06	0.220447	8	8	8	8	9	2.35828e+06	6.34941e+06
			Q5SRE5	Nucleoporin NUP188 OS=Homo sapiens OX=9606 GN=NUP188 PE=1 SV=1	NUP188	23	195.917	1.27394e+06	929139	0.0646084	13	13	13	13	14	1.17133e+06	833864	0.053745	12	12	12	12	15	1.2726e+06	955150	0.053745	12	12	12	12	14	919854	2.48472e+06	0.0708977	14	14	14	14	16	904086	2.61093e+06	0.0720412	12	12	12	12	15	1.01085e+06	2.72161e+06
			Q9Y2U8	Inner nuclear membrane protein Man1 OS=Homo sapiens OX=9606 GN=LEMD3 PE=1 SV=2	LEMD3	5	99.935	69313.1	50552.8	0.0263447	2	2	2	2	2	117480	83633.8	0.0241493	2	2	2	2	2	98566.9	73979.2	0.0109769	1	1	1	1	1	56750.4	153295	0.0263447	2	2	2	2	2	86455.6	249677	0.039517	3	3	3	3	3	71589.1	192746
			Q8NC56	LEM domain-containing protein 2 OS=Homo sapiens OX=9606 GN=LEMD2 PE=1 SV=1	LEMD2	3	56.94	45371.4	33091.2	0.0178926	1	1	1	1	1	94589.8	67338.1	0.055666	3	3	3	3	3	73620.2	55255.5	0.055666	3	3	3	3	3	52399.5	141542	0.0178926	1	1	1	1	1	71050.1	205187	0.0318091	2	2	2	2	2	36761.6	98976.4
			Q8N8J6	Zinc finger protein 615 OS=Homo sapiens OX=9606 GN=ZNF615 PE=2 SV=2	ZNF615	1	83.684	30985	0	0.0246238	1	0	1	0	1	32577.6	0	0.0123119	1	0	1	0	1	32956.9	0	0.0123119	1	0	1	0	1	22266.8	60147.3	0.0369357	2	1	2	1	2	24405.4	70480.9	0.0492476	3	1	3	1	3	26432.7	71167.2
			P38432	Coilin OS=Homo sapiens OX=9606 GN=COIL PE=1 SV=1	COIL	3	62.57	350005	255273	0.0121528	1	1	1	1	1	366943	261225	0.0121528	1	1	1	1	1	388400	291513	0.0277778	2	2	2	2	2	278186	751440	0.0138889	1	1	1	1	1	259755	750152	0.0138889	1	1	1	1	1	297192	800157
			Q8WYQ5	Microprocessor complex subunit DGCR8 OS=Homo sapiens OX=9606 GN=DGCR8 PE=1 SV=1	DGCR8	12	85.991	1.00172e+06	730598	0.072445	5	5	5	5	5	1.06138e+06	755588	0.0866753	7	7	7	7	7	1.12531e+06	844603	0.100906	8	8	8	8	8	785185	2.12095e+06	0.107374	9	9	9	9	9	781181	2.25599e+06	0.138422	11	11	11	11	12	838567	2.25775e+06
			Q16718	NADH dehydrogenase [ubiquinone] 1 alpha subcomplex subunit 5 OS=Homo sapiens OX=9606 GN=NDUFA5 PE=1 SV=3	NDUFA5	3	13.45	1.19031e+07	8.68141e+06	0.0775862	1	1	1	1	1	1.24727e+07	8.87925e+06	0.163793	2	2	2	2	2	1.32148e+07	9.91834e+06	0.163793	2	2	2	2	3	8.72077e+06	2.35567e+07	0.301724	3	3	3	3	4	9.39327e+06	2.7127e+07	0.301724	3	3	3	3	4	1.02557e+07	2.76123e+07
			Q9Y448	Small kinetochore-associated protein OS=Homo sapiens OX=9606 GN=KNSTRN PE=1 SV=2	KNSTRN	1	35.416	30985	0	0	0	0	0	0	0	32577.6	0	0	0	0	0	0	0	32956.9	0	0	0	0	0	0	0	22269.1	60153.7	0.0759494	2	2	2	2	2	25661.5	74108.3	0.0316456	1	1	1	1	1	24669.6	66420.1
			Q00325	Phosphate carrier protein, mitochondrial OS=Homo sapiens OX=9606 GN=SLC25A3 PE=1 SV=2	SLC25A3	19	40.069	6.93698e+07	5.05942e+07	0.232044	13	13	13	13	31	7.74169e+07	5.51127e+07	0.240331	13	13	14	14	33	7.38493e+07	5.54274e+07	0.237569	15	15	16	16	34	5.10147e+07	1.37802e+08	0.256906	18	18	18	18	39	5.50957e+07	1.59112e+08	0.262431	17	17	17	17	36	5.97354e+07	1.60831e+08
			P31942	Heterogeneous nuclear ribonucleoprotein H3 OS=Homo sapiens OX=9606 GN=HNRNPH3 PE=1 SV=2	HNRNPH3	1	36.903	744808	543218	0.0491329	2	1	2	1	4	893997	636433	0.0491329	2	1	2	1	5	889782	667824	0.0491329	2	1	2	1	5	671864	1.81485e+06	0.0491329	2	1	2	1	6	637416	1.84081e+06	0.0491329	2	1	2	1	7	584051	1.57249e+06
			P22626	Heterogeneous nuclear ribonucleoproteins A2/B1 OS=Homo sapiens OX=9606 GN=HNRNPA2B1 PE=1 SV=2	HNRNPA2B1	25	37.407	2.00939e+07	1.46553e+07	0.308782	13	12	13	12	20	2.25998e+07	1.60887e+07	0.311615	14	13	14	13	24	2.43522e+07	1.82775e+07	0.339943	14	13	14	13	23	1.67765e+07	4.53168e+07	0.419263	21	20	21	20	31	1.51063e+07	4.36258e+07	0.419263	17	16	17	16	29	1.84013e+07	4.95434e+07
			Q15906	Vacuolar protein sorting-associated protein 72 homolog OS=Homo sapiens OX=9606 GN=VPS72 PE=1 SV=1	VPS72	2	40.57	505791	368894	0.021978	1	1	1	1	1	535693	381358	0.021978	1	1	1	1	1	602918	452519	0.0549451	2	2	2	2	2	403838	1.09085e+06	0.0961538	3	3	3	3	3	430308	1.24269e+06	0.0961538	3	3	3	3	4	396389	1.06723e+06
			Q96PU5	E3 ubiquitin-protein ligase NEDD4-like OS=Homo sapiens OX=9606 GN=NEDD4L PE=1 SV=2	NEDD4L	3	111.862	30985	0	0	0	0	0	0	0	32577.6	0	0	0	0	0	0	0	32956.9	0	0	0	0	0	0	0	24291.3	65615.9	0.00923077	1	1	1	1	1	19987.8	57723.1	0.0174359	2	2	2	2	2	28784.2	77498.3
			Q9P2S5	WD repeat-containing protein WRAP73 OS=Homo sapiens OX=9606 GN=WRAP73 PE=1 SV=1	WRAP73	1	51.555	30985	0	0	0	0	0	0	0	32577.6	0	0	0	0	0	0	0	32956.9	0	0	0	0	0	0	0	22703.9	61328.1	0.0152174	1	1	1	1	1	24088.5	69565.6	0.0565217	2	2	2	2	2	25526.1	68726.3
			P08621	U1 small nuclear ribonucleoprotein 70 kDa OS=Homo sapiens OX=9606 GN=SNRNP70 PE=1 SV=2	SNRNP70	25	51.526	5.1731e+07	3.77295e+07	0.311213	19	19	21	21	34	5.61305e+07	3.99591e+07	0.331808	21	21	23	23	37	6.15344e+07	4.61846e+07	0.308924	19	19	21	21	38	4.22044e+07	1.14003e+08	0.331808	23	23	23	23	40	4.0523e+07	1.17027e+08	0.363844	24	24	24	24	39	4.36283e+07	1.17464e+08
			P62316	Small nuclear ribonucleoprotein Sm D2 OS=Homo sapiens OX=9606 GN=SNRPD2 PE=1 SV=1	SNRPD2	16	13.518	2.19201e+08	1.59872e+08	0.677966	13	13	14	14	32	2.62832e+08	1.87109e+08	0.677966	14	14	16	16	35	2.93341e+08	2.20166e+08	0.70339	15	15	17	17	38	1.84145e+08	4.97416e+08	0.677966	13	13	15	15	30	1.94083e+08	5.60496e+08	0.70339	13	13	15	15	29	1.97389e+08	5.31447e+08
			Q9H8V3	Protein ECT2 OS=Homo sapiens OX=9606 GN=ECT2 PE=1 SV=4	ECT2	1	103.439	30985	0	0	0	0	0	0	0	32577.6	0	0	0	0	0	0	0	32956.9	0	0	0	0	0	0	0	22818.8	61638.3	0.00875274	1	1	1	1	1	24447.4	70602.3	0.00875274	1	1	1	1	1	24858.3	66928.1
			O15514	DNA-directed RNA polymerase II subunit RPB4 OS=Homo sapiens OX=9606 GN=POLR2D PE=1 SV=1	POLR2D	3	16.301	1.60194e+06	1.16836e+06	0.0633803	1	1	1	1	1	2.07722e+06	1.47876e+06	0.112676	2	2	2	2	2	1.91039e+06	1.43384e+06	0.112676	2	2	2	2	2	1.53155e+06	4.13705e+06	0.161972	3	3	3	3	3	1.32594e+06	3.82921e+06	0.161972	3	3	3	3	3	1.29586e+06	3.48896e+06
			P62304	Small nuclear ribonucleoprotein E OS=Homo sapiens OX=9606 GN=SNRPE PE=1 SV=1	SNRPE	4	10.797	6.249e+07	4.55765e+07	0.25	2	2	2	2	2	5.90694e+07	4.20512e+07	0.25	2	2	2	2	3	6.73429e+07	5.05441e+07	0.25	2	2	2	2	5	4.47729e+07	1.20941e+08	0.25	4	4	5	5	12	4.55153e+07	1.31444e+08	0.25	4	4	4	4	13	4.98165e+07	1.34125e+08
			P46109	Crk-like protein OS=Homo sapiens OX=9606 GN=CRKL PE=1 SV=1	CRKL	7	33.756	1.0184e+06	742760	0.0660066	2	2	2	2	2	1.19644e+06	851743	0.0660066	2	2	2	2	2	1.32621e+06	995382	0.138614	4	4	4	4	4	811315	2.19153e+06	0.10231	3	3	3	3	3	823764	2.37896e+06	0.0627063	2	2	2	2	2	980587	2.64012e+06
			Q96E52	Metalloendopeptidase OMA1, mitochondrial OS=Homo sapiens OX=9606 GN=OMA1 PE=1 SV=1	OMA1	2	60.081	30985	0	0.0152672	1	1	1	1	1	32577.6	0	0.0152672	1	1	1	1	1	32956.9	0	0.0152672	1	1	1	1	1	24357.2	65794	0.0152672	1	1	1	1	1	20805.1	60083.6	0	0	0	0	0	0	26155.2	70419.9
			Q9H936	Mitochondrial glutamate carrier 1 OS=Homo sapiens OX=9606 GN=SLC25A22 PE=1 SV=1	SLC25A22	12	34.448	6.22227e+06	4.53815e+06	0.151703	6	6	6	6	11	6.96462e+06	4.95808e+06	0.176471	7	7	7	7	11	6.58378e+06	4.94144e+06	0.22291	8	8	8	8	11	4.89099e+06	1.32116e+07	0.26935	10	10	10	10	15	4.60711e+06	1.3305e+07	0.247678	9	9	9	9	14	5.01948e+06	1.35144e+07
			Q9NRZ9	Lymphoid-specific helicase OS=Homo sapiens OX=9606 GN=HELLS PE=1 SV=1	HELLS	4	97.012	30985	0	0	0	0	0	0	0	32577.6	0	0.00954654	1	1	1	1	1	32956.9	0	0.00954654	1	1	1	1	1	17733.2	47901.2	0.0178998	2	2	2	2	2	19312.7	55773.7	0.00835322	1	1	1	1	1	38396.2	103378
			P57740	Nuclear pore complex protein Nup107 OS=Homo sapiens OX=9606 GN=NUP107 PE=1 SV=1	NUP107	38	106.307	8.7955e+06	6.41491e+06	0.189189	21	21	21	21	33	8.63118e+06	6.1445e+06	0.203243	20	20	20	20	34	1.00731e+07	7.56037e+06	0.219459	26	26	26	26	40	6.37043e+06	1.72079e+07	0.258378	25	25	25	25	38	6.79386e+06	1.96201e+07	0.296216	27	27	27	27	40	6.95935e+06	1.87373e+07
			Q8TF01	Arginine/serine-rich protein PNISR OS=Homo sapiens OX=9606 GN=PNISR PE=1 SV=2	PNISR	3	92.521	59783	43602.1	0.0136646	1	1	1	1	1	55076	39208.4	0.0136646	1	1	1	1	1	60506.5	45413.1	0.0136646	1	1	1	1	1	48036.1	129756	0.00993789	1	1	1	1	1	39343.4	113620	0.00993789	1	1	1	1	1	41514.9	111774
[truncated: 632 more rows]
[truncated: 18 more columns]
