# Supplementary material for: An ATP-gated molecular switch orchestrates human mRNA export
Source: Nature. 2025 Nov 6;649(8098):1042–50. doi: 10.1038/s41586-025-09832-z (PMC12823420; doi:10.1038/s41586-025-09832-z)
Supplement: Supplementary file 4 — Proteomics data of native TREX–mRNP disassembly assay. [file 41586_2025_9832_MOESM4_ESM.xlsx]

## Sheet: Buffer Rep 1
Contaminant	Accession	Description	Genes	MW[kDa]	Norm. Area	Area	Coverage	# Peptides	# Unique peptides	# PSMs
	cont_P42212	Green fluorescent protein OS=Aequorea victoria GN=GFP PE=1 SV=1	289Gfp; GFP	26.869	2.03602e+09	2.03602e+09	0.44958	23	23	91
	Q96FV9	THO complex subunit 1 OS=Homo sapiens OX=9606 GN=THOC1 PE=1 SV=1	THOC1	75.619	1.98211e+09	1.98211e+09	0.557078	89	89	363
	Q13769	THO complex subunit 5 homolog OS=Homo sapiens OX=9606 GN=THOC5 PE=1 SV=2	THOC5	78.458	1.80595e+09	1.80595e+09	0.547584	78	78	248
	Q96J01	THO complex subunit 3 OS=Homo sapiens OX=9606 GN=THOC3 PE=1 SV=1	THOC3	38.747	1.66594e+09	1.66594e+09	0.390313	23	23	83
	Q86W42	THO complex subunit 6 homolog OS=Homo sapiens OX=9606 GN=THOC6 PE=1 SV=1	THOC6	37.511	1.62654e+09	1.62654e+09	0.715542	30	30	103
	Q6I9Y2	THO complex subunit 7 homolog OS=Homo sapiens OX=9606 GN=THOC7 PE=1 SV=3	THOC7	23.728	1.53299e+09	1.53299e+09	0.828431	39	39	139
ü	Q14525_x000D_; cont_Q14525	Keratin, type I cuticular Ha3-II OS=Homo sapiens OX=9606 GN=KRT33B PE=1 SV=3<|>Keratin, type I cuticular Ha3-II OS=Homo sapiens GN=KRT33B PE=2 SV=3	KRT33B	46.185	2.0627e+06	2.0627e+06	0.242574	10	1	18
ü	O43790_x000D_; cont_O43790	Keratin, type II cuticular Hb6 OS=Homo sapiens OX=9606 GN=KRT86 PE=1 SV=1<|>Keratin, type II cuticular Hb6 OS=Homo sapiens GN=KRT86 PE=1 SV=1	KRT86	53.466	6.08763e+06	6.08763e+06	0.259259	15	4	17
	Q8NI27	THO complex subunit 2 OS=Homo sapiens OX=9606 GN=THOC2 PE=1 SV=2	THOC2	182.659	1.51309e+09	1.51309e+09	0.544884	200	200	690
	Q13838	Spliceosome RNA helicase DDX39B OS=Homo sapiens OX=9606 GN=DDX39B PE=1 SV=1	DDX39B	48.96	6.45742e+08	6.45742e+08	0.497664	41	18	134
	Q16629	Serine/arginine-rich splicing factor 7 OS=Homo sapiens OX=9606 GN=SRSF7 PE=1 SV=1	SRSF7	27.35	4.32312e+08	4.32312e+08	0.415966	16	15	38
	P38919	Eukaryotic initiation factor 4A-III OS=Homo sapiens OX=9606 GN=EIF4A3 PE=1 SV=4	EIF4A3	46.841	3.68279e+08	3.68279e+08	0.442822	33	28	98
	P62995	Transformer-2 protein homolog beta OS=Homo sapiens OX=9606 GN=TRA2B PE=1 SV=1	TRA2B	33.646	3.53318e+08	3.53318e+08	0.375	20	16	54
	O00422	Histone deacetylase complex subunit SAP18 OS=Homo sapiens OX=9606 GN=SAP18 PE=1 SV=1	SAP18	17.55	3.10185e+08	3.10185e+08	0.509804	16	16	46
ü	cont_P78386_x000D_; P78386	Keratin, type II cuticular Hb5 OS=Homo sapiens GN=KRT85 PE=1 SV=1<|>Keratin, type II cuticular Hb5 OS=Homo sapiens OX=9606 GN=KRT85 PE=1 SV=1	KRT85	55.766	803942	803942	0.153846	9	2	10
	P07437	Tubulin beta chain OS=Homo sapiens OX=9606 GN=TUBB PE=1 SV=2	TUBB	49.639	2.41188e+08	2.41188e+08	0.481982	29	4	111
	P68363	Tubulin alpha-1B chain OS=Homo sapiens OX=9606 GN=TUBA1B PE=1 SV=1	TUBA1B	50.12	2.32117e+08	2.32117e+08	0.394679	29	0	86
	Q07955	Serine/arginine-rich splicing factor 1 OS=Homo sapiens OX=9606 GN=SRSF1 PE=1 SV=2	SRSF1	27.728	2.23094e+08	2.23094e+08	0.46371	15	14	48
	Q08170	Serine/arginine-rich splicing factor 4 OS=Homo sapiens OX=9606 GN=SRSF4 PE=1 SV=2	SRSF4	56.645	1.9945e+08	1.9945e+08	0.34413	29	21	55
	Q9Y3Y2	Chromatin target of PRMT1 protein OS=Homo sapiens OX=9606 GN=CHTOP PE=1 SV=2	CHTOP	26.38	1.98006e+08	1.98006e+08	0.354839	18	18	40
	Q15365	Poly(rC)-binding protein 1 OS=Homo sapiens OX=9606 GN=PCBP1 PE=1 SV=2	PCBP1	37.474	1.88323e+08	1.88323e+08	0.550562	26	18	55
	Q92945	Far upstream element-binding protein 2 OS=Homo sapiens OX=9606 GN=KHSRP PE=1 SV=4	KHSRP	73.07	1.77212e+08	1.77212e+08	0.646976	68	62	153
ü	cont_P13646.4_x000D_; P13646	Keratin, type I cytoskeletal 13<|>Keratin, type I cytoskeletal 13 OS=Homo sapiens OX=9606 GN=KRT13 PE=1 SV=4	KRT13	49.557	3.29305e+06	3.29305e+06	0.0982533	9	0	16
	Q92841	Probable ATP-dependent RNA helicase DDX17 OS=Homo sapiens OX=9606 GN=DDX17 PE=1 SV=2	DDX17	80.222	1.75594e+08	1.75594e+08	0.48011	52	41	118
	Q13247	Serine/arginine-rich splicing factor 6 OS=Homo sapiens OX=9606 GN=SRSF6 PE=1 SV=2	SRSF6	39.563	1.69908e+08	1.69908e+08	0.453488	28	21	68
	P61326	Protein mago nashi homolog OS=Homo sapiens OX=9606 GN=MAGOH PE=1 SV=1	MAGOH	17.153	1.64253e+08	1.64253e+08	0.506849	18	2	50
	O75152	Zinc finger CCCH domain-containing protein 11A OS=Homo sapiens OX=9606 GN=ZC3H11A PE=1 SV=3	ZC3H11A	89.076	1.43746e+08	1.43746e+08	0.559259	60	60	112
	Q9Y5S9	RNA-binding protein 8A OS=Homo sapiens OX=9606 GN=RBM8A PE=1 SV=1	RBM8A	19.877	1.36766e+08	1.36766e+08	0.482759	8	8	20
	P52597	Heterogeneous nuclear ribonucleoprotein F OS=Homo sapiens OX=9606 GN=HNRNPF PE=1 SV=3	HNRNPF	45.643	1.36595e+08	1.36595e+08	0.356627	19	16	47
	P31943	Heterogeneous nuclear ribonucleoprotein H OS=Homo sapiens OX=9606 GN=HNRNPH1 PE=1 SV=4	HNRNPH1	49.198	1.3596e+08	1.3596e+08	0.42539	21	9	51
	Q15287	RNA-binding protein with serine-rich domain 1 OS=Homo sapiens OX=9606 GN=RNPS1 PE=1 SV=1	RNPS1	34.188	1.33629e+08	1.33629e+08	0.285246	13	13	30
	Q13148	TAR DNA-binding protein 43 OS=Homo sapiens OX=9606 GN=TARDBP PE=1 SV=1	TARDBP	44.711	1.24944e+08	1.24944e+08	0.21256	16	16	34
	Q9H307	Pinin OS=Homo sapiens OX=9606 GN=PNN PE=1 SV=5	PNN	81.579	1.23007e+08	1.23007e+08	0.46304	58	58	100
	P20671	Histone H2A type 1-D OS=Homo sapiens OX=9606 GN=H2AC7 PE=1 SV=2	H2AC7	14.099	1.18636e+08	1.18636e+08	0.207692	5	1	9
ü	cont_P00027	His6-MBP-Prescission protease		70.473	29194.3	0	0	0	0	0
	P08670	Vimentin OS=Homo sapiens OX=9606 GN=VIM PE=1 SV=4	VIM	53.619	1.13956e+08	1.13956e+08	0.658798	52	47	103
	P84103	Serine/arginine-rich splicing factor 3 OS=Homo sapiens OX=9606 GN=SRSF3 PE=1 SV=1	SRSF3	19.318	1.07777e+08	1.07777e+08	0.402439	17	16	35
	P62805	Histone H4 OS=Homo sapiens OX=9606 GN=H4C16 PE=1 SV=2	H4C1; H4C11; H4C12; H4C13; H4C14; H4C15; H4C16; H4C2; H4C3; H4C4; H4C5; H4C6; H4C8; H4C9	11.36	1.04741e+08	1.04741e+08	0.524272	10	10	17
	P52272	Heterogeneous nuclear ribonucleoprotein M OS=Homo sapiens OX=9606 GN=HNRNPM PE=1 SV=3	HNRNPM	77.464	9.99052e+07	9.99052e+07	0.612329	62	62	114
	Q9P258	Protein RCC2 OS=Homo sapiens OX=9606 GN=RCC2 PE=1 SV=2	RCC2	56.049	9.65861e+07	9.65861e+07	0.44636	33	33	68
	P46109	Crk-like protein OS=Homo sapiens OX=9606 GN=CRKL PE=1 SV=1	CRKL	33.756	9.58459e+07	9.58459e+07	0.49505	20	20	41
	0000003	ALYREF		24.51	9.57269e+07	9.57269e+07	0.42616	12	12	17
	Q71DI3	Histone H3.2 OS=Homo sapiens OX=9606 GN=H3C13 PE=1 SV=3	H3C13; H3C14; H3C15	15.379	9.53565e+07	9.53565e+07	0.220588	4	4	6
	P50453	Serpin B9 OS=Homo sapiens OX=9606 GN=SERPINB9 PE=1 SV=1	SERPINB9	42.376	9.48118e+07	9.48118e+07	0.515957	20	18	34
	P10412	Histone H1.4 OS=Homo sapiens OX=9606 GN=H1-4 PE=1 SV=2	H1-4	21.852	8.74295e+07	8.74295e+07	0.438356	13	5	20
	Q99880	Histone H2B type 1-L OS=Homo sapiens OX=9606 GN=H2BC13 PE=1 SV=3	H2BC13	13.944	8.52021e+07	8.52021e+07	0.484127	10	1	14
ü	cont_P13717	Nuclease OS=Serratia marcescens GN=nucA PE=1 SV=2	nucA	28.927	4.36271e+06	4.36271e+06	0.0639098	2	2	3
	Q01130	Serine/arginine-rich splicing factor 2 OS=Homo sapiens OX=9606 GN=SRSF2 PE=1 SV=4	SRSF2	25.461	8.50095e+07	8.50095e+07	0.339367	8	6	19
	Q96MU7	YTH domain-containing protein 1 OS=Homo sapiens OX=9606 GN=YTHDC1 PE=1 SV=3	YTHDC1	84.649	8.36497e+07	8.36497e+07	0.339752	44	44	80
	Q96QD9	UAP56-interacting factor OS=Homo sapiens OX=9606 GN=FYTTD1 PE=1 SV=3	FYTTD1	35.796	8.36419e+07	8.36419e+07	0.553459	28	28	48
	Q9H3K6	BolA-like protein 2 OS=Homo sapiens OX=9606 GN=BOLA2B PE=1 SV=1	BOLA2; BOLA2B	10.11	8.32409e+07	8.32409e+07	0.581395	5	5	10
ü	P07477_x000D_; cont_P07477	Serine protease 1 OS=Homo sapiens OX=9606 GN=PRSS1 PE=1 SV=1<|>Trypsin-1 OS=Homo sapiens GN=PRSS1 PE=1 SV=1	PRSS1	26.541	2.61947e+06	2.61947e+06	0.153846	5	4	8
	Q9UMS4	Pre-mRNA-processing factor 19 OS=Homo sapiens OX=9606 GN=PRPF19 PE=1 SV=1	PRPF19	55.146	8.29583e+07	8.29583e+07	0.337302	19	19	34
ü	cont_P00023	GFP-nanobody GFP-nanobody		13.79	4.21325e+09	4.21325e+09	0.560976	14	14	43
ü	Q8N1N4_x000D_; cont_Q8N1N4.2	Keratin, type II cytoskeletal 78 OS=Homo sapiens OX=9606 GN=KRT78 PE=1 SV=2<|>Keratin, type II cytoskeletal 78	KRT78	56.83	489448	489448	0.0846154	5	3	5
	Q9UKV3	Apoptotic chromatin condensation inducer in the nucleus OS=Homo sapiens OX=9606 GN=ACIN1 PE=1 SV=2	ACIN1	151.771	8.28512e+07	8.28512e+07	0.387025	66	66	120
	Q6PJT7	Zinc finger CCCH domain-containing protein 14 OS=Homo sapiens OX=9606 GN=ZC3H14 PE=1 SV=1	ZC3H14	82.823	7.81434e+07	7.81434e+07	0.451087	44	44	77
	P09661	U2 small nuclear ribonucleoprotein A' OS=Homo sapiens OX=9606 GN=SNRPA1 PE=1 SV=2	SNRPA1	28.398	7.73783e+07	7.73783e+07	0.482353	20	20	32
	Q9NRW3	DNA dC->dU-editing enzyme APOBEC-3C OS=Homo sapiens OX=9606 GN=APOBEC3C PE=1 SV=2	APOBEC3C	22.811	7.01032e+07	7.01032e+07	0.347368	7	7	18
	Q9H479	Fructosamine-3-kinase OS=Homo sapiens OX=9606 GN=FN3K PE=1 SV=1	FN3K	35.149	6.8125e+07	6.8125e+07	0.330097	13	13	25
	P84090	Enhancer of rudimentary homolog OS=Homo sapiens OX=9606 GN=ERH PE=1 SV=1	ERH	12.251	6.74411e+07	6.74411e+07	0.451923	10	10	21
	Q9UBN7	Histone deacetylase 6 OS=Homo sapiens OX=9606 GN=HDAC6 PE=1 SV=2	HDAC6	131.336	6.66749e+07	6.66749e+07	0.141564	22	22	46
	Q13427	Peptidyl-prolyl cis-trans isomerase G OS=Homo sapiens OX=9606 GN=PPIG PE=1 SV=2	PPIG	88.564	6.04274e+07	6.04274e+07	0.299735	46	46	71
	P07355	Annexin A2 OS=Homo sapiens OX=9606 GN=ANXA2 PE=1 SV=2	ANXA2	38.58	6.00684e+07	6.00684e+07	0.513274	24	24	41
	P07910	Heterogeneous nuclear ribonucleoproteins C1/C2 OS=Homo sapiens OX=9606 GN=HNRNPC PE=1 SV=4	HNRNPC	33.65	5.67326e+07	5.67326e+07	0.457516	26	26	42
	P30740	Leukocyte elastase inhibitor OS=Homo sapiens OX=9606 GN=SERPINB1 PE=1 SV=1	SERPINB1	42.715	5.30549e+07	5.30549e+07	0.430079	19	17	34
	P62987	Ubiquitin-60S ribosomal protein L40 OS=Homo sapiens OX=9606 GN=UBA52 PE=1 SV=2	UBA52	14.719	5.18684e+07	5.18684e+07	0.296875	3	3	14
	Q86VM9	Zinc finger CCCH domain-containing protein 18 OS=Homo sapiens OX=9606 GN=ZC3H18 PE=1 SV=2	ZC3H18	106.315	5.05171e+07	5.05171e+07	0.359916	44	44	63
	Q9BXP5	Serrate RNA effector molecule homolog OS=Homo sapiens OX=9606 GN=SRRT PE=1 SV=1	SRRT	100.604	4.99588e+07	4.99588e+07	0.33105	41	41	64
	P62888	60S ribosomal protein L30 OS=Homo sapiens OX=9606 GN=RPL30 PE=1 SV=2	RPL30	12.776	4.98866e+07	4.98866e+07	0.365217	8	8	13
	P26599	Polypyrimidine tract-binding protein 1 OS=Homo sapiens OX=9606 GN=PTBP1 PE=1 SV=2	PTBP1	59.596	4.96292e+07	4.96292e+07	0.229803	17	11	32
	P62318	Small nuclear ribonucleoprotein Sm D3 OS=Homo sapiens OX=9606 GN=SNRPD3 PE=1 SV=1	SNRPD3	13.907	4.84375e+07	4.84375e+07	0.150794	3	3	6
	P68104	Elongation factor 1-alpha 1 OS=Homo sapiens OX=9606 GN=EEF1A1 PE=1 SV=1	EEF1A1	50.109	4.78246e+07	4.78246e+07	0.238095	12	12	23
	P61978	Heterogeneous nuclear ribonucleoprotein K OS=Homo sapiens OX=9606 GN=HNRNPK PE=1 SV=1	HNRNPK	50.944	4.63925e+07	4.63925e+07	0.365011	19	19	34
	Q96PK6	RNA-binding protein 14 OS=Homo sapiens OX=9606 GN=RBM14 PE=1 SV=2	RBM14	69.449	4.61768e+07	4.61768e+07	0.307922	28	28	45
	Q13595	Transformer-2 protein homolog alpha OS=Homo sapiens OX=9606 GN=TRA2A PE=1 SV=1	TRA2A	32.669	4.40386e+07	4.40386e+07	0.251773	12	8	33
	P17844	Probable ATP-dependent RNA helicase DDX5 OS=Homo sapiens OX=9606 GN=DDX5 PE=1 SV=1	DDX5	69.105	4.36436e+07	4.36436e+07	0.485342	47	36	85
	Q8IYB3	Serine/arginine repetitive matrix protein 1 OS=Homo sapiens OX=9606 GN=SRRM1 PE=1 SV=2	SRRM1	102.274	4.29103e+07	4.29103e+07	0.278761	34	33	61
	Q99439	Calponin-2 OS=Homo sapiens OX=9606 GN=CNN2 PE=1 SV=4	CNN2	33.675	4.16144e+07	4.16144e+07	0.349515	13	13	18
	P68036	Ubiquitin-conjugating enzyme E2 L3 OS=Homo sapiens OX=9606 GN=UBE2L3 PE=1 SV=1	UBE2L3	17.85	4.12308e+07	4.12308e+07	0.318182	6	6	9
	Q9BRJ7	Tudor-interacting repair regulator protein OS=Homo sapiens OX=9606 GN=NUDT16L1 PE=1 SV=1	NUDT16L1	23.323	4.05127e+07	4.05127e+07	0.469194	10	10	21
	Q15029	116 kDa U5 small nuclear ribonucleoprotein component OS=Homo sapiens OX=9606 GN=EFTUD2 PE=1 SV=1	EFTUD2	109.366	4.03842e+07	4.03842e+07	0.309671	31	30	59
	Q9NWB6	Arginine and glutamate-rich protein 1 OS=Homo sapiens OX=9606 GN=ARGLU1 PE=1 SV=1	ARGLU1	33.197	4.03612e+07	4.03612e+07	0.428571	19	19	26
	Q14498	RNA-binding protein 39 OS=Homo sapiens OX=9606 GN=RBM39 PE=1 SV=2	RBM39	59.343	3.98165e+07	3.98165e+07	0.264151	18	16	39
	0000004	SARNP		19.691	3.932e+07	3.932e+07	0.52	8	8	11
	Q9Y2W1	Thyroid hormone receptor-associated protein 3 OS=Homo sapiens OX=9606 GN=THRAP3 PE=1 SV=2	THRAP3	108.601	3.92543e+07	3.92543e+07	0.348691	44	43	61
ü	cont_P08779_x000D_; P08779	Keratin, type I cytoskeletal 16 OS=Homo sapiens GN=KRT16 PE=1 SV=4<|>Keratin, type I cytoskeletal 16 OS=Homo sapiens OX=9606 GN=KRT16 PE=1 SV=4	KRT16	51.236	344772	344772	0.171247	12	2	25
	0000002	10His-SUMO-3V5-3C-UCM		9.409	3.91107e+07	3.91107e+07	0.111111	1	1	1
ü	cont_P02662	Alpha-S1-casein OS=Bos_taurus GN=CSN1S1 PE=1 SV=2	CSN1S1	24.513	526725	526725	0.107477	2	2	2
	P38159	RNA-binding motif protein, X chromosome OS=Homo sapiens OX=9606 GN=RBMX PE=1 SV=3	RBMX	42.306	3.88314e+07	3.88314e+07	0.460358	23	9	39
	Q8IXB1	DnaJ homolog subfamily C member 10 OS=Homo sapiens OX=9606 GN=DNAJC10 PE=1 SV=2	DNAJC10	91.021	3.8709e+07	3.8709e+07	0.220681	28	28	45
	O75494	Serine/arginine-rich splicing factor 10 OS=Homo sapiens OX=9606 GN=SRSF10 PE=1 SV=1	SRSF10	31.282	3.81809e+07	3.81809e+07	0.267176	13	13	15
	Q5VTL8	Pre-mRNA-splicing factor 38B OS=Homo sapiens OX=9606 GN=PRPF38B PE=1 SV=1	PRPF38B	64.429	3.80085e+07	3.80085e+07	0.260073	18	18	24
	P62316	Small nuclear ribonucleoprotein Sm D2 OS=Homo sapiens OX=9606 GN=SNRPD2 PE=1 SV=1	SNRPD2	13.518	3.79856e+07	3.79856e+07	0.364407	5	5	5
	Q96DI7	U5 small nuclear ribonucleoprotein 40 kDa protein OS=Homo sapiens OX=9606 GN=SNRNP40 PE=1 SV=1	SNRNP40	39.286	3.7955e+07	3.7955e+07	0.288515	11	11	17
	P14678	Small nuclear ribonucleoprotein-associated proteins B and B' OS=Homo sapiens OX=9606 GN=SNRPB PE=1 SV=2	SNRPB	24.594	3.67306e+07	3.67306e+07	0.241667	7	7	14
	Q15717	ELAV-like protein 1 OS=Homo sapiens OX=9606 GN=ELAVL1 PE=1 SV=2	ELAVL1	36.069	3.65734e+07	3.65734e+07	0.469325	16	16	28
	P23246	Splicing factor, proline- and glutamine-rich OS=Homo sapiens OX=9606 GN=SFPQ PE=1 SV=2	SFPQ	76.102	3.63323e+07	3.63323e+07	0.34512	27	26	40
	Q9HA64	Ketosamine-3-kinase OS=Homo sapiens OX=9606 GN=FN3KRP PE=1 SV=2	FN3KRP	34.39	3.5612e+07	3.5612e+07	0.268608	9	9	16
	P52298	Nuclear cap-binding protein subunit 2 OS=Homo sapiens OX=9606 GN=NCBP2 PE=1 SV=1	NCBP2	17.99	3.56087e+07	3.56087e+07	0.378205	8	8	10
	Q02040	A-kinase anchor protein 17A OS=Homo sapiens OX=9606 GN=AKAP17A PE=1 SV=2	AKAP17A	80.686	3.53048e+07	3.53048e+07	0.407194	36	36	53
	P04080	Cystatin-B OS=Homo sapiens OX=9606 GN=CSTB PE=1 SV=2	CSTB	11.133	3.48903e+07	3.48903e+07	0.795918	5	5	8
	P00390	Glutathione reductase, mitochondrial OS=Homo sapiens OX=9606 GN=GSR PE=1 SV=2	GSR	56.221	3.44495e+07	3.44495e+07	0.316092	15	15	23
	Q07666	KH domain-containing, RNA-binding, signal transduction-associated protein 1 OS=Homo sapiens OX=9606 GN=KHDRBS1 PE=1 SV=1	KHDRBS1	48.197	3.36309e+07	3.36309e+07	0.180587	13	13	16
ü	cont_P02754	Beta-lactoglobulin OS=Bos_taurus GN=LGB PE=1 SV=3	LGB; LOC113901792	19.87	977864	977864	0.0561798	1	1	1
	P49756	RNA-binding protein 25 OS=Homo sapiens OX=9606 GN=RBM25 PE=1 SV=3	RBM25	100.124	3.21891e+07	3.21891e+07	0.361803	37	37	59
	Q6P2Q9	Pre-mRNA-processing-splicing factor 8 OS=Homo sapiens OX=9606 GN=PRPF8 PE=1 SV=2	PRPF8	273.427	3.21782e+07	3.21782e+07	0.353319	96	96	175
	P43243	Matrin-3 OS=Homo sapiens OX=9606 GN=MATR3 PE=1 SV=2	MATR3	94.565	3.00687e+07	3.00687e+07	0.306966	31	31	50
	Q7Z6E9	E3 ubiquitin-protein ligase RBBP6 OS=Homo sapiens OX=9606 GN=RBBP6 PE=1 SV=1	RBBP6	201.442	2.84154e+07	2.84154e+07	0.363839	85	85	114
	O75400	Pre-mRNA-processing factor 40 homolog A OS=Homo sapiens OX=9606 GN=PRPF40A PE=1 SV=2	PRPF40A	108.737	2.707e+07	2.707e+07	0.213166	28	28	42
	P15531	Nucleoside diphosphate kinase A OS=Homo sapiens OX=9606 GN=NME1 PE=1 SV=1	NME1	17.138	2.67511e+07	2.67511e+07	0.335526	4	4	6
	O00148	ATP-dependent RNA helicase DDX39A OS=Homo sapiens OX=9606 GN=DDX39A PE=1 SV=2	DDX39A	49.098	2.6601e+07	2.6601e+07	0.435597	32	9	100
	Q13243	Serine/arginine-rich splicing factor 5 OS=Homo sapiens OX=9606 GN=SRSF5 PE=1 SV=1	SRSF5	31.245	2.61458e+07	2.61458e+07	0.180147	7	5	14
	O75643	U5 small nuclear ribonucleoprotein 200 kDa helicase OS=Homo sapiens OX=9606 GN=SNRNP200 PE=1 SV=2	SNRNP200	244.353	2.57144e+07	2.57144e+07	0.316011	72	72	114
ü	cont_P20930_x000D_; P20930	Filaggrin OS=Homo sapiens GN=FLG PE=1 SV=3<|>Filaggrin OS=Homo sapiens OX=9606 GN=FLG PE=1 SV=3	FLG	434.922	25026.1	25026.1	0.00320118	1	1	1
	O43143	ATP-dependent RNA helicase DHX15 OS=Homo sapiens OX=9606 GN=DHX15 PE=1 SV=2	DHX15	90.875	2.55965e+07	2.55965e+07	0.299371	26	25	35
	Q9BYB4	Guanine nucleotide-binding protein subunit beta-like protein 1 OS=Homo sapiens OX=9606 GN=GNB1L PE=1 SV=2	GNB1L	35.595	2.46272e+07	2.46272e+07	0.394495	14	14	23
	P14866	Heterogeneous nuclear ribonucleoprotein L OS=Homo sapiens OX=9606 GN=HNRNPL PE=1 SV=2	HNRNPL	64.092	2.36717e+07	2.36717e+07	0.297114	17	16	23
	Q9Y3B4	Splicing factor 3B subunit 6 OS=Homo sapiens OX=9606 GN=SF3B6 PE=1 SV=1	SF3B6	14.576	2.35157e+07	2.35157e+07	0.288	4	4	5
	Q13523	Serine/threonine-protein kinase PRP4 homolog OS=Homo sapiens OX=9606 GN=PRPF4B PE=1 SV=3	PRPF4B	116.916	2.33401e+07	2.33401e+07	0.230387	27	27	34
	P42285	Exosome RNA helicase MTR4 OS=Homo sapiens OX=9606 GN=MTREX PE=1 SV=3	MTREX	117.729	2.2858e+07	2.2858e+07	0.24952	30	30	45
	Q09161	Nuclear cap-binding protein subunit 1 OS=Homo sapiens OX=9606 GN=NCBP1 PE=1 SV=1	NCBP1	91.781	2.25326e+07	2.25326e+07	0.210127	21	21	34
	Q9NYF8	Bcl-2-associated transcription factor 1 OS=Homo sapiens OX=9606 GN=BCLAF1 PE=1 SV=2	BCLAF1	106.059	2.21924e+07	2.21924e+07	0.276087	27	26	36
	P47756	F-actin-capping protein subunit beta OS=Homo sapiens OX=9606 GN=CAPZB PE=1 SV=5	CAPZB	30.609	2.2155e+07	2.2155e+07	0.503676	16	16	21
	Q15233	Non-POU domain-containing octamer-binding protein OS=Homo sapiens OX=9606 GN=NONO PE=1 SV=4	NONO	54.197	2.19912e+07	2.19912e+07	0.363057	19	17	37
	Q9P2N5	RNA-binding protein 27 OS=Homo sapiens OX=9606 GN=RBM27 PE=1 SV=2	RBM27	118.645	2.19174e+07	2.19174e+07	0.245283	29	28	45
	Q00013	55 kDa erythrocyte membrane protein OS=Homo sapiens OX=9606 GN=MPP1 PE=1 SV=2	MPP1	52.264	2.16952e+07	2.16952e+07	0.229614	9	9	10
ü	cont_P35908_x000D_; P35908	Keratin, type II cytoskeletal 2 epidermal OS=Homo sapiens GN=KRT2 PE=1 SV=2<|>Keratin, type II cytoskeletal 2 epidermal OS=Homo sapiens OX=9606 GN=KRT2 PE=1 SV=2	KRT2	65.393	1.7215e+08	1.7215e+08	0.57903	42	32	98
	O00571	ATP-dependent RNA helicase DDX3X OS=Homo sapiens OX=9606 GN=DDX3X PE=1 SV=3	DDX3X	73.198	2.14417e+07	2.14417e+07	0.311178	23	21	37
	Q9UKM9	RNA-binding protein Raly OS=Homo sapiens OX=9606 GN=RALY PE=1 SV=1	RALY	32.444	2.11119e+07	2.11119e+07	0.395425	14	14	20
	Q7RTV0	PHD finger-like domain-containing protein 5A OS=Homo sapiens OX=9606 GN=PHF5A PE=1 SV=1	PHF5A	12.397	2.08979e+07	2.08979e+07	0.136364	2	2	4
	Q9UQ35	Serine/arginine repetitive matrix protein 2 OS=Homo sapiens OX=9606 GN=SRRM2 PE=1 SV=2	SRRM2	299.438	2.08082e+07	2.08082e+07	0.351017	97	97	135
	P60866	40S ribosomal protein S20 OS=Homo sapiens OX=9606 GN=RPS20 PE=1 SV=1	RPS20	13.364	2.05734e+07	2.05734e+07	0.285714	4	4	6
	Q969S8	Polyamine deacetylase HDAC10 OS=Homo sapiens OX=9606 GN=HDAC10 PE=1 SV=1	HDAC10	71.399	2.03185e+07	2.03185e+07	0.180867	15	15	25
	P22061	Protein-L-isoaspartate(D-aspartate) O-methyltransferase OS=Homo sapiens OX=9606 GN=PCMT1 PE=1 SV=4	PCMT1	24.621	2.00861e+07	2.00861e+07	0.348018	8	8	12
ü	cont_P02768_x000D_; P02768	Serum albumin OS=Homo sapiens GN=ALB PE=1 SV=2<|>Albumin OS=Homo sapiens OX=9606 GN=ALB PE=1 SV=2	ALB	69.321	59732.6	59732.6	0.0738916	5	2	5
	Q9UBV8	Peflin OS=Homo sapiens OX=9606 GN=PEF1 PE=1 SV=1	PEF1	30.361	1.92274e+07	1.92274e+07	0.119718	6	6	8
	P52907	F-actin-capping protein subunit alpha-1 OS=Homo sapiens OX=9606 GN=CAPZA1 PE=1 SV=3	CAPZA1	32.902	1.90017e+07	1.90017e+07	0.335664	9	5	17
	Q9BUQ8	Probable ATP-dependent RNA helicase DDX23 OS=Homo sapiens OX=9606 GN=DDX23 PE=1 SV=3	DDX23	95.524	1.80296e+07	1.80296e+07	0.407317	35	35	48
	O75533	Splicing factor 3B subunit 1 OS=Homo sapiens OX=9606 GN=SF3B1 PE=1 SV=3	SF3B1	145.738	1.65199e+07	1.65199e+07	0.299847	43	43	63
	P23528	Cofilin-1 OS=Homo sapiens OX=9606 GN=CFL1 PE=1 SV=3	CFL1	18.491	1.63694e+07	1.63694e+07	0.222892	5	5	6
	P62314	Small nuclear ribonucleoprotein Sm D1 OS=Homo sapiens OX=9606 GN=SNRPD1 PE=1 SV=1	SNRPD1	13.273	1.63316e+07	1.63316e+07	0.378151	4	4	5
	P09382	Galectin-1 OS=Homo sapiens OX=9606 GN=LGALS1 PE=1 SV=2	LGALS1	14.706	1.62461e+07	1.62461e+07	0.281481	4	4	7
	O43660	Pleiotropic regulator 1 OS=Homo sapiens OX=9606 GN=PLRG1 PE=1 SV=1	PLRG1	57.158	1.61793e+07	1.61793e+07	0.429961	20	20	27
	Q15393	Splicing factor 3B subunit 3 OS=Homo sapiens OX=9606 GN=SF3B3 PE=1 SV=4	SF3B3	135.492	1.57662e+07	1.57662e+07	0.225965	29	29	43
	Q9GZP4	PITH domain-containing protein 1 OS=Homo sapiens OX=9606 GN=PITHD1 PE=1 SV=1	PITHD1	24.163	1.5727e+07	1.5727e+07	0.402844	7	7	12
	P15880	40S ribosomal protein S2 OS=Homo sapiens OX=9606 GN=RPS2 PE=1 SV=2	RPS2	31.305	1.56875e+07	1.56875e+07	0.324232	10	10	13
	P35637	RNA-binding protein FUS OS=Homo sapiens OX=9606 GN=FUS PE=1 SV=1	FUS	53.394	1.54579e+07	1.54579e+07	0.140684	8	6	16
	Q9BY77	Polymerase delta-interacting protein 3 OS=Homo sapiens OX=9606 GN=POLDIP3 PE=1 SV=2	POLDIP3	46.06	1.50795e+07	1.50795e+07	0.52019	22	22	27
	Q96CN7	Isochorismatase domain-containing protein 1 OS=Homo sapiens OX=9606 GN=ISOC1 PE=1 SV=3	ISOC1	32.216	1.48501e+07	1.48501e+07	0.275168	8	8	10
	P51991	Heterogeneous nuclear ribonucleoprotein A3 OS=Homo sapiens OX=9606 GN=HNRNPA3 PE=1 SV=2	HNRNPA3	39.571	1.45466e+07	1.45466e+07	0.293651	12	11	17
	Q9NW64	Pre-mRNA-splicing factor RBM22 OS=Homo sapiens OX=9606 GN=RBM22 PE=1 SV=1	RBM22	46.865	1.44558e+07	1.44558e+07	0.240476	12	12	13
	O94906	Pre-mRNA-processing factor 6 OS=Homo sapiens OX=9606 GN=PRPF6 PE=1 SV=1	PRPF6	106.858	1.44004e+07	1.44004e+07	0.369819	40	40	57
	P35520	Cystathionine beta-synthase OS=Homo sapiens OX=9606 GN=CBS PE=1 SV=2	CBS	60.548	1.43542e+07	1.43542e+07	0.246824	14	14	20
	P04083	Annexin A1 OS=Homo sapiens OX=9606 GN=ANXA1 PE=1 SV=2	ANXA1	38.69	1.43462e+07	1.43462e+07	0.430636	14	14	19
	P54687	Branched-chain-amino-acid aminotransferase, cytosolic OS=Homo sapiens OX=9606 GN=BCAT1 PE=1 SV=3	BCAT1	42.939	1.41871e+07	1.41871e+07	0.207254	8	8	12
	Q99661	Kinesin-like protein KIF2C OS=Homo sapiens OX=9606 GN=KIF2C PE=1 SV=2	KIF2C	81.261	1.36247e+07	1.36247e+07	0.28	22	19	33
	Q9ULA0	Aspartyl aminopeptidase OS=Homo sapiens OX=9606 GN=DNPEP PE=1 SV=2	DNPEP	53.376	1.35996e+07	1.35996e+07	0.261856	15	15	20
	P05783	Keratin, type I cytoskeletal 18 OS=Homo sapiens OX=9606 GN=KRT18 PE=1 SV=2	KRT18	48.029	1.34273e+07	1.34273e+07	0.330233	16	13	23
	P11387	DNA topoisomerase 1 OS=Homo sapiens OX=9606 GN=TOP1 PE=1 SV=2	TOP1	90.669	1.27635e+07	1.27635e+07	0.271895	23	23	29
	Q13573	SNW domain-containing protein 1 OS=Homo sapiens OX=9606 GN=SNW1 PE=1 SV=1	SNW1	61.456	1.27374e+07	1.27374e+07	0.326493	18	18	22
ü	P10599_x000D_; cont_P10599	Thioredoxin OS=Homo sapiens OX=9606 GN=TXN PE=1 SV=3<|>Thioredoxin OS=Homo sapiens GN=TXN PE=1 SV=3	TXN	11.73	1.26252e+08	1.26252e+08	0.495238	8	8	16
	P08621	U1 small nuclear ribonucleoprotein 70 kDa OS=Homo sapiens OX=9606 GN=SNRNP70 PE=1 SV=2	SNRNP70	51.526	1.26393e+07	1.26393e+07	0.254005	13	13	18
	P62851	40S ribosomal protein S25 OS=Homo sapiens OX=9606 GN=RPS25 PE=1 SV=1	RPS25	13.734	1.23985e+07	1.23985e+07	0.208	3	3	5
	O75340	Programmed cell death protein 6 OS=Homo sapiens OX=9606 GN=PDCD6 PE=1 SV=1	PDCD6	21.855	1.23778e+07	1.23778e+07	0.298429	8	8	13
	P62280	40S ribosomal protein S11 OS=Homo sapiens OX=9606 GN=RPS11 PE=1 SV=3	RPS11	18.419	1.23497e+07	1.23497e+07	0.113924	2	2	2
	Q86WB0	Zinc finger C3HC-type protein 1 OS=Homo sapiens OX=9606 GN=ZC3HC1 PE=1 SV=1	ZC3HC1	55.226	1.23036e+07	1.23036e+07	0.26494	13	13	18
	Q15366	Poly(rC)-binding protein 2 OS=Homo sapiens OX=9606 GN=PCBP2 PE=1 SV=1	PCBP2	38.556	1.21599e+07	1.21599e+07	0.317808	15	5	25
	Q01844	RNA-binding protein EWS OS=Homo sapiens OX=9606 GN=EWSR1 PE=1 SV=1	EWSR1	68.436	1.2146e+07	1.2146e+07	0.103659	7	7	11
	O43684	Mitotic checkpoint protein BUB3 OS=Homo sapiens OX=9606 GN=BUB3 PE=1 SV=1	BUB3	37.131	1.20397e+07	1.20397e+07	0.298781	10	10	13
	O76021	Ribosomal L1 domain-containing protein 1 OS=Homo sapiens OX=9606 GN=RSL1D1 PE=1 SV=3	RSL1D1	54.939	1.2031e+07	1.2031e+07	0.379592	22	22	25
	O60832	H/ACA ribonucleoprotein complex subunit DKC1 OS=Homo sapiens OX=9606 GN=DKC1 PE=1 SV=3	DKC1	57.638	1.15444e+07	1.15444e+07	0.22179	13	13	15
	P29372	DNA-3-methyladenine glycosylase OS=Homo sapiens OX=9606 GN=MPG PE=1 SV=3	MPG	32.848	1.14707e+07	1.14707e+07	0.345638	9	9	15
	Q9HCG8	Pre-mRNA-splicing factor CWC22 homolog OS=Homo sapiens OX=9606 GN=CWC22 PE=1 SV=3	CWC22	105.402	1.14595e+07	1.14595e+07	0.27533	28	28	35
	Q13435	Splicing factor 3B subunit 2 OS=Homo sapiens OX=9606 GN=SF3B2 PE=1 SV=2	SF3B2	100.165	1.14186e+07	1.14186e+07	0.269274	23	23	30
	P21127	Cyclin-dependent kinase 11B OS=Homo sapiens OX=9606 GN=CDK11B PE=1 SV=4	CDK11B	92.563	1.13152e+07	1.13152e+07	0.222642	20	3	23
	Q99459	Cell division cycle 5-like protein OS=Homo sapiens OX=9606 GN=CDC5L PE=1 SV=2	CDC5L	92.194	1.13084e+07	1.13084e+07	0.296758	27	27	30
	P62304	Small nuclear ribonucleoprotein E OS=Homo sapiens OX=9606 GN=SNRPE PE=1 SV=1	SNRPE	10.797	1.12923e+07	1.12923e+07	0.119565	2	2	5
ü	cont_P19013	Keratin, type II cytoskeletal 4 OS=Homo sapiens GN=KRT4 PE=1 SV=4		57.25	29194.3	0	0.0486891	4	0	7
	Q9UHQ1	Nuclear prelamin A recognition factor OS=Homo sapiens OX=9606 GN=NARF PE=1 SV=1	NARF	51.124	1.12594e+07	1.12594e+07	0.309211	16	13	21
	Q96DG6	Carboxymethylenebutenolidase homolog OS=Homo sapiens OX=9606 GN=CMBL PE=1 SV=1	CMBL	28.03	1.06936e+07	1.06936e+07	0.261224	8	8	10
	Q9BZJ0	Crooked neck-like protein 1 OS=Homo sapiens OX=9606 GN=CRNKL1 PE=1 SV=4	CRNKL1	100.389	1.0535e+07	1.0535e+07	0.229953	23	23	32
	Q9Y3C6	Peptidyl-prolyl cis-trans isomerase-like 1 OS=Homo sapiens OX=9606 GN=PPIL1 PE=1 SV=1	PPIL1	18.225	9.96141e+06	9.96141e+06	0.331325	6	6	8
	Q53F19	Nuclear cap-binding protein subunit 3 OS=Homo sapiens OX=9606 GN=NCBP3 PE=1 SV=2	NCBP3	70.549	9.95887e+06	9.95887e+06	0.274194	16	16	19
	Q8NAV1	Pre-mRNA-splicing factor 38A OS=Homo sapiens OX=9606 GN=PRPF38A PE=1 SV=1	PRPF38A	37.453	9.87224e+06	9.87224e+06	0.208333	7	7	11
	Q12905	Interleukin enhancer-binding factor 2 OS=Homo sapiens OX=9606 GN=ILF2 PE=1 SV=2	ILF2	43.035	9.6969e+06	9.6969e+06	0.130769	6	6	12
	Q9NR30	Nucleolar RNA helicase 2 OS=Homo sapiens OX=9606 GN=DDX21 PE=1 SV=5	DDX21	87.29	9.67127e+06	9.67127e+06	0.256705	22	19	30
	P18583	Protein SON OS=Homo sapiens OX=9606 GN=SON PE=1 SV=4	SON	263.664	9.6233e+06	9.6233e+06	0.144683	30	30	41
	P15170	Eukaryotic peptide chain release factor GTP-binding subunit ERF3A OS=Homo sapiens OX=9606 GN=GSPT1 PE=1 SV=1	GSPT1	55.72	9.39167e+06	9.39167e+06	0.218437	12	12	12
	P02545	Prelamin-A/C OS=Homo sapiens OX=9606 GN=LMNA PE=1 SV=1	LMNA	74.095	9.24584e+06	9.24584e+06	0.423193	29	29	34
	Q66PJ3	ADP-ribosylation factor-like protein 6-interacting protein 4 OS=Homo sapiens OX=9606 GN=ARL6IP4 PE=1 SV=3	ARL6IP4	26.359	9.24572e+06	9.24572e+06	0.219409	6	6	7
	Q96HS1	Serine/threonine-protein phosphatase PGAM5, mitochondrial OS=Homo sapiens OX=9606 GN=PGAM5 PE=1 SV=2	PGAM5	31.985	9.07133e+06	9.07133e+06	0.318339	10	10	12
	Q9Y580	RNA-binding protein 7 OS=Homo sapiens OX=9606 GN=RBM7 PE=1 SV=1	RBM7	30.485	8.93371e+06	8.93371e+06	0.390977	13	13	14
ü	cont_P02668	Kappa-casein OS=Bos_taurus GN=CSN3 PE=1 SV=1	CSN3	21.256	197397	197397	0	0	0	0
	Q9BTE7	DCN1-like protein 5 OS=Homo sapiens OX=9606 GN=DCUN1D5 PE=1 SV=1	DCUN1D5	27.491	8.81797e+06	8.81797e+06	0.236287	6	6	7
	Q15428	Splicing factor 3A subunit 2 OS=Homo sapiens OX=9606 GN=SF3A2 PE=1 SV=2	SF3A2	49.224	8.80461e+06	8.80461e+06	0.178879	8	8	10
	P35659	Protein DEK OS=Homo sapiens OX=9606 GN=DEK PE=1 SV=1	DEK	42.648	8.68206e+06	8.68206e+06	0.253333	11	11	15
	Q9HCS7	Pre-mRNA-splicing factor SYF1 OS=Homo sapiens OX=9606 GN=XAB2 PE=1 SV=2	XAB2	99.946	8.6273e+06	8.6273e+06	0.253801	25	25	29
	O43583	Density-regulated protein OS=Homo sapiens OX=9606 GN=DENR PE=1 SV=2	DENR	22.078	8.56073e+06	8.56073e+06	0.181818	3	3	4
	O95372	Acyl-protein thioesterase 2 OS=Homo sapiens OX=9606 GN=LYPLA2 PE=1 SV=1	LYPLA2	24.721	8.54893e+06	8.54893e+06	0.220779	5	5	6
	O60942	mRNA-capping enzyme OS=Homo sapiens OX=9606 GN=RNGTT PE=1 SV=1	RNGTT	68.513	8.52963e+06	8.52963e+06	0.0988275	6	6	7
	P78527	DNA-dependent protein kinase catalytic subunit OS=Homo sapiens OX=9606 GN=PRKDC PE=1 SV=3	PRKDC	468.788	8.51433e+06	8.51433e+06	0.203731	91	91	120
	Q13356	RING-type E3 ubiquitin-protein ligase PPIL2 OS=Homo sapiens OX=9606 GN=PPIL2 PE=1 SV=1	PPIL2	58.787	8.39538e+06	8.39538e+06	0.278846	16	16	22
	P61077	Ubiquitin-conjugating enzyme E2 D3 OS=Homo sapiens OX=9606 GN=UBE2D3 PE=1 SV=1	UBE2D3	16.676	8.33004e+06	8.33004e+06	0.142857	2	1	3
	Q9HC38	Glyoxalase domain-containing protein 4 OS=Homo sapiens OX=9606 GN=GLOD4 PE=1 SV=1	GLOD4	34.771	8.30069e+06	8.30069e+06	0.367412	13	13	15
	Q9NX24	H/ACA ribonucleoprotein complex subunit 2 OS=Homo sapiens OX=9606 GN=NHP2 PE=1 SV=1	NHP2	17.19	8.17238e+06	8.17238e+06	0.300654	4	4	6
	Q9NPE3	H/ACA ribonucleoprotein complex subunit 3 OS=Homo sapiens OX=9606 GN=NOP10 PE=1 SV=1	NOP10	7.701	8.15709e+06	8.15709e+06	0.265625	2	2	3
	Q2TAY7	WD40 repeat-containing protein SMU1 OS=Homo sapiens OX=9606 GN=SMU1 PE=1 SV=2	SMU1	57.507	8.13974e+06	8.13974e+06	0.210526	11	11	15
ü	Q86YZ3_x000D_; cont_Q86YZ3	Hornerin OS=Homo sapiens OX=9606 GN=HRNR PE=1 SV=2<|>Hornerin OS=Homo sapiens GN=HRNR PE=1 SV=2	HRNR	282.228	848286	848286	0.195439	13	13	17
	O94903	Pyridoxal phosphate homeostasis protein OS=Homo sapiens OX=9606 GN=PLPBP PE=1 SV=1	PLPBP	30.325	8.11204e+06	8.11204e+06	0.167273	5	5	6
	Q96KR1	Zinc finger RNA-binding protein OS=Homo sapiens OX=9606 GN=ZFR PE=1 SV=2	ZFR	116.939	7.91206e+06	7.91206e+06	0.154562	17	17	20
	Q15459	Splicing factor 3A subunit 1 OS=Homo sapiens OX=9606 GN=SF3A1 PE=1 SV=1	SF3A1	88.831	7.87275e+06	7.87275e+06	0.264817	22	22	25
	Q12874	Splicing factor 3A subunit 3 OS=Homo sapiens OX=9606 GN=SF3A3 PE=1 SV=1	SF3A3	58.812	7.80532e+06	7.80532e+06	0.203593	10	10	14
	Q9UJV9	Probable ATP-dependent RNA helicase DDX41 OS=Homo sapiens OX=9606 GN=DDX41 PE=1 SV=2	DDX41	69.793	7.756e+06	7.756e+06	0.336013	23	23	30
	Q14978	Nucleolar and coiled-body phosphoprotein 1 OS=Homo sapiens OX=9606 GN=NOLC1 PE=1 SV=2	NOLC1	73.56	7.68729e+06	7.68729e+06	0.165951	14	14	19
	P62993	Growth factor receptor-bound protein 2 OS=Homo sapiens OX=9606 GN=GRB2 PE=1 SV=1	GRB2	25.19	7.66993e+06	7.66993e+06	0.281106	7	7	8
	Q9BRF8	Serine/threonine-protein phosphatase CPPED1 OS=Homo sapiens OX=9606 GN=CPPED1 PE=1 SV=3	CPPED1	35.526	7.66555e+06	7.66555e+06	0.178344	6	6	9
	Q9Y388	RNA-binding motif protein, X-linked 2 OS=Homo sapiens OX=9606 GN=RBMX2 PE=1 SV=2	RBMX2	37.313	7.56181e+06	7.56181e+06	0.161491	5	5	5
	Q92804	TATA-binding protein-associated factor 2N OS=Homo sapiens OX=9606 GN=TAF15 PE=1 SV=1	TAF15	61.793	7.56016e+06	7.56016e+06	0.217905	7	5	11
	Q13123	Protein Red OS=Homo sapiens OX=9606 GN=IK PE=1 SV=3	IK	65.562	7.48744e+06	7.48744e+06	0.260323	15	15	20
	Q96I24	Far upstream element-binding protein 3 OS=Homo sapiens OX=9606 GN=FUBP3 PE=1 SV=2	FUBP3	61.602	7.3042e+06	7.3042e+06	0.190559	13	8	20
ü	P13645_x000D_; cont_P13645	Keratin, type I cytoskeletal 10 OS=Homo sapiens OX=9606 GN=KRT10 PE=1 SV=6<|>Keratin, type I cytoskeletal 10 OS=Homo sapiens GN=KRT10 PE=1 SV=6	KRT10	58.792	3.50766e+08	3.50766e+08	0.40411	44	32	91
	Q96T37	RNA-binding protein 15 OS=Homo sapiens OX=9606 GN=RBM15 PE=1 SV=2	RBM15	107.124	7.15389e+06	7.15389e+06	0.227226	23	21	24
	Q14103	Heterogeneous nuclear ribonucleoprotein D0 OS=Homo sapiens OX=9606 GN=HNRNPD PE=1 SV=1	HNRNPD	38.41	7.1504e+06	7.1504e+06	0.256338	9	8	11
	Q86U42	Polyadenylate-binding protein 2 OS=Homo sapiens OX=9606 GN=PABPN1 PE=1 SV=3	PABPN1	32.729	7.14104e+06	7.14104e+06	0.169935	8	8	11
	P62826	GTP-binding nuclear protein Ran OS=Homo sapiens OX=9606 GN=RAN PE=1 SV=3	RAN	24.408	7.04035e+06	7.04035e+06	0.138889	3	3	4
	Q9UBB9	Tuftelin-interacting protein 11 OS=Homo sapiens OX=9606 GN=TFIP11 PE=1 SV=1	TFIP11	96.758	7.01326e+06	7.01326e+06	0.215054	19	19	24
	Q8N5C6	S1 RNA-binding domain-containing protein 1 OS=Homo sapiens OX=9606 GN=SRBD1 PE=1 SV=2	SRBD1	111.705	6.96693e+06	6.96693e+06	0.198995	23	23	29
	Q9BWF3	RNA-binding protein 4 OS=Homo sapiens OX=9606 GN=RBM4 PE=1 SV=1	RBM4	40.289	6.96512e+06	6.96512e+06	0.247253	9	1	11
	P30041	Peroxiredoxin-6 OS=Homo sapiens OX=9606 GN=PRDX6 PE=1 SV=3	PRDX6	25.019	6.94692e+06	6.94692e+06	0.366071	9	9	11
	O60306	RNA helicase aquarius OS=Homo sapiens OX=9606 GN=AQR PE=1 SV=4	AQR	171.186	6.93076e+06	6.93076e+06	0.150168	24	23	27
	Q9Y383	Putative RNA-binding protein Luc7-like 2 OS=Homo sapiens OX=9606 GN=LUC7L2 PE=1 SV=2	LUC7L2	46.486	6.91572e+06	6.91572e+06	0.112245	5	3	9
	P35237	Serpin B6 OS=Homo sapiens OX=9606 GN=SERPINB6 PE=1 SV=3	SERPINB6	42.594	6.90053e+06	6.90053e+06	0.244681	9	9	13
	P55081	Microfibrillar-associated protein 1 OS=Homo sapiens OX=9606 GN=MFAP1 PE=1 SV=2	MFAP1	51.927	6.83745e+06	6.83745e+06	0.179954	8	8	10
	Q8IUE6	Histone H2A type 2-B OS=Homo sapiens OX=9606 GN=H2AC21 PE=1 SV=3	H2AC21	13.987	6.83183e+06	6.83183e+06	0.353846	5	1	9
	P62753	40S ribosomal protein S6 OS=Homo sapiens OX=9606 GN=RPS6 PE=1 SV=1	RPS6	28.663	6.8288e+06	6.8288e+06	0.124498	3	3	4
	P22102	Trifunctional purine biosynthetic protein adenosine-3 OS=Homo sapiens OX=9606 GN=GART PE=1 SV=1	GART	107.699	6.82292e+06	6.82292e+06	0.181188	21	21	24
	P49589	Cysteine--tRNA ligase, cytoplasmic OS=Homo sapiens OX=9606 GN=CARS1 PE=1 SV=3	CARS1	85.419	6.78319e+06	6.78319e+06	0.180481	15	14	20
ü	P13647_x000D_; cont_P13647	Keratin, type II cytoskeletal 5 OS=Homo sapiens OX=9606 GN=KRT5 PE=1 SV=3<|>Keratin, type II cytoskeletal 5 OS=Homo sapiens GN=KRT5 PE=1 SV=3	KRT5	62.34	1.47425e+07	1.47425e+07	0.372881	30	15	45
	P06493	Cyclin-dependent kinase 1 OS=Homo sapiens OX=9606 GN=CDK1 PE=1 SV=3	CDK1	34.074	6.67506e+06	6.67506e+06	0.117845	4	3	6
	Q9NPH2	Inositol-3-phosphate synthase 1 OS=Homo sapiens OX=9606 GN=ISYNA1 PE=1 SV=1	ISYNA1	61.029	6.66647e+06	6.66647e+06	0.0752688	6	6	8
	Q9HD42	Charged multivesicular body protein 1a OS=Homo sapiens OX=9606 GN=CHMP1A PE=1 SV=1	CHMP1A	21.689	6.4409e+06	6.4409e+06	0.163265	4	4	5
	P09874	Poly [ADP-ribose] polymerase 1 OS=Homo sapiens OX=9606 GN=PARP1 PE=1 SV=4	PARP1	113.012	6.43209e+06	6.43209e+06	0.263314	26	26	30
	Q9NY12	H/ACA ribonucleoprotein complex subunit 1 OS=Homo sapiens OX=9606 GN=GAR1 PE=1 SV=1	GAR1	22.334	6.41451e+06	6.41451e+06	0.239631	5	5	6
	P25311	Zinc-alpha-2-glycoprotein OS=Homo sapiens OX=9606 GN=AZGP1 PE=1 SV=2	AZGP1	34.237	6.33276e+06	6.33276e+06	0.14094	4	4	5
	Q9ULV4	Coronin-1C OS=Homo sapiens OX=9606 GN=CORO1C PE=1 SV=1	CORO1C	53.215	6.31926e+06	6.31926e+06	0.236287	13	13	15
	Q8N9M1	Uncharacterized protein C19orf47 OS=Homo sapiens OX=9606 GN=C19orf47 PE=1 SV=1	C19orf47	44.718	6.2952e+06	6.2952e+06	0.329384	13	13	13
	P46781	40S ribosomal protein S9 OS=Homo sapiens OX=9606 GN=RPS9 PE=1 SV=3	RPS9	22.578	6.23757e+06	6.23757e+06	0.242268	6	6	7
ü	Q5D862_x000D_; cont_Q5D862	Filaggrin-2 OS=Homo sapiens OX=9606 GN=FLG2 PE=1 SV=1<|>Filaggrin-2 OS=Homo sapiens GN=FLG2 PE=1 SV=1	FLG2	247.928	65636.3	65636.3	0.0322041	4	4	4
	Q13242	Serine/arginine-rich splicing factor 9 OS=Homo sapiens OX=9606 GN=SRSF9 PE=1 SV=1	SRSF9	25.526	6.22587e+06	6.22587e+06	0.316742	8	7	11
	Q9Y5B6	PAX3- and PAX7-binding protein 1 OS=Homo sapiens OX=9606 GN=PAXBP1 PE=1 SV=2	PAXBP1	104.739	6.15451e+06	6.15451e+06	0.221374	23	23	27
	Q99873	Protein arginine N-methyltransferase 1 OS=Homo sapiens OX=9606 GN=PRMT1 PE=1 SV=3	PRMT1	42.434	6.0983e+06	6.0983e+06	0.229111	8	8	10
	Q09028	Histone-binding protein RBBP4 OS=Homo sapiens OX=9606 GN=RBBP4 PE=1 SV=3	RBBP4	47.626	6.03409e+06	6.03409e+06	0.12	5	5	9
	Q9H8G2	Caspase activity and apoptosis inhibitor 1 OS=Homo sapiens OX=9606 GN=CAAP1 PE=1 SV=2	CAAP1	38.344	6.02621e+06	6.02621e+06	0.0775623	3	3	4
	P49327	Fatty acid synthase OS=Homo sapiens OX=9606 GN=FASN PE=1 SV=3	FASN	273.254	5.98647e+06	5.98647e+06	0.158901	42	42	49
	0000001	10His-SUMO-3V5-3C-N-UBM		7.805	5.98276e+06	5.98276e+06	0.133333	1	1	3
ü	cont_P02769	Serum albumin OS=Bos_taurus GN=ALB PE=1 SV=4	ALB	69.248	944782	944782	0.0609555	4	1	4
	P51858	Hepatoma-derived growth factor OS=Homo sapiens OX=9606 GN=HDGF PE=1 SV=1	HDGF	26.772	5.97546e+06	5.97546e+06	0.204167	6	6	10
	Q96I25	Splicing factor 45 OS=Homo sapiens OX=9606 GN=RBM17 PE=1 SV=1	RBM17	44.934	5.93136e+06	5.93136e+06	0.241895	13	13	15
	Q9NS86	LanC-like protein 2 OS=Homo sapiens OX=9606 GN=LANCL2 PE=1 SV=1	LANCL2	50.821	5.89999e+06	5.89999e+06	0.157778	7	7	12
	Q9BRX2	Protein pelota homolog OS=Homo sapiens OX=9606 GN=PELO PE=1 SV=2	PELO	43.332	5.87065e+06	5.87065e+06	0.257143	9	9	10
	P58546	Myotrophin OS=Homo sapiens OX=9606 GN=MTPN PE=1 SV=2	MTPN	12.887	5.75257e+06	5.75257e+06	0.330508	4	4	5
	Q14151	Scaffold attachment factor B2 OS=Homo sapiens OX=9606 GN=SAFB2 PE=1 SV=1	SAFB2	107.408	5.69734e+06	5.69734e+06	0.194124	21	18	26
	P62701	40S ribosomal protein S4, X isoform OS=Homo sapiens OX=9606 GN=RPS4X PE=1 SV=2	RPS4X	29.579	5.64329e+06	5.64329e+06	0.144487	5	5	6
	Q99836	Myeloid differentiation primary response protein MyD88 OS=Homo sapiens OX=9606 GN=MYD88 PE=1 SV=1	MYD88	33.212	5.6076e+06	5.6076e+06	0.172297	5	5	7
	O00534	von Willebrand factor A domain-containing protein 5A OS=Homo sapiens OX=9606 GN=VWA5A PE=1 SV=2	VWA5A	86.434	5.48236e+06	5.48236e+06	0.243003	17	17	21
	Q9UH17	DNA dC->dU-editing enzyme APOBEC-3B OS=Homo sapiens OX=9606 GN=APOBEC3B PE=1 SV=1	APOBEC3B	45.894	5.45163e+06	5.45163e+06	0.164921	7	7	8
	P18085	ADP-ribosylation factor 4 OS=Homo sapiens OX=9606 GN=ARF4 PE=1 SV=3	ARF4	20.498	5.44063e+06	5.44063e+06	0.0444444	1	1	1
	P55795	Heterogeneous nuclear ribonucleoprotein H2 OS=Homo sapiens OX=9606 GN=HNRNPH2 PE=1 SV=1	HNRNPH2	49.232	5.38181e+06	5.38181e+06	0.318486	15	5	34
	Q6NZY4	Zinc finger CCHC domain-containing protein 8 OS=Homo sapiens OX=9606 GN=ZCCHC8 PE=1 SV=2	ZCCHC8	78.529	5.3678e+06	5.3678e+06	0.169731	15	15	21
	O43175	D-3-phosphoglycerate dehydrogenase OS=Homo sapiens OX=9606 GN=PHGDH PE=1 SV=4	PHGDH	56.614	5.34441e+06	5.34441e+06	0.155722	9	9	12
	P23396	40S ribosomal protein S3 OS=Homo sapiens OX=9606 GN=RPS3 PE=1 SV=2	RPS3	26.671	5.31018e+06	5.31018e+06	0.259259	7	7	7
	P48507	Glutamate--cysteine ligase regulatory subunit OS=Homo sapiens OX=9606 GN=GCLM PE=1 SV=1	GCLM	30.708	5.30686e+06	5.30686e+06	0.193431	7	7	7
	O43390	Heterogeneous nuclear ribonucleoprotein R OS=Homo sapiens OX=9606 GN=HNRNPR PE=1 SV=1	HNRNPR	70.899	5.16988e+06	5.16988e+06	0.178515	11	6	12
ü	cont_P35527_x000D_; P35527	Keratin, type I cytoskeletal 9 OS=Homo sapiens GN=KRT9 PE=1 SV=3<|>Keratin, type I cytoskeletal 9 OS=Homo sapiens OX=9606 GN=KRT9 PE=1 SV=3	KRT9	62.027	5.28702e+07	5.28702e+07	0.367576	30	29	57
	Q13428	Treacle protein OS=Homo sapiens OX=9606 GN=TCOF1 PE=1 SV=3	TCOF1	152.015	5.14187e+06	5.14187e+06	0.212366	31	31	37
	Q14258	E3 ubiquitin/ISG15 ligase TRIM25 OS=Homo sapiens OX=9606 GN=TRIM25 PE=1 SV=2	TRIM25	70.928	5.10623e+06	5.10623e+06	0.171429	11	11	13
	O95758	Polypyrimidine tract-binding protein 3 OS=Homo sapiens OX=9606 GN=PTBP3 PE=1 SV=2	PTBP3	59.652	5.10065e+06	5.10065e+06	0.117754	10	4	17
	P00492	Hypoxanthine-guanine phosphoribosyltransferase OS=Homo sapiens OX=9606 GN=HPRT1 PE=1 SV=2	HPRT1	24.564	5.09452e+06	5.09452e+06	0.183486	4	4	6
	Q12906	Interleukin enhancer-binding factor 3 OS=Homo sapiens OX=9606 GN=ILF3 PE=1 SV=3	ILF3	95.279	5.0113e+06	5.0113e+06	0.181208	16	15	21
	Q14247	Src substrate cortactin OS=Homo sapiens OX=9606 GN=CTTN PE=1 SV=2	CTTN	61.549	4.98389e+06	4.98389e+06	0.178182	12	12	13
	P62277	40S ribosomal protein S13 OS=Homo sapiens OX=9606 GN=RPS13 PE=1 SV=2	RPS13	17.212	4.97904e+06	4.97904e+06	0.18543	4	4	4
	Q00839	Heterogeneous nuclear ribonucleoprotein U OS=Homo sapiens OX=9606 GN=HNRNPU PE=1 SV=6	HNRNPU	90.528	4.97053e+06	4.97053e+06	0.152727	15	15	17
	P05090	Apolipoprotein D OS=Homo sapiens OX=9606 GN=APOD PE=1 SV=1	APOD	21.262	4.93807e+06	4.93807e+06	0.142857	3	3	3
	Q06323	Proteasome activator complex subunit 1 OS=Homo sapiens OX=9606 GN=PSME1 PE=1 SV=1	PSME1	28.705	4.93195e+06	4.93195e+06	0.204819	5	5	5
	Q9ULC4	Malignant T-cell-amplified sequence 1 OS=Homo sapiens OX=9606 GN=MCTS1 PE=1 SV=1	MCTS1	20.542	4.90367e+06	4.90367e+06	0.110497	2	2	5
	P63167	Dynein light chain 1, cytoplasmic OS=Homo sapiens OX=9606 GN=DYNLL1 PE=1 SV=1	DYNLL1	10.359	4.88065e+06	4.88065e+06	0.123596	1	0	2
	P62269	40S ribosomal protein S18 OS=Homo sapiens OX=9606 GN=RPS18 PE=1 SV=3	RPS18	17.708	4.86753e+06	4.86753e+06	0.210526	4	4	4
	P06730	Eukaryotic translation initiation factor 4E OS=Homo sapiens OX=9606 GN=EIF4E PE=1 SV=2	EIF4E	25.082	4.78276e+06	4.78276e+06	0.21659	5	5	5
	O15042	U2 snRNP-associated SURP motif-containing protein OS=Homo sapiens OX=9606 GN=U2SURP PE=1 SV=2	U2SURP	118.219	4.75248e+06	4.75248e+06	0.209913	23	23	24
	P55265	Double-stranded RNA-specific adenosine deaminase OS=Homo sapiens OX=9606 GN=ADAR PE=1 SV=4	ADAR	135.981	4.7084e+06	4.7084e+06	0.217781	30	30	33
	Q96BW5	Phosphotriesterase-related protein OS=Homo sapiens OX=9606 GN=PTER PE=1 SV=1	PTER	38.993	4.64967e+06	4.64967e+06	0.169054	6	6	7
	O43592	Exportin-T OS=Homo sapiens OX=9606 GN=XPOT PE=1 SV=2	XPOT	109.893	4.60788e+06	4.60788e+06	0.165281	17	17	19
	A0A140TA62	IF rod domain-containing protein OS=Homo sapiens OX=9606 GN=LOC100653049 PE=3 SV=2	LOC100653049	49.38	4.58517e+06	4.58517e+06	0.197248	10	3	14
	P61247	40S ribosomal protein S3a OS=Homo sapiens OX=9606 GN=RPS3A PE=1 SV=2	RPS3A	29.926	4.56059e+06	4.56059e+06	0.284091	8	8	9
	Q8WVV9	Heterogeneous nuclear ribonucleoprotein L-like OS=Homo sapiens OX=9606 GN=HNRNPLL PE=1 SV=1	HNRNPLL	60.045	4.50809e+06	4.50809e+06	0.238007	11	10	13
	Q9Y230	RuvB-like 2 OS=Homo sapiens OX=9606 GN=RUVBL2 PE=1 SV=3	RUVBL2	51.125	4.46081e+06	4.46081e+06	0.215983	10	10	11
	O60870	DNA/RNA-binding protein KIN17 OS=Homo sapiens OX=9606 GN=KIN PE=1 SV=2	KIN	45.345	4.44638e+06	4.44638e+06	0.26972	11	11	11
	Q13469	Nuclear factor of activated T-cells, cytoplasmic 2 OS=Homo sapiens OX=9606 GN=NFATC2 PE=1 SV=2	NFATC2	100.083	4.4136e+06	4.4136e+06	0.163243	16	13	19
	P41240	Tyrosine-protein kinase CSK OS=Homo sapiens OX=9606 GN=CSK PE=1 SV=1	CSK	50.672	4.38674e+06	4.38674e+06	0.142222	7	7	8
	P49585	Choline-phosphate cytidylyltransferase A OS=Homo sapiens OX=9606 GN=PCYT1A PE=1 SV=2	PCYT1A	41.705	4.36586e+06	4.36586e+06	0.256131	9	9	9
	Q10570	Cleavage and polyadenylation specificity factor subunit 1 OS=Homo sapiens OX=9606 GN=CPSF1 PE=1 SV=2	CPSF1	160.782	4.35174e+06	4.35174e+06	0.188496	28	28	37
	P13639	Elongation factor 2 OS=Homo sapiens OX=9606 GN=EEF2 PE=1 SV=4	EEF2	95.277	4.32232e+06	4.32232e+06	0.131702	12	11	15
	O95232	Luc7-like protein 3 OS=Homo sapiens OX=9606 GN=LUC7L3 PE=1 SV=2	LUC7L3	51.435	4.24305e+06	4.24305e+06	0.171296	7	7	8
	P14868	Aspartate--tRNA ligase, cytoplasmic OS=Homo sapiens OX=9606 GN=DARS1 PE=1 SV=2	DARS1	57.1	4.22359e+06	4.22359e+06	0.279441	14	14	19
	P04406	Glyceraldehyde-3-phosphate dehydrogenase OS=Homo sapiens OX=9606 GN=GAPDH PE=1 SV=3	GAPDH	36.03	4.22263e+06	4.22263e+06	0.119403	5	5	5
	P62244	40S ribosomal protein S15a OS=Homo sapiens OX=9606 GN=RPS15A PE=1 SV=2	RPS15A	14.83	4.20749e+06	4.20749e+06	0.130769	2	2	2
	P37108	Signal recognition particle 14 kDa protein OS=Homo sapiens OX=9606 GN=SRP14 PE=1 SV=2	SRP14	14.561	4.19886e+06	4.19886e+06	0.0661765	2	2	3
	Q8TAD8	Smad nuclear-interacting protein 1 OS=Homo sapiens OX=9606 GN=SNIP1 PE=1 SV=1	SNIP1	45.75	4.17092e+06	4.17092e+06	0.138889	5	5	5
	O00139	Kinesin-like protein KIF2A OS=Homo sapiens OX=9606 GN=KIF2A PE=1 SV=3	KIF2A	79.905	4.12525e+06	4.12525e+06	0.26204	19	16	23
	Q9P016	Thymocyte nuclear protein 1 OS=Homo sapiens OX=9606 GN=THYN1 PE=1 SV=1	THYN1	25.681	4.07801e+06	4.07801e+06	0.2	5	5	7
	P17812	CTP synthase 1 OS=Homo sapiens OX=9606 GN=CTPS1 PE=1 SV=2	CTPS1	66.648	4.00901e+06	4.00901e+06	0.203046	12	10	12
	P37802	Transgelin-2 OS=Homo sapiens OX=9606 GN=TAGLN2 PE=1 SV=3	TAGLN2	22.377	4.00228e+06	4.00228e+06	0.18593	4	4	5
	Q6UN15	Pre-mRNA 3'-end-processing factor FIP1 OS=Homo sapiens OX=9606 GN=FIP1L1 PE=1 SV=1	FIP1L1	66.487	3.99525e+06	3.99525e+06	0.126263	9	9	9
	Q13547	Histone deacetylase 1 OS=Homo sapiens OX=9606 GN=HDAC1 PE=1 SV=1	HDAC1	55.068	3.96717e+06	3.96717e+06	0.186722	7	4	8
	P02100	Hemoglobin subunit epsilon OS=Homo sapiens OX=9606 GN=HBE1 PE=1 SV=2	HBE1	16.192	3.95013e+06	3.95013e+06	0.210884	3	2	3
	P26368	Splicing factor U2AF 65 kDa subunit OS=Homo sapiens OX=9606 GN=U2AF2 PE=1 SV=4	U2AF2	53.467	3.9354e+06	3.9354e+06	0.126316	7	7	8
	Q8WUM4	Programmed cell death 6-interacting protein OS=Homo sapiens OX=9606 GN=PDCD6IP PE=1 SV=1	PDCD6IP	95.963	3.90394e+06	3.90394e+06	0.197005	18	18	18
	Q5BKZ1	DBIRD complex subunit ZNF326 OS=Homo sapiens OX=9606 GN=ZNF326 PE=1 SV=2	ZNF326	65.613	3.87371e+06	3.87371e+06	0.194158	11	11	11
ü	P00780	Subtilisin Carlsberg OS=Bacillus licheniformis OX=1402 GN=subC PE=1 SV=2	subC	38.843	5.45471e+06	5.45471e+06	0.0712401	3	3	3
	P22626	Heterogeneous nuclear ribonucleoproteins A2/B1 OS=Homo sapiens OX=9606 GN=HNRNPA2B1 PE=1 SV=2	HNRNPA2B1	37.407	3.85224e+06	3.85224e+06	0.305949	10	9	11
	P23526	Adenosylhomocysteinase OS=Homo sapiens OX=9606 GN=AHCY PE=1 SV=4	AHCY	47.685	3.82889e+06	3.82889e+06	0.115741	5	5	8
	Q9HB71	Calcyclin-binding protein OS=Homo sapiens OX=9606 GN=CACYBP PE=1 SV=2	CACYBP	26.194	3.78733e+06	3.78733e+06	0.346491	6	6	7
	Q9P2I0	Cleavage and polyadenylation specificity factor subunit 2 OS=Homo sapiens OX=9606 GN=CPSF2 PE=1 SV=2	CPSF2	88.431	3.76066e+06	3.76066e+06	0.0959079	8	8	9
	Q9UHX1	Poly(U)-binding-splicing factor PUF60 OS=Homo sapiens OX=9606 GN=PUF60 PE=1 SV=1	PUF60	59.838	3.75948e+06	3.75948e+06	0.189624	10	10	13
	Q9Y4X0	Nuclear protein AMMECR1 OS=Homo sapiens OX=9606 GN=AMMECR1 PE=1 SV=1	AMMECR1	35.44	3.74514e+06	3.74514e+06	0.108108	4	4	5
	P33316	Deoxyuridine 5'-triphosphate nucleotidohydrolase, mitochondrial OS=Homo sapiens OX=9606 GN=DUT PE=1 SV=4	DUT	26.547	3.65833e+06	3.65833e+06	0.130952	4	4	5
	P63241	Eukaryotic translation initiation factor 5A-1 OS=Homo sapiens OX=9606 GN=EIF5A PE=1 SV=2	EIF5A	16.821	3.65286e+06	3.65286e+06	0.149351	4	4	7
	Q9Y6A4	Cilia- and flagella-associated protein 20 OS=Homo sapiens OX=9606 GN=CFAP20 PE=1 SV=1	CFAP20	22.76	3.64035e+06	3.64035e+06	0.207254	4	4	4
	P47755	F-actin-capping protein subunit alpha-2 OS=Homo sapiens OX=9606 GN=CAPZA2 PE=1 SV=3	CAPZA2	32.929	3.61325e+06	3.61325e+06	0.153846	6	2	11
	Q9Y265	RuvB-like 1 OS=Homo sapiens OX=9606 GN=RUVBL1 PE=1 SV=1	RUVBL1	50.196	3.58715e+06	3.58715e+06	0.256579	9	9	9
	Q9HAV4	Exportin-5 OS=Homo sapiens OX=9606 GN=XPO5 PE=1 SV=1	XPO5	136.222	3.55345e+06	3.55345e+06	0.134551	17	17	20
	Q9NR56	Muscleblind-like protein 1 OS=Homo sapiens OX=9606 GN=MBNL1 PE=1 SV=2	MBNL1	41.79	3.51935e+06	3.51935e+06	0.0902062	4	4	4
	Q99816	Tumor susceptibility gene 101 protein OS=Homo sapiens OX=9606 GN=TSG101 PE=1 SV=2	TSG101	43.916	3.50466e+06	3.50466e+06	0.246154	8	8	9
ü	P04264_x000D_; cont_P04264	Keratin, type II cytoskeletal 1 OS=Homo sapiens OX=9606 GN=KRT1 PE=1 SV=6<|>Keratin, type II cytoskeletal 1 OS=Homo sapiens GN=KRT1 PE=1 SV=6	KRT1	65.999	2.09118e+08	2.09118e+08	0.476708	52	44	105
	O60508	Pre-mRNA-processing factor 17 OS=Homo sapiens OX=9606 GN=CDC40 PE=1 SV=1	CDC40	65.479	3.46878e+06	3.46878e+06	0.25734	16	16	18
	P08865	40S ribosomal protein SA OS=Homo sapiens OX=9606 GN=RPSA PE=1 SV=4	RPSA	32.833	3.46482e+06	3.46482e+06	0.128814	3	3	5
	Q8WWY3	U4/U6 small nuclear ribonucleoprotein Prp31 OS=Homo sapiens OX=9606 GN=PRPF31 PE=1 SV=2	PRPF31	55.421	3.46129e+06	3.46129e+06	0.0941884	5	5	5
	O75663	TIP41-like protein OS=Homo sapiens OX=9606 GN=TIPRL PE=1 SV=2	TIPRL	31.424	3.45994e+06	3.45994e+06	0.102941	3	3	4
	Q96GM8	Target of EGR1 protein 1 OS=Homo sapiens OX=9606 GN=TOE1 PE=1 SV=1	TOE1	56.512	3.44805e+06	3.44805e+06	0.182353	8	8	9
	Q14331	Protein FRG1 OS=Homo sapiens OX=9606 GN=FRG1 PE=1 SV=1	FRG1	29.154	3.4298e+06	3.4298e+06	0.0658915	2	2	3
	P41250	Glycine--tRNA ligase OS=Homo sapiens OX=9606 GN=GARS1 PE=1 SV=3	GARS1	83.113	3.41511e+06	3.41511e+06	0.165088	14	14	16
	Q6PJ69	E3 ubiquitin-protein ligase TRIM65 OS=Homo sapiens OX=9606 GN=TRIM65 PE=1 SV=3	TRIM65	57.317	3.41278e+06	3.41278e+06	0.0851064	5	5	5
	P08579	U2 small nuclear ribonucleoprotein B'' OS=Homo sapiens OX=9606 GN=SNRPB2 PE=1 SV=1	SNRPB2	25.47	3.40428e+06	3.40428e+06	0.151111	4	2	5
	O60293	Zinc finger C3H1 domain-containing protein OS=Homo sapiens OX=9606 GN=ZFC3H1 PE=1 SV=3	ZFC3H1	226.214	3.40417e+06	3.40417e+06	0.130216	25	25	31
	Q14974	Importin subunit beta-1 OS=Homo sapiens OX=9606 GN=KPNB1 PE=1 SV=2	KPNB1	97.108	3.38757e+06	3.38757e+06	0.15411	12	12	13
	Q9ULX6	A-kinase anchor protein 8-like OS=Homo sapiens OX=9606 GN=AKAP8L PE=1 SV=4	AKAP8L	71.595	3.35961e+06	3.35961e+06	0.159443	10	10	13
	P41223	Protein BUD31 homolog OS=Homo sapiens OX=9606 GN=BUD31 PE=1 SV=2	BUD31	16.989	3.34458e+06	3.34458e+06	0.25	5	5	7
	O43813	Glutathione S-transferase LANCL1 OS=Homo sapiens OX=9606 GN=LANCL1 PE=1 SV=1	LANCL1	45.254	3.34075e+06	3.34075e+06	0.120301	5	5	6
	Q9BUJ2	Heterogeneous nuclear ribonucleoprotein U-like protein 1 OS=Homo sapiens OX=9606 GN=HNRNPUL1 PE=1 SV=2	HNRNPUL1	95.679	3.33215e+06	3.33215e+06	0.17757	14	14	15
	P04792	Heat shock protein beta-1 OS=Homo sapiens OX=9606 GN=HSPB1 PE=1 SV=2	HSPB1	22.768	3.3297e+06	3.3297e+06	0.229268	4	4	4
	O75694	Nuclear pore complex protein Nup155 OS=Homo sapiens OX=9606 GN=NUP155 PE=1 SV=1	NUP155	155.1	3.2578e+06	3.2578e+06	0.152408	20	20	24
	Q8IWX8	Calcium homeostasis endoplasmic reticulum protein OS=Homo sapiens OX=9606 GN=CHERP PE=1 SV=3	CHERP	103.637	3.23591e+06	3.23591e+06	0.0982533	9	9	10
	Q53GS9	U4/U6.U5 tri-snRNP-associated protein 2 OS=Homo sapiens OX=9606 GN=USP39 PE=1 SV=2	USP39	65.34	3.21546e+06	3.21546e+06	0.157522	10	10	13
	Q02878	60S ribosomal protein L6 OS=Homo sapiens OX=9606 GN=RPL6 PE=1 SV=3	RPL6	32.708	3.21453e+06	3.21453e+06	0.114583	4	4	4
	O43823	A-kinase anchor protein 8 OS=Homo sapiens OX=9606 GN=AKAP8 PE=1 SV=1	AKAP8	76.061	3.18379e+06	3.18379e+06	0.130058	9	9	11
	Q9UIA9	Exportin-7 OS=Homo sapiens OX=9606 GN=XPO7 PE=1 SV=3	XPO7	123.828	3.12196e+06	3.12196e+06	0.099356	11	11	12
	Q9UKF6	Cleavage and polyadenylation specificity factor subunit 3 OS=Homo sapiens OX=9606 GN=CPSF3 PE=1 SV=1	CPSF3	77.436	3.12187e+06	3.12187e+06	0.141813	9	9	9
	Q9Y446	Plakophilin-3 OS=Homo sapiens OX=9606 GN=PKP3 PE=1 SV=1	PKP3	87.029	3.12129e+06	3.12129e+06	0.148055	11	11	12
	Q9H5Z1	Probable ATP-dependent RNA helicase DHX35 OS=Homo sapiens OX=9606 GN=DHX35 PE=1 SV=2	DHX35	78.86	3.11326e+06	3.11326e+06	0.172119	11	11	11
	Q8WW33	Gametocyte-specific factor 1 OS=Homo sapiens OX=9606 GN=GTSF1 PE=1 SV=2	GTSF1	19.254	3.09653e+06	3.09653e+06	0.155689	4	4	5
	P62249	40S ribosomal protein S16 OS=Homo sapiens OX=9606 GN=RPS16 PE=1 SV=2	RPS16	16.435	3.08103e+06	3.08103e+06	0.184932	3	3	3
	Q15637	Splicing factor 1 OS=Homo sapiens OX=9606 GN=SF1 PE=1 SV=4	SF1	68.286	3.03263e+06	3.03263e+06	0.0829421	5	5	6
	O95336	6-phosphogluconolactonase OS=Homo sapiens OX=9606 GN=PGLS PE=1 SV=2	PGLS	27.53	3.00439e+06	3.00439e+06	0.193798	4	4	4
	Q6P6C2	RNA demethylase ALKBH5 OS=Homo sapiens OX=9606 GN=ALKBH5 PE=1 SV=2	ALKBH5	44.229	2.99295e+06	2.99295e+06	0.116751	5	5	5
	Q8IXV7	Kelch domain-containing protein 8B OS=Homo sapiens OX=9606 GN=KLHDC8B PE=2 SV=1	KLHDC8B	37.652	2.98034e+06	2.98034e+06	0.079096	3	3	4
	Q6FI81	Anamorsin OS=Homo sapiens OX=9606 GN=CIAPIN1 PE=1 SV=2	CIAPIN1	33.561	2.95132e+06	2.95132e+06	0.073718	2	2	4
	Q8N3X1	Formin-binding protein 4 OS=Homo sapiens OX=9606 GN=FNBP4 PE=1 SV=3	FNBP4	110.198	2.94328e+06	2.94328e+06	0.0648968	8	8	9
	P31947	14-3-3 protein sigma OS=Homo sapiens OX=9606 GN=SFN PE=1 SV=1	SFN	27.757	2.94087e+06	2.94087e+06	0.0927419	3	1	4
	Q9NSI8	SAM domain-containing protein SAMSN-1 OS=Homo sapiens OX=9606 GN=SAMSN1 PE=1 SV=1	SAMSN1	41.682	2.93779e+06	2.93779e+06	0.144772	4	4	6
	Q8N684	Cleavage and polyadenylation specificity factor subunit 7 OS=Homo sapiens OX=9606 GN=CPSF7 PE=1 SV=1	CPSF7	52.018	2.91249e+06	2.91249e+06	0.0997877	5	5	5
	Q86X95	Corepressor interacting with RBPJ 1 OS=Homo sapiens OX=9606 GN=CIR1 PE=1 SV=1	CIR1	52.281	2.89254e+06	2.89254e+06	0.131111	8	8	9
	Q9C0F1	Centrosomal protein of 44 kDa OS=Homo sapiens OX=9606 GN=CEP44 PE=1 SV=2	CEP44	44.111	2.892e+06	2.892e+06	0.0820513	4	4	4
	Q92522	Histone H1.10 OS=Homo sapiens OX=9606 GN=H1-10 PE=1 SV=1	H1-10	22.474	2.86399e+06	2.86399e+06	0.178404	5	5	6
	000000a	10His-SUMO-3V5-3C shared region		13.675	2.85666e+06	2.85666e+06	0	0	0	0
	P22087	rRNA 2'-O-methyltransferase fibrillarin OS=Homo sapiens OX=9606 GN=FBL PE=1 SV=2	FBL	33.763	2.81941e+06	2.81941e+06	0.161994	5	5	7
	O95816	BAG family molecular chaperone regulator 2 OS=Homo sapiens OX=9606 GN=BAG2 PE=1 SV=1	BAG2	23.757	2.81666e+06	2.81666e+06	0.218009	5	5	6
	P49915	GMP synthase [glutamine-hydrolyzing] OS=Homo sapiens OX=9606 GN=GMPS PE=1 SV=1	GMPS	76.667	2.75039e+06	2.75039e+06	0.0678211	5	5	5
	Q9UK41	Vacuolar protein sorting-associated protein 28 homolog OS=Homo sapiens OX=9606 GN=VPS28 PE=1 SV=1	VPS28	25.409	2.72234e+06	2.72234e+06	0.190045	4	4	4
	P32119	Peroxiredoxin-2 OS=Homo sapiens OX=9606 GN=PRDX2 PE=1 SV=5	PRDX2	21.878	2.72203e+06	2.72203e+06	0.136364	6	2	12
	P25398	40S ribosomal protein S12 OS=Homo sapiens OX=9606 GN=RPS12 PE=1 SV=3	RPS12	14.505	2.71114e+06	2.71114e+06	0.136364	2	2	2
ü	cont_P05787_x000D_; P05787	Keratin, type II cytoskeletal 8 OS=Homo sapiens GN=KRT8 PE=1 SV=7<|>Keratin, type II cytoskeletal 8 OS=Homo sapiens OX=9606 GN=KRT8 PE=1 SV=7	KRT8; LOC117800407	53.671	2.02411e+07	2.02411e+07	0.501035	35	24	53
	Q9H0A0	RNA cytidine acetyltransferase OS=Homo sapiens OX=9606 GN=NAT10 PE=1 SV=2	NAT10	115.657	2.68965e+06	2.68965e+06	0.145366	16	16	18
	Q9UNP9	Peptidyl-prolyl cis-trans isomerase E OS=Homo sapiens OX=9606 GN=PPIE PE=1 SV=1	PPIE	33.41	2.66983e+06	2.66983e+06	0.0830565	3	3	3
	P67936	Tropomyosin alpha-4 chain OS=Homo sapiens OX=9606 GN=TPM4 PE=1 SV=3	TPM4	28.504	2.66663e+06	2.66663e+06	0.173387	6	6	7
	O60506	Heterogeneous nuclear ribonucleoprotein Q OS=Homo sapiens OX=9606 GN=SYNCRIP PE=1 SV=2	SYNCRIP	69.56	2.65838e+06	2.65838e+06	0.216693	13	8	15
	Q0VDF9	Heat shock 70 kDa protein 14 OS=Homo sapiens OX=9606 GN=HSPA14 PE=1 SV=1	HSPA14	54.76	2.65243e+06	2.65243e+06	0.192534	10	10	14
	Q9ULW0	Targeting protein for Xklp2 OS=Homo sapiens OX=9606 GN=TPX2 PE=1 SV=2	TPX2	85.6	2.63326e+06	2.63326e+06	0.195448	15	15	16
	Q92797	Symplekin OS=Homo sapiens OX=9606 GN=SYMPK PE=1 SV=2	SYMPK	141.059	2.63013e+06	2.63013e+06	0.11146	15	15	17
	Q8IX01	SURP and G-patch domain-containing protein 2 OS=Homo sapiens OX=9606 GN=SUGP2 PE=1 SV=2	SUGP2	120.132	2.61926e+06	2.61926e+06	0.167283	16	16	20
	P52888	Thimet oligopeptidase OS=Homo sapiens OX=9606 GN=THOP1 PE=1 SV=2	THOP1	78.789	2.59897e+06	2.59897e+06	0.171263	12	12	15
	P40616	ADP-ribosylation factor-like protein 1 OS=Homo sapiens OX=9606 GN=ARL1 PE=1 SV=1	ARL1	20.404	2.56419e+06	2.56419e+06	0.138122	2	2	2
	P14618	Pyruvate kinase PKM OS=Homo sapiens OX=9606 GN=PKM PE=1 SV=4	PKM	57.9	2.5628e+06	2.5628e+06	0.163842	9	9	11
	P78347	General transcription factor II-I OS=Homo sapiens OX=9606 GN=GTF2I PE=1 SV=2	GTF2I	112.346	2.56208e+06	2.56208e+06	0.143287	14	14	18
	Q9BY42	Replication termination factor 2 OS=Homo sapiens OX=9606 GN=RTF2 PE=1 SV=3	RTF2	33.865	2.5475e+06	2.5475e+06	0.212418	5	5	6
	Q14966	Zinc finger protein 638 OS=Homo sapiens OX=9606 GN=ZNF638 PE=1 SV=2	ZNF638	220.488	2.54387e+06	2.54387e+06	0.112235	21	21	25
	Q1KMD3	Heterogeneous nuclear ribonucleoprotein U-like protein 2 OS=Homo sapiens OX=9606 GN=HNRNPUL2 PE=1 SV=1	HNRNPUL2	85.052	2.53147e+06	2.53147e+06	0.10174	9	9	13
	O95639	Cleavage and polyadenylation specificity factor subunit 4 OS=Homo sapiens OX=9606 GN=CPSF4 PE=1 SV=1	CPSF4	30.235	2.51016e+06	2.51016e+06	0.200743	4	4	6
	Q9Y314	Nitric oxide synthase-interacting protein OS=Homo sapiens OX=9606 GN=NOSIP PE=1 SV=1	NOSIP	33.151	2.50339e+06	2.50339e+06	0.362126	9	9	9
	P08651	Nuclear factor 1 C-type OS=Homo sapiens OX=9606 GN=NFIC PE=1 SV=2	NFIC	55.64	2.49319e+06	2.49319e+06	0.0846457	3	3	4
	Q9BQ39	ATP-dependent RNA helicase DDX50 OS=Homo sapiens OX=9606 GN=DDX50 PE=1 SV=1	DDX50	82.514	2.49025e+06	2.49025e+06	0.134328	12	9	16
	P01137	Transforming growth factor beta-1 proprotein OS=Homo sapiens OX=9606 GN=TGFB1 PE=1 SV=2	TGFB1	44.313	2.48875e+06	2.48875e+06	0.161538	6	6	7
	O43809	Cleavage and polyadenylation specificity factor subunit 5 OS=Homo sapiens OX=9606 GN=NUDT21 PE=1 SV=1	NUDT21	26.211	2.48061e+06	2.48061e+06	0.23348	5	5	5
	P05109	Protein S100-A8 OS=Homo sapiens OX=9606 GN=S100A8 PE=1 SV=1	S100A8	10.828	2.47161e+06	2.47161e+06	0.193548	2	2	2
	Q13643	Four and a half LIM domains protein 3 OS=Homo sapiens OX=9606 GN=FHL3 PE=1 SV=4	FHL3	31.171	2.46928e+06	2.46928e+06	0.178571	6	6	7
	Q9BZZ5	Apoptosis inhibitor 5 OS=Homo sapiens OX=9606 GN=API5 PE=1 SV=3	API5	58.968	2.46033e+06	2.46033e+06	0.118321	6	6	7
	O75934	Pre-mRNA-splicing factor SPF27 OS=Homo sapiens OX=9606 GN=BCAS2 PE=1 SV=1	BCAS2	26.115	2.45043e+06	2.45043e+06	0.16	3	3	4
	Q9BRP1	Programmed cell death protein 2-like OS=Homo sapiens OX=9606 GN=PDCD2L PE=1 SV=1	PDCD2L	39.391	2.44164e+06	2.44164e+06	0.145251	5	5	5
	O00410	Importin-5 OS=Homo sapiens OX=9606 GN=IPO5 PE=1 SV=4	IPO5	123.55	2.43864e+06	2.43864e+06	0.134913	13	13	15
	Q8NFW8	N-acylneuraminate cytidylyltransferase OS=Homo sapiens OX=9606 GN=CMAS PE=1 SV=2	CMAS	48.349	2.43209e+06	2.43209e+06	0.200461	9	9	10
	Q9H000	E3 ubiquitin-protein ligase makorin-2 OS=Homo sapiens OX=9606 GN=MKRN2 PE=1 SV=2	MKRN2	46.909	2.43127e+06	2.43127e+06	0.125	7	7	7
	P30291	Wee1-like protein kinase OS=Homo sapiens OX=9606 GN=WEE1 PE=1 SV=2	WEE1	71.553	2.40386e+06	2.40386e+06	0.0634675	4	4	4
	Q9H7E9	UPF0488 protein C8orf33 OS=Homo sapiens OX=9606 GN=C8orf33 PE=1 SV=1	C8orf33	24.977	2.40235e+06	2.40235e+06	0	0	0	0
	P51692	Signal transducer and activator of transcription 5B OS=Homo sapiens OX=9606 GN=STAT5B PE=1 SV=2	STAT5B	89.81	2.3978e+06	2.3978e+06	0.0864041	7	1	7
	O43148	mRNA cap guanine-N7 methyltransferase OS=Homo sapiens OX=9606 GN=RNMT PE=1 SV=1	RNMT	54.809	2.37051e+06	2.37051e+06	0.0861345	4	4	6
	P25490	Transcriptional repressor protein YY1 OS=Homo sapiens OX=9606 GN=YY1 PE=1 SV=2	YY1	44.685	2.34357e+06	2.34357e+06	0.0603865	3	3	4
	P31944	Caspase-14 OS=Homo sapiens OX=9606 GN=CASP14 PE=1 SV=2	CASP14	27.662	2.32618e+06	2.32618e+06	0.140496	3	3	3
	Q9UPU5	Ubiquitin carboxyl-terminal hydrolase 24 OS=Homo sapiens OX=9606 GN=USP24 PE=1 SV=3	USP24	294.178	2.27429e+06	2.27429e+06	0.0870229	25	24	31
	P46063	ATP-dependent DNA helicase Q1 OS=Homo sapiens OX=9606 GN=RECQL PE=1 SV=3	RECQL	73.41	2.26771e+06	2.26771e+06	0.163328	11	11	12
	Q86X55	Histone-arginine methyltransferase CARM1 OS=Homo sapiens OX=9606 GN=CARM1 PE=1 SV=3	CARM1	65.811	2.23974e+06	2.23974e+06	0.105263	8	8	10
	P53602	Diphosphomevalonate decarboxylase OS=Homo sapiens OX=9606 GN=MVD PE=1 SV=1	MVD	43.377	2.23389e+06	2.23389e+06	0.135	5	5	5
	Q9H9H4	Vacuolar protein sorting-associated protein 37B OS=Homo sapiens OX=9606 GN=VPS37B PE=1 SV=1	VPS37B	31.287	2.21994e+06	2.21994e+06	0.119298	2	2	2
	Q8WXX5	DnaJ homolog subfamily C member 9 OS=Homo sapiens OX=9606 GN=DNAJC9 PE=1 SV=1	DNAJC9	29.891	2.20775e+06	2.20775e+06	0.192308	6	6	6
	Q8IYB5	Stromal membrane-associated protein 1 OS=Homo sapiens OX=9606 GN=SMAP1 PE=1 SV=2	SMAP1	50.354	2.20194e+06	2.20194e+06	0.0492505	2	2	3
	P17480	Nucleolar transcription factor 1 OS=Homo sapiens OX=9606 GN=UBTF PE=1 SV=1	UBTF	89.35	2.19115e+06	2.19115e+06	0.0890052	7	7	8
	Q9UL46	Proteasome activator complex subunit 2 OS=Homo sapiens OX=9606 GN=PSME2 PE=1 SV=4	PSME2	27.384	2.18346e+06	2.18346e+06	0.117155	3	3	3
	Q92973	Transportin-1 OS=Homo sapiens OX=9606 GN=TNPO1 PE=1 SV=2	TNPO1	102.289	2.17606e+06	2.17606e+06	0.100223	9	6	9
	P62136	Serine/threonine-protein phosphatase PP1-alpha catalytic subunit OS=Homo sapiens OX=9606 GN=PPP1CA PE=1 SV=1	PPP1CA	37.488	2.14411e+06	2.14411e+06	0.151515	6	3	7
	Q8NE71	ATP-binding cassette sub-family F member 1 OS=Homo sapiens OX=9606 GN=ABCF1 PE=1 SV=2	ABCF1	95.866	2.1398e+06	2.1398e+06	0.107692	9	9	9
ü	cont_ENSEMBL:ENSBTAP00000007350	similar to Complement C4-A precursor		192.871	68745.2	68745.2	0.00918484	2	2	2
	O00567	Nucleolar protein 56 OS=Homo sapiens OX=9606 GN=NOP56 PE=1 SV=4	NOP56	66.009	2.12972e+06	2.12972e+06	0.0959596	6	6	7
	O60547	GDP-mannose 4,6 dehydratase OS=Homo sapiens OX=9606 GN=GMDS PE=1 SV=1	GMDS	41.923	2.1206e+06	2.1206e+06	0.177419	7	7	7
	Q9BU76	Multiple myeloma tumor-associated protein 2 OS=Homo sapiens OX=9606 GN=MMTAG2 PE=1 SV=1	MMTAG2	29.394	2.11188e+06	2.11188e+06	0.114068	3	3	3
	Q96IZ7	Serine/Arginine-related protein 53 OS=Homo sapiens OX=9606 GN=RSRC1 PE=1 SV=1	RSRC1	38.654	2.11034e+06	2.11034e+06	0.137725	4	4	5
	Q15007	Pre-mRNA-splicing regulator WTAP OS=Homo sapiens OX=9606 GN=WTAP PE=1 SV=2	WTAP	44.217	2.09412e+06	2.09412e+06	0.121212	5	5	5
	P04183	Thymidine kinase, cytosolic OS=Homo sapiens OX=9606 GN=TK1 PE=1 SV=2	TK1	25.452	2.08777e+06	2.08777e+06	0.269231	4	4	5
	Q9ULR0	Pre-mRNA-splicing factor ISY1 homolog OS=Homo sapiens OX=9606 GN=ISY1 PE=1 SV=3	ISY1	32.972	2.06035e+06	2.06035e+06	0.119298	4	4	4
	Q9H9A6	Leucine-rich repeat-containing protein 40 OS=Homo sapiens OX=9606 GN=LRRC40 PE=1 SV=1	LRRC40	68.207	2.04084e+06	2.04084e+06	0.169435	10	10	12
	P38432	Coilin OS=Homo sapiens OX=9606 GN=COIL PE=1 SV=1	COIL	62.57	2.02837e+06	2.02837e+06	0.0989583	6	6	8
	O96019	Actin-like protein 6A OS=Homo sapiens OX=9606 GN=ACTL6A PE=1 SV=1	ACTL6A	47.43	2.02658e+06	2.02658e+06	0.123543	4	4	5
	P08238	Heat shock protein HSP 90-beta OS=Homo sapiens OX=9606 GN=HSP90AB1 PE=1 SV=4	HSP90AB1	83.212	2.00531e+06	2.00531e+06	0.13674	9	4	11
	P17482	Homeobox protein Hox-B9 OS=Homo sapiens OX=9606 GN=HOXB9 PE=1 SV=2	HOXB9	28.041	1.99062e+06	1.99062e+06	0.132	3	3	3
	Q9Y2R4	Probable ATP-dependent RNA helicase DDX52 OS=Homo sapiens OX=9606 GN=DDX52 PE=1 SV=4	DDX52	67.424	1.97404e+06	1.97404e+06	0.108514	7	7	8
	Q9UHR5	SAP30-binding protein OS=Homo sapiens OX=9606 GN=SAP30BP PE=1 SV=1	SAP30BP	33.85	1.95985e+06	1.95985e+06	0.0714286	3	3	3
	Q15370	Elongin-B OS=Homo sapiens OX=9606 GN=ELOB PE=1 SV=1	ELOB	13.125	1.93623e+06	1.93623e+06	0.228814	3	3	3
	P04632	Calpain small subunit 1 OS=Homo sapiens OX=9606 GN=CAPNS1 PE=1 SV=1	CAPNS1	28.298	1.93279e+06	1.93279e+06	0.0820896	2	2	2
	Q86UV5	Ubiquitin carboxyl-terminal hydrolase 48 OS=Homo sapiens OX=9606 GN=USP48 PE=1 SV=1	USP48	118.956	1.93208e+06	1.93208e+06	0.103382	10	10	11
	P60981	Destrin OS=Homo sapiens OX=9606 GN=DSTN PE=1 SV=3	DSTN	18.493	1.93099e+06	1.93099e+06	0.175758	3	3	3
	P18124	60S ribosomal protein L7 OS=Homo sapiens OX=9606 GN=RPL7 PE=1 SV=1	RPL7	29.207	1.92156e+06	1.92156e+06	0.0766129	2	2	2
	P06748	Nucleophosmin OS=Homo sapiens OX=9606 GN=NPM1 PE=1 SV=2	NPM1	32.555	1.89936e+06	1.89936e+06	0.0238095	1	1	1
	Q8TBN0	Guanine nucleotide exchange factor for Rab-3A OS=Homo sapiens OX=9606 GN=RAB3IL1 PE=1 SV=1	RAB3IL1	42.61	1.89595e+06	1.89595e+06	0.104712	3	3	3
	Q13228	Methanethiol oxidase OS=Homo sapiens OX=9606 GN=SELENBP1 PE=1 SV=2	SELENBP1	52.358	1.87427e+06	1.87427e+06	0.0889831	4	4	6
	Q8IUQ4	E3 ubiquitin-protein ligase SIAH1 OS=Homo sapiens OX=9606 GN=SIAH1 PE=1 SV=2	SIAH1	31.102	1.8683e+06	1.8683e+06	0.124113	3	2	4
	P63208	S-phase kinase-associated protein 1 OS=Homo sapiens OX=9606 GN=SKP1 PE=1 SV=2	SKP1	18.646	1.84822e+06	1.84822e+06	0.147239	3	3	4
	Q02880	DNA topoisomerase 2-beta OS=Homo sapiens OX=9606 GN=TOP2B PE=1 SV=3	TOP2B	183.152	1.83928e+06	1.83928e+06	0.0922509	15	12	18
	Q14562	ATP-dependent RNA helicase DHX8 OS=Homo sapiens OX=9606 GN=DHX8 PE=1 SV=1	DHX8	139.227	1.83776e+06	1.83776e+06	0.0934426	10	8	13
	P40763	Signal transducer and activator of transcription 3 OS=Homo sapiens OX=9606 GN=STAT3 PE=1 SV=2	STAT3	88.011	1.81926e+06	1.81926e+06	0.0688312	6	6	6
	P24468	COUP transcription factor 2 OS=Homo sapiens OX=9606 GN=NR2F2 PE=1 SV=1	NR2F2	45.542	1.8156e+06	1.8156e+06	0.0652174	3	3	3
	P01111	GTPase NRas OS=Homo sapiens OX=9606 GN=NRAS PE=1 SV=1	NRAS	21.216	1.80184e+06	1.80184e+06	0.121693	2	2	3
	P54198	Protein HIRA OS=Homo sapiens OX=9606 GN=HIRA PE=1 SV=2	HIRA	111.764	1.80155e+06	1.80155e+06	0.110128	11	11	11
	P29590	Protein PML OS=Homo sapiens OX=9606 GN=PML PE=1 SV=3	PML	97.489	1.78914e+06	1.78914e+06	0.0714286	8	8	10
	Q96IZ6	tRNA N(3)-methylcytidine methyltransferase METTL2A OS=Homo sapiens OX=9606 GN=METTL2A PE=1 SV=5	METTL2A	43.509	1.75403e+06	1.75403e+06	0.037037	2	2	3
	Q9BRD0	BUD13 homolog OS=Homo sapiens OX=9606 GN=BUD13 PE=1 SV=1	BUD13	70.478	1.74044e+06	1.74044e+06	0.100162	6	6	7
	Q96JB3	Hypermethylated in cancer 2 protein OS=Homo sapiens OX=9606 GN=HIC2 PE=1 SV=2	HIC2	66.114	1.72523e+06	1.72523e+06	0.0617886	4	4	5
	P09651	Heterogeneous nuclear ribonucleoprotein A1 OS=Homo sapiens OX=9606 GN=HNRNPA1 PE=1 SV=5	HNRNPA1	38.723	1.71158e+06	1.71158e+06	0.137097	5	3	8
	P48059	LIM and senescent cell antigen-like-containing domain protein 1 OS=Homo sapiens OX=9606 GN=LIMS1 PE=1 SV=4	LIMS1	37.226	1.69198e+06	1.69198e+06	0.0861538	3	3	4
	Q14980	Nuclear mitotic apparatus protein 1 OS=Homo sapiens OX=9606 GN=NUMA1 PE=1 SV=2	NUMA1	238.115	1.68762e+06	1.68762e+06	0.12104	25	25	31
	P14635	G2/mitotic-specific cyclin-B1 OS=Homo sapiens OX=9606 GN=CCNB1 PE=1 SV=1	CCNB1	48.306	1.67625e+06	1.67625e+06	0.0900693	4	4	5
	Q01081	Splicing factor U2AF 35 kDa subunit OS=Homo sapiens OX=9606 GN=U2AF1 PE=1 SV=3	U2AF1	27.854	1.67574e+06	1.67574e+06	0.0333333	1	1	1
	P18077	60S ribosomal protein L35a OS=Homo sapiens OX=9606 GN=RPL35A PE=1 SV=2	RPL35A	12.53	1.65653e+06	1.65653e+06	0.127273	2	2	2
	P25786	Proteasome subunit alpha type-1 OS=Homo sapiens OX=9606 GN=PSMA1 PE=1 SV=1	PSMA1	29.537	1.65286e+06	1.65286e+06	0.0988593	3	3	3
	P42166	Lamina-associated polypeptide 2, isoform alpha OS=Homo sapiens OX=9606 GN=TMPO PE=1 SV=2	TMPO	75.446	1.6464e+06	1.6464e+06	0.144092	9	9	9
	Q9UK58	Cyclin-L1 OS=Homo sapiens OX=9606 GN=CCNL1 PE=1 SV=1	CCNL1	59.597	1.62776e+06	1.62776e+06	0.0988593	4	4	4
	O00442	RNA 3'-terminal phosphate cyclase OS=Homo sapiens OX=9606 GN=RTCA PE=1 SV=1	RTCA	39.311	1.62649e+06	1.62649e+06	0.101093	5	5	6
	O60664	Perilipin-3 OS=Homo sapiens OX=9606 GN=PLIN3 PE=1 SV=3	PLIN3	47.046	1.6242e+06	1.6242e+06	0.126728	6	6	6
	P53396	ATP-citrate synthase OS=Homo sapiens OX=9606 GN=ACLY PE=1 SV=3	ACLY	120.762	1.6209e+06	1.6209e+06	0.0681199	9	9	10
	P62241	40S ribosomal protein S8 OS=Homo sapiens OX=9606 GN=RPS8 PE=1 SV=2	RPS8	24.19	1.61078e+06	1.61078e+06	0.25	5	5	6
	P30153	Serine/threonine-protein phosphatase 2A 65 kDa regulatory subunit A alpha isoform OS=Homo sapiens OX=9606 GN=PPP2R1A PE=1 SV=4	PPP2R1A	65.267	1.60988e+06	1.60988e+06	0.0831918	5	5	5
	Q06124	Tyrosine-protein phosphatase non-receptor type 11 OS=Homo sapiens OX=9606 GN=PTPN11 PE=1 SV=3	PTPN11	67.968	1.60188e+06	1.60188e+06	0.06914	5	5	6
	P53992	Protein transport protein Sec24C OS=Homo sapiens OX=9606 GN=SEC24C PE=1 SV=3	SEC24C	118.249	1.59989e+06	1.59989e+06	0.0420475	5	5	6
	P11940	Polyadenylate-binding protein 1 OS=Homo sapiens OX=9606 GN=PABPC1 PE=1 SV=2	PABPC1	70.626	1.58666e+06	1.58666e+06	0.130503	9	5	10
	P61353	60S ribosomal protein L27 OS=Homo sapiens OX=9606 GN=RPL27 PE=1 SV=2	RPL27	15.788	1.58509e+06	1.58509e+06	0.183824	3	3	3
	P27816	Microtubule-associated protein 4 OS=Homo sapiens OX=9606 GN=MAP4 PE=1 SV=3	MAP4	120.93	1.58148e+06	1.58148e+06	0.105903	12	12	13
	Q8WUD4	Coiled-coil domain-containing protein 12 OS=Homo sapiens OX=9606 GN=CCDC12 PE=1 SV=1	CCDC12	19.169	1.58111e+06	1.58111e+06	0.120482	2	2	2
	Q9Y5X1	Sorting nexin-9 OS=Homo sapiens OX=9606 GN=SNX9 PE=1 SV=1	SNX9	66.55	1.56306e+06	1.56306e+06	0.0453782	3	3	3
	Q96GX9	Methylthioribulose-1-phosphate dehydratase OS=Homo sapiens OX=9606 GN=APIP PE=1 SV=1	APIP	27.107	1.55597e+06	1.55597e+06	0.202479	4	4	5
	O43290	U4/U6.U5 tri-snRNP-associated protein 1 OS=Homo sapiens OX=9606 GN=SART1 PE=1 SV=1	SART1	90.2	1.54545e+06	1.54545e+06	0.1275	10	10	10
	O60907	F-box-like/WD repeat-containing protein TBL1X OS=Homo sapiens OX=9606 GN=TBL1X PE=1 SV=3	TBL1X	62.456	1.54466e+06	1.54466e+06	0.05026	3	3	4
	Q96HE7	ERO1-like protein alpha OS=Homo sapiens OX=9606 GN=ERO1A PE=1 SV=2	ERO1A	54.358	1.53866e+06	1.53866e+06	0.149573	6	6	6
	Q92989	Polyribonucleotide 5'-hydroxyl-kinase Clp1 OS=Homo sapiens OX=9606 GN=CLP1 PE=1 SV=1	CLP1	47.615	1.51565e+06	1.51565e+06	0.0941176	4	4	4
	Q8N163	Cell cycle and apoptosis regulator protein 2 OS=Homo sapiens OX=9606 GN=CCAR2 PE=1 SV=2	CCAR2	102.838	1.51437e+06	1.51437e+06	0.118093	10	10	11
	O60264	SWI/SNF-related matrix-associated actin-dependent regulator of chromatin subfamily A member 5 OS=Homo sapiens OX=9606 GN=SMARCA5 PE=1 SV=1	SMARCA5	121.828	1.51039e+06	1.51039e+06	0.0636882	8	8	10
	Q8N5F7	NF-kappa-B-activating protein OS=Homo sapiens OX=9606 GN=NKAP PE=1 SV=1	NKAP	47.11	1.50703e+06	1.50703e+06	0.0987952	3	3	3
	Q9BUF5	Tubulin beta-6 chain OS=Homo sapiens OX=9606 GN=TUBB6 PE=1 SV=1	TUBB6	49.825	1.49939e+06	1.49939e+06	0.235426	16	3	52
	Q92499	ATP-dependent RNA helicase DDX1 OS=Homo sapiens OX=9606 GN=DDX1 PE=1 SV=2	DDX1	82.38	1.49779e+06	1.49779e+06	0.1	7	7	8
	Q9UPP1	Histone lysine demethylase PHF8 OS=Homo sapiens OX=9606 GN=PHF8 PE=1 SV=3	PHF8	117.79	1.49082e+06	1.49082e+06	0.0216981	3	3	4
	Q9C0J8	pre-mRNA 3' end processing protein WDR33 OS=Homo sapiens OX=9606 GN=WDR33 PE=1 SV=2	WDR33	145.799	1.48878e+06	1.48878e+06	0.0943114	12	12	15
	Q8IXT5	RNA-binding protein 12B OS=Homo sapiens OX=9606 GN=RBM12B PE=1 SV=2	RBM12B	118.03	1.48829e+06	1.48829e+06	0.0899101	8	8	9
	Q9NQZ5	StAR-related lipid transfer protein 7, mitochondrial OS=Homo sapiens OX=9606 GN=STARD7 PE=1 SV=2	STARD7	43.086	1.4859e+06	1.4859e+06	0.145946	5	5	6
	O75190	DnaJ homolog subfamily B member 6 OS=Homo sapiens OX=9606 GN=DNAJB6 PE=1 SV=2	DNAJB6	36.065	1.4828e+06	1.4828e+06	0.0736196	3	3	4
	P06702	Protein S100-A9 OS=Homo sapiens OX=9606 GN=S100A9 PE=1 SV=1	S100A9	13.234	1.48245e+06	1.48245e+06	0.175439	2	2	2
	P16403	Histone H1.2 OS=Homo sapiens OX=9606 GN=H1-2 PE=1 SV=2	H1-2	21.352	1.47209e+06	1.47209e+06	0.370892	10	2	17
	Q9Y5Y2	Cytosolic Fe-S cluster assembly factor NUBP2 OS=Homo sapiens OX=9606 GN=NUBP2 PE=1 SV=1	NUBP2	28.807	1.46351e+06	1.46351e+06	0.110701	3	3	4
	P98175	RNA-binding protein 10 OS=Homo sapiens OX=9606 GN=RBM10 PE=1 SV=3	RBM10	103.469	1.46189e+06	1.46189e+06	0.0795699	8	6	8
	P61962	DDB1- and CUL4-associated factor 7 OS=Homo sapiens OX=9606 GN=DCAF7 PE=1 SV=1	DCAF7	38.901	1.45264e+06	1.45264e+06	0.0789474	3	3	4
ü	P08727_x000D_; cont_P08727	Keratin, type I cytoskeletal 19 OS=Homo sapiens OX=9606 GN=KRT19 PE=1 SV=4<|>Keratin, type I cytoskeletal 19 OS=Homo sapiens GN=KRT19 PE=1 SV=4	KRT19	44.079	3.91342e+06	3.91342e+06	0.395	18	10	33
	Q15645	Pachytene checkpoint protein 2 homolog OS=Homo sapiens OX=9606 GN=TRIP13 PE=1 SV=2	TRIP13	48.52	1.41471e+06	1.41471e+06	0.127315	6	6	6
	Q86YP4	Transcriptional repressor p66-alpha OS=Homo sapiens OX=9606 GN=GATAD2A PE=1 SV=1	GATAD2A	68.021	1.41459e+06	1.41459e+06	0.0110585	1	1	1
	P54136	Arginine--tRNA ligase, cytoplasmic OS=Homo sapiens OX=9606 GN=RARS1 PE=1 SV=2	RARS1	75.331	1.41058e+06	1.41058e+06	0.10303	8	8	8
	Q9Y2A7	Nck-associated protein 1 OS=Homo sapiens OX=9606 GN=NCKAP1 PE=1 SV=1	NCKAP1	128.707	1.39769e+06	1.39769e+06	0.072695	9	9	9
	O94776	Metastasis-associated protein MTA2 OS=Homo sapiens OX=9606 GN=MTA2 PE=1 SV=1	MTA2	74.976	1.39133e+06	1.39133e+06	0.0838323	6	6	8
	O95347	Structural maintenance of chromosomes protein 2 OS=Homo sapiens OX=9606 GN=SMC2 PE=1 SV=2	SMC2	135.572	1.37693e+06	1.37693e+06	0.0284043	4	4	4
	Q99497	Parkinson disease protein 7 OS=Homo sapiens OX=9606 GN=PARK7 PE=1 SV=2	PARK7	19.878	1.36238e+06	1.36238e+06	0.037037	1	1	1
	Q9Y266	Nuclear migration protein nudC OS=Homo sapiens OX=9606 GN=NUDC PE=1 SV=1	NUDC	38.219	1.35829e+06	1.35829e+06	0.148036	5	5	5
	O95391	Pre-mRNA-splicing factor SLU7 OS=Homo sapiens OX=9606 GN=SLU7 PE=1 SV=2	SLU7	68.344	1.35777e+06	1.35777e+06	0.0904437	5	5	5
	Q01196	Runt-related transcription factor 1 OS=Homo sapiens OX=9606 GN=RUNX1 PE=1 SV=3	RUNX1	48.706	1.33502e+06	1.33502e+06	0.0838852	4	4	5
	Q9UHB9	Signal recognition particle subunit SRP68 OS=Homo sapiens OX=9606 GN=SRP68 PE=1 SV=2	SRP68	70.686	1.3253e+06	1.3253e+06	0.122807	7	7	8
	P14923	Junction plakoglobin OS=Homo sapiens OX=9606 GN=JUP PE=1 SV=3	JUP	81.693	1.31753e+06	1.31753e+06	0.102013	9	9	9
	Q99961	Endophilin-A2 OS=Homo sapiens OX=9606 GN=SH3GL1 PE=1 SV=1	SH3GL1	41.464	1.31693e+06	1.31693e+06	0.0434783	2	2	2
	P53004	Biliverdin reductase A OS=Homo sapiens OX=9606 GN=BLVRA PE=1 SV=2	BLVRA	33.407	1.31334e+06	1.31334e+06	0.14527	4	4	4
	P51606	N-acylglucosamine 2-epimerase OS=Homo sapiens OX=9606 GN=RENBP PE=1 SV=3	RENBP	47.715	1.29972e+06	1.29972e+06	0.057554	3	3	3
	Q75N03	E3 ubiquitin-protein ligase Hakai OS=Homo sapiens OX=9606 GN=CBLL1 PE=1 SV=1	CBLL1	54.484	1.297e+06	1.297e+06	0.0570265	2	2	2
	P35249	Replication factor C subunit 4 OS=Homo sapiens OX=9606 GN=RFC4 PE=1 SV=2	RFC4	39.657	1.29586e+06	1.29586e+06	0.0523416	2	2	3
	Q9Y3I0	RNA-splicing ligase RtcB homolog OS=Homo sapiens OX=9606 GN=RTCB PE=1 SV=1	RTCB	55.175	1.28664e+06	1.28664e+06	0.0633663	4	4	4
	P40938	Replication factor C subunit 3 OS=Homo sapiens OX=9606 GN=RFC3 PE=1 SV=2	RFC3	40.53	1.28458e+06	1.28458e+06	0.0477528	2	2	3
	Q15181	Inorganic pyrophosphatase OS=Homo sapiens OX=9606 GN=PPA1 PE=1 SV=2	PPA1	32.639	1.28388e+06	1.28388e+06	0.114187	4	4	5
	P84098	60S ribosomal protein L19 OS=Homo sapiens OX=9606 GN=RPL19 PE=1 SV=1	RPL19	23.451	1.26954e+06	1.26954e+06	0.0867347	2	2	2
	Q15404	Ras suppressor protein 1 OS=Homo sapiens OX=9606 GN=RSU1 PE=1 SV=3	RSU1	31.521	1.2677e+06	1.2677e+06	0.064982	2	2	2
	Q99590	Protein SCAF11 OS=Homo sapiens OX=9606 GN=SCAF11 PE=1 SV=2	SCAF11	164.551	1.26584e+06	1.26584e+06	0.0806562	12	11	13
	Q12968	Nuclear factor of activated T-cells, cytoplasmic 3 OS=Homo sapiens OX=9606 GN=NFATC3 PE=1 SV=1	NFATC3	115.522	1.26317e+06	1.26317e+06	0.055814	7	4	7
	P61964	WD repeat-containing protein 5 OS=Homo sapiens OX=9606 GN=WDR5 PE=1 SV=1	WDR5	36.565	1.26118e+06	1.26118e+06	0.134731	3	3	3
	P05089	Arginase-1 OS=Homo sapiens OX=9606 GN=ARG1 PE=1 SV=2	ARG1	34.713	1.24694e+06	1.24694e+06	0.0838509	3	3	3
	Q16555	Dihydropyrimidinase-related protein 2 OS=Homo sapiens OX=9606 GN=DPYSL2 PE=1 SV=1	DPYSL2	62.255	1.24574e+06	1.24574e+06	0.129371	7	7	7
ü	Q06830_x000D_; cont_Q06830	Peroxiredoxin-1 OS=Homo sapiens OX=9606 GN=PRDX1 PE=1 SV=1<|>Peroxiredoxin-1 OS=Homo sapiens GN=PRDX1 PE=1 SV=1	PRDX1	22.096	4.84336e+07	4.84336e+07	0.502513	15	8	25
	Q96EY4	Translation machinery-associated protein 16 OS=Homo sapiens OX=9606 GN=TMA16 PE=1 SV=2	TMA16	23.849	1.24326e+06	1.24326e+06	0.0738916	2	2	2
	O43663	Protein regulator of cytokinesis 1 OS=Homo sapiens OX=9606 GN=PRC1 PE=1 SV=2	PRC1	71.562	1.24143e+06	1.24143e+06	0.0629032	4	4	7
	O75223	Gamma-glutamylcyclotransferase OS=Homo sapiens OX=9606 GN=GGCT PE=1 SV=1	GGCT	20.994	1.24047e+06	1.24047e+06	0.0531915	1	1	1
	P31153	S-adenosylmethionine synthase isoform type-2 OS=Homo sapiens OX=9606 GN=MAT2A PE=1 SV=1	MAT2A	43.633	1.23174e+06	1.23174e+06	0	0	0	0
	O00170	AH receptor-interacting protein OS=Homo sapiens OX=9606 GN=AIP PE=1 SV=3	AIP	37.64	1.23032e+06	1.23032e+06	0.142424	4	4	5
	Q96KB5	Lymphokine-activated killer T-cell-originated protein kinase OS=Homo sapiens OX=9606 GN=PBK PE=1 SV=3	PBK	36.062	1.22921e+06	1.22921e+06	0.111801	4	4	5
	O14776	Transcription elongation regulator 1 OS=Homo sapiens OX=9606 GN=TCERG1 PE=1 SV=2	TCERG1	123.823	1.20512e+06	1.20512e+06	0.0701275	8	8	9
	O14980	Exportin-1 OS=Homo sapiens OX=9606 GN=XPO1 PE=1 SV=1	XPO1	123.306	1.19549e+06	1.19549e+06	0.0737628	8	8	8
	P50991	T-complex protein 1 subunit delta OS=Homo sapiens OX=9606 GN=CCT4 PE=1 SV=4	CCT4	57.888	1.19505e+06	1.19505e+06	0.0575139	4	4	4
	P62081	40S ribosomal protein S7 OS=Homo sapiens OX=9606 GN=RPS7 PE=1 SV=1	RPS7	22.113	1.19128e+06	1.19128e+06	0.0515464	2	2	2
	Q5SSJ5	Heterochromatin protein 1-binding protein 3 OS=Homo sapiens OX=9606 GN=HP1BP3 PE=1 SV=1	HP1BP3	61.169	1.18149e+06	1.18149e+06	0.101266	6	6	7
	Q13555	Calcium/calmodulin-dependent protein kinase type II subunit gamma OS=Homo sapiens OX=9606 GN=CAMK2G PE=1 SV=4	CAMK2G	62.568	1.18134e+06	1.18134e+06	0.0519713	3	3	4
	Q8WVY7	Ubiquitin-like domain-containing CTD phosphatase 1 OS=Homo sapiens OX=9606 GN=UBLCP1 PE=1 SV=2	UBLCP1	36.781	1.17558e+06	1.17558e+06	0.0943396	3	3	3
	P11586	C-1-tetrahydrofolate synthase, cytoplasmic OS=Homo sapiens OX=9606 GN=MTHFD1 PE=1 SV=4	MTHFD1	101.467	1.17009e+06	1.17009e+06	0.100535	9	9	10
	P07384	Calpain-1 catalytic subunit OS=Homo sapiens OX=9606 GN=CAPN1 PE=1 SV=1	CAPN1	81.838	1.1671e+06	1.1671e+06	0.154062	12	12	15
	Q9BW19	Kinesin-like protein KIFC1 OS=Homo sapiens OX=9606 GN=KIFC1 PE=1 SV=2	KIFC1	73.702	1.15254e+06	1.15254e+06	0.0846954	4	4	4
	Q9Y606	Pseudouridylate synthase 1 homolog OS=Homo sapiens OX=9606 GN=PUS1 PE=1 SV=3	PUS1	47.44	1.15126e+06	1.15126e+06	0.0819672	4	4	5
	Q9UBB4	Ataxin-10 OS=Homo sapiens OX=9606 GN=ATXN10 PE=1 SV=1	ATXN10	53.455	1.14403e+06	1.14403e+06	0.0189474	1	1	1
	Q8WYA6	Beta-catenin-like protein 1 OS=Homo sapiens OX=9606 GN=CTNNBL1 PE=1 SV=1	CTNNBL1	65.132	1.13885e+06	1.13885e+06	0.0852576	6	6	6
	Q96EV2	RNA-binding protein 33 OS=Homo sapiens OX=9606 GN=RBM33 PE=1 SV=3	RBM33	129.906	1.13885e+06	1.13885e+06	0.0957265	7	7	7
	P18754	Regulator of chromosome condensation OS=Homo sapiens OX=9606 GN=RCC1 PE=1 SV=1	RCC1	44.941	1.13532e+06	1.13532e+06	0.152019	5	5	6
	Q9BV38	WD repeat-containing protein 18 OS=Homo sapiens OX=9606 GN=WDR18 PE=1 SV=2	WDR18	47.375	1.13297e+06	1.13297e+06	0.106481	4	4	4
	Q5JVF3	PCI domain-containing protein 2 OS=Homo sapiens OX=9606 GN=PCID2 PE=1 SV=2	PCID2	46	1.13282e+06	1.13282e+06	0.100251	4	4	7
	Q8NEY8	Periphilin-1 OS=Homo sapiens OX=9606 GN=PPHLN1 PE=1 SV=2	PPHLN1	52.705	1.12535e+06	1.12535e+06	0.0152838	1	1	1
	Q53T94	TATA box-binding protein-associated factor RNA polymerase I subunit B OS=Homo sapiens OX=9606 GN=TAF1B PE=1 SV=1	TAF1B	68.788	1.12185e+06	1.12185e+06	0.0306122	2	2	2
	P29353	SHC-transforming protein 1 OS=Homo sapiens OX=9606 GN=SHC1 PE=1 SV=4	SHC1	62.782	1.12035e+06	1.12035e+06	0.051458	3	3	3
	P12955	Xaa-Pro dipeptidase OS=Homo sapiens OX=9606 GN=PEPD PE=1 SV=3	PEPD	54.513	1.11565e+06	1.11565e+06	0.0709939	4	4	4
	Q8TAQ2	SWI/SNF complex subunit SMARCC2 OS=Homo sapiens OX=9606 GN=SMARCC2 PE=1 SV=1	SMARCC2	132.797	1.11227e+06	1.11227e+06	0.0691928	10	4	10
	P39019	40S ribosomal protein S19 OS=Homo sapiens OX=9606 GN=RPS19 PE=1 SV=2	RPS19	16.051	1.1027e+06	1.1027e+06	0	0	0	0
	Q70Z53	Protein FRA10AC1 OS=Homo sapiens OX=9606 GN=FRA10AC1 PE=1 SV=3	FRA10AC1	37.525	1.10087e+06	1.10087e+06	0.149206	4	4	4
	Q9H6Q4	Cytosolic iron-sulfur assembly component 3 OS=Homo sapiens OX=9606 GN=CIAO3 PE=1 SV=1	CIAO3	52.987	1.10087e+06	1.10087e+06	0.128151	7	4	10
	P51610	Host cell factor 1 OS=Homo sapiens OX=9606 GN=HCFC1 PE=1 SV=2	HCFC1	208.602	1.09578e+06	1.09578e+06	0.0570025	11	11	11
	Q9Y5A9	YTH domain-containing family protein 2 OS=Homo sapiens OX=9606 GN=YTHDF2 PE=1 SV=2	YTHDF2	62.296	1.08619e+06	1.08619e+06	0.0310881	2	0	2
	P51911	Calponin-1 OS=Homo sapiens OX=9606 GN=CNN1 PE=1 SV=2	CNN1	33.15	1.08436e+06	1.08436e+06	0.030303	1	1	1
	Q92925	SWI/SNF-related matrix-associated actin-dependent regulator of chromatin subfamily D member 2 OS=Homo sapiens OX=9606 GN=SMARCD2 PE=1 SV=3	SMARCD2	58.884	1.08098e+06	1.08098e+06	0.0677966	4	4	4
	O15226	NF-kappa-B-repressing factor OS=Homo sapiens OX=9606 GN=NKRF PE=1 SV=2	NKRF	77.624	1.07268e+06	1.07268e+06	0.108696	8	8	8
	P46736	Lys-63-specific deubiquitinase BRCC36 OS=Homo sapiens OX=9606 GN=BRCC3 PE=1 SV=2	BRCC3	36.049	1.06663e+06	1.06663e+06	0.0316456	1	1	1
	Q96PV6	Leukocyte receptor cluster member 8 OS=Homo sapiens OX=9606 GN=LENG8 PE=1 SV=3	LENG8	88.102	1.06437e+06	1.06437e+06	0.125	8	8	8
	P46783	40S ribosomal protein S10 OS=Homo sapiens OX=9606 GN=RPS10 PE=1 SV=1	RPS10	18.886	1.05675e+06	1.05675e+06	0.0424242	1	1	1
	A6NHR9	Structural maintenance of chromosomes flexible hinge domain-containing protein 1 OS=Homo sapiens OX=9606 GN=SMCHD1 PE=1 SV=2	SMCHD1	226.231	1.05611e+06	1.05611e+06	0.119202	21	21	21
	P62917	60S ribosomal protein L8 OS=Homo sapiens OX=9606 GN=RPL8 PE=1 SV=2	RPL8	28.007	1.05143e+06	1.05143e+06	0.0700389	2	2	2
	Q00535	Cyclin-dependent kinase 5 OS=Homo sapiens OX=9606 GN=CDK5 PE=1 SV=3	CDK5	33.283	1.04716e+06	1.04716e+06	0.215753	6	5	7
	P13489	Ribonuclease inhibitor OS=Homo sapiens OX=9606 GN=RNH1 PE=1 SV=2	RNH1	49.941	1.04505e+06	1.04505e+06	0.0607375	3	3	4
	Q93034	Cullin-5 OS=Homo sapiens OX=9606 GN=CUL5 PE=1 SV=4	CUL5	90.897	1.04385e+06	1.04385e+06	0.0435897	4	4	5
	O15145	Actin-related protein 2/3 complex subunit 3 OS=Homo sapiens OX=9606 GN=ARPC3 PE=1 SV=3	ARPC3	20.533	1.04218e+06	1.04218e+06	0.134831	2	2	2
	Q9P013	Spliceosome-associated protein CWC15 homolog OS=Homo sapiens OX=9606 GN=CWC15 PE=1 SV=2	CWC15	26.608	1.03033e+06	1.03033e+06	0.222707	5	5	5
	Q13492	Phosphatidylinositol-binding clathrin assembly protein OS=Homo sapiens OX=9606 GN=PICALM PE=1 SV=2	PICALM	70.71	1.02778e+06	1.02778e+06	0.0582822	4	4	4
	O14757	Serine/threonine-protein kinase Chk1 OS=Homo sapiens OX=9606 GN=CHEK1 PE=1 SV=2	CHEK1	54.399	1.02342e+06	1.02342e+06	0.0189076	1	1	1
	Q96P11	28S rRNA (cytosine-C(5))-methyltransferase OS=Homo sapiens OX=9606 GN=NSUN5 PE=1 SV=2	NSUN5	46.662	1.01538e+06	1.01538e+06	0.121212	5	5	6
	Q6UXN9	WD repeat-containing protein 82 OS=Homo sapiens OX=9606 GN=WDR82 PE=1 SV=1	WDR82	35.056	1.01289e+06	1.01289e+06	0.105431	4	4	4
	Q8WUA2	Peptidyl-prolyl cis-trans isomerase-like 4 OS=Homo sapiens OX=9606 GN=PPIL4 PE=1 SV=1	PPIL4	57.189	1.00924e+06	1.00924e+06	0.0711382	3	3	3
	Q9HAZ1	Dual specificity protein kinase CLK4 OS=Homo sapiens OX=9606 GN=CLK4 PE=1 SV=1	CLK4	57.455	993096	993096	0.043659	2	2	2
	P14621	Acylphosphatase-2 OS=Homo sapiens OX=9606 GN=ACYP2 PE=1 SV=2	ACYP2	11.133	990794	990794	0.0909091	1	1	1
	O95926	Pre-mRNA-splicing factor SYF2 OS=Homo sapiens OX=9606 GN=SYF2 PE=1 SV=1	SYF2	28.705	989904	989904	0.139918	3	3	3
ü	P07339_x000D_; cont_P07339	Cathepsin D OS=Homo sapiens OX=9606 GN=CTSD PE=1 SV=1<|>Cathepsin D OS=Homo sapiens GN=CTSD PE=1 SV=1	CTSD	44.524	3.46697e+06	3.46697e+06	0.152913	7	7	8
	P46782	40S ribosomal protein S5 OS=Homo sapiens OX=9606 GN=RPS5 PE=1 SV=4	RPS5	22.862	986365	986365	0.0441176	1	1	1
	P39023	60S ribosomal protein L3 OS=Homo sapiens OX=9606 GN=RPL3 PE=1 SV=2	RPL3	46.08	978795	978795	0.0545906	3	3	3
	Q9NUQ9	CYFIP-related Rac1 interactor B OS=Homo sapiens OX=9606 GN=CYRIB PE=1 SV=1	CYRIB	36.725	977081	977081	0.0987654	3	2	3
	Q02413	Desmoglein-1 OS=Homo sapiens OX=9606 GN=DSG1 PE=1 SV=2	DSG1	113.676	973973	973973	0.0648236	5	5	6
	Q8TC07	TBC1 domain family member 15 OS=Homo sapiens OX=9606 GN=TBC1D15 PE=1 SV=2	TBC1D15	79.44	972831	972831	0.0853835	6	6	7
	Q5JSL3	Dedicator of cytokinesis protein 11 OS=Homo sapiens OX=9606 GN=DOCK11 PE=1 SV=2	DOCK11	237.519	962459	962459	0.0728413	15	15	16
	P34913	Bifunctional epoxide hydrolase 2 OS=Homo sapiens OX=9606 GN=EPHX2 PE=1 SV=2	EPHX2	62.575	953740	953740	0.045045	3	3	3
	P40937	Replication factor C subunit 5 OS=Homo sapiens OX=9606 GN=RFC5 PE=1 SV=1	RFC5	38.472	953024	953024	0.0852941	3	3	3
	Q96BN8	Ubiquitin thioesterase otulin OS=Homo sapiens OX=9606 GN=OTULIN PE=1 SV=3	OTULIN	40.237	952582	952582	0.105114	4	4	4
	P26641	Elongation factor 1-gamma OS=Homo sapiens OX=9606 GN=EEF1G PE=1 SV=3	EEF1G	50.087	952534	952534	0.0480549	3	3	3
	Q9HCD5	Nuclear receptor coactivator 5 OS=Homo sapiens OX=9606 GN=NCOA5 PE=1 SV=2	NCOA5	65.496	951977	951977	0.0656304	4	4	5
	Q9H7N4	Splicing factor, arginine/serine-rich 19 OS=Homo sapiens OX=9606 GN=SCAF1 PE=1 SV=3	SCAF1	139.186	940762	940762	0.0518293	7	6	8
	Q86U90	Threonylcarbamoyl-AMP synthase OS=Homo sapiens OX=9606 GN=YRDC PE=1 SV=1	YRDC	29.309	939937	939937	0	0	0	0
	Q86X76	Deaminated glutathione amidase OS=Homo sapiens OX=9606 GN=NIT1 PE=1 SV=2	NIT1	35.873	936045	936045	0.152905	4	4	4
	P67809	Y-box-binding protein 1 OS=Homo sapiens OX=9606 GN=YBX1 PE=1 SV=3	YBX1	35.903	930119	930119	0.151235	2	2	2
	A4D126	D-ribitol-5-phosphate cytidylyltransferase OS=Homo sapiens OX=9606 GN=CRPPA PE=1 SV=2	CRPPA	49.841	925744	925744	0.108647	5	5	5
	Q9H5V9	STING ER exit protein OS=Homo sapiens OX=9606 GN=STEEP1 PE=1 SV=1	STEEP1	25.608	921920	921920	0.130631	3	3	3
	Q13322	Growth factor receptor-bound protein 10 OS=Homo sapiens OX=9606 GN=GRB10 PE=1 SV=2	GRB10	67.189	911452	911452	0.0151515	1	1	1
ü	P69905_x000D_; cont_P69905	Hemoglobin subunit alpha OS=Homo sapiens OX=9606 GN=HBA2 PE=1 SV=2<|>Hemoglobin subunit alpha OS=Homo sapiens GN=HBA1 PE=1 SV=2	HBA1; HBA2	15.248	2.05382e+06	2.05382e+06	0.112676	2	1	2
ü	cont_P62937_x000D_; P62937	Peptidyl-prolyl cis-trans isomerase A OS=Homo sapiens GN=PPIA PE=1 SV=2<|>Peptidyl-prolyl cis-trans isomerase A OS=Homo sapiens OX=9606 GN=PPIA PE=1 SV=2	HEL-S-69p; LOC111554934; LOC117799495; PPIA	18.001	5.30799e+07	5.30799e+07	0.436364	9	9	18
	Q3B726	DNA-directed RNA polymerase I subunit RPA43 OS=Homo sapiens OX=9606 GN=POLR1F PE=1 SV=1	POLR1F	37.409	900606	900606	0.112426	4	4	4
	Q96AE4	Far upstream element-binding protein 1 OS=Homo sapiens OX=9606 GN=FUBP1 PE=1 SV=3	FUBP1	67.518	896160	896160	0.0745342	10	3	19
	P38606	V-type proton ATPase catalytic subunit A OS=Homo sapiens OX=9606 GN=ATP6V1A PE=1 SV=2	ATP6V1A	68.26	886155	886155	0.0777958	4	4	4
	P35250	Replication factor C subunit 2 OS=Homo sapiens OX=9606 GN=RFC2 PE=1 SV=3	RFC2	39.132	873623	873623	0.0819209	3	3	3
	Q08554	Desmocollin-1 OS=Homo sapiens OX=9606 GN=DSC1 PE=1 SV=2	DSC1	99.924	872844	872844	0.0357942	3	3	3
	Q14684	Ribosomal RNA processing protein 1 homolog B OS=Homo sapiens OX=9606 GN=RRP1B PE=1 SV=3	RRP1B	84.375	862117	862117	0.0580475	4	4	4
	Q7Z2W4	Zinc finger CCCH-type antiviral protein 1 OS=Homo sapiens OX=9606 GN=ZC3HAV1 PE=1 SV=3	ZC3HAV1	101.367	860869	860869	0.0631929	6	6	7
	Q9Y613	FH1/FH2 domain-containing protein 1 OS=Homo sapiens OX=9606 GN=FHOD1 PE=1 SV=3	FHOD1	126.473	859123	859123	0.0867698	10	10	11
	Q9Y570	Protein phosphatase methylesterase 1 OS=Homo sapiens OX=9606 GN=PPME1 PE=1 SV=3	PPME1	42.288	856973	856973	0.11399	4	4	4
	Q8WUQ7	Splicing factor Cactin OS=Homo sapiens OX=9606 GN=CACTIN PE=1 SV=3	CACTIN	88.648	853316	853316	0.0699208	4	4	4
	Q06210	Glutamine--fructose-6-phosphate aminotransferase [isomerizing] 1 OS=Homo sapiens OX=9606 GN=GFPT1 PE=1 SV=3	GFPT1	78.756	852422	852422	0.0400572	3	3	3
	Q15424	Scaffold attachment factor B1 OS=Homo sapiens OX=9606 GN=SAFB PE=1 SV=4	SAFB	102.58	848234	848234	0.0819672	8	5	11
	Q92974	Rho guanine nucleotide exchange factor 2 OS=Homo sapiens OX=9606 GN=ARHGEF2 PE=1 SV=4	ARHGEF2	111.473	847452	847452	0.0720081	8	8	10
	Q92828	Coronin-2A OS=Homo sapiens OX=9606 GN=CORO2A PE=1 SV=2	CORO2A	59.725	845208	845208	0.0380952	2	2	2
	Q04323	UBX domain-containing protein 1 OS=Homo sapiens OX=9606 GN=UBXN1 PE=1 SV=2	UBXN1	33.305	843281	843281	0.0841751	3	3	3
	P63244	Receptor of activated protein C kinase 1 OS=Homo sapiens OX=9606 GN=RACK1 PE=1 SV=3	RACK1	35.055	835611	835611	0.113565	3	3	4
	Q7L014	Probable ATP-dependent RNA helicase DDX46 OS=Homo sapiens OX=9606 GN=DDX46 PE=1 SV=2	DDX46	117.29	831641	831641	0.0678952	6	6	6
	O75475	PC4 and SFRS1-interacting protein OS=Homo sapiens OX=9606 GN=PSIP1 PE=1 SV=1	PSIP1	60.067	830277	830277	0	0	0	0
	P04075	Fructose-bisphosphate aldolase A OS=Homo sapiens OX=9606 GN=ALDOA PE=1 SV=2	ALDOA	39.395	823936	823936	0.0576923	2	2	2
	P61081	NEDD8-conjugating enzyme Ubc12 OS=Homo sapiens OX=9606 GN=UBE2M PE=1 SV=1	UBE2M	20.887	823758	823758	0.0601093	1	1	1
	Q7L576	Cytoplasmic FMR1-interacting protein 1 OS=Homo sapiens OX=9606 GN=CYFIP1 PE=1 SV=1	CYFIP1	145.089	821470	821470	0.0861931	12	12	14
	P10746	Uroporphyrinogen-III synthase OS=Homo sapiens OX=9606 GN=UROS PE=1 SV=1	UROS	28.61	814522	814522	0.0679245	2	2	2
	Q06330	Recombining binding protein suppressor of hairless OS=Homo sapiens OX=9606 GN=RBPJ PE=1 SV=3	RBPJ	55.602	812180	812180	0.056	4	4	4
	A0AVT1	Ubiquitin-like modifier-activating enzyme 6 OS=Homo sapiens OX=9606 GN=UBA6 PE=1 SV=1	UBA6	117.895	808359	808359	0.0560836	6	6	6
	P48739	Phosphatidylinositol transfer protein beta isoform OS=Homo sapiens OX=9606 GN=PITPNB PE=1 SV=2	PITPNB	31.52	806568	806568	0.125461	2	2	2
	Q13057	Bifunctional coenzyme A synthase OS=Homo sapiens OX=9606 GN=COASY PE=1 SV=4	COASY	62.29	798619	798619	0.0815603	5	5	5
	Q96BP3	Peptidylprolyl isomerase domain and WD repeat-containing protein 1 OS=Homo sapiens OX=9606 GN=PPWD1 PE=1 SV=1	PPWD1	73.528	797484	797484	0.0634675	4	4	5
	Q13263	Transcription intermediary factor 1-beta OS=Homo sapiens OX=9606 GN=TRIM28 PE=1 SV=5	TRIM28	88.493	796898	796898	0.0778443	6	6	7
	P17987	T-complex protein 1 subunit alpha OS=Homo sapiens OX=9606 GN=TCP1 PE=1 SV=1	TCP1	60.306	794875	794875	0.0701439	4	4	4
	Q6ZU65	Ubinuclein-2 OS=Homo sapiens OX=9606 GN=UBN2 PE=1 SV=2	UBN2	145.998	793782	793782	0.0579065	7	7	7
	Q9P1Z2	Calcium-binding and coiled-coil domain-containing protein 1 OS=Homo sapiens OX=9606 GN=CALCOCO1 PE=1 SV=2	CALCOCO1	77.289	793765	793765	0.0130246	1	1	2
	Q9H147	Deoxynucleotidyltransferase terminal-interacting protein 1 OS=Homo sapiens OX=9606 GN=DNTTIP1 PE=1 SV=2	DNTTIP1	36.99	788937	788937	0.0790274	2	2	2
	P12956	X-ray repair cross-complementing protein 6 OS=Homo sapiens OX=9606 GN=XRCC6 PE=1 SV=2	XRCC6	69.799	786814	786814	0.047619	3	3	3
	Q99543	DnaJ homolog subfamily C member 2 OS=Homo sapiens OX=9606 GN=DNAJC2 PE=1 SV=4	DNAJC2	71.952	786652	786652	0.0241546	2	2	3
	Q9BRX9	WD repeat domain-containing protein 83 OS=Homo sapiens OX=9606 GN=WDR83 PE=1 SV=1	WDR83	34.321	781387	781387	0.0888889	2	2	2
	P50995	Annexin A11 OS=Homo sapiens OX=9606 GN=ANXA11 PE=1 SV=1	ANXA11	54.355	777108	777108	0.049505	3	3	3
	P53634	Dipeptidyl peptidase 1 OS=Homo sapiens OX=9606 GN=CTSC PE=1 SV=2	CTSC	51.82	772814	772814	0.0323974	2	2	2
	P68400	Casein kinase II subunit alpha OS=Homo sapiens OX=9606 GN=CSNK2A1 PE=1 SV=1	CSNK2A1	45.115	772195	772195	0.056266	2	2	2
	P50613	Cyclin-dependent kinase 7 OS=Homo sapiens OX=9606 GN=CDK7 PE=1 SV=1	CDK7	39.014	771929	771929	0.0867052	3	3	3
	Q9NR19	Acetyl-coenzyme A synthetase, cytoplasmic OS=Homo sapiens OX=9606 GN=ACSS2 PE=1 SV=1	ACSS2	78.529	770993	770993	0.0456491	4	4	4
	P21281	V-type proton ATPase subunit B, brain isoform OS=Homo sapiens OX=9606 GN=ATP6V1B2 PE=1 SV=3	ATP6V1B2	56.465	766718	766718	0.037182	2	2	2
	Q9BQG0	Myb-binding protein 1A OS=Homo sapiens OX=9606 GN=MYBBP1A PE=1 SV=2	MYBBP1A	148.762	765271	765271	0.0873494	11	11	11
	Q8TF01	Arginine/serine-rich protein PNISR OS=Homo sapiens OX=9606 GN=PNISR PE=1 SV=2	PNISR	92.521	756408	756408	0.0347826	3	3	3
	Q13885	Tubulin beta-2A chain OS=Homo sapiens OX=9606 GN=TUBB2A PE=1 SV=1	TUBB2A	49.875	755022	755022	0.422472	24	2	95
	P53350	Serine/threonine-protein kinase PLK1 OS=Homo sapiens OX=9606 GN=PLK1 PE=1 SV=1	PLK1	68.212	751462	751462	0	0	0	0
	Q9H0R4	Haloacid dehalogenase-like hydrolase domain-containing protein 2 OS=Homo sapiens OX=9606 GN=HDHD2 PE=1 SV=1	HDHD2	28.518	741000	741000	0.050193	1	1	1
	Q8IX12	Cell division cycle and apoptosis regulator protein 1 OS=Homo sapiens OX=9606 GN=CCAR1 PE=1 SV=2	CCAR1	132.739	734984	734984	0.0591304	6	6	7
	Q9Y6V7	Probable ATP-dependent RNA helicase DDX49 OS=Homo sapiens OX=9606 GN=DDX49 PE=1 SV=1	DDX49	54.192	730231	730231	0.0496894	2	2	2
	P40222	Alpha-taxilin OS=Homo sapiens OX=9606 GN=TXLNA PE=1 SV=3	TXLNA	61.853	721022	721022	0.0695971	5	5	5
	Q9H4A4	Aminopeptidase B OS=Homo sapiens OX=9606 GN=RNPEP PE=1 SV=2	RNPEP	72.549	719925	719925	0.0923077	5	5	5
	O43913	Origin recognition complex subunit 5 OS=Homo sapiens OX=9606 GN=ORC5 PE=1 SV=1	ORC5	50.251	711364	711364	0.062069	3	3	3
ü	cont_P02538_x000D_; P02538	Keratin, type II cytoskeletal 6A OS=Homo sapiens GN=KRT6A PE=1 SV=3<|>Keratin, type II cytoskeletal 6A OS=Homo sapiens OX=9606 GN=KRT6A PE=1 SV=3	KRT6A	60.008	1.44307e+06	1.44307e+06	0.171986	16	0	26
	Q9UNF1	Melanoma-associated antigen D2 OS=Homo sapiens OX=9606 GN=MAGED2 PE=1 SV=2	MAGED2	64.914	708406	708406	0.0907591	5	5	5
	Q9UI12	V-type proton ATPase subunit H OS=Homo sapiens OX=9606 GN=ATP6V1H PE=1 SV=1	ATP6V1H	55.847	707194	707194	0.0165631	1	1	1
	P50990	T-complex protein 1 subunit theta OS=Homo sapiens OX=9606 GN=CCT8 PE=1 SV=4	CCT8	59.583	702656	702656	0.0857664	5	5	5
	Q12872	Splicing factor, suppressor of white-apricot homolog OS=Homo sapiens OX=9606 GN=SFSWAP PE=1 SV=3	SFSWAP	104.758	695340	695340	0.0357518	4	4	4
	Q96EP5	DAZ-associated protein 1 OS=Homo sapiens OX=9606 GN=DAZAP1 PE=1 SV=1	DAZAP1	43.356	694257	694257	0.0835381	3	3	3
	P27708	CAD protein OS=Homo sapiens OX=9606 GN=CAD PE=1 SV=3	CAD	242.829	682676	682676	0.0534831	13	13	14
	Q5T200	Zinc finger CCCH domain-containing protein 13 OS=Homo sapiens OX=9606 GN=ZC3H13 PE=1 SV=1	ZC3H13	196.519	678957	678957	0.0317746	6	6	6
	P11413	Glucose-6-phosphate 1-dehydrogenase OS=Homo sapiens OX=9606 GN=G6PD PE=1 SV=4	G6PD	59.219	657535	657535	0.0757282	4	4	4
	Q8WXF1	Paraspeckle component 1 OS=Homo sapiens OX=9606 GN=PSPC1 PE=1 SV=1	PSPC1	58.706	655255	655255	0.0497132	3	2	3
	Q13415	Origin recognition complex subunit 1 OS=Homo sapiens OX=9606 GN=ORC1 PE=1 SV=2	ORC1	97.289	654628	654628	0.0452962	4	4	4
	Q9NWH9	SAFB-like transcription modulator OS=Homo sapiens OX=9606 GN=SLTM PE=1 SV=2	SLTM	117.079	653546	653546	0.0531915	5	5	6
	Q8IV08	5'-3' exonuclease PLD3 OS=Homo sapiens OX=9606 GN=PLD3 PE=1 SV=1	PLD3	54.671	652581	652581	0.0428571	2	2	2
	Q08188	Protein-glutamine gamma-glutamyltransferase E OS=Homo sapiens OX=9606 GN=TGM3 PE=1 SV=4	TGM3	76.584	650416	650416	0.0577201	5	5	6
	Q9NRF8	CTP synthase 2 OS=Homo sapiens OX=9606 GN=CTPS2 PE=1 SV=1	CTPS2	65.636	649763	649763	0.0494881	3	1	3
	Q96PE3	Inositol polyphosphate-4-phosphatase type I A OS=Homo sapiens OX=9606 GN=INPP4A PE=1 SV=1	INPP4A	109.885	648296	648296	0.04913	6	6	8
	Q02750	Dual specificity mitogen-activated protein kinase kinase 1 OS=Homo sapiens OX=9606 GN=MAP2K1 PE=1 SV=2	MAP2K1	43.411	648212	648212	0.0661578	3	3	3
	P45974	Ubiquitin carboxyl-terminal hydrolase 5 OS=Homo sapiens OX=9606 GN=USP5 PE=1 SV=2	USP5	95.725	644150	644150	0.0431235	4	4	4
	Q5T8P6	RNA-binding protein 26 OS=Homo sapiens OX=9606 GN=RBM26 PE=1 SV=3	RBM26	113.527	640237	640237	0.0585899	6	5	7
	P40227	T-complex protein 1 subunit zeta OS=Homo sapiens OX=9606 GN=CCT6A PE=1 SV=3	CCT6A	57.988	639857	639857	0.0546139	3	3	3
	O14744	Protein arginine N-methyltransferase 5 OS=Homo sapiens OX=9606 GN=PRMT5 PE=1 SV=4	PRMT5	72.638	639817	639817	0.11146	6	6	6
ü	cont_P02533_x000D_; P02533	Keratin, type I cytoskeletal 14 OS=Homo sapiens GN=KRT14 PE=1 SV=4<|>Keratin, type I cytoskeletal 14 OS=Homo sapiens OX=9606 GN=KRT14 PE=1 SV=4	KRT14	51.529	1.07279e+07	1.07279e+07	0.319915	18	4	36
	Q99832	T-complex protein 1 subunit eta OS=Homo sapiens OX=9606 GN=CCT7 PE=1 SV=2	CCT7	59.329	639275	639275	0.0165746	1	1	1
	Q9NQW6	Anillin OS=Homo sapiens OX=9606 GN=ANLN PE=1 SV=2	ANLN	124.122	631793	631793	0.0711744	9	9	10
	Q69YN4	Protein virilizer homolog OS=Homo sapiens OX=9606 GN=VIRMA PE=1 SV=2	VIRMA	201.898	631086	631086	0.0789183	15	15	15
	P30520	Adenylosuccinate synthetase isozyme 2 OS=Homo sapiens OX=9606 GN=ADSS2 PE=1 SV=3	ADSS2	50.066	624864	624864	0.0241228	1	1	1
	Q05048	Cleavage stimulation factor subunit 1 OS=Homo sapiens OX=9606 GN=CSTF1 PE=1 SV=1	CSTF1	48.327	621135	621135	0.0232019	1	1	1
	Q9NXE8	Pre-mRNA-splicing factor CWC25 homolog OS=Homo sapiens OX=9606 GN=CWC25 PE=1 SV=1	CWC25	49.617	618934	618934	0.0376471	2	2	2
	P43362	Melanoma-associated antigen 9 OS=Homo sapiens OX=9606 GN=MAGEA9B PE=1 SV=1	MAGEA9; MAGEA9B	35.066	617728	617728	0.0761905	3	3	3
	Q9Y4C1	Lysine-specific demethylase 3A OS=Homo sapiens OX=9606 GN=KDM3A PE=1 SV=4	KDM3A	147.248	615581	615581	0.0704012	8	7	9
	Q86UY6	N-alpha-acetyltransferase 40 OS=Homo sapiens OX=9606 GN=NAA40 PE=1 SV=1	NAA40	27.176	614769	614769	0.0379747	1	1	1
	Q2VPK5	Cytoplasmic tRNA 2-thiolation protein 2 OS=Homo sapiens OX=9606 GN=CTU2 PE=1 SV=1	CTU2	56.071	614050	614050	0.0330097	2	2	2
	Q14653	Interferon regulatory factor 3 OS=Homo sapiens OX=9606 GN=IRF3 PE=1 SV=1	IRF3	47.19	611604	611604	0.0210773	1	1	1
	Q8WUA4	General transcription factor 3C polypeptide 2 OS=Homo sapiens OX=9606 GN=GTF3C2 PE=1 SV=2	GTF3C2	100.616	610501	610501	0.0153677	2	2	2
	Q16658	Fascin OS=Homo sapiens OX=9606 GN=FSCN1 PE=1 SV=3	FSCN1	54.496	607390	607390	0.0365112	2	2	3
	Q9C035	Tripartite motif-containing protein 5 OS=Homo sapiens OX=9606 GN=TRIM5 PE=1 SV=1	TRIM5	56.302	604556	604556	0.040568	2	2	2
	Q15631	Translin OS=Homo sapiens OX=9606 GN=TSN PE=1 SV=1	TSN	26.167	601993	601993	0.140351	3	3	3
	P49137	MAP kinase-activated protein kinase 2 OS=Homo sapiens OX=9606 GN=MAPKAPK2 PE=1 SV=1	MAPKAPK2	45.538	601939	601939	0	0	0	0
	Q13888	General transcription factor IIH subunit 2 OS=Homo sapiens OX=9606 GN=GTF2H2 PE=1 SV=1	GTF2H2	44.39	601286	601286	0.0455696	2	2	2
	P19367	Hexokinase-1 OS=Homo sapiens OX=9606 GN=HK1 PE=1 SV=3	HK1	102.42	600671	600671	0.0348964	4	4	4
	P78371	T-complex protein 1 subunit beta OS=Homo sapiens OX=9606 GN=CCT2 PE=1 SV=4	CCT2	57.452	598678	598678	0.0897196	4	4	4
	Q92769	Histone deacetylase 2 OS=Homo sapiens OX=9606 GN=HDAC2 PE=1 SV=2	HDAC2	55.329	596337	596337	0.137295	5	2	5
ü	P04259_x000D_; cont_P04259	Keratin, type II cytoskeletal 6B OS=Homo sapiens OX=9606 GN=KRT6B PE=1 SV=5<|>Keratin, type II cytoskeletal 6B OS=Homo sapiens GN=KRT6B PE=1 SV=5	KRT6B	60.03	4.21986e+06	4.21986e+06	0.156028	14	0	24
	O14979	Heterogeneous nuclear ribonucleoprotein D-like OS=Homo sapiens OX=9606 GN=HNRNPDL PE=1 SV=3	HNRNPDL	46.409	596252	596252	0.107143	5	4	6
	Q14493	Histone RNA hairpin-binding protein OS=Homo sapiens OX=9606 GN=SLBP PE=1 SV=1	SLBP	31.266	592500	592500	0.0555556	2	2	2
	Q7Z569	BRCA1-associated protein OS=Homo sapiens OX=9606 GN=BRAP PE=1 SV=2	BRAP	67.261	591256	591256	0.0371622	2	2	2
	Q9UI26	Importin-11 OS=Homo sapiens OX=9606 GN=IPO11 PE=1 SV=1	IPO11	112.463	589727	589727	0.0646154	6	6	6
	Q96PU8	KH domain-containing RNA-binding protein QKI OS=Homo sapiens OX=9606 GN=QKI PE=1 SV=1	QKI	37.647	587404	587404	0.026393	1	1	1
	Q49A26	Cytokine-like nuclear factor N-PAC OS=Homo sapiens OX=9606 GN=GLYR1 PE=1 SV=4	GLYR1	60.509	579466	579466	0.0144665	1	1	1
	O43395	U4/U6 small nuclear ribonucleoprotein Prp3 OS=Homo sapiens OX=9606 GN=PRPF3 PE=1 SV=2	PRPF3	77.481	576192	576192	0.0497804	3	3	3
	Q9Y2X3	Nucleolar protein 58 OS=Homo sapiens OX=9606 GN=NOP58 PE=1 SV=1	NOP58	59.541	568952	568952	0.109641	5	5	5
	Q9Y6I4	Ubiquitin carboxyl-terminal hydrolase 3 OS=Homo sapiens OX=9606 GN=USP3 PE=1 SV=2	USP3	58.859	567658	567658	0.0519231	2	2	2
	Q16630	Cleavage and polyadenylation specificity factor subunit 6 OS=Homo sapiens OX=9606 GN=CPSF6 PE=1 SV=2	CPSF6	59.173	566989	566989	0.0381125	2	2	2
	P0DMV9_x000D_; P0DMV8	Heat shock 70 kDa protein 1B OS=Homo sapiens OX=9606 GN=HSPA1B PE=1 SV=1<|>Heat shock 70 kDa protein 1A OS=Homo sapiens OX=9606 GN=HSPA1A PE=1 SV=1	HSPA1B	70.009	566234	566234	0.0358814	2	1	2
	Q08211	ATP-dependent RNA helicase A OS=Homo sapiens OX=9606 GN=DHX9 PE=1 SV=4	DHX9	140.869	564692	564692	0.0401575	6	6	6
	Q6P3X3	Tetratricopeptide repeat protein 27 OS=Homo sapiens OX=9606 GN=TTC27 PE=1 SV=1	TTC27	96.571	561278	561278	0.0355872	4	4	5
	Q15814	Tubulin-specific chaperone C OS=Homo sapiens OX=9606 GN=TBCC PE=1 SV=2	TBCC	39.224	560189	560189	0.0491329	2	2	2
	O15067	Phosphoribosylformylglycinamidine synthase OS=Homo sapiens OX=9606 GN=PFAS PE=1 SV=4	PFAS	144.643	556448	556448	0.0164425	3	3	3
	P16930	Fumarylacetoacetase OS=Homo sapiens OX=9606 GN=FAH PE=1 SV=2	FAH	46.344	555018	555018	0.0453461	2	2	2
	Q969G3	SWI/SNF-related matrix-associated actin-dependent regulator of chromatin subfamily E member 1 OS=Homo sapiens OX=9606 GN=SMARCE1 PE=1 SV=2	SMARCE1	46.621	552337	552337	0.0462287	2	2	2
	P24941	Cyclin-dependent kinase 2 OS=Homo sapiens OX=9606 GN=CDK2 PE=1 SV=2	CDK2	33.908	552217	552217	0.0268456	1	0	2
	Q8WXA9	Splicing regulatory glutamine/lysine-rich protein 1 OS=Homo sapiens OX=9606 GN=SREK1 PE=1 SV=1	SREK1	59.345	546951	546951	0.0433071	2	2	3
	Q96T51	RUN and FYVE domain-containing protein 1 OS=Homo sapiens OX=9606 GN=RUFY1 PE=1 SV=2	RUFY1	79.767	546486	546486	0.069209	5	5	5
	P36578	60S ribosomal protein L4 OS=Homo sapiens OX=9606 GN=RPL4 PE=1 SV=5	RPL4	47.667	539216	539216	0.0398126	2	2	3
	Q9Y5X3	Sorting nexin-5 OS=Homo sapiens OX=9606 GN=SNX5 PE=1 SV=1	SNX5	46.787	537152	537152	0.0445545	2	2	2
	P55060	Exportin-2 OS=Homo sapiens OX=9606 GN=CSE1L PE=1 SV=3	CSE1L	110.346	531588	531588	0.0205973	2	2	2
	P61289	Proteasome activator complex subunit 3 OS=Homo sapiens OX=9606 GN=PSME3 PE=1 SV=1	PSME3	29.488	520354	520354	0.0708661	2	2	2
	Q96EK7	Constitutive coactivator of peroxisome proliferator-activated receptor gamma OS=Homo sapiens OX=9606 GN=FAM120B PE=1 SV=1	FAM120B	103.716	518003	518003	0.0395604	3	3	3
	P63104	14-3-3 protein zeta/delta OS=Homo sapiens OX=9606 GN=YWHAZ PE=1 SV=1	YWHAZ	27.728	514571	514571	0.0612245	2	0	2
	Q92598	Heat shock protein 105 kDa OS=Homo sapiens OX=9606 GN=HSPH1 PE=1 SV=1	HSPH1	96.804	507836	507836	0.0337995	3	3	3
	Q14145	Kelch-like ECH-associated protein 1 OS=Homo sapiens OX=9606 GN=KEAP1 PE=1 SV=2	KEAP1	69.621	507362	507362	0.0336538	2	2	3
	Q14149	MORC family CW-type zinc finger protein 3 OS=Homo sapiens OX=9606 GN=MORC3 PE=1 SV=3	MORC3	107.045	500719	500719	0.0543131	4	4	4
	Q00577	Transcriptional activator protein Pur-alpha OS=Homo sapiens OX=9606 GN=PURA PE=1 SV=2	PURA	34.889	498321	498321	0.0248447	1	1	1
	O60563	Cyclin-T1 OS=Homo sapiens OX=9606 GN=CCNT1 PE=1 SV=1	CCNT1	80.634	498298	498298	0.0316804	2	2	3
	Q05519	Serine/arginine-rich splicing factor 11 OS=Homo sapiens OX=9606 GN=SRSF11 PE=1 SV=1	SRSF11	53.51	495122	495122	0	0	0	0
	Q9NSD9	Phenylalanine--tRNA ligase beta subunit OS=Homo sapiens OX=9606 GN=FARSB PE=1 SV=3	FARSB	66.074	493559	493559	0	0	0	0
	Q9BRR0	Zinc finger protein with KRAB and SCAN domains 3 OS=Homo sapiens OX=9606 GN=ZKSCAN3 PE=1 SV=2	ZKSCAN3	60.603	487256	487256	0.0223048	1	1	1
	P49247	Ribose-5-phosphate isomerase OS=Homo sapiens OX=9606 GN=RPIA PE=1 SV=3	RPIA	33.248	485431	485431	0.0803858	3	3	3
	Q5VWQ0	Lysine-specific demethylase 9 OS=Homo sapiens OX=9606 GN=RSBN1 PE=1 SV=2	RSBN1	90.015	480849	480849	0.0448878	4	3	5
	A2AJT9	BCLAF1 and THRAP3 family member 3 OS=Homo sapiens OX=9606 GN=BCLAF3 PE=1 SV=1	BCLAF3	83.82	480682	480682	0.0267229	2	2	2
	P07814	Bifunctional glutamate/proline--tRNA ligase OS=Homo sapiens OX=9606 GN=EPRS1 PE=1 SV=5	EPRS1	170.483	480105	480105	0.042328	7	7	9
	Q92922	SWI/SNF complex subunit SMARCC1 OS=Homo sapiens OX=9606 GN=SMARCC1 PE=1 SV=3	SMARCC1	122.79	466222	466222	0.0624434	9	3	9
	O95394	Phosphoacetylglucosamine mutase OS=Homo sapiens OX=9606 GN=PGM3 PE=1 SV=1	PGM3	59.814	464873	464873	0.0147601	1	1	1
	P49750	YLP motif-containing protein 1 OS=Homo sapiens OX=9606 GN=YLPM1 PE=1 SV=4	YLPM1	241.495	462796	462796	0.0419385	8	8	8
	P26358	DNA (cytosine-5)-methyltransferase 1 OS=Homo sapiens OX=9606 GN=DNMT1 PE=1 SV=2	DNMT1	183.05	461520	461520	0.0204208	3	3	3
	Q9Y6W5	Actin-binding protein WASF2 OS=Homo sapiens OX=9606 GN=WASF2 PE=1 SV=3	WASF2	54.25	460932	460932	0.0301205	2	2	2
	Q9NUQ3	Gamma-taxilin OS=Homo sapiens OX=9606 GN=TXLNG PE=1 SV=2	TXLNG	60.548	451871	451871	0.0549242	3	3	3
	Q8IXZ2	Zinc finger CCCH domain-containing protein 3 OS=Homo sapiens OX=9606 GN=ZC3H3 PE=1 SV=3	ZC3H3	101.878	442628	442628	0.0664557	5	5	5
	O43865	S-adenosylhomocysteine hydrolase-like protein 1 OS=Homo sapiens OX=9606 GN=AHCYL1 PE=1 SV=2	AHCYL1	58.913	441487	441487	0.0150943	1	1	1
	P28702	Retinoic acid receptor RXR-beta OS=Homo sapiens OX=9606 GN=RXRB PE=1 SV=2	RXRB	56.886	437591	437591	0.0150094	1	1	1
	Q96P70	Importin-9 OS=Homo sapiens OX=9606 GN=IPO9 PE=1 SV=3	IPO9	115.889	437133	437133	0.0489914	6	6	6
	Q16531	DNA damage-binding protein 1 OS=Homo sapiens OX=9606 GN=DDB1 PE=1 SV=1	DDB1	126.887	433392	433392	0.027193	4	4	5
	Q9Y5Q8	General transcription factor 3C polypeptide 5 OS=Homo sapiens OX=9606 GN=GTF3C5 PE=1 SV=2	GTF3C5	59.533	432101	432101	0.0308285	1	1	1
	Q9UNH7	Sorting nexin-6 OS=Homo sapiens OX=9606 GN=SNX6 PE=1 SV=1	SNX6	46.62	427188	427188	0.0541872	2	2	2
	P51617	Interleukin-1 receptor-associated kinase 1 OS=Homo sapiens OX=9606 GN=IRAK1 PE=1 SV=2	IRAK1	76.489	425439	425439	0.0224719	2	2	2
	P47929	Galectin-7 OS=Homo sapiens OX=9606 GN=LGALS7B PE=1 SV=2	LGALS7; LGALS7B	15.066	422464	422464	0	0	0	0
	P15924	Desmoplakin OS=Homo sapiens OX=9606 GN=DSP PE=1 SV=3	DSP	331.569	421728	421728	0.00835946	3	3	3
	Q15654	Thyroid receptor-interacting protein 6 OS=Homo sapiens OX=9606 GN=TRIP6 PE=1 SV=3	TRIP6	50.255	419833	419833	0.0609244	2	2	2
	P51532	Transcription activator BRG1 OS=Homo sapiens OX=9606 GN=SMARCA4 PE=1 SV=2	SMARCA4	184.53	411489	411489	0.0261081	4	1	4
	P06400	Retinoblastoma-associated protein OS=Homo sapiens OX=9606 GN=RB1 PE=1 SV=2	RB1	106.092	410884	410884	0.0387931	5	5	5
	Q9UBL6	Copine-7 OS=Homo sapiens OX=9606 GN=CPNE7 PE=1 SV=1	CPNE7	70.249	403748	403748	0.0442338	3	2	3
	P67775	Serine/threonine-protein phosphatase 2A catalytic subunit alpha isoform OS=Homo sapiens OX=9606 GN=PPP2CA PE=1 SV=1	PPP2CA	35.571	403235	403235	0	0	0	0
	Q9H0C8	Integrin-linked kinase-associated serine/threonine phosphatase 2C OS=Homo sapiens OX=9606 GN=ILKAP PE=1 SV=1	ILKAP	42.88	402653	402653	0.0382653	2	2	2
	O76094	Signal recognition particle subunit SRP72 OS=Homo sapiens OX=9606 GN=SRP72 PE=1 SV=3	SRP72	74.56	380543	380543	0.0298063	2	2	2
	P19447	General transcription and DNA repair factor IIH helicase subunit XPB OS=Homo sapiens OX=9606 GN=ERCC3 PE=1 SV=1	ERCC3	89.221	378068	378068	0.0537084	4	4	4
	O60610	Protein diaphanous homolog 1 OS=Homo sapiens OX=9606 GN=DIAPH1 PE=1 SV=2	DIAPH1	141.258	376237	376237	0.0534591	7	7	7
ü	cont_Q04695_x000D_; Q04695	Keratin, type I cytoskeletal 17 OS=Homo sapiens GN=KRT17 PE=1 SV=2<|>Keratin, type I cytoskeletal 17 OS=Homo sapiens OX=9606 GN=KRT17 PE=1 SV=2	KRT17	48.076	895781	895781	0.196759	10	1	23
	P18074	General transcription and DNA repair factor IIH helicase subunit XPD OS=Homo sapiens OX=9606 GN=ERCC2 PE=1 SV=1	ERCC2	86.854	375668	375668	0.0447368	4	4	4
	Q92930	Ras-related protein Rab-8B OS=Homo sapiens OX=9606 GN=RAB8B PE=1 SV=2	RAB8B	23.569	374149	374149	0.0869565	2	0	2
	P17980	26S proteasome regulatory subunit 6A OS=Homo sapiens OX=9606 GN=PSMC3 PE=1 SV=3	PSMC3	49.172	373279	373279	0.0683371	2	2	2
	P48200	Iron-responsive element-binding protein 2 OS=Homo sapiens OX=9606 GN=IREB2 PE=1 SV=4	IREB2	104.992	372598	372598	0.0238837	3	3	3
	P60842	Eukaryotic initiation factor 4A-I OS=Homo sapiens OX=9606 GN=EIF4A1 PE=1 SV=1	EIF4A1	46.125	372193	372193	0.0862069	6	1	17
	Q01780	Exosome component 10 OS=Homo sapiens OX=9606 GN=EXOSC10 PE=1 SV=2	EXOSC10	100.768	368495	368495	0.0327684	3	3	3
	Q9BZQ8	Protein Niban 1 OS=Homo sapiens OX=9606 GN=NIBAN1 PE=1 SV=1	NIBAN1	103.07	366947	366947	0.0075431	1	1	1
	Q6PJG2	Mitotic deacetylase-associated SANT domain protein OS=Homo sapiens OX=9606 GN=MIDEAS PE=1 SV=2	MIDEAS	114.918	366475	366475	0.0229665	3	3	3
	P20073	Annexin A7 OS=Homo sapiens OX=9606 GN=ANXA7 PE=1 SV=3	ANXA7	52.706	362446	362446	0.0368852	2	2	2
	P52756	RNA-binding protein 5 OS=Homo sapiens OX=9606 GN=RBM5 PE=1 SV=2	RBM5	92.097	361639	361639	0.0552147	5	3	5
	Q9UBS0	Ribosomal protein S6 kinase beta-2 OS=Homo sapiens OX=9606 GN=RPS6KB2 PE=1 SV=2	RPS6KB2	53.422	356646	356646	0.033195	2	2	2
	Q9H0D6	5'-3' exoribonuclease 2 OS=Homo sapiens OX=9606 GN=XRN2 PE=1 SV=1	XRN2	108.513	356631	356631	0.0178947	1	1	1
	Q15398	Disks large-associated protein 5 OS=Homo sapiens OX=9606 GN=DLGAP5 PE=1 SV=2	DLGAP5	95.056	355505	355505	0.0614657	6	6	6
ü	P60709_x000D_; cont_P60712	Actin, cytoplasmic 1 OS=Homo sapiens OX=9606 GN=ACTB PE=1 SV=1<|>Actin, cytoplasmic 1 OS=Bos_taurus GN=ACTB PE=1 SV=1	ACTB	41.71	3.42514e+07	3.42514e+07	0.341333	14	2	23
	Q92879	CUGBP Elav-like family member 1 OS=Homo sapiens OX=9606 GN=CELF1 PE=1 SV=2	CELF1	52.03	351698	351698	0.0679012	4	3	4
	Q96HC4	PDZ and LIM domain protein 5 OS=Homo sapiens OX=9606 GN=PDLIM5 PE=1 SV=5	PDLIM5	63.904	337222	337222	0.0251678	2	2	2
	Q8IY33	MICAL-like protein 2 OS=Homo sapiens OX=9606 GN=MICALL2 PE=1 SV=1	MICALL2	97.442	325801	325801	0.0176991	2	2	2
	Q96P47	Arf-GAP with GTPase, ANK repeat and PH domain-containing protein 3 OS=Homo sapiens OX=9606 GN=AGAP3 PE=1 SV=2	AGAP3	94.985	322845	322845	0.00914286	1	1	1
	Q14669	E3 ubiquitin-protein ligase TRIP12 OS=Homo sapiens OX=9606 GN=TRIP12 PE=1 SV=1	TRIP12	220.296	317125	317125	0.0471888	8	8	9
	O14965	Aurora kinase A OS=Homo sapiens OX=9606 GN=AURKA PE=1 SV=3	AURKA	45.795	316467	316467	0.057072	2	2	2
	Q9UG63	ATP-binding cassette sub-family F member 2 OS=Homo sapiens OX=9606 GN=ABCF2 PE=1 SV=2	ABCF2	71.245	316364	316364	0.0609952	4	4	4
	Q04759	Protein kinase C theta type OS=Homo sapiens OX=9606 GN=PRKCQ PE=1 SV=3	PRKCQ	81.811	311548	311548	0.0113314	1	1	1
	P85037	Forkhead box protein K1 OS=Homo sapiens OX=9606 GN=FOXK1 PE=1 SV=1	FOXK1	75.411	311238	311238	0.0518417	5	5	6
	Q9P2K3	REST corepressor 3 OS=Homo sapiens OX=9606 GN=RCOR3 PE=1 SV=2	RCOR3	55.547	310432	310432	0.0181818	1	0	1
	Q96N46	Tetratricopeptide repeat protein 14 OS=Homo sapiens OX=9606 GN=TTC14 PE=1 SV=1	TTC14	88.265	309554	309554	0.0480519	4	4	5
	P49368	T-complex protein 1 subunit gamma OS=Homo sapiens OX=9606 GN=CCT3 PE=1 SV=4	CCT3	60.495	307288	307288	0.0385321	3	3	3
	Q04446	1,4-alpha-glucan-branching enzyme OS=Homo sapiens OX=9606 GN=GBE1 PE=1 SV=3	GBE1	80.423	306304	306304	0.042735	3	3	3
	O14618	Copper chaperone for superoxide dismutase OS=Homo sapiens OX=9606 GN=CCS PE=1 SV=1	CCS	29.022	303850	303850	0.0291971	1	1	1
	Q99856	AT-rich interactive domain-containing protein 3A OS=Homo sapiens OX=9606 GN=ARID3A PE=1 SV=2	ARID3A	62.85	295423	295423	0	0	0	0
	Q6PCB5	Lysine-specific demethylase RSBN1L OS=Homo sapiens OX=9606 GN=RSBN1L PE=1 SV=2	RSBN1L	94.81	294199	294199	0.0283688	3	2	3
	Q9H9T3	Elongator complex protein 3 OS=Homo sapiens OX=9606 GN=ELP3 PE=1 SV=2	ELP3	62.219	294038	294038	0.0182815	1	1	1
	Q8NB90	Ribosome biogenesis protein SPATA5 OS=Homo sapiens OX=9606 GN=SPATA5 PE=1 SV=3	AFG2A	97.843	293710	293710	0.0369541	3	3	3
	Q8IZL8	Proline-, glutamic acid- and leucine-rich protein 1 OS=Homo sapiens OX=9606 GN=PELP1 PE=1 SV=2	PELP1	119.624	286535	286535	0.0132743	2	2	2
	P35251	Replication factor C subunit 1 OS=Homo sapiens OX=9606 GN=RFC1 PE=1 SV=4	RFC1	128.175	282927	282927	0.00958188	1	1	1
	Q9UBL3	Set1/Ash2 histone methyltransferase complex subunit ASH2 OS=Homo sapiens OX=9606 GN=ASH2L PE=1 SV=1	ASH2L	68.679	276435	276435	0.0366242	2	2	2
	Q13867	Bleomycin hydrolase OS=Homo sapiens OX=9606 GN=BLMH PE=1 SV=1	BLMH	52.528	274734	274734	0.0395604	2	2	2
	Q12933	TNF receptor-associated factor 2 OS=Homo sapiens OX=9606 GN=TRAF2 PE=1 SV=2	TRAF2	55.823	273281	273281	0.0139721	1	1	1
	Q92576	PHD finger protein 3 OS=Homo sapiens OX=9606 GN=PHF3 PE=1 SV=3	PHF3	229.339	271965	271965	0.0353114	6	6	6
	Q15437	Protein transport protein Sec23B OS=Homo sapiens OX=9606 GN=SEC23B PE=1 SV=2	SEC23B	86.424	270290	270290	0.0469361	3	3	3
	Q96QR8	Transcriptional activator protein Pur-beta OS=Homo sapiens OX=9606 GN=PURB PE=1 SV=3	PURB	33.22	269870	269870	0.0352564	1	1	1
	Q13416	Origin recognition complex subunit 2 OS=Homo sapiens OX=9606 GN=ORC2 PE=1 SV=2	ORC2	65.931	269187	269187	0.0121317	1	1	1
	Q8NFF5	FAD synthase OS=Homo sapiens OX=9606 GN=FLAD1 PE=1 SV=1	FLAD1	65.224	268554	268554	0	0	0	0
	Q6IQ49	Splicing regulator SDE2 OS=Homo sapiens OX=9606 GN=SDE2 PE=1 SV=1	SDE2	49.711	266273	266273	0.0465632	1	1	1
	P31689	DnaJ homolog subfamily A member 1 OS=Homo sapiens OX=9606 GN=DNAJA1 PE=1 SV=2	DNAJA1	44.839	265337	265337	0.0176322	1	1	1
	O94913	Pre-mRNA cleavage complex 2 protein Pcf11 OS=Homo sapiens OX=9606 GN=PCF11 PE=1 SV=3	PCF11	172.944	264468	264468	0.0231511	3	3	3
	O60566	Mitotic checkpoint serine/threonine-protein kinase BUB1 beta OS=Homo sapiens OX=9606 GN=BUB1B PE=1 SV=3	BUB1B	119.47	264189	264189	0.0180952	2	2	2
	Q8N1G4	Leucine-rich repeat-containing protein 47 OS=Homo sapiens OX=9606 GN=LRRC47 PE=1 SV=1	LRRC47	63.434	260803	260803	0.0360206	2	2	3
	Q86Y56	Dynein axonemal assembly factor 5 OS=Homo sapiens OX=9606 GN=DNAAF5 PE=1 SV=4	DNAAF5	93.462	259495	259495	0.019883	2	2	2
	O14787	Transportin-2 OS=Homo sapiens OX=9606 GN=TNPO2 PE=1 SV=3	TNPO2	101.322	258750	258750	0.0289855	3	0	3
	P42226	Signal transducer and activator of transcription 6 OS=Homo sapiens OX=9606 GN=STAT6 PE=1 SV=1	STAT6	94.075	257155	257155	0.0188902	2	2	2
	Q29RF7	Sister chromatid cohesion protein PDS5 homolog A OS=Homo sapiens OX=9606 GN=PDS5A PE=1 SV=1	PDS5A	150.734	256506	256506	0.0239342	4	4	5
	P07900	Heat shock protein HSP 90-alpha OS=Homo sapiens OX=9606 GN=HSP90AA1 PE=1 SV=5	HSP90AA1	84.607	253380	253380	0.0696721	5	1	6
	P55072	Transitional endoplasmic reticulum ATPase OS=Homo sapiens OX=9606 GN=VCP PE=1 SV=4	VCP	89.266	252744	252744	0.0297767	3	3	3
	P62829	60S ribosomal protein L23 OS=Homo sapiens OX=9606 GN=RPL23 PE=1 SV=1	RPL23	14.856	250029	250029	0	0	0	0
	Q9H6R4	Nucleolar protein 6 OS=Homo sapiens OX=9606 GN=NOL6 PE=1 SV=2	NOL6	127.513	246652	246652	0.0322862	4	4	4
	Q9H7D7	WD repeat-containing protein 26 OS=Homo sapiens OX=9606 GN=WDR26 PE=1 SV=3	WDR26	72.079	244204	244204	0.0363086	3	3	3
	Q9NXV6	CDKN2A-interacting protein OS=Homo sapiens OX=9606 GN=CDKN2AIP PE=1 SV=3	CDKN2AIP	61.088	242857	242857	0.0362069	2	2	2
	O43172	U4/U6 small nuclear ribonucleoprotein Prp4 OS=Homo sapiens OX=9606 GN=PRPF4 PE=1 SV=2	PRPF4	58.412	238003	238003	0	0	0	0
	Q9Y3X0	Coiled-coil domain-containing protein 9 OS=Homo sapiens OX=9606 GN=CCDC9 PE=1 SV=1	CCDC9	59.667	233529	233529	0.0188324	1	1	1
ü	cont_P81605.2_x000D_; P81605	Dermcidin<|>Dermcidin OS=Homo sapiens OX=9606 GN=DCD PE=1 SV=2	DCD	11.277	1.31024e+07	1.31024e+07	0.3	4	4	4
	Q8TD19	Serine/threonine-protein kinase Nek9 OS=Homo sapiens OX=9606 GN=NEK9 PE=1 SV=2	NEK9	107.1	233469	233469	0.0275792	2	2	2
	O15037	Protein KHNYN OS=Homo sapiens OX=9606 GN=KHNYN PE=1 SV=3	KHNYN	74.487	230069	230069	0.0250737	2	2	2
	Q96GM5	SWI/SNF-related matrix-associated actin-dependent regulator of chromatin subfamily D member 1 OS=Homo sapiens OX=9606 GN=SMARCD1 PE=1 SV=2	SMARCD1	58.196	229431	229431	0.0174757	1	1	1
	Q6P1J9	Parafibromin OS=Homo sapiens OX=9606 GN=CDC73 PE=1 SV=1	CDC73	60.539	226803	226803	0.0169492	1	1	1
	O95373	Importin-7 OS=Homo sapiens OX=9606 GN=IPO7 PE=1 SV=1	IPO7	119.44	226673	226673	0.0163777	2	2	2
	Q12789	General transcription factor 3C polypeptide 1 OS=Homo sapiens OX=9606 GN=GTF3C1 PE=1 SV=4	GTF3C1	238.725	224752	224752	0.027027	5	5	6
	P22681	E3 ubiquitin-protein ligase CBL OS=Homo sapiens OX=9606 GN=CBL PE=1 SV=2	CBL	99.569	224055	224055	0.0209713	2	2	2
	Q14008	Cytoskeleton-associated protein 5 OS=Homo sapiens OX=9606 GN=CKAP5 PE=1 SV=3	CKAP5	225.352	223955	223955	0.00442913	1	1	1
	Q12800	Alpha-globin transcription factor CP2 OS=Homo sapiens OX=9606 GN=TFCP2 PE=1 SV=2	TFCP2	57.22	223651	223651	0.0856574	3	2	3
	Q9NUQ8	ATP-binding cassette sub-family F member 3 OS=Homo sapiens OX=9606 GN=ABCF3 PE=1 SV=2	ABCF3	79.695	223163	223163	0.0141044	1	1	1
	Q66K74	Microtubule-associated protein 1S OS=Homo sapiens OX=9606 GN=MAP1S PE=1 SV=2	MAP1S	112.142	221602	221602	0.0472144	3	3	3
	Q9UKN8	General transcription factor 3C polypeptide 4 OS=Homo sapiens OX=9606 GN=GTF3C4 PE=1 SV=2	GTF3C4	91.923	220518	220518	0.0291971	3	3	4
	Q9NP61	ADP-ribosylation factor GTPase-activating protein 3 OS=Homo sapiens OX=9606 GN=ARFGAP3 PE=1 SV=1	ARFGAP3	56.893	218694	218694	0.0465116	2	2	2
	Q9BRR8	G patch domain-containing protein 1 OS=Homo sapiens OX=9606 GN=GPATCH1 PE=1 SV=1	GPATCH1	103.282	216533	216533	0.00859291	1	1	1
	O94788	Retinal dehydrogenase 2 OS=Homo sapiens OX=9606 GN=ALDH1A2 PE=1 SV=3	ALDH1A2	56.688	214799	214799	0.0444015	3	3	3
	Q14671	Pumilio homolog 1 OS=Homo sapiens OX=9606 GN=PUM1 PE=1 SV=3	PUM1	126.395	214162	214162	0.0177066	2	2	2
	Q9H8W4	Pleckstrin homology domain-containing family F member 2 OS=Homo sapiens OX=9606 GN=PLEKHF2 PE=1 SV=1	PLEKHF2	27.78	210267	210267	0	0	0	0
	P51114	RNA-binding protein FXR1 OS=Homo sapiens OX=9606 GN=FXR1 PE=1 SV=3	FXR1	69.678	203088	203088	0.0128824	1	1	1
	Q01105	Protein SET OS=Homo sapiens OX=9606 GN=SET PE=1 SV=3	SET	33.469	199114	199114	0	0	0	0
	Q14527	Helicase-like transcription factor OS=Homo sapiens OX=9606 GN=HLTF PE=1 SV=2	HLTF	113.857	196547	196547	0.0099108	1	1	1
	P48730	Casein kinase I isoform delta OS=Homo sapiens OX=9606 GN=CSNK1D PE=1 SV=2	CSNK1D	47.3	196231	196231	0	0	0	0
	Q9H0J9	Protein mono-ADP-ribosyltransferase PARP12 OS=Homo sapiens OX=9606 GN=PARP12 PE=1 SV=1	PARP12	79.013	194073	194073	0.0242511	2	2	2
	Q8NHU6	Tudor domain-containing protein 7 OS=Homo sapiens OX=9606 GN=TDRD7 PE=1 SV=2	TDRD7	123.506	193677	193677	0.0209472	3	3	3
	P11142	Heat shock cognate 71 kDa protein OS=Homo sapiens OX=9606 GN=HSPA8 PE=1 SV=1	HSPA8	70.854	191940	191940	0.0108359	1	0	1
	Q96RL1	BRCA1-A complex subunit RAP80 OS=Homo sapiens OX=9606 GN=UIMC1 PE=1 SV=2	UIMC1	79.678	190474	190474	0.0319889	3	3	3
	Q86XP3	ATP-dependent RNA helicase DDX42 OS=Homo sapiens OX=9606 GN=DDX42 PE=1 SV=1	DDX42	102.912	190184	190184	0.021322	2	2	2
ü	cont_P00761	Trypsin OS=Sus scrofa PE=1 SV=1		24.394	5.00988e+09	5.00988e+09	0.329004	11	10	63
	P43246	DNA mismatch repair protein Msh2 OS=Homo sapiens OX=9606 GN=MSH2 PE=1 SV=1	MSH2	104.677	189302	189302	0.0438972	4	4	4
	Q96ST3	Paired amphipathic helix protein Sin3a OS=Homo sapiens OX=9606 GN=SIN3A PE=1 SV=2	SIN3A	145.085	187543	187543	0.0196386	3	3	3
	Q6YHU6	Thyroid adenoma-associated protein OS=Homo sapiens OX=9606 GN=THADA PE=1 SV=1	THADA	219.465	184752	184752	0.00460829	1	1	1
	O00743	Serine/threonine-protein phosphatase 6 catalytic subunit OS=Homo sapiens OX=9606 GN=PPP6C PE=1 SV=1	PPP6C	35.121	184425	184425	0.0590164	2	2	2
	P50750	Cyclin-dependent kinase 9 OS=Homo sapiens OX=9606 GN=CDK9 PE=1 SV=3	CDK9	42.75	184100	184100	0.0483871	2	1	3
	O60313	Dynamin-like 120 kDa protein, mitochondrial OS=Homo sapiens OX=9606 GN=OPA1 PE=1 SV=3	OPA1	111.561	181724	181724	0.01875	2	2	2
	O95644	Nuclear factor of activated T-cells, cytoplasmic 1 OS=Homo sapiens OX=9606 GN=NFATC1 PE=1 SV=3	NFATC1	101.179	179387	179387	0.0424178	5	2	6
	P06733	Alpha-enolase OS=Homo sapiens OX=9606 GN=ENO1 PE=1 SV=2	ENO1	47.139	177879	177879	0.0207373	1	1	1
	Q9Y4E8	Ubiquitin carboxyl-terminal hydrolase 15 OS=Homo sapiens OX=9606 GN=USP15 PE=1 SV=3	USP15	112.348	177223	177223	0.019368	2	2	2
	Q9BTE3	Mini-chromosome maintenance complex-binding protein OS=Homo sapiens OX=9606 GN=MCMBP PE=1 SV=2	MCMBP	72.934	174536	174536	0.0155763	1	1	1
	Q05823	2-5A-dependent ribonuclease OS=Homo sapiens OX=9606 GN=RNASEL PE=1 SV=2	RNASEL	83.481	173026	173026	0.0202429	2	2	2
ü	cont_P06868	Plasminogen OS=Bos_taurus GN=PLG PE=1 SV=2	PLG	91.157	6.92517e+08	6.92517e+08	0.566502	82	82	248
	O60716	Catenin delta-1 OS=Homo sapiens OX=9606 GN=CTNND1 PE=1 SV=1	CTNND1	108.103	169332	169332	0.0278926	2	2	2
	Q9BX10	GTP-binding protein 2 OS=Homo sapiens OX=9606 GN=GTPBP2 PE=1 SV=1	GTPBP2	65.727	167897	167897	0.0149502	1	1	1
	Q9UBP0	Spastin OS=Homo sapiens OX=9606 GN=SPAST PE=1 SV=1	SPAST	67.155	165665	165665	0.0892857	3	3	3
	O95352	Ubiquitin-like modifier-activating enzyme ATG7 OS=Homo sapiens OX=9606 GN=ATG7 PE=1 SV=1	ATG7	77.909	161440	161440	0.0128023	1	1	1
	O14647	Chromodomain-helicase-DNA-binding protein 2 OS=Homo sapiens OX=9606 GN=CHD2 PE=1 SV=2	CHD2	211.214	161079	161079	0.0175055	4	4	4
	P25205	DNA replication licensing factor MCM3 OS=Homo sapiens OX=9606 GN=MCM3 PE=1 SV=3	MCM3	90.924	160444	160444	0.0185644	2	2	2
	Q9UJY4	ADP-ribosylation factor-binding protein GGA2 OS=Homo sapiens OX=9606 GN=GGA2 PE=1 SV=3	GGA2	67.108	158094	158094	0.0130506	1	1	1
	Q99447	Ethanolamine-phosphate cytidylyltransferase OS=Homo sapiens OX=9606 GN=PCYT2 PE=1 SV=1	PCYT2	43.808	155745	155745	0	0	0	0
	Q5T749	Keratinocyte proline-rich protein OS=Homo sapiens OX=9606 GN=KPRP PE=1 SV=1	KPRP	64.093	154902	154902	0.0362694	2	2	2
	P36551	Oxygen-dependent coproporphyrinogen-III oxidase, mitochondrial OS=Homo sapiens OX=9606 GN=CPOX PE=1 SV=3	CPOX	50.12	153375	153375	0.0682819	3	3	3
	O95319	CUGBP Elav-like family member 2 OS=Homo sapiens OX=9606 GN=CELF2 PE=1 SV=1	CELF2	54.25	152664	152664	0.0433071	3	2	3
	P13010	X-ray repair cross-complementing protein 5 OS=Homo sapiens OX=9606 GN=XRCC5 PE=1 SV=3	XRCC5	82.652	152305	152305	0.0423497	3	3	3
	Q14644	Ras GTPase-activating protein 3 OS=Homo sapiens OX=9606 GN=RASA3 PE=1 SV=3	RASA3	95.638	152304	152304	0.0215827	2	2	2
	Q15572	TATA box-binding protein-associated factor RNA polymerase I subunit C OS=Homo sapiens OX=9606 GN=TAF1C PE=1 SV=2	TAF1C	95.153	148811	148811	0.0195627	2	2	2
	Q8NFI3	Cytosolic endo-beta-N-acetylglucosaminidase OS=Homo sapiens OX=9606 GN=ENGASE PE=1 SV=1	ENGASE	83.933	146619	146619	0.0107672	1	1	1
	Q86U86	Protein polybromo-1 OS=Homo sapiens OX=9606 GN=PBRM1 PE=1 SV=1	PBRM1	192.825	145577	145577	0.0207223	4	4	4
	Q9Y2K7	Lysine-specific demethylase 2A OS=Homo sapiens OX=9606 GN=KDM2A PE=1 SV=3	KDM2A	132.708	143379	143379	0.0327022	3	3	3
	Q13085	Acetyl-CoA carboxylase 1 OS=Homo sapiens OX=9606 GN=ACACA PE=1 SV=2	ACACA	265.385	142635	142635	0.0161978	5	5	6
ü	cont_P61626_x000D_; P61626	Lysozyme C OS=Homo sapiens GN=LYZ PE=1 SV=1<|>Lysozyme C OS=Homo sapiens OX=9606 GN=LYZ PE=1 SV=1	LYZ; LYZF1	16.526	1.71269e+06	1.71269e+06	0.0472973	1	1	1
	Q08J23	RNA cytosine C(5)-methyltransferase NSUN2 OS=Homo sapiens OX=9606 GN=NSUN2 PE=1 SV=2	NSUN2	86.416	142295	142295	0.0482399	3	3	3
	P33992	DNA replication licensing factor MCM5 OS=Homo sapiens OX=9606 GN=MCM5 PE=1 SV=5	MCM5	82.233	141704	141704	0.0326975	2	2	2
	Q14807	Kinesin-like protein KIF22 OS=Homo sapiens OX=9606 GN=KIF22 PE=1 SV=5	KIF22	73.217	140964	140964	0.0150376	1	1	2
	Q9HCE1	Helicase MOV-10 OS=Homo sapiens OX=9606 GN=MOV10 PE=1 SV=2	MOV10	113.599	140896	140896	0.0169492	2	2	2
	Q8WVV4	Protein POF1B OS=Homo sapiens OX=9606 GN=POF1B PE=1 SV=3	POF1B	68.022	138867	138867	0	0	0	0
	Q9UBD5	Origin recognition complex subunit 3 OS=Homo sapiens OX=9606 GN=ORC3 PE=1 SV=1	ORC3	82.201	138285	138285	0.0464135	3	2	3
	O95163	Elongator complex protein 1 OS=Homo sapiens OX=9606 GN=ELP1 PE=1 SV=3	ELP1	150.159	137311	137311	0.0247748	2	2	2
	Q9BZI7	Regulator of nonsense transcripts 3B OS=Homo sapiens OX=9606 GN=UPF3B PE=1 SV=1	UPF3B	57.727	135531	135531	0.0248447	1	1	1
	O15084	Serine/threonine-protein phosphatase 6 regulatory ankyrin repeat subunit A OS=Homo sapiens OX=9606 GN=ANKRD28 PE=1 SV=5	ANKRD28	112.894	130774	130774	0.0237417	3	3	3
	Q13315	Serine-protein kinase ATM OS=Homo sapiens OX=9606 GN=ATM PE=1 SV=4	ATM	350.462	130706	130706	0.00556283	2	2	2
	Q92878	DNA repair protein RAD50 OS=Homo sapiens OX=9606 GN=RAD50 PE=1 SV=1	RAD50	153.797	130703	130703	0.038872	6	6	6
	Q14166	Tubulin--tyrosine ligase-like protein 12 OS=Homo sapiens OX=9606 GN=TTLL12 PE=1 SV=2	TTLL12	74.356	130072	130072	0.0341615	2	2	2
	Q9H9J4	Ubiquitin carboxyl-terminal hydrolase 42 OS=Homo sapiens OX=9606 GN=USP42 PE=1 SV=3	USP42	145.302	128318	128318	0.0256798	3	3	4
	Q5VT25	Serine/threonine-protein kinase MRCK alpha OS=Homo sapiens OX=9606 GN=CDC42BPA PE=1 SV=1	CDC42BPA	197.182	126856	126856	0.0132794	3	3	3
	O15294	UDP-N-acetylglucosamine--peptide N-acetylglucosaminyltransferase 110 kDa subunit OS=Homo sapiens OX=9606 GN=OGT PE=1 SV=3	OGT	116.85	126571	126571	0.0181644	2	2	2
	Q9Y5X2	Sorting nexin-8 OS=Homo sapiens OX=9606 GN=SNX8 PE=1 SV=1	SNX8	52.536	124940	124940	0	0	0	0
	Q14C86	GTPase-activating protein and VPS9 domain-containing protein 1 OS=Homo sapiens OX=9606 GN=GAPVD1 PE=1 SV=2	GAPVD1	164.876	124884	124884	0.0128552	2	2	2
	Q92688	Acidic leucine-rich nuclear phosphoprotein 32 family member B OS=Homo sapiens OX=9606 GN=ANP32B PE=1 SV=1	ANP32B	28.77	124524	124524	0	0	0	0
	Q2TAL8	Transcriptional regulator QRICH1 OS=Homo sapiens OX=9606 GN=QRICH1 PE=1 SV=1	QRICH1	86.382	123167	123167	0.0141753	1	1	1
	Q96T58	Msx2-interacting protein OS=Homo sapiens OX=9606 GN=SPEN PE=1 SV=1	SPEN	402.004	121743	121743	0.0133734	5	5	5
	Q2VIQ3	Chromosome-associated kinesin KIF4B OS=Homo sapiens OX=9606 GN=KIF4B PE=2 SV=2	KIF4B	139.947	121354	121354	0.0145867	2	2	2
	Q9BVQ7	Ribosome biogenesis protein SPATA5L1 OS=Homo sapiens OX=9606 GN=SPATA5L1 PE=1 SV=2	AFG2B	80.66	119346	119346	0	0	0	0
	P49023	Paxillin OS=Homo sapiens OX=9606 GN=PXN PE=1 SV=3	PXN	64.464	118834	118834	0	0	0	0
	O60231	Pre-mRNA-splicing factor ATP-dependent RNA helicase DHX16 OS=Homo sapiens OX=9606 GN=DHX16 PE=1 SV=2	DHX16	119.189	118778	118778	0.0268972	3	2	4
	Q8TEQ6	Gem-associated protein 5 OS=Homo sapiens OX=9606 GN=GEMIN5 PE=1 SV=3	GEMIN5	168.483	114828	114828	0.0119363	2	2	2
	Q7L1Q6	eIF5-mimic protein 2 OS=Homo sapiens OX=9606 GN=BZW1 PE=1 SV=1	BZW1	48.013	111531	111531	0.0381862	2	2	2
	Q9H6S0	3'-5' RNA helicase YTHDC2 OS=Homo sapiens OX=9606 GN=YTHDC2 PE=1 SV=2	YTHDC2	160.147	111186	111186	0.0188811	3	3	3
	Q96HW7	Integrator complex subunit 4 OS=Homo sapiens OX=9606 GN=INTS4 PE=1 SV=2	INTS4	108.102	108605	108605	0.026999	3	3	3
	P46013	Proliferation marker protein Ki-67 OS=Homo sapiens OX=9606 GN=MKI67 PE=1 SV=2	MKI67	358.474	107134	107134	0.041769	7	7	7
	Q14683	Structural maintenance of chromosomes protein 1A OS=Homo sapiens OX=9606 GN=SMC1A PE=1 SV=2	SMC1A	143.144	105965	105965	0.0081103	1	1	1
	Q13310	Polyadenylate-binding protein 4 OS=Homo sapiens OX=9606 GN=PABPC4 PE=1 SV=1	PABPC4	70.738	103558	103558	0.0652174	5	1	5
	O15027	Protein transport protein Sec16A OS=Homo sapiens OX=9606 GN=SEC16A PE=1 SV=4	SEC16A	251.738	102908	102908	0.00678829	2	2	2
	Q9H583	HEAT repeat-containing protein 1 OS=Homo sapiens OX=9606 GN=HEATR1 PE=1 SV=3	HEATR1	242.215	102170	102170	0.0125933	3	3	3
	Q13616	Cullin-1 OS=Homo sapiens OX=9606 GN=CUL1 PE=1 SV=2	CUL1	89.622	98128	98128	0.0347938	3	3	3
	P22314	Ubiquitin-like modifier-activating enzyme 1 OS=Homo sapiens OX=9606 GN=UBA1 PE=1 SV=3	UBA1	117.774	96646.7	96646.7	0.00756144	1	1	1
	Q8N201	Integrator complex subunit 1 OS=Homo sapiens OX=9606 GN=INTS1 PE=1 SV=2	INTS1	244.143	94909.3	94909.3	0.0155251	4	4	4
	Q9NVH2	Integrator complex subunit 7 OS=Homo sapiens OX=9606 GN=INTS7 PE=1 SV=1	INTS7	106.766	93828.7	93828.7	0.016632	2	2	2
	Q9Y6J0	Calcineurin-binding protein cabin-1 OS=Homo sapiens OX=9606 GN=CABIN1 PE=1 SV=1	CABIN1	246.197	91859.3	91859.3	0.00855856	2	2	2
	Q9H270	Vacuolar protein sorting-associated protein 11 homolog OS=Homo sapiens OX=9606 GN=VPS11 PE=1 SV=1	VPS11	107.768	90110.3	90110.3	0.0159405	2	2	2
	P21333	Filamin-A OS=Homo sapiens OX=9606 GN=FLNA PE=1 SV=4	FLNA	280.564	86042.3	86042.3	0.0207782	4	4	4
	O94953	Lysine-specific demethylase 4B OS=Homo sapiens OX=9606 GN=KDM4B PE=1 SV=4	KDM4B	121.819	85841.2	85841.2	0.0136861	2	2	2
	O75419	Cell division control protein 45 homolog OS=Homo sapiens OX=9606 GN=CDC45 PE=1 SV=1	CDC45	65.527	85389.4	85389.4	0.0159011	1	1	1
	Q13835	Plakophilin-1 OS=Homo sapiens OX=9606 GN=PKP1 PE=1 SV=2	PKP1	82.808	81846.1	81846.1	0.0107095	1	1	1
	Q6IA86	Elongator complex protein 2 OS=Homo sapiens OX=9606 GN=ELP2 PE=1 SV=2	ELP2	92.441	81506.5	81506.5	0	0	0	0
	Q5T1V6	Probable ATP-dependent RNA helicase DDX59 OS=Homo sapiens OX=9606 GN=DDX59 PE=1 SV=1	DDX59	68.766	80618.5	80618.5	0.0129241	1	1	1
	P51531	Probable global transcription activator SNF2L2 OS=Homo sapiens OX=9606 GN=SMARCA2 PE=1 SV=2	SMARCA2	181.166	80565.3	80565.3	0.0226415	4	1	4
	Q13395	Probable methyltransferase TARBP1 OS=Homo sapiens OX=9606 GN=TARBP1 PE=1 SV=1	TARBP1	181.559	80300.3	80300.3	0	0	0	0
	Q8NI36	WD repeat-containing protein 36 OS=Homo sapiens OX=9606 GN=WDR36 PE=1 SV=1	WDR36	105.255	79889.4	79889.4	0.0294427	3	3	3
	Q02241	Kinesin-like protein KIF23 OS=Homo sapiens OX=9606 GN=KIF23 PE=1 SV=3	KIF23	109.99	77383.4	77383.4	0.025	2	2	2
	O43847	Nardilysin OS=Homo sapiens OX=9606 GN=NRDC PE=1 SV=3	NRDC	131.618	75738.1	75738.1	0	0	0	0
	Q9Y5K6	CD2-associated protein OS=Homo sapiens OX=9606 GN=CD2AP PE=1 SV=1	CD2AP	71.407	73702.2	73702.2	0.0156495	1	1	1
	Q5UIP0	Telomere-associated protein RIF1 OS=Homo sapiens OX=9606 GN=RIF1 PE=1 SV=2	RIF1	274.294	72052.7	72052.7	0.0153722	3	3	3
	P50748	Kinetochore-associated protein 1 OS=Homo sapiens OX=9606 GN=KNTC1 PE=1 SV=1	KNTC1	250.588	71401.1	71401.1	0.0072431	2	2	2
	Q8WX92	Negative elongation factor B OS=Homo sapiens OX=9606 GN=NELFB PE=1 SV=1	NELFB	65.655	69015.5	69015.5	0.0137931	1	1	1
	Q13596	Sorting nexin-1 OS=Homo sapiens OX=9606 GN=SNX1 PE=1 SV=3	SNX1	59.033	67049.1	67049.1	0.0268199	1	1	1
	Q8N6R0	eEF1A lysine and N-terminal methyltransferase OS=Homo sapiens OX=9606 GN=METTL13 PE=1 SV=1	METTL13	78.718	65874.4	65874.4	0.0100143	1	1	1
	Q86VP6	Cullin-associated NEDD8-dissociated protein 1 OS=Homo sapiens OX=9606 GN=CAND1 PE=1 SV=2	CAND1	136.289	64504.3	64504.3	0.0130081	2	2	2
	P27482	Calmodulin-like protein 3 OS=Homo sapiens OX=9606 GN=CALML3 PE=1 SV=2	CALML3	16.88	57670.9	57670.9	0	0	0	0
	O75044	SLIT-ROBO Rho GTPase-activating protein 2 OS=Homo sapiens OX=9606 GN=SRGAP2 PE=1 SV=3	SRGAP2	120.795	54257.5	54257.5	0	0	0	0
	P19338	Nucleolin OS=Homo sapiens OX=9606 GN=NCL PE=1 SV=3	NCL	76.568	54222	54222	0	0	0	0
	Q7LBC6	Lysine-specific demethylase 3B OS=Homo sapiens OX=9606 GN=KDM3B PE=1 SV=2	KDM3B	191.461	52937.6	52937.6	0.0107893	2	1	2
	Q9UNY4	Transcription termination factor 2 OS=Homo sapiens OX=9606 GN=TTF2 PE=1 SV=2	TTF2	129.508	50773	50773	0.0215146	3	3	3
ü	cont_P02663	Alpha-S2-casein OS=Bos_taurus GN=CSN1S2 PE=1 SV=2	CSN1S2; LOC109560546; LOC113894643	26.002	1.82671e+06	1.82671e+06	0.121622	4	4	5
	Q96QZ7	Membrane-associated guanylate kinase, WW and PDZ domain-containing protein 1 OS=Homo sapiens OX=9606 GN=MAGI1 PE=1 SV=3	MAGI1	164.481	47306.8	47306.8	0.00603622	1	1	1
	P33981	Dual specificity protein kinase TTK OS=Homo sapiens OX=9606 GN=TTK PE=1 SV=2	TTK	97.011	45661.6	45661.6	0.0186698	1	1	1
	O75530	Polycomb protein EED OS=Homo sapiens OX=9606 GN=EED PE=1 SV=2	EED	50.166	43770.3	43770.3	0.0226757	1	1	1
	Q01970	1-phosphatidylinositol 4,5-bisphosphate phosphodiesterase beta-3 OS=Homo sapiens OX=9606 GN=PLCB3 PE=1 SV=2	PLCB3	138.713	36590	36590	0.0170178	2	2	2
	O75791	GRB2-related adapter protein 2 OS=Homo sapiens OX=9606 GN=GRAP2 PE=1 SV=1	GRAP2	37.886	34215.4	34215.4	0	0	0	0
	O60841	Eukaryotic translation initiation factor 5B OS=Homo sapiens OX=9606 GN=EIF5B PE=1 SV=4	EIF5B	138.742	33133.2	33133.2	0	0	0	0
	Q9BTC0	Death-inducer obliterator 1 OS=Homo sapiens OX=9606 GN=DIDO1 PE=1 SV=5	DIDO1	243.723	30197.6	30197.6	0	0	0	0
	P14735	Insulin-degrading enzyme OS=Homo sapiens OX=9606 GN=IDE PE=1 SV=4	IDE	117.893	29770.2	29770.2	0	0	0	0
	P39687	Acidic leucine-rich nuclear phosphoprotein 32 family member A OS=Homo sapiens OX=9606 GN=ANP32A PE=1 SV=1	ANP32A	28.568	29194.3	0	0	0	0	0
	Q9NZT1	Calmodulin-like protein 5 OS=Homo sapiens OX=9606 GN=CALML5 PE=1 SV=2	CALML5	15.883	29194.3	0	0	0	0	0
	P01876	Immunoglobulin heavy constant alpha 1 OS=Homo sapiens OX=9606 GN=IGHA1 PE=1 SV=3	IGHA1	42.821	29194.3	0	0	0	0	0
	P14625	Endoplasmin OS=Homo sapiens OX=9606 GN=HSP90B1 PE=1 SV=1	HSP90B1	92.411	29194.3	0	0.014944	1	0	1
	P25705	ATP synthase subunit alpha, mitochondrial OS=Homo sapiens OX=9606 GN=ATP5F1A PE=1 SV=1	ATP5F1A	59.714	29194.3	0	0	0	0	0
	Q9Y4A5	Transformation/transcription domain-associated protein OS=Homo sapiens OX=9606 GN=TRRAP PE=1 SV=3	TRRAP	437.318	21279.3	21279.3	0.00466442	2	2	2
	P11216	Glycogen phosphorylase, brain form OS=Homo sapiens OX=9606 GN=PYGB PE=1 SV=5	PYGB	96.635	14306.5	14306.5	0.029656	2	2	2
	P49792	E3 SUMO-protein ligase RanBP2 OS=Homo sapiens OX=9606 GN=RANBP2 PE=1 SV=2	RANBP2	357.974	13890.1	13890.1	0.00217122	1	1	1
	Q15149	Plectin OS=Homo sapiens OX=9606 GN=PLEC PE=1 SV=3	PLEC	531.466	9223.15	9223.15	0	0	0	0

## Sheet: Buffer Rep 2
Contaminant	Accession	Description	Genes	MW[kDa]	Norm. Area	Area	Coverage	# Peptides	# Unique peptides	# PSMs
	Q96FV9	THO complex subunit 1 OS=Homo sapiens OX=9606 GN=THOC1 PE=1 SV=1	THOC1	75.619	1.15744e+09	1.15744e+09	0.471842	68	68	254
	Q6I9Y2	THO complex subunit 7 homolog OS=Homo sapiens OX=9606 GN=THOC7 PE=1 SV=3	THOC7	23.728	1.0208e+09	1.0208e+09	0.514706	22	22	90
	Q8NI27	THO complex subunit 2 OS=Homo sapiens OX=9606 GN=THOC2 PE=1 SV=2	THOC2	182.659	8.57253e+08	8.57253e+08	0.382298	144	144	419
	Q96J01	THO complex subunit 3 OS=Homo sapiens OX=9606 GN=THOC3 PE=1 SV=1	THOC3	38.747	8.10554e+08	8.10554e+08	0.230769	13	13	31
	Q86W42	THO complex subunit 6 homolog OS=Homo sapiens OX=9606 GN=THOC6 PE=1 SV=1	THOC6	37.511	7.744e+08	7.744e+08	0.28739	11	11	33
	Q13769	THO complex subunit 5 homolog OS=Homo sapiens OX=9606 GN=THOC5 PE=1 SV=2	THOC5	78.458	7.14918e+08	7.14918e+08	0.338214	49	49	160
ü	Q14525_x000D_; cont_Q14525	Keratin, type I cuticular Ha3-II OS=Homo sapiens OX=9606 GN=KRT33B PE=1 SV=3<|>Keratin, type I cuticular Ha3-II OS=Homo sapiens GN=KRT33B PE=2 SV=3	KRT33B	46.185	267851	267851	0.0816832	4	0	7
ü	O43790_x000D_; cont_O43790	Keratin, type II cuticular Hb6 OS=Homo sapiens OX=9606 GN=KRT86 PE=1 SV=1<|>Keratin, type II cuticular Hb6 OS=Homo sapiens GN=KRT86 PE=1 SV=1	KRT86	53.466	1.18286e+06	1.18286e+06	0.063786	4	1	4
	cont_P42212	Green fluorescent protein OS=Aequorea victoria GN=GFP PE=1 SV=1	289Gfp; GFP	26.869	3.83796e+08	3.83796e+08	0.432773	14	14	40
	Q13838	Spliceosome RNA helicase DDX39B OS=Homo sapiens OX=9606 GN=DDX39B PE=1 SV=1	DDX39B	48.96	3.5115e+08	3.5115e+08	0.245327	20	8	66
	P62995	Transformer-2 protein homolog beta OS=Homo sapiens OX=9606 GN=TRA2B PE=1 SV=1	TRA2B	33.646	3.3561e+08	3.3561e+08	0.28125	16	12	45
	P09661	U2 small nuclear ribonucleoprotein A' OS=Homo sapiens OX=9606 GN=SNRPA1 PE=1 SV=2	SNRPA1	28.398	2.64686e+08	2.64686e+08	0.356863	13	13	21
	Q16629	Serine/arginine-rich splicing factor 7 OS=Homo sapiens OX=9606 GN=SRSF7 PE=1 SV=1	SRSF7	27.35	2.18181e+08	2.18181e+08	0.319328	13	13	27
	Q92945	Far upstream element-binding protein 2 OS=Homo sapiens OX=9606 GN=KHSRP PE=1 SV=4	KHSRP	73.07	2.10929e+08	2.10929e+08	0.534459	51	46	121
ü	cont_P78386_x000D_; P78386	Keratin, type II cuticular Hb5 OS=Homo sapiens GN=KRT85 PE=1 SV=1<|>Keratin, type II cuticular Hb5 OS=Homo sapiens OX=9606 GN=KRT85 PE=1 SV=1	KRT85	55.766	160880	160880	0.0414201	3	1	3
	O00422	Histone deacetylase complex subunit SAP18 OS=Homo sapiens OX=9606 GN=SAP18 PE=1 SV=1	SAP18	17.55	1.92462e+08	1.92462e+08	0.405229	11	11	29
	P38919	Eukaryotic initiation factor 4A-III OS=Homo sapiens OX=9606 GN=EIF4A3 PE=1 SV=4	EIF4A3	46.841	1.83249e+08	1.83249e+08	0.257908	18	14	47
	Q07955	Serine/arginine-rich splicing factor 1 OS=Homo sapiens OX=9606 GN=SRSF1 PE=1 SV=2	SRSF1	27.728	1.7918e+08	1.7918e+08	0.415323	14	13	44
	Q15365	Poly(rC)-binding protein 1 OS=Homo sapiens OX=9606 GN=PCBP1 PE=1 SV=2	PCBP1	37.474	1.39422e+08	1.39422e+08	0.185393	10	5	20
	P20671	Histone H2A type 1-D OS=Homo sapiens OX=9606 GN=H2AC7 PE=1 SV=2	H2AC7	14.099	1.30053e+08	1.30053e+08	0.153846	3	1	7
	P23246	Splicing factor, proline- and glutamine-rich OS=Homo sapiens OX=9606 GN=SFPQ PE=1 SV=2	SFPQ	76.102	1.26916e+08	1.26916e+08	0.292786	28	27	64
	Q15287	RNA-binding protein with serine-rich domain 1 OS=Homo sapiens OX=9606 GN=RNPS1 PE=1 SV=1	RNPS1	34.188	1.25928e+08	1.25928e+08	0.209836	11	11	24
ü	cont_P13646.4_x000D_; P13646	Keratin, type I cytoskeletal 13<|>Keratin, type I cytoskeletal 13 OS=Homo sapiens OX=9606 GN=KRT13 PE=1 SV=4	KRT13	49.557	561299	561299	0.0982533	6	0	9
	P84103	Serine/arginine-rich splicing factor 3 OS=Homo sapiens OX=9606 GN=SRSF3 PE=1 SV=1	SRSF3	19.318	1.17557e+08	1.17557e+08	0.317073	14	14	26
	O75152	Zinc finger CCCH domain-containing protein 11A OS=Homo sapiens OX=9606 GN=ZC3H11A PE=1 SV=3	ZC3H11A	89.076	1.10435e+08	1.10435e+08	0.403704	44	44	79
	P07437	Tubulin beta chain OS=Homo sapiens OX=9606 GN=TUBB PE=1 SV=2	TUBB	49.639	1.055e+08	1.055e+08	0.186937	14	0	46
	Q92841	Probable ATP-dependent RNA helicase DDX17 OS=Homo sapiens OX=9606 GN=DDX17 PE=1 SV=2	DDX17	80.222	1.02471e+08	1.02471e+08	0.253772	26	21	58
	P52597	Heterogeneous nuclear ribonucleoprotein F OS=Homo sapiens OX=9606 GN=HNRNPF PE=1 SV=3	HNRNPF	45.643	1.00474e+08	1.00474e+08	0.228916	13	12	34
	P31943	Heterogeneous nuclear ribonucleoprotein H OS=Homo sapiens OX=9606 GN=HNRNPH1 PE=1 SV=4	HNRNPH1	49.198	9.92341e+07	9.92341e+07	0.200445	14	5	32
	Q9H307	Pinin OS=Homo sapiens OX=9606 GN=PNN PE=1 SV=5	PNN	81.579	9.75812e+07	9.75812e+07	0.361227	46	46	79
	Q13247	Serine/arginine-rich splicing factor 6 OS=Homo sapiens OX=9606 GN=SRSF6 PE=1 SV=2	SRSF6	39.563	9.26241e+07	9.26241e+07	0.30814	16	14	35
	Q9Y5S9	RNA-binding protein 8A OS=Homo sapiens OX=9606 GN=RBM8A PE=1 SV=1	RBM8A	19.877	9.19275e+07	9.19275e+07	0.333333	7	7	17
	Q71DI3	Histone H3.2 OS=Homo sapiens OX=9606 GN=H3C13 PE=1 SV=3	H3C13; H3C14; H3C15	15.379	8.97562e+07	8.97562e+07	0.286765	5	5	8
	P68363	Tubulin alpha-1B chain OS=Homo sapiens OX=9606 GN=TUBA1B PE=1 SV=1	TUBA1B	50.12	8.80205e+07	8.80205e+07	0.24612	14	0	34
ü	cont_P00027	His6-MBP-Prescission protease		70.473	24125.6	0	0	0	0	0
	Q9Y3Y2	Chromatin target of PRMT1 protein OS=Homo sapiens OX=9606 GN=CHTOP PE=1 SV=2	CHTOP	26.38	8.61196e+07	8.61196e+07	0.217742	9	9	15
	P61326	Protein mago nashi homolog OS=Homo sapiens OX=9606 GN=MAGOH PE=1 SV=1	MAGOH	17.153	8.58784e+07	8.58784e+07	0.506849	16	2	35
	Q08170	Serine/arginine-rich splicing factor 4 OS=Homo sapiens OX=9606 GN=SRSF4 PE=1 SV=2	SRSF4	56.645	8.53881e+07	8.53881e+07	0.289474	20	17	37
	P52272	Heterogeneous nuclear ribonucleoprotein M OS=Homo sapiens OX=9606 GN=HNRNPM PE=1 SV=3	HNRNPM	77.464	8.03e+07	8.03e+07	0.379452	37	37	73
	Q9H479	Fructosamine-3-kinase OS=Homo sapiens OX=9606 GN=FN3K PE=1 SV=1	FN3K	35.149	7.34801e+07	7.34801e+07	0.2589	10	10	18
	Q9P258	Protein RCC2 OS=Homo sapiens OX=9606 GN=RCC2 PE=1 SV=2	RCC2	56.049	7.25913e+07	7.25913e+07	0.289272	22	22	48
	Q99880	Histone H2B type 1-L OS=Homo sapiens OX=9606 GN=H2BC13 PE=1 SV=3	H2BC13	13.944	7.19811e+07	7.19811e+07	0.333333	6	1	9
	Q13427	Peptidyl-prolyl cis-trans isomerase G OS=Homo sapiens OX=9606 GN=PPIG PE=1 SV=2	PPIG	88.564	6.93616e+07	6.93616e+07	0.224138	37	37	46
	P46109	Crk-like protein OS=Homo sapiens OX=9606 GN=CRKL PE=1 SV=1	CRKL	33.756	6.584e+07	6.584e+07	0.392739	15	15	31
	P07910	Heterogeneous nuclear ribonucleoproteins C1/C2 OS=Homo sapiens OX=9606 GN=HNRNPC PE=1 SV=4	HNRNPC	33.65	6.57016e+07	6.57016e+07	0.388889	20	20	32
	P10412	Histone H1.4 OS=Homo sapiens OX=9606 GN=H1-4 PE=1 SV=2	H1-4	21.852	6.3001e+07	6.3001e+07	0.30137	7	3	10
ü	cont_P13717	Nuclease OS=Serratia marcescens GN=nucA PE=1 SV=2	nucA	28.927	9.07949e+06	9.07949e+06	0.109023	3	3	3
	Q01130	Serine/arginine-rich splicing factor 2 OS=Homo sapiens OX=9606 GN=SRSF2 PE=1 SV=4	SRSF2	25.461	5.93739e+07	5.93739e+07	0.334842	7	5	16
	Q9UKV3	Apoptotic chromatin condensation inducer in the nucleus OS=Homo sapiens OX=9606 GN=ACIN1 PE=1 SV=2	ACIN1	151.771	5.91478e+07	5.91478e+07	0.345265	55	55	89
	Q15233	Non-POU domain-containing octamer-binding protein OS=Homo sapiens OX=9606 GN=NONO PE=1 SV=4	NONO	54.197	5.84931e+07	5.84931e+07	0.377919	27	24	55
	Q5VTL8	Pre-mRNA-splicing factor 38B OS=Homo sapiens OX=9606 GN=PRPF38B PE=1 SV=1	PRPF38B	64.429	5.71636e+07	5.71636e+07	0.195971	13	13	17
ü	P07477_x000D_; cont_P07477	Serine protease 1 OS=Homo sapiens OX=9606 GN=PRSS1 PE=1 SV=1<|>Trypsin-1 OS=Homo sapiens GN=PRSS1 PE=1 SV=1	PRSS1	26.541	2.93534e+07	2.93534e+07	0.0728745	5	4	20
	0000002	10His-SUMO-3V5-3C-UCM		9.409	5.71388e+07	5.71388e+07	0.111111	1	1	1
ü	cont_P00023	GFP-nanobody GFP-nanobody		13.79	8.91245e+07	8.91245e+07	0.0650406	1	1	2
ü	Q8N1N4_x000D_; cont_Q8N1N4.2	Keratin, type II cytoskeletal 78 OS=Homo sapiens OX=9606 GN=KRT78 PE=1 SV=2<|>Keratin, type II cytoskeletal 78	KRT78	56.83	195232	195232	0.0134615	1	0	1
	P47756	F-actin-capping protein subunit beta OS=Homo sapiens OX=9606 GN=CAPZB PE=1 SV=5	CAPZB	30.609	5.64508e+07	5.64508e+07	0.235294	8	8	11
	P62888	60S ribosomal protein L30 OS=Homo sapiens OX=9606 GN=RPL30 PE=1 SV=2	RPL30	12.776	5.6354e+07	5.6354e+07	0.156522	5	5	9
	P61978	Heterogeneous nuclear ribonucleoprotein K OS=Homo sapiens OX=9606 GN=HNRNPK PE=1 SV=1	HNRNPK	50.944	5.52376e+07	5.52376e+07	0.278618	14	14	35
	P08670	Vimentin OS=Homo sapiens OX=9606 GN=VIM PE=1 SV=4	VIM	53.619	5.38049e+07	5.38049e+07	0.461373	30	26	58
	Q6PJT7	Zinc finger CCCH domain-containing protein 14 OS=Homo sapiens OX=9606 GN=ZC3H14 PE=1 SV=1	ZC3H14	82.823	5.27098e+07	5.27098e+07	0.357337	32	32	56
	Q9UBN7	Histone deacetylase 6 OS=Homo sapiens OX=9606 GN=HDAC6 PE=1 SV=2	HDAC6	131.336	4.68776e+07	4.68776e+07	0.117695	17	17	34
	Q86VM9	Zinc finger CCCH domain-containing protein 18 OS=Homo sapiens OX=9606 GN=ZC3H18 PE=1 SV=2	ZC3H18	106.315	4.61257e+07	4.61257e+07	0.313746	37	37	51
	P62987	Ubiquitin-60S ribosomal protein L40 OS=Homo sapiens OX=9606 GN=UBA52 PE=1 SV=2	UBA52	14.719	4.46746e+07	4.46746e+07	0.296875	3	3	16
	0000003	ALYREF		24.51	4.39366e+07	4.39366e+07	0.248945	8	8	11
	Q96MU7	YTH domain-containing protein 1 OS=Homo sapiens OX=9606 GN=YTHDC1 PE=1 SV=3	YTHDC1	84.649	4.24787e+07	4.24787e+07	0.314993	33	33	50
	Q99439	Calponin-2 OS=Homo sapiens OX=9606 GN=CNN2 PE=1 SV=4	CNN2	33.675	4.17937e+07	4.17937e+07	0.249191	7	7	12
	P68104	Elongation factor 1-alpha 1 OS=Homo sapiens OX=9606 GN=EEF1A1 PE=1 SV=1	EEF1A1	50.109	4.15645e+07	4.15645e+07	0.147186	9	9	17
	Q9BXP5	Serrate RNA effector molecule homolog OS=Homo sapiens OX=9606 GN=SRRT PE=1 SV=1	SRRT	100.604	3.84769e+07	3.84769e+07	0.210046	24	24	36
	P62805	Histone H4 OS=Homo sapiens OX=9606 GN=H4C16 PE=1 SV=2	H4C1; H4C11; H4C12; H4C13; H4C14; H4C15; H4C16; H4C2; H4C3; H4C4; H4C5; H4C6; H4C8; H4C9	11.36	3.70684e+07	3.70684e+07	0.194175	3	3	4
	Q07666	KH domain-containing, RNA-binding, signal transduction-associated protein 1 OS=Homo sapiens OX=9606 GN=KHDRBS1 PE=1 SV=1	KHDRBS1	48.197	3.70338e+07	3.70338e+07	0.14447	10	10	15
	P68036	Ubiquitin-conjugating enzyme E2 L3 OS=Homo sapiens OX=9606 GN=UBE2L3 PE=1 SV=1	UBE2L3	17.85	3.68153e+07	3.68153e+07	0.318182	6	6	8
	P35520	Cystathionine beta-synthase OS=Homo sapiens OX=9606 GN=CBS PE=1 SV=2	CBS	60.548	3.42876e+07	3.42876e+07	0.166969	10	10	16
	Q9NWB6	Arginine and glutamate-rich protein 1 OS=Homo sapiens OX=9606 GN=ARGLU1 PE=1 SV=1	ARGLU1	33.197	3.35975e+07	3.35975e+07	0.344322	16	16	24
	P26599	Polypyrimidine tract-binding protein 1 OS=Homo sapiens OX=9606 GN=PTBP1 PE=1 SV=2	PTBP1	59.596	3.29678e+07	3.29678e+07	0.150808	12	9	21
	P04080	Cystatin-B OS=Homo sapiens OX=9606 GN=CSTB PE=1 SV=2	CSTB	11.133	3.28126e+07	3.28126e+07	0.214286	2	2	5
	P14866	Heterogeneous nuclear ribonucleoprotein L OS=Homo sapiens OX=9606 GN=HNRNPL PE=1 SV=2	HNRNPL	64.092	3.24546e+07	3.24546e+07	0.224109	12	12	21
	P38159	RNA-binding motif protein, X chromosome OS=Homo sapiens OX=9606 GN=RBMX PE=1 SV=3	RBMX	42.306	3.24143e+07	3.24143e+07	0.358056	19	8	36
	P07355	Annexin A2 OS=Homo sapiens OX=9606 GN=ANXA2 PE=1 SV=2	ANXA2	38.58	3.20759e+07	3.20759e+07	0.336283	16	16	31
	0000004	SARNP		19.691	3.08454e+07	3.08454e+07	0.234286	4	4	5
	Q13595	Transformer-2 protein homolog alpha OS=Homo sapiens OX=9606 GN=TRA2A PE=1 SV=1	TRA2A	32.669	3.07909e+07	3.07909e+07	0.141844	9	5	26
	P17844	Probable ATP-dependent RNA helicase DDX5 OS=Homo sapiens OX=9606 GN=DDX5 PE=1 SV=1	DDX5	69.105	3.03934e+07	3.03934e+07	0.298046	27	22	50
	P62318	Small nuclear ribonucleoprotein Sm D3 OS=Homo sapiens OX=9606 GN=SNRPD3 PE=1 SV=1	SNRPD3	13.907	3.02504e+07	3.02504e+07	0.150794	2	2	4
	P30740	Leukocyte elastase inhibitor OS=Homo sapiens OX=9606 GN=SERPINB1 PE=1 SV=1	SERPINB1	42.715	2.99281e+07	2.99281e+07	0.174142	9	9	16
	Q9BRJ7	Tudor-interacting repair regulator protein OS=Homo sapiens OX=9606 GN=NUDT16L1 PE=1 SV=1	NUDT16L1	23.323	2.87929e+07	2.87929e+07	0.189573	4	4	7
	Q9HA64	Ketosamine-3-kinase OS=Homo sapiens OX=9606 GN=FN3KRP PE=1 SV=2	FN3KRP	34.39	2.8176e+07	2.8176e+07	0.187702	6	6	10
	Q96QD9	UAP56-interacting factor OS=Homo sapiens OX=9606 GN=FYTTD1 PE=1 SV=3	FYTTD1	35.796	2.66704e+07	2.66704e+07	0.289308	12	12	22
ü	cont_P08779_x000D_; P08779	Keratin, type I cytoskeletal 16 OS=Homo sapiens GN=KRT16 PE=1 SV=4<|>Keratin, type I cytoskeletal 16 OS=Homo sapiens OX=9606 GN=KRT16 PE=1 SV=4	KRT16	51.236	414140	414140	0.186047	10	2	20
	Q9Y2W1	Thyroid hormone receptor-associated protein 3 OS=Homo sapiens OX=9606 GN=THRAP3 PE=1 SV=2	THRAP3	108.601	2.66195e+07	2.66195e+07	0.235602	28	27	36
ü	cont_P02662	Alpha-S1-casein OS=Bos_taurus GN=CSN1S1 PE=1 SV=2	CSN1S1	24.513	1.42614e+07	1.42614e+07	0.214953	5	5	8
	Q13148	TAR DNA-binding protein 43 OS=Homo sapiens OX=9606 GN=TARDBP PE=1 SV=1	TARDBP	44.711	2.62419e+07	2.62419e+07	0.157005	8	8	14
	Q9UMS4	Pre-mRNA-processing factor 19 OS=Homo sapiens OX=9606 GN=PRPF19 PE=1 SV=1	PRPF19	55.146	2.56382e+07	2.56382e+07	0.178571	10	10	17
	Q00013	55 kDa erythrocyte membrane protein OS=Homo sapiens OX=9606 GN=MPP1 PE=1 SV=2	MPP1	52.264	2.54502e+07	2.54502e+07	0.055794	3	3	3
	P11387	DNA topoisomerase 1 OS=Homo sapiens OX=9606 GN=TOP1 PE=1 SV=2	TOP1	90.669	2.53131e+07	2.53131e+07	0.240523	22	22	31
	P15531	Nucleoside diphosphate kinase A OS=Homo sapiens OX=9606 GN=NME1 PE=1 SV=1	NME1	17.138	2.51714e+07	2.51714e+07	0.335526	4	4	5
	Q02040	A-kinase anchor protein 17A OS=Homo sapiens OX=9606 GN=AKAP17A PE=1 SV=2	AKAP17A	80.686	2.47458e+07	2.47458e+07	0.269065	22	22	34
	O43143	ATP-dependent RNA helicase DHX15 OS=Homo sapiens OX=9606 GN=DHX15 PE=1 SV=2	DHX15	90.875	2.38261e+07	2.38261e+07	0.16478	18	17	25
	O00148	ATP-dependent RNA helicase DDX39A OS=Homo sapiens OX=9606 GN=DDX39A PE=1 SV=2	DDX39A	49.098	2.34845e+07	2.34845e+07	0.245902	17	5	47
	Q96PK6	RNA-binding protein 14 OS=Homo sapiens OX=9606 GN=RBM14 PE=1 SV=2	RBM14	69.449	2.28213e+07	2.28213e+07	0.173393	16	16	24
	Q9H3K6	BolA-like protein 2 OS=Homo sapiens OX=9606 GN=BOLA2B PE=1 SV=1	BOLA2; BOLA2B	10.11	2.27031e+07	2.27031e+07	0.395349	3	3	5
	Q7Z6E9	E3 ubiquitin-protein ligase RBBP6 OS=Homo sapiens OX=9606 GN=RBBP6 PE=1 SV=1	RBBP6	201.442	2.18622e+07	2.18622e+07	0.310826	65	65	87
	P22061	Protein-L-isoaspartate(D-aspartate) O-methyltransferase OS=Homo sapiens OX=9606 GN=PCMT1 PE=1 SV=4	PCMT1	24.621	2.17904e+07	2.17904e+07	0.123348	4	4	6
	Q8IYB3	Serine/arginine repetitive matrix protein 1 OS=Homo sapiens OX=9606 GN=SRRM1 PE=1 SV=2	SRRM1	102.274	2.04068e+07	2.04068e+07	0.216814	25	25	39
	P62280	40S ribosomal protein S11 OS=Homo sapiens OX=9606 GN=RPS11 PE=1 SV=3	RPS11	18.419	2.03832e+07	2.03832e+07	0.113924	2	2	2
	P62753	40S ribosomal protein S6 OS=Homo sapiens OX=9606 GN=RPS6 PE=1 SV=1	RPS6	28.663	2.02806e+07	2.02806e+07	0.0803213	2	2	2
ü	cont_P02754	Beta-lactoglobulin OS=Bos_taurus GN=LGB PE=1 SV=3	LGB; LOC113901792	19.87	1.0872e+07	1.0872e+07	0.219101	6	6	7
	P51991	Heterogeneous nuclear ribonucleoprotein A3 OS=Homo sapiens OX=9606 GN=HNRNPA3 PE=1 SV=2	HNRNPA3	39.571	1.99905e+07	1.99905e+07	0.219577	9	7	18
	Q8IXB1	DnaJ homolog subfamily C member 10 OS=Homo sapiens OX=9606 GN=DNAJC10 PE=1 SV=2	DNAJC10	91.021	1.97411e+07	1.97411e+07	0.0895334	11	11	19
	Q9Y3B4	Splicing factor 3B subunit 6 OS=Homo sapiens OX=9606 GN=SF3B6 PE=1 SV=1	SF3B6	14.576	1.9599e+07	1.9599e+07	0.12	2	2	3
	P14678	Small nuclear ribonucleoprotein-associated proteins B and B' OS=Homo sapiens OX=9606 GN=SNRPB PE=1 SV=2	SNRPB	24.594	1.94506e+07	1.94506e+07	0.0625	2	2	6
	Q15717	ELAV-like protein 1 OS=Homo sapiens OX=9606 GN=ELAVL1 PE=1 SV=2	ELAVL1	36.069	1.92543e+07	1.92543e+07	0.303681	9	9	15
	P49756	RNA-binding protein 25 OS=Homo sapiens OX=9606 GN=RBM25 PE=1 SV=3	RBM25	100.124	1.83869e+07	1.83869e+07	0.28707	29	29	44
	Q15029	116 kDa U5 small nuclear ribonucleoprotein component OS=Homo sapiens OX=9606 GN=EFTUD2 PE=1 SV=1	EFTUD2	109.366	1.80464e+07	1.80464e+07	0.197531	19	18	37
	O75400	Pre-mRNA-processing factor 40 homolog A OS=Homo sapiens OX=9606 GN=PRPF40A PE=1 SV=2	PRPF40A	108.737	1.79261e+07	1.79261e+07	0.133751	16	16	26
	O75494	Serine/arginine-rich splicing factor 10 OS=Homo sapiens OX=9606 GN=SRSF10 PE=1 SV=1	SRSF10	31.282	1.79013e+07	1.79013e+07	0.198473	7	7	7
ü	cont_P20930_x000D_; P20930	Filaggrin OS=Homo sapiens GN=FLG PE=1 SV=3<|>Filaggrin OS=Homo sapiens OX=9606 GN=FLG PE=1 SV=3	FLG	434.922	3746.83	3746.83	0	0	0	0
	Q9NRW3	DNA dC->dU-editing enzyme APOBEC-3C OS=Homo sapiens OX=9606 GN=APOBEC3C PE=1 SV=2	APOBEC3C	22.811	1.77494e+07	1.77494e+07	0.147368	3	3	5
	Q14498	RNA-binding protein 39 OS=Homo sapiens OX=9606 GN=RBM39 PE=1 SV=2	RBM39	59.343	1.75655e+07	1.75655e+07	0.101887	8	7	14
	O00571	ATP-dependent RNA helicase DDX3X OS=Homo sapiens OX=9606 GN=DDX3X PE=1 SV=3	DDX3X	73.198	1.71029e+07	1.71029e+07	0.125378	10	8	23
	P52298	Nuclear cap-binding protein subunit 2 OS=Homo sapiens OX=9606 GN=NCBP2 PE=1 SV=1	NCBP2	17.99	1.69206e+07	1.69206e+07	0.307692	6	6	8
	P62316	Small nuclear ribonucleoprotein Sm D2 OS=Homo sapiens OX=9606 GN=SNRPD2 PE=1 SV=1	SNRPD2	13.518	1.63174e+07	1.63174e+07	0.288136	5	5	5
	P42285	Exosome RNA helicase MTR4 OS=Homo sapiens OX=9606 GN=MTREX PE=1 SV=3	MTREX	117.729	1.62132e+07	1.62132e+07	0.161228	18	18	28
	Q13523	Serine/threonine-protein kinase PRP4 homolog OS=Homo sapiens OX=9606 GN=PRPF4B PE=1 SV=3	PRPF4B	116.916	1.58885e+07	1.58885e+07	0.161867	19	19	23
	O60942	mRNA-capping enzyme OS=Homo sapiens OX=9606 GN=RNGTT PE=1 SV=1	RNGTT	68.513	1.55398e+07	1.55398e+07	0.0301508	2	2	3
	Q9UQ35	Serine/arginine repetitive matrix protein 2 OS=Homo sapiens OX=9606 GN=SRRM2 PE=1 SV=2	SRRM2	299.438	1.51325e+07	1.51325e+07	0.24891	65	65	90
	Q9P2N5	RNA-binding protein 27 OS=Homo sapiens OX=9606 GN=RBM27 PE=1 SV=2	RBM27	118.645	1.48095e+07	1.48095e+07	0.141509	21	21	32
	P60866	40S ribosomal protein S20 OS=Homo sapiens OX=9606 GN=RPS20 PE=1 SV=1	RPS20	13.364	1.45649e+07	1.45649e+07	0.252101	3	3	3
	P35637	RNA-binding protein FUS OS=Homo sapiens OX=9606 GN=FUS PE=1 SV=1	FUS	53.394	1.45158e+07	1.45158e+07	0.0779468	4	3	12
ü	cont_P35908_x000D_; P35908	Keratin, type II cytoskeletal 2 epidermal OS=Homo sapiens GN=KRT2 PE=1 SV=2<|>Keratin, type II cytoskeletal 2 epidermal OS=Homo sapiens OX=9606 GN=KRT2 PE=1 SV=2	KRT2	65.393	1.62588e+07	1.62588e+07	0.336463	20	14	28
	P84090	Enhancer of rudimentary homolog OS=Homo sapiens OX=9606 GN=ERH PE=1 SV=1	ERH	12.251	1.41557e+07	1.41557e+07	0.221154	3	3	7
	Q9BY77	Polymerase delta-interacting protein 3 OS=Homo sapiens OX=9606 GN=POLDIP3 PE=1 SV=2	POLDIP3	46.06	1.39554e+07	1.39554e+07	0.299287	13	13	15
	P43243	Matrin-3 OS=Homo sapiens OX=9606 GN=MATR3 PE=1 SV=2	MATR3	94.565	1.37796e+07	1.37796e+07	0.20425	19	19	30
	Q9NYF8	Bcl-2-associated transcription factor 1 OS=Homo sapiens OX=9606 GN=BCLAF1 PE=1 SV=2	BCLAF1	106.059	1.35863e+07	1.35863e+07	0.227174	24	23	29
	Q6P2Q9	Pre-mRNA-processing-splicing factor 8 OS=Homo sapiens OX=9606 GN=PRPF8 PE=1 SV=2	PRPF8	273.427	1.34705e+07	1.34705e+07	0.142612	36	36	62
	P09382	Galectin-1 OS=Homo sapiens OX=9606 GN=LGALS1 PE=1 SV=2	LGALS1	14.706	1.2665e+07	1.2665e+07	0.133333	3	3	7
	P52907	F-actin-capping protein subunit alpha-1 OS=Homo sapiens OX=9606 GN=CAPZA1 PE=1 SV=3	CAPZA1	32.902	1.25808e+07	1.25808e+07	0.241259	9	4	13
ü	cont_P02768_x000D_; P02768	Serum albumin OS=Homo sapiens GN=ALB PE=1 SV=2<|>Albumin OS=Homo sapiens OX=9606 GN=ALB PE=1 SV=2	ALB	69.321	111387	111387	0.0607553	4	1	4
	Q9BYB4	Guanine nucleotide-binding protein subunit beta-like protein 1 OS=Homo sapiens OX=9606 GN=GNB1L PE=1 SV=2	GNB1L	35.595	1.25166e+07	1.25166e+07	0.131498	3	3	7
	P50453	Serpin B9 OS=Homo sapiens OX=9606 GN=SERPINB9 PE=1 SV=1	SERPINB9	42.376	1.24598e+07	1.24598e+07	0.263298	10	10	12
	P18085	ADP-ribosylation factor 4 OS=Homo sapiens OX=9606 GN=ARF4 PE=1 SV=3	ARF4	20.498	1.23276e+07	1.23276e+07	0.0444444	1	1	1
	P15880	40S ribosomal protein S2 OS=Homo sapiens OX=9606 GN=RPS2 PE=1 SV=2	RPS2	31.305	1.22338e+07	1.22338e+07	0.262799	8	8	11
	Q969S8	Polyamine deacetylase HDAC10 OS=Homo sapiens OX=9606 GN=HDAC10 PE=1 SV=1	HDAC10	71.399	1.21422e+07	1.21422e+07	0.0807175	8	8	16
	P00390	Glutathione reductase, mitochondrial OS=Homo sapiens OX=9606 GN=GSR PE=1 SV=2	GSR	56.221	1.21361e+07	1.21361e+07	0.045977	3	3	4
	P25311	Zinc-alpha-2-glycoprotein OS=Homo sapiens OX=9606 GN=AZGP1 PE=1 SV=2	AZGP1	34.237	1.16581e+07	1.16581e+07	0.057047	2	2	2
	Q86WB0	Zinc finger C3HC-type protein 1 OS=Homo sapiens OX=9606 GN=ZC3HC1 PE=1 SV=1	ZC3HC1	55.226	1.15724e+07	1.15724e+07	0.203187	11	11	15
	Q96DI7	U5 small nuclear ribonucleoprotein 40 kDa protein OS=Homo sapiens OX=9606 GN=SNRNP40 PE=1 SV=1	SNRNP40	39.286	1.13061e+07	1.13061e+07	0.142857	5	5	6
	P04083	Annexin A1 OS=Homo sapiens OX=9606 GN=ANXA1 PE=1 SV=2	ANXA1	38.69	1.1221e+07	1.1221e+07	0.265896	10	10	12
	Q09161	Nuclear cap-binding protein subunit 1 OS=Homo sapiens OX=9606 GN=NCBP1 PE=1 SV=1	NCBP1	91.781	1.11193e+07	1.11193e+07	0.139241	14	14	22
	Q7RTV0	PHD finger-like domain-containing protein 5A OS=Homo sapiens OX=9606 GN=PHF5A PE=1 SV=1	PHF5A	12.397	1.11191e+07	1.11191e+07	0.218182	3	3	4
	O75533	Splicing factor 3B subunit 1 OS=Homo sapiens OX=9606 GN=SF3B1 PE=1 SV=3	SF3B1	145.738	1.11158e+07	1.11158e+07	0.248466	31	31	42
	Q66PJ3	ADP-ribosylation factor-like protein 6-interacting protein 4 OS=Homo sapiens OX=9606 GN=ARL6IP4 PE=1 SV=3	ARL6IP4	26.359	1.08685e+07	1.08685e+07	0.126582	4	4	6
	Q9UBV8	Peflin OS=Homo sapiens OX=9606 GN=PEF1 PE=1 SV=1	PEF1	30.361	1.07564e+07	1.07564e+07	0.0739437	3	3	3
	Q13435	Splicing factor 3B subunit 2 OS=Homo sapiens OX=9606 GN=SF3B2 PE=1 SV=2	SF3B2	100.165	1.06505e+07	1.06505e+07	0.136313	13	13	20
	Q9NW64	Pre-mRNA-splicing factor RBM22 OS=Homo sapiens OX=9606 GN=RBM22 PE=1 SV=1	RBM22	46.865	1.06015e+07	1.06015e+07	0.204762	10	10	10
	O75643	U5 small nuclear ribonucleoprotein 200 kDa helicase OS=Homo sapiens OX=9606 GN=SNRNP200 PE=1 SV=2	SNRNP200	244.353	1.03786e+07	1.03786e+07	0.18118	45	45	67
	Q9GZP4	PITH domain-containing protein 1 OS=Homo sapiens OX=9606 GN=PITHD1 PE=1 SV=1	PITHD1	24.163	1.01946e+07	1.01946e+07	0.236967	5	5	6
	0000001	10His-SUMO-3V5-3C-N-UBM		7.805	1.00436e+07	1.00436e+07	0.133333	1	1	3
	Q15393	Splicing factor 3B subunit 3 OS=Homo sapiens OX=9606 GN=SF3B3 PE=1 SV=4	SF3B3	135.492	9.93003e+06	9.93003e+06	0.11175	14	14	22
	O43583	Density-regulated protein OS=Homo sapiens OX=9606 GN=DENR PE=1 SV=2	DENR	22.078	9.60702e+06	9.60702e+06	0.181818	3	3	4
	O94906	Pre-mRNA-processing factor 6 OS=Homo sapiens OX=9606 GN=PRPF6 PE=1 SV=1	PRPF6	106.858	9.47851e+06	9.47851e+06	0.273114	28	28	40
	Q13243	Serine/arginine-rich splicing factor 5 OS=Homo sapiens OX=9606 GN=SRSF5 PE=1 SV=1	SRSF5	31.245	9.2311e+06	9.2311e+06	0.0772059	3	3	4
	O76021	Ribosomal L1 domain-containing protein 1 OS=Homo sapiens OX=9606 GN=RSL1D1 PE=1 SV=3	RSL1D1	54.939	9.20316e+06	9.20316e+06	0.202041	11	11	12
ü	P10599_x000D_; cont_P10599	Thioredoxin OS=Homo sapiens OX=9606 GN=TXN PE=1 SV=3<|>Thioredoxin OS=Homo sapiens GN=TXN PE=1 SV=3	TXN	11.73	2.56074e+07	2.56074e+07	0.380952	6	6	9
	Q99459	Cell division cycle 5-like protein OS=Homo sapiens OX=9606 GN=CDC5L PE=1 SV=2	CDC5L	92.194	9.19072e+06	9.19072e+06	0.22818	20	20	23
	P08621	U1 small nuclear ribonucleoprotein 70 kDa OS=Homo sapiens OX=9606 GN=SNRNP70 PE=1 SV=2	SNRNP70	51.526	9.14004e+06	9.14004e+06	0.185355	8	8	11
	Q15366	Poly(rC)-binding protein 2 OS=Homo sapiens OX=9606 GN=PCBP2 PE=1 SV=1	PCBP2	38.556	9.032e+06	9.032e+06	0.126027	7	1	12
	P23528	Cofilin-1 OS=Homo sapiens OX=9606 GN=CFL1 PE=1 SV=3	CFL1	18.491	8.99633e+06	8.99633e+06	0.156627	5	5	6
	P05783	Keratin, type I cytoskeletal 18 OS=Homo sapiens OX=9606 GN=KRT18 PE=1 SV=2	KRT18	48.029	8.98688e+06	8.98688e+06	0.265116	13	11	19
	Q9UKM9	RNA-binding protein Raly OS=Homo sapiens OX=9606 GN=RALY PE=1 SV=1	RALY	32.444	8.89629e+06	8.89629e+06	0.130719	5	5	5
	Q9BTE7	DCN1-like protein 5 OS=Homo sapiens OX=9606 GN=DCUN1D5 PE=1 SV=1	DCUN1D5	27.491	8.77796e+06	8.77796e+06	0.0759494	2	2	2
	Q96I24	Far upstream element-binding protein 3 OS=Homo sapiens OX=9606 GN=FUBP3 PE=1 SV=2	FUBP3	61.602	8.75887e+06	8.75887e+06	0.215035	14	9	22
	Q9BZJ0	Crooked neck-like protein 1 OS=Homo sapiens OX=9606 GN=CRNKL1 PE=1 SV=4	CRNKL1	100.389	8.73706e+06	8.73706e+06	0.121462	12	12	15
	Q99661	Kinesin-like protein KIF2C OS=Homo sapiens OX=9606 GN=KIF2C PE=1 SV=2	KIF2C	81.261	8.71213e+06	8.71213e+06	0.164138	11	10	18
	O43660	Pleiotropic regulator 1 OS=Homo sapiens OX=9606 GN=PLRG1 PE=1 SV=1	PLRG1	57.158	8.41877e+06	8.41877e+06	0.249027	12	12	16
	Q92804	TATA-binding protein-associated factor 2N OS=Homo sapiens OX=9606 GN=TAF15 PE=1 SV=1	TAF15	61.793	8.38597e+06	8.38597e+06	0.173986	5	4	10
	P21127	Cyclin-dependent kinase 11B OS=Homo sapiens OX=9606 GN=CDK11B PE=1 SV=4	CDK11B	92.563	8.3173e+06	8.3173e+06	0.196226	18	2	23
	Q14978	Nucleolar and coiled-body phosphoprotein 1 OS=Homo sapiens OX=9606 GN=NOLC1 PE=1 SV=2	NOLC1	73.56	8.23272e+06	8.23272e+06	0.187411	18	18	22
	O00139	Kinesin-like protein KIF2A OS=Homo sapiens OX=9606 GN=KIF2A PE=1 SV=3	KIF2A	79.905	8.23258e+06	8.23258e+06	0.152975	11	10	14
	P22626	Heterogeneous nuclear ribonucleoproteins A2/B1 OS=Homo sapiens OX=9606 GN=HNRNPA2B1 PE=1 SV=2	HNRNPA2B1	37.407	8.10135e+06	8.10135e+06	0.291785	10	9	11
ü	cont_P19013	Keratin, type II cytoskeletal 4 OS=Homo sapiens GN=KRT4 PE=1 SV=4		57.25	62867	62867	0.0580524	4	0	5
	P62993	Growth factor receptor-bound protein 2 OS=Homo sapiens OX=9606 GN=GRB2 PE=1 SV=1	GRB2	25.19	8.0842e+06	8.0842e+06	0.225806	6	6	8
	P15170	Eukaryotic peptide chain release factor GTP-binding subunit ERF3A OS=Homo sapiens OX=9606 GN=GSPT1 PE=1 SV=1	GSPT1	55.72	8.07494e+06	8.07494e+06	0.162325	10	10	10
	P62314	Small nuclear ribonucleoprotein Sm D1 OS=Homo sapiens OX=9606 GN=SNRPD1 PE=1 SV=1	SNRPD1	13.273	8.05227e+06	8.05227e+06	0.092437	1	1	1
	P02545	Prelamin-A/C OS=Homo sapiens OX=9606 GN=LMNA PE=1 SV=1	LMNA	74.095	7.91613e+06	7.91613e+06	0.253012	20	20	25
	Q96DG6	Carboxymethylenebutenolidase homolog OS=Homo sapiens OX=9606 GN=CMBL PE=1 SV=1	CMBL	28.03	7.87583e+06	7.87583e+06	0.2	6	6	6
	Q13573	SNW domain-containing protein 1 OS=Homo sapiens OX=9606 GN=SNW1 PE=1 SV=1	SNW1	61.456	7.86876e+06	7.86876e+06	0.223881	12	12	13
	Q9BUQ8	Probable ATP-dependent RNA helicase DDX23 OS=Homo sapiens OX=9606 GN=DDX23 PE=1 SV=3	DDX23	95.524	7.80774e+06	7.80774e+06	0.207317	20	20	22
	Q13356	RING-type E3 ubiquitin-protein ligase PPIL2 OS=Homo sapiens OX=9606 GN=PPIL2 PE=1 SV=1	PPIL2	58.787	7.6411e+06	7.6411e+06	0.144231	10	10	14
	Q01844	RNA-binding protein EWS OS=Homo sapiens OX=9606 GN=EWSR1 PE=1 SV=1	EWSR1	68.436	7.51827e+06	7.51827e+06	0.0823171	5	5	7
	P24941	Cyclin-dependent kinase 2 OS=Homo sapiens OX=9606 GN=CDK2 PE=1 SV=2	CDK2	33.908	7.44256e+06	7.44256e+06	0.0268456	1	0	1
	Q9HCG8	Pre-mRNA-splicing factor CWC22 homolog OS=Homo sapiens OX=9606 GN=CWC22 PE=1 SV=3	CWC22	105.402	7.39646e+06	7.39646e+06	0.156388	13	13	17
	O43684	Mitotic checkpoint protein BUB3 OS=Homo sapiens OX=9606 GN=BUB3 PE=1 SV=1	BUB3	37.131	7.18106e+06	7.18106e+06	0.17378	7	7	9
	Q9UHQ1	Nuclear prelamin A recognition factor OS=Homo sapiens OX=9606 GN=NARF PE=1 SV=1	NARF	51.124	7.08889e+06	7.08889e+06	0.263158	13	10	19
	Q15428	Splicing factor 3A subunit 2 OS=Homo sapiens OX=9606 GN=SF3A2 PE=1 SV=2	SF3A2	49.224	7.04747e+06	7.04747e+06	0.116379	6	6	7
ü	cont_P02668	Kappa-casein OS=Bos_taurus GN=CSN3 PE=1 SV=1	CSN3	21.256	6.92194e+06	6.92194e+06	0.0578947	1	1	1
	Q9NPH2	Inositol-3-phosphate synthase 1 OS=Homo sapiens OX=9606 GN=ISYNA1 PE=1 SV=1	ISYNA1	61.029	6.96733e+06	6.96733e+06	0.0609319	4	4	6
	Q9NS86	LanC-like protein 2 OS=Homo sapiens OX=9606 GN=LANCL2 PE=1 SV=1	LANCL2	50.821	6.90431e+06	6.90431e+06	0.142222	6	6	12
	P55081	Microfibrillar-associated protein 1 OS=Homo sapiens OX=9606 GN=MFAP1 PE=1 SV=2	MFAP1	51.927	6.89383e+06	6.89383e+06	0.175399	7	7	8
	Q9Y383	Putative RNA-binding protein Luc7-like 2 OS=Homo sapiens OX=9606 GN=LUC7L2 PE=1 SV=2	LUC7L2	46.486	6.84559e+06	6.84559e+06	0.122449	6	4	11
	O75340	Programmed cell death protein 6 OS=Homo sapiens OX=9606 GN=PDCD6 PE=1 SV=1	PDCD6	21.855	6.78969e+06	6.78969e+06	0.230366	5	5	10
	P33316	Deoxyuridine 5'-triphosphate nucleotidohydrolase, mitochondrial OS=Homo sapiens OX=9606 GN=DUT PE=1 SV=4	DUT	26.547	6.7421e+06	6.7421e+06	0.0793651	2	2	3
	P18583	Protein SON OS=Homo sapiens OX=9606 GN=SON PE=1 SV=4	SON	263.664	6.66567e+06	6.66567e+06	0.11418	25	25	34
	Q13123	Protein Red OS=Homo sapiens OX=9606 GN=IK PE=1 SV=3	IK	65.562	6.60523e+06	6.60523e+06	0.204668	10	10	15
	O60832	H/ACA ribonucleoprotein complex subunit DKC1 OS=Homo sapiens OX=9606 GN=DKC1 PE=1 SV=3	DKC1	57.638	6.45045e+06	6.45045e+06	0.163424	9	9	10
	Q53F19	Nuclear cap-binding protein subunit 3 OS=Homo sapiens OX=9606 GN=NCBP3 PE=1 SV=2	NCBP3	70.549	6.34459e+06	6.34459e+06	0.166129	9	9	12
	P29372	DNA-3-methyladenine glycosylase OS=Homo sapiens OX=9606 GN=MPG PE=1 SV=3	MPG	32.848	6.3324e+06	6.3324e+06	0.201342	6	6	11
	P54687	Branched-chain-amino-acid aminotransferase, cytosolic OS=Homo sapiens OX=9606 GN=BCAT1 PE=1 SV=3	BCAT1	42.939	6.32132e+06	6.32132e+06	0.101036	5	5	5
	P05089	Arginase-1 OS=Homo sapiens OX=9606 GN=ARG1 PE=1 SV=2	ARG1	34.713	6.23763e+06	6.23763e+06	0.0248447	1	1	1
	Q13428	Treacle protein OS=Homo sapiens OX=9606 GN=TCOF1 PE=1 SV=3	TCOF1	152.015	6.16822e+06	6.16822e+06	0.155914	23	23	27
ü	Q86YZ3_x000D_; cont_Q86YZ3	Hornerin OS=Homo sapiens OX=9606 GN=HRNR PE=1 SV=2<|>Hornerin OS=Homo sapiens GN=HRNR PE=1 SV=2	HRNR	282.228	175637	175637	0	0	0	0
	P78527	DNA-dependent protein kinase catalytic subunit OS=Homo sapiens OX=9606 GN=PRKDC PE=1 SV=3	PRKDC	468.788	5.98543e+06	5.98543e+06	0.0944767	47	47	60
	P62826	GTP-binding nuclear protein Ran OS=Homo sapiens OX=9606 GN=RAN PE=1 SV=3	RAN	24.408	5.98311e+06	5.98311e+06	0.0925926	3	3	4
	Q96CN7	Isochorismatase domain-containing protein 1 OS=Homo sapiens OX=9606 GN=ISOC1 PE=1 SV=3	ISOC1	32.216	5.96026e+06	5.96026e+06	0.0302013	2	2	2
	Q9NR30	Nucleolar RNA helicase 2 OS=Homo sapiens OX=9606 GN=DDX21 PE=1 SV=5	DDX21	87.29	5.95517e+06	5.95517e+06	0.153257	13	12	16
	Q8IUE6	Histone H2A type 2-B OS=Homo sapiens OX=9606 GN=H2AC21 PE=1 SV=3	H2AC21	13.987	5.94586e+06	5.94586e+06	0.176923	3	1	7
	Q9Y580	RNA-binding protein 7 OS=Homo sapiens OX=9606 GN=RBM7 PE=1 SV=1	RBM7	30.485	5.91935e+06	5.91935e+06	0.229323	7	7	7
	Q8N5C6	S1 RNA-binding domain-containing protein 1 OS=Homo sapiens OX=9606 GN=SRBD1 PE=1 SV=2	SRBD1	111.705	5.88785e+06	5.88785e+06	0.174874	21	21	27
	Q9HCS7	Pre-mRNA-splicing factor SYF1 OS=Homo sapiens OX=9606 GN=XAB2 PE=1 SV=2	XAB2	99.946	5.87728e+06	5.87728e+06	0.139181	14	14	15
	P35237	Serpin B6 OS=Homo sapiens OX=9606 GN=SERPINB6 PE=1 SV=3	SERPINB6	42.594	5.81907e+06	5.81907e+06	0.0984043	4	4	6
	O43390	Heterogeneous nuclear ribonucleoprotein R OS=Homo sapiens OX=9606 GN=HNRNPR PE=1 SV=1	HNRNPR	70.899	5.77948e+06	5.77948e+06	0.156398	10	6	13
	Q6NZY4	Zinc finger CCHC domain-containing protein 8 OS=Homo sapiens OX=9606 GN=ZCCHC8 PE=1 SV=2	ZCCHC8	78.529	5.7549e+06	5.7549e+06	0.107496	9	9	15
	Q15459	Splicing factor 3A subunit 1 OS=Homo sapiens OX=9606 GN=SF3A1 PE=1 SV=1	SF3A1	88.831	5.69754e+06	5.69754e+06	0.226986	17	17	19
ü	P13645_x000D_; cont_P13645	Keratin, type I cytoskeletal 10 OS=Homo sapiens OX=9606 GN=KRT10 PE=1 SV=6<|>Keratin, type I cytoskeletal 10 OS=Homo sapiens GN=KRT10 PE=1 SV=6	KRT10	58.792	1.04742e+08	1.04742e+08	0.25	23	15	43
	Q12874	Splicing factor 3A subunit 3 OS=Homo sapiens OX=9606 GN=SF3A3 PE=1 SV=1	SF3A3	58.812	5.65748e+06	5.65748e+06	0.125749	6	6	9
	P30041	Peroxiredoxin-6 OS=Homo sapiens OX=9606 GN=PRDX6 PE=1 SV=3	PRDX6	25.019	5.57404e+06	5.57404e+06	0.21875	5	5	7
	Q9UIA9	Exportin-7 OS=Homo sapiens OX=9606 GN=XPO7 PE=1 SV=3	XPO7	123.828	5.415e+06	5.415e+06	0.050598	6	6	6
	P09874	Poly [ADP-ribose] polymerase 1 OS=Homo sapiens OX=9606 GN=PARP1 PE=1 SV=4	PARP1	113.012	5.38535e+06	5.38535e+06	0.147929	15	15	17
	Q96HS1	Serine/threonine-protein phosphatase PGAM5, mitochondrial OS=Homo sapiens OX=9606 GN=PGAM5 PE=1 SV=2	PGAM5	31.985	5.05851e+06	5.05851e+06	0.211073	6	6	7
	P49589	Cysteine--tRNA ligase, cytoplasmic OS=Homo sapiens OX=9606 GN=CARS1 PE=1 SV=3	CARS1	85.419	5.0382e+06	5.0382e+06	0.168449	14	13	18
	Q9Y388	RNA-binding motif protein, X-linked 2 OS=Homo sapiens OX=9606 GN=RBMX2 PE=1 SV=2	RBMX2	37.313	5.02837e+06	5.02837e+06	0.0962733	3	3	4
	Q9Y3C6	Peptidyl-prolyl cis-trans isomerase-like 1 OS=Homo sapiens OX=9606 GN=PPIL1 PE=1 SV=1	PPIL1	18.225	5.02766e+06	5.02766e+06	0.126506	2	2	2
	P35659	Protein DEK OS=Homo sapiens OX=9606 GN=DEK PE=1 SV=1	DEK	42.648	5.02624e+06	5.02624e+06	0.064	5	5	8
	Q14103	Heterogeneous nuclear ribonucleoprotein D0 OS=Homo sapiens OX=9606 GN=HNRNPD PE=1 SV=1	HNRNPD	38.41	4.95601e+06	4.95601e+06	0.157746	6	6	6
	000000a	10His-SUMO-3V5-3C shared region		13.675	4.95192e+06	4.95192e+06	0.243697	3	3	3
	P25490	Transcriptional repressor protein YY1 OS=Homo sapiens OX=9606 GN=YY1 PE=1 SV=2	YY1	44.685	4.86366e+06	4.86366e+06	0.178744	8	8	8
	Q9NPE3	H/ACA ribonucleoprotein complex subunit 3 OS=Homo sapiens OX=9606 GN=NOP10 PE=1 SV=1	NOP10	7.701	4.74074e+06	4.74074e+06	0.140625	1	1	1
	Q96T37	RNA-binding protein 15 OS=Homo sapiens OX=9606 GN=RBM15 PE=1 SV=2	RBM15	107.124	4.73894e+06	4.73894e+06	0.118731	13	12	15
	Q14151	Scaffold attachment factor B2 OS=Homo sapiens OX=9606 GN=SAFB2 PE=1 SV=1	SAFB2	107.408	4.69163e+06	4.69163e+06	0.172088	18	14	20
	Q9HD42	Charged multivesicular body protein 1a OS=Homo sapiens OX=9606 GN=CHMP1A PE=1 SV=1	CHMP1A	21.689	4.63344e+06	4.63344e+06	0.204082	5	5	6
ü	P13647_x000D_; cont_P13647	Keratin, type II cytoskeletal 5 OS=Homo sapiens OX=9606 GN=KRT5 PE=1 SV=3<|>Keratin, type II cytoskeletal 5 OS=Homo sapiens GN=KRT5 PE=1 SV=3	KRT5	62.34	6.98207e+06	6.98207e+06	0.216949	19	9	26
	O95758	Polypyrimidine tract-binding protein 3 OS=Homo sapiens OX=9606 GN=PTBP3 PE=1 SV=2	PTBP3	59.652	4.58286e+06	4.58286e+06	0.0688406	6	3	11
	P49327	Fatty acid synthase OS=Homo sapiens OX=9606 GN=FASN PE=1 SV=3	FASN	273.254	4.53952e+06	4.53952e+06	0.108323	27	27	34
	Q9NY12	H/ACA ribonucleoprotein complex subunit 1 OS=Homo sapiens OX=9606 GN=GAR1 PE=1 SV=1	GAR1	22.334	4.52476e+06	4.52476e+06	0.115207	3	3	4
	Q9C0F1	Centrosomal protein of 44 kDa OS=Homo sapiens OX=9606 GN=CEP44 PE=1 SV=2	CEP44	44.111	4.51137e+06	4.51137e+06	0.0820513	4	4	5
	Q9ULR0	Pre-mRNA-splicing factor ISY1 homolog OS=Homo sapiens OX=9606 GN=ISY1 PE=1 SV=3	ISY1	32.972	4.45631e+06	4.45631e+06	0.0947368	3	3	3
	P04406	Glyceraldehyde-3-phosphate dehydrogenase OS=Homo sapiens OX=9606 GN=GAPDH PE=1 SV=3	GAPDH	36.03	4.45195e+06	4.45195e+06	0.0686567	3	3	3
	Q8NAV1	Pre-mRNA-splicing factor 38A OS=Homo sapiens OX=9606 GN=PRPF38A PE=1 SV=1	PRPF38A	37.453	4.44261e+06	4.44261e+06	0.0641026	2	2	3
	Q9HC38	Glyoxalase domain-containing protein 4 OS=Homo sapiens OX=9606 GN=GLOD4 PE=1 SV=1	GLOD4	34.771	4.43696e+06	4.43696e+06	0.124601	5	5	7
	Q96BW5	Phosphotriesterase-related protein OS=Homo sapiens OX=9606 GN=PTER PE=1 SV=1	PTER	38.993	4.42843e+06	4.42843e+06	0.126074	5	5	5
ü	Q5D862_x000D_; cont_Q5D862	Filaggrin-2 OS=Homo sapiens OX=9606 GN=FLG2 PE=1 SV=1<|>Filaggrin-2 OS=Homo sapiens GN=FLG2 PE=1 SV=1	FLG2	247.928	23703	23703	0	0	0	0
	P22102	Trifunctional purine biosynthetic protein adenosine-3 OS=Homo sapiens OX=9606 GN=GART PE=1 SV=1	GART	107.699	4.40471e+06	4.40471e+06	0.0990099	13	13	16
	P61077	Ubiquitin-conjugating enzyme E2 D3 OS=Homo sapiens OX=9606 GN=UBE2D3 PE=1 SV=1	UBE2D3	16.676	4.39903e+06	4.39903e+06	0.0748299	1	0	2
	Q96I25	Splicing factor 45 OS=Homo sapiens OX=9606 GN=RBM17 PE=1 SV=1	RBM17	44.934	4.36166e+06	4.36166e+06	0.0997506	5	5	7
	Q8N684	Cleavage and polyadenylation specificity factor subunit 7 OS=Homo sapiens OX=9606 GN=CPSF7 PE=1 SV=1	CPSF7	52.018	4.3078e+06	4.3078e+06	0.106157	4	4	5
	P62269	40S ribosomal protein S18 OS=Homo sapiens OX=9606 GN=RPS18 PE=1 SV=3	RPS18	17.708	4.23698e+06	4.23698e+06	0.210526	4	4	5
	Q86U42	Polyadenylate-binding protein 2 OS=Homo sapiens OX=9606 GN=PABPN1 PE=1 SV=3	PABPN1	32.729	4.20523e+06	4.20523e+06	0.101307	5	5	6
	Q9BRX2	Protein pelota homolog OS=Homo sapiens OX=9606 GN=PELO PE=1 SV=2	PELO	43.332	4.1623e+06	4.1623e+06	0.228571	8	8	10
ü	cont_P02769	Serum albumin OS=Bos_taurus GN=ALB PE=1 SV=4	ALB	69.248	1.54062e+06	1.54062e+06	0.0609555	4	1	4
	P05109	Protein S100-A8 OS=Homo sapiens OX=9606 GN=S100A8 PE=1 SV=1	S100A8	10.828	4.08056e+06	4.08056e+06	0.193548	2	2	2
	P61247	40S ribosomal protein S3a OS=Homo sapiens OX=9606 GN=RPS3A PE=1 SV=2	RPS3A	29.926	4.02759e+06	4.02759e+06	0.219697	6	6	8
	P63241	Eukaryotic translation initiation factor 5A-1 OS=Homo sapiens OX=9606 GN=EIF5A PE=1 SV=2	EIF5A	16.821	3.92303e+06	3.92303e+06	0.149351	4	4	6
	Q8WXF1	Paraspeckle component 1 OS=Homo sapiens OX=9606 GN=PSPC1 PE=1 SV=1	PSPC1	58.706	3.92264e+06	3.92264e+06	0.246654	12	10	12
	Q99873	Protein arginine N-methyltransferase 1 OS=Homo sapiens OX=9606 GN=PRMT1 PE=1 SV=3	PRMT1	42.434	3.86226e+06	3.86226e+06	0.207547	6	6	8
	P06493	Cyclin-dependent kinase 1 OS=Homo sapiens OX=9606 GN=CDK1 PE=1 SV=3	CDK1	34.074	3.85858e+06	3.85858e+06	0.111111	4	3	4
	Q9ULC4	Malignant T-cell-amplified sequence 1 OS=Homo sapiens OX=9606 GN=MCTS1 PE=1 SV=1	MCTS1	20.542	3.84131e+06	3.84131e+06	0.110497	2	2	4
	P47755	F-actin-capping protein subunit alpha-2 OS=Homo sapiens OX=9606 GN=CAPZA2 PE=1 SV=3	CAPZA2	32.929	3.78935e+06	3.78935e+06	0.181818	7	2	9
	Q9BRF8	Serine/threonine-protein phosphatase CPPED1 OS=Homo sapiens OX=9606 GN=CPPED1 PE=1 SV=3	CPPED1	35.526	3.78827e+06	3.78827e+06	0.0573248	2	2	3
	Q9BWF3	RNA-binding protein 4 OS=Homo sapiens OX=9606 GN=RBM4 PE=1 SV=1	RBM4	40.289	3.78231e+06	3.78231e+06	0.241758	9	1	10
	Q9UJV9	Probable ATP-dependent RNA helicase DDX41 OS=Homo sapiens OX=9606 GN=DDX41 PE=1 SV=2	DDX41	69.793	3.76313e+06	3.76313e+06	0.135048	9	9	13
	O60306	RNA helicase aquarius OS=Homo sapiens OX=9606 GN=AQR PE=1 SV=4	AQR	171.186	3.71677e+06	3.71677e+06	0.0875421	13	12	14
	O95372	Acyl-protein thioesterase 2 OS=Homo sapiens OX=9606 GN=LYPLA2 PE=1 SV=1	LYPLA2	24.721	3.70655e+06	3.70655e+06	0.0909091	3	3	3
	P37108	Signal recognition particle 14 kDa protein OS=Homo sapiens OX=9606 GN=SRP14 PE=1 SV=2	SRP14	14.561	3.70164e+06	3.70164e+06	0.0661765	2	2	3
	P51858	Hepatoma-derived growth factor OS=Homo sapiens OX=9606 GN=HDGF PE=1 SV=1	HDGF	26.772	3.63353e+06	3.63353e+06	0.120833	3	3	8
	Q8WWY3	U4/U6 small nuclear ribonucleoprotein Prp31 OS=Homo sapiens OX=9606 GN=PRPF31 PE=1 SV=2	PRPF31	55.421	3.6284e+06	3.6284e+06	0.116232	5	5	5
	Q13242	Serine/arginine-rich splicing factor 9 OS=Homo sapiens OX=9606 GN=SRSF9 PE=1 SV=1	SRSF9	25.526	3.61211e+06	3.61211e+06	0.180995	5	4	7
ü	cont_P35527_x000D_; P35527	Keratin, type I cytoskeletal 9 OS=Homo sapiens GN=KRT9 PE=1 SV=3<|>Keratin, type I cytoskeletal 9 OS=Homo sapiens OX=9606 GN=KRT9 PE=1 SV=3	KRT9	62.027	2.99241e+07	2.99241e+07	0.227929	17	16	29
	Q9BY42	Replication termination factor 2 OS=Homo sapiens OX=9606 GN=RTF2 PE=1 SV=3	RTF2	33.865	3.517e+06	3.517e+06	0.169935	4	4	4
	Q8N9M1	Uncharacterized protein C19orf47 OS=Homo sapiens OX=9606 GN=C19orf47 PE=1 SV=1	C19orf47	44.718	3.46939e+06	3.46939e+06	0.123223	6	6	6
	P62304	Small nuclear ribonucleoprotein E OS=Homo sapiens OX=9606 GN=SNRPE PE=1 SV=1	SNRPE	10.797	3.43377e+06	3.43377e+06	0.119565	1	1	2
	Q9UK41	Vacuolar protein sorting-associated protein 28 homolog OS=Homo sapiens OX=9606 GN=VPS28 PE=1 SV=1	VPS28	25.409	3.40859e+06	3.40859e+06	0.158371	4	4	4
	Q14331	Protein FRG1 OS=Homo sapiens OX=9606 GN=FRG1 PE=1 SV=1	FRG1	29.154	3.40824e+06	3.40824e+06	0.0736434	2	2	3
	Q96IZ7	Serine/Arginine-related protein 53 OS=Homo sapiens OX=9606 GN=RSRC1 PE=1 SV=1	RSRC1	38.654	3.39088e+06	3.39088e+06	0.113772	4	4	5
	P62244	40S ribosomal protein S15a OS=Homo sapiens OX=9606 GN=RPS15A PE=1 SV=2	RPS15A	14.83	3.3537e+06	3.3537e+06	0.184615	3	3	4
	Q15637	Splicing factor 1 OS=Homo sapiens OX=9606 GN=SF1 PE=1 SV=4	SF1	68.286	3.33067e+06	3.33067e+06	0.084507	6	6	7
	P30291	Wee1-like protein kinase OS=Homo sapiens OX=9606 GN=WEE1 PE=1 SV=2	WEE1	71.553	3.308e+06	3.308e+06	0.0433437	3	3	3
	O75663	TIP41-like protein OS=Homo sapiens OX=9606 GN=TIPRL PE=1 SV=2	TIPRL	31.424	3.2662e+06	3.2662e+06	0.110294	3	3	4
	P08579	U2 small nuclear ribonucleoprotein B'' OS=Homo sapiens OX=9606 GN=SNRPB2 PE=1 SV=1	SNRPB2	25.47	3.24623e+06	3.24623e+06	0.16	4	2	4
	O60870	DNA/RNA-binding protein KIN17 OS=Homo sapiens OX=9606 GN=KIN PE=1 SV=2	KIN	45.345	3.24509e+06	3.24509e+06	0.0737913	4	4	4
	O43175	D-3-phosphoglycerate dehydrogenase OS=Homo sapiens OX=9606 GN=PHGDH PE=1 SV=4	PHGDH	56.614	3.24424e+06	3.24424e+06	0.101313	5	5	6
	Q8WUM4	Programmed cell death 6-interacting protein OS=Homo sapiens OX=9606 GN=PDCD6IP PE=1 SV=1	PDCD6IP	95.963	3.21808e+06	3.21808e+06	0.132488	13	13	14
	Q9NR56	Muscleblind-like protein 1 OS=Homo sapiens OX=9606 GN=MBNL1 PE=1 SV=2	MBNL1	41.79	3.19736e+06	3.19736e+06	0.0670103	4	4	4
	Q9UBB9	Tuftelin-interacting protein 11 OS=Homo sapiens OX=9606 GN=TFIP11 PE=1 SV=1	TFIP11	96.758	3.19571e+06	3.19571e+06	0.112306	10	10	11
	P55265	Double-stranded RNA-specific adenosine deaminase OS=Homo sapiens OX=9606 GN=ADAR PE=1 SV=4	ADAR	135.981	3.18592e+06	3.18592e+06	0.106036	16	16	16
	Q96KR1	Zinc finger RNA-binding protein OS=Homo sapiens OX=9606 GN=ZFR PE=1 SV=2	ZFR	116.939	3.18519e+06	3.18519e+06	0.0996276	11	11	12
	Q9Y2A7	Nck-associated protein 1 OS=Homo sapiens OX=9606 GN=NCKAP1 PE=1 SV=1	NCKAP1	128.707	3.17391e+06	3.17391e+06	0.0239362	3	3	3
	P13639	Elongation factor 2 OS=Homo sapiens OX=9606 GN=EEF2 PE=1 SV=4	EEF2	95.277	3.17069e+06	3.17069e+06	0.0885781	8	7	11
	Q13547	Histone deacetylase 1 OS=Homo sapiens OX=9606 GN=HDAC1 PE=1 SV=1	HDAC1	55.068	3.15788e+06	3.15788e+06	0.141079	5	3	6
	Q6P6C2	RNA demethylase ALKBH5 OS=Homo sapiens OX=9606 GN=ALKBH5 PE=1 SV=2	ALKBH5	44.229	3.14797e+06	3.14797e+06	0.149746	6	6	6
	Q14247	Src substrate cortactin OS=Homo sapiens OX=9606 GN=CTTN PE=1 SV=2	CTTN	61.549	3.13335e+06	3.13335e+06	0.0963636	6	6	7
	P25786	Proteasome subunit alpha type-1 OS=Homo sapiens OX=9606 GN=PSMA1 PE=1 SV=1	PSMA1	29.537	3.13131e+06	3.13131e+06	0.106464	3	3	3
	O43809	Cleavage and polyadenylation specificity factor subunit 5 OS=Homo sapiens OX=9606 GN=NUDT21 PE=1 SV=1	NUDT21	26.211	3.077e+06	3.077e+06	0.061674	2	2	2
	Q9Y5B6	PAX3- and PAX7-binding protein 1 OS=Homo sapiens OX=9606 GN=PAXBP1 PE=1 SV=2	PAXBP1	104.739	3.02267e+06	3.02267e+06	0.12868	13	13	14
	O43813	Glutathione S-transferase LANCL1 OS=Homo sapiens OX=9606 GN=LANCL1 PE=1 SV=1	LANCL1	45.254	3.01426e+06	3.01426e+06	0.0927318	4	4	4
	P62249	40S ribosomal protein S16 OS=Homo sapiens OX=9606 GN=RPS16 PE=1 SV=2	RPS16	16.435	3.00151e+06	3.00151e+06	0.184932	3	3	3
	Q6FI81	Anamorsin OS=Homo sapiens OX=9606 GN=CIAPIN1 PE=1 SV=2	CIAPIN1	33.561	2.99809e+06	2.99809e+06	0.157051	4	4	6
	P31947	14-3-3 protein sigma OS=Homo sapiens OX=9606 GN=SFN PE=1 SV=1	SFN	27.757	2.99166e+06	2.99166e+06	0.0604839	2	1	4
	P26368	Splicing factor U2AF 65 kDa subunit OS=Homo sapiens OX=9606 GN=U2AF2 PE=1 SV=4	U2AF2	53.467	2.97903e+06	2.97903e+06	0.0947368	6	6	8
	Q15007	Pre-mRNA-splicing regulator WTAP OS=Homo sapiens OX=9606 GN=WTAP PE=1 SV=2	WTAP	44.217	2.97799e+06	2.97799e+06	0.111111	5	5	5
	Q9P2I0	Cleavage and polyadenylation specificity factor subunit 2 OS=Homo sapiens OX=9606 GN=CPSF2 PE=1 SV=2	CPSF2	88.431	2.95537e+06	2.95537e+06	0.104859	8	8	9
	P41240	Tyrosine-protein kinase CSK OS=Homo sapiens OX=9606 GN=CSK PE=1 SV=1	CSK	50.672	2.95371e+06	2.95371e+06	0.142222	7	7	8
	O60508	Pre-mRNA-processing factor 17 OS=Homo sapiens OX=9606 GN=CDC40 PE=1 SV=1	CDC40	65.479	2.92343e+06	2.92343e+06	0.143351	8	8	9
	Q9H8G2	Caspase activity and apoptosis inhibitor 1 OS=Homo sapiens OX=9606 GN=CAAP1 PE=1 SV=2	CAAP1	38.344	2.89004e+06	2.89004e+06	0.0221607	1	1	1
	Q2TAY7	WD40 repeat-containing protein SMU1 OS=Homo sapiens OX=9606 GN=SMU1 PE=1 SV=2	SMU1	57.507	2.877e+06	2.877e+06	0.0467836	3	3	4
	Q13643	Four and a half LIM domains protein 3 OS=Homo sapiens OX=9606 GN=FHL3 PE=1 SV=4	FHL3	31.171	2.82701e+06	2.82701e+06	0.117857	4	4	6
	O43823	A-kinase anchor protein 8 OS=Homo sapiens OX=9606 GN=AKAP8 PE=1 SV=1	AKAP8	76.061	2.80139e+06	2.80139e+06	0.0982659	6	6	7
	O15042	U2 snRNP-associated SURP motif-containing protein OS=Homo sapiens OX=9606 GN=U2SURP PE=1 SV=2	U2SURP	118.219	2.77488e+06	2.77488e+06	0.0952381	13	13	13
	Q8WVV9	Heterogeneous nuclear ribonucleoprotein L-like OS=Homo sapiens OX=9606 GN=HNRNPLL PE=1 SV=1	HNRNPLL	60.045	2.76712e+06	2.76712e+06	0.130996	6	6	6
	Q9Y446	Plakophilin-3 OS=Homo sapiens OX=9606 GN=PKP3 PE=1 SV=1	PKP3	87.029	2.74489e+06	2.74489e+06	0.105395	9	9	10
	Q8WW33	Gametocyte-specific factor 1 OS=Homo sapiens OX=9606 GN=GTSF1 PE=1 SV=2	GTSF1	19.254	2.74358e+06	2.74358e+06	0.221557	5	5	6
	P55795	Heterogeneous nuclear ribonucleoprotein H2 OS=Homo sapiens OX=9606 GN=HNRNPH2 PE=1 SV=1	HNRNPH2	49.232	2.73773e+06	2.73773e+06	0.200445	11	2	26
ü	P00780	Subtilisin Carlsberg OS=Bacillus licheniformis OX=1402 GN=subC PE=1 SV=2	subC	38.843	3.27077e+06	3.27077e+06	0	0	0	0
	Q9H7E9	UPF0488 protein C8orf33 OS=Homo sapiens OX=9606 GN=C8orf33 PE=1 SV=1	C8orf33	24.977	2.72117e+06	2.72117e+06	0.0742358	2	2	2
	P08651	Nuclear factor 1 C-type OS=Homo sapiens OX=9606 GN=NFIC PE=1 SV=2	NFIC	55.64	2.70445e+06	2.70445e+06	0.0846457	3	3	4
	Q12906	Interleukin enhancer-binding factor 3 OS=Homo sapiens OX=9606 GN=ILF3 PE=1 SV=3	ILF3	95.279	2.68972e+06	2.68972e+06	0.136465	11	10	15
	P37802	Transgelin-2 OS=Homo sapiens OX=9606 GN=TAGLN2 PE=1 SV=3	TAGLN2	22.377	2.6712e+06	2.6712e+06	0.105528	2	2	2
	Q9P016	Thymocyte nuclear protein 1 OS=Homo sapiens OX=9606 GN=THYN1 PE=1 SV=1	THYN1	25.681	2.66316e+06	2.66316e+06	0.168889	4	4	6
	P25398	40S ribosomal protein S12 OS=Homo sapiens OX=9606 GN=RPS12 PE=1 SV=3	RPS12	14.505	2.663e+06	2.663e+06	0.136364	2	2	3
	Q96JB3	Hypermethylated in cancer 2 protein OS=Homo sapiens OX=9606 GN=HIC2 PE=1 SV=2	HIC2	66.114	2.65096e+06	2.65096e+06	0.0325203	2	2	2
	O94903	Pyridoxal phosphate homeostasis protein OS=Homo sapiens OX=9606 GN=PLPBP PE=1 SV=1	PLPBP	30.325	2.62917e+06	2.62917e+06	0.101818	3	3	4
	Q09028	Histone-binding protein RBBP4 OS=Homo sapiens OX=9606 GN=RBBP4 PE=1 SV=3	RBBP4	47.626	2.62573e+06	2.62573e+06	0.0705882	3	3	4
	O95336	6-phosphogluconolactonase OS=Homo sapiens OX=9606 GN=PGLS PE=1 SV=2	PGLS	27.53	2.60253e+06	2.60253e+06	0.0891473	2	2	2
	Q9ULW0	Targeting protein for Xklp2 OS=Homo sapiens OX=9606 GN=TPX2 PE=1 SV=2	TPX2	85.6	2.59622e+06	2.59622e+06	0.121821	10	10	11
	Q6UN15	Pre-mRNA 3'-end-processing factor FIP1 OS=Homo sapiens OX=9606 GN=FIP1L1 PE=1 SV=1	FIP1L1	66.487	2.58672e+06	2.58672e+06	0.0538721	4	4	5
	Q6PJ69	E3 ubiquitin-protein ligase TRIM65 OS=Homo sapiens OX=9606 GN=TRIM65 PE=1 SV=3	TRIM65	57.317	2.57586e+06	2.57586e+06	0.040619	2	2	2
	Q9Y4X0	Nuclear protein AMMECR1 OS=Homo sapiens OX=9606 GN=AMMECR1 PE=1 SV=1	AMMECR1	35.44	2.57463e+06	2.57463e+06	0.0810811	4	4	5
ü	P04264_x000D_; cont_P04264	Keratin, type II cytoskeletal 1 OS=Homo sapiens OX=9606 GN=KRT1 PE=1 SV=6<|>Keratin, type II cytoskeletal 1 OS=Homo sapiens GN=KRT1 PE=1 SV=6	KRT1	65.999	9.00627e+07	9.00627e+07	0.276398	32	24	55
	P62701	40S ribosomal protein S4, X isoform OS=Homo sapiens OX=9606 GN=RPS4X PE=1 SV=2	RPS4X	29.579	2.57058e+06	2.57058e+06	0.0836502	3	3	3
	P48507	Glutamate--cysteine ligase regulatory subunit OS=Homo sapiens OX=9606 GN=GCLM PE=1 SV=1	GCLM	30.708	2.55926e+06	2.55926e+06	0.0510949	2	2	3
	Q9ULV4	Coronin-1C OS=Homo sapiens OX=9606 GN=CORO1C PE=1 SV=1	CORO1C	53.215	2.53434e+06	2.53434e+06	0.128692	7	7	7
	Q13469	Nuclear factor of activated T-cells, cytoplasmic 2 OS=Homo sapiens OX=9606 GN=NFATC2 PE=1 SV=2	NFATC2	100.083	2.52228e+06	2.52228e+06	0.0908108	10	8	11
	Q00839	Heterogeneous nuclear ribonucleoprotein U OS=Homo sapiens OX=9606 GN=HNRNPU PE=1 SV=6	HNRNPU	90.528	2.51248e+06	2.51248e+06	0.089697	10	10	11
	P08865	40S ribosomal protein SA OS=Homo sapiens OX=9606 GN=RPSA PE=1 SV=4	RPSA	32.833	2.50278e+06	2.50278e+06	0.0271186	1	1	2
	Q12905	Interleukin enhancer-binding factor 2 OS=Homo sapiens OX=9606 GN=ILF2 PE=1 SV=2	ILF2	43.035	2.48762e+06	2.48762e+06	0.0512821	2	2	4
	Q96GM8	Target of EGR1 protein 1 OS=Homo sapiens OX=9606 GN=TOE1 PE=1 SV=1	TOE1	56.512	2.46509e+06	2.46509e+06	0.0921569	4	4	6
	P63208	S-phase kinase-associated protein 1 OS=Homo sapiens OX=9606 GN=SKP1 PE=1 SV=2	SKP1	18.646	2.46469e+06	2.46469e+06	0.171779	3	3	5
	P62851	40S ribosomal protein S25 OS=Homo sapiens OX=9606 GN=RPS25 PE=1 SV=1	RPS25	13.734	2.43336e+06	2.43336e+06	0.12	2	2	3
	Q9NSI8	SAM domain-containing protein SAMSN-1 OS=Homo sapiens OX=9606 GN=SAMSN1 PE=1 SV=1	SAMSN1	41.682	2.42625e+06	2.42625e+06	0.134048	4	4	7
	Q99816	Tumor susceptibility gene 101 protein OS=Homo sapiens OX=9606 GN=TSG101 PE=1 SV=2	TSG101	43.916	2.40268e+06	2.40268e+06	0.0641026	3	3	4
	P14868	Aspartate--tRNA ligase, cytoplasmic OS=Homo sapiens OX=9606 GN=DARS1 PE=1 SV=2	DARS1	57.1	2.39652e+06	2.39652e+06	0.189621	9	9	14
	Q9BZZ5	Apoptosis inhibitor 5 OS=Homo sapiens OX=9606 GN=API5 PE=1 SV=3	API5	58.968	2.39206e+06	2.39206e+06	0.0858779	5	5	6
	O00534	von Willebrand factor A domain-containing protein 5A OS=Homo sapiens OX=9606 GN=VWA5A PE=1 SV=2	VWA5A	86.434	2.36349e+06	2.36349e+06	0.124682	9	9	11
	Q9ULX6	A-kinase anchor protein 8-like OS=Homo sapiens OX=9606 GN=AKAP8L PE=1 SV=4	AKAP8L	71.595	2.31885e+06	2.31885e+06	0.0356037	3	3	3
	Q9P013	Spliceosome-associated protein CWC15 homolog OS=Homo sapiens OX=9606 GN=CWC15 PE=1 SV=2	CWC15	26.608	2.31252e+06	2.31252e+06	0.126638	3	3	3
	Q9HAV4	Exportin-5 OS=Homo sapiens OX=9606 GN=XPO5 PE=1 SV=1	XPO5	136.222	2.29838e+06	2.29838e+06	0.0730897	10	10	11
	P23396	40S ribosomal protein S3 OS=Homo sapiens OX=9606 GN=RPS3 PE=1 SV=2	RPS3	26.671	2.28921e+06	2.28921e+06	0.222222	6	6	6
	Q10570	Cleavage and polyadenylation specificity factor subunit 1 OS=Homo sapiens OX=9606 GN=CPSF1 PE=1 SV=2	CPSF1	160.782	2.28598e+06	2.28598e+06	0.0990991	14	14	16
	P51692	Signal transducer and activator of transcription 5B OS=Homo sapiens OX=9606 GN=STAT5B PE=1 SV=2	STAT5B	89.81	2.25423e+06	2.25423e+06	0.113088	9	1	9
	Q9Y265	RuvB-like 1 OS=Homo sapiens OX=9606 GN=RUVBL1 PE=1 SV=1	RUVBL1	50.196	2.21861e+06	2.21861e+06	0.0635965	3	3	4
	O60293	Zinc finger C3H1 domain-containing protein OS=Homo sapiens OX=9606 GN=ZFC3H1 PE=1 SV=3	ZFC3H1	226.214	2.20825e+06	2.20825e+06	0.0824535	17	17	21
	P41223	Protein BUD31 homolog OS=Homo sapiens OX=9606 GN=BUD31 PE=1 SV=2	BUD31	16.989	2.20472e+06	2.20472e+06	0.138889	3	3	5
	O60547	GDP-mannose 4,6 dehydratase OS=Homo sapiens OX=9606 GN=GMDS PE=1 SV=1	GMDS	41.923	2.17949e+06	2.17949e+06	0.110215	5	5	6
	Q5BKZ1	DBIRD complex subunit ZNF326 OS=Homo sapiens OX=9606 GN=ZNF326 PE=1 SV=2	ZNF326	65.613	2.16916e+06	2.16916e+06	0.106529	7	7	7
	Q9Y6A4	Cilia- and flagella-associated protein 20 OS=Homo sapiens OX=9606 GN=CFAP20 PE=1 SV=1	CFAP20	22.76	2.16634e+06	2.16634e+06	0.103627	2	2	2
	P67936	Tropomyosin alpha-4 chain OS=Homo sapiens OX=9606 GN=TPM4 PE=1 SV=3	TPM4	28.504	2.14213e+06	2.14213e+06	0.100806	4	4	4
	Q9H0A0	RNA cytidine acetyltransferase OS=Homo sapiens OX=9606 GN=NAT10 PE=1 SV=2	NAT10	115.657	2.14119e+06	2.14119e+06	0.057561	7	7	9
	Q9UH17	DNA dC->dU-editing enzyme APOBEC-3B OS=Homo sapiens OX=9606 GN=APOBEC3B PE=1 SV=1	APOBEC3B	45.894	2.12738e+06	2.12738e+06	0.0863874	4	4	5
	P22087	rRNA 2'-O-methyltransferase fibrillarin OS=Homo sapiens OX=9606 GN=FBL PE=1 SV=2	FBL	33.763	2.12678e+06	2.12678e+06	0.140187	4	4	4
	Q06323	Proteasome activator complex subunit 1 OS=Homo sapiens OX=9606 GN=PSME1 PE=1 SV=1	PSME1	28.705	2.11376e+06	2.11376e+06	0	0	0	0
	P23526	Adenosylhomocysteinase OS=Homo sapiens OX=9606 GN=AHCY PE=1 SV=4	AHCY	47.685	2.09073e+06	2.09073e+06	0.138889	6	6	8
	P00492	Hypoxanthine-guanine phosphoribosyltransferase OS=Homo sapiens OX=9606 GN=HPRT1 PE=1 SV=2	HPRT1	24.564	2.03399e+06	2.03399e+06	0.0458716	1	1	4
	Q9NR19	Acetyl-coenzyme A synthetase, cytoplasmic OS=Homo sapiens OX=9606 GN=ACSS2 PE=1 SV=1	ACSS2	78.529	2.02515e+06	2.02515e+06	0.0342368	3	3	3
	Q8TAD8	Smad nuclear-interacting protein 1 OS=Homo sapiens OX=9606 GN=SNIP1 PE=1 SV=1	SNIP1	45.75	2.01485e+06	2.01485e+06	0.0808081	3	3	3
	Q1KMD3	Heterogeneous nuclear ribonucleoprotein U-like protein 2 OS=Homo sapiens OX=9606 GN=HNRNPUL2 PE=1 SV=1	HNRNPUL2	85.052	1.98843e+06	1.98843e+06	0.0883534	7	7	9
	P04792	Heat shock protein beta-1 OS=Homo sapiens OX=9606 GN=HSPB1 PE=1 SV=2	HSPB1	22.768	1.98426e+06	1.98426e+06	0.0926829	2	2	2
	O43290	U4/U6.U5 tri-snRNP-associated protein 1 OS=Homo sapiens OX=9606 GN=SART1 PE=1 SV=1	SART1	90.2	1.98333e+06	1.98333e+06	0.04875	4	4	4
	P17812	CTP synthase 1 OS=Homo sapiens OX=9606 GN=CTPS1 PE=1 SV=2	CTPS1	66.648	1.98004e+06	1.98004e+06	0.0913706	6	6	6
	P09651	Heterogeneous nuclear ribonucleoprotein A1 OS=Homo sapiens OX=9606 GN=HNRNPA1 PE=1 SV=5	HNRNPA1	38.723	1.97525e+06	1.97525e+06	0.123656	5	2	9
	Q86YP4	Transcriptional repressor p66-alpha OS=Homo sapiens OX=9606 GN=GATAD2A PE=1 SV=1	GATAD2A	68.021	1.95799e+06	1.95799e+06	0.0110585	1	1	1
	Q9UPP1	Histone lysine demethylase PHF8 OS=Homo sapiens OX=9606 GN=PHF8 PE=1 SV=3	PHF8	117.79	1.94903e+06	1.94903e+06	0.00754717	1	1	2
	Q9Y230	RuvB-like 2 OS=Homo sapiens OX=9606 GN=RUVBL2 PE=1 SV=3	RUVBL2	51.125	1.93343e+06	1.93343e+06	0.0950324	6	6	7
	Q8WXX5	DnaJ homolog subfamily C member 9 OS=Homo sapiens OX=9606 GN=DNAJC9 PE=1 SV=1	DNAJC9	29.891	1.92441e+06	1.92441e+06	0.115385	4	4	4
	P14618	Pyruvate kinase PKM OS=Homo sapiens OX=9606 GN=PKM PE=1 SV=4	PKM	57.9	1.90674e+06	1.90674e+06	0.0659134	4	4	4
ü	cont_P05787_x000D_; P05787	Keratin, type II cytoskeletal 8 OS=Homo sapiens GN=KRT8 PE=1 SV=7<|>Keratin, type II cytoskeletal 8 OS=Homo sapiens OX=9606 GN=KRT8 PE=1 SV=7	KRT8; LOC117800407	53.671	1.05113e+07	1.05113e+07	0.304348	23	12	34
	Q53GS9	U4/U6.U5 tri-snRNP-associated protein 2 OS=Homo sapiens OX=9606 GN=USP39 PE=1 SV=2	USP39	65.34	1.9032e+06	1.9032e+06	0.106195	7	7	8
	Q9HB71	Calcyclin-binding protein OS=Homo sapiens OX=9606 GN=CACYBP PE=1 SV=2	CACYBP	26.194	1.88959e+06	1.88959e+06	0.201754	4	4	4
	Q9ULA0	Aspartyl aminopeptidase OS=Homo sapiens OX=9606 GN=DNPEP PE=1 SV=2	DNPEP	53.376	1.88919e+06	1.88919e+06	0.0494845	2	2	2
	O95816	BAG family molecular chaperone regulator 2 OS=Homo sapiens OX=9606 GN=BAG2 PE=1 SV=1	BAG2	23.757	1.85148e+06	1.85148e+06	0.156398	4	4	5
	Q8N3X1	Formin-binding protein 4 OS=Homo sapiens OX=9606 GN=FNBP4 PE=1 SV=3	FNBP4	110.198	1.84969e+06	1.84969e+06	0.0560472	5	5	6
	P51606	N-acylglucosamine 2-epimerase OS=Homo sapiens OX=9606 GN=RENBP PE=1 SV=3	RENBP	47.715	1.84217e+06	1.84217e+06	0.0527578	3	3	3
	P41250	Glycine--tRNA ligase OS=Homo sapiens OX=9606 GN=GARS1 PE=1 SV=3	GARS1	83.113	1.84138e+06	1.84138e+06	0.0920162	8	8	11
	P62277	40S ribosomal protein S13 OS=Homo sapiens OX=9606 GN=RPS13 PE=1 SV=2	RPS13	17.212	1.84102e+06	1.84102e+06	0.0596026	1	1	1
	P78347	General transcription factor II-I OS=Homo sapiens OX=9606 GN=GTF2I PE=1 SV=2	GTF2I	112.346	1.82506e+06	1.82506e+06	0.144289	15	15	18
	P06702	Protein S100-A9 OS=Homo sapiens OX=9606 GN=S100A9 PE=1 SV=1	S100A9	13.234	1.80701e+06	1.80701e+06	0.175439	2	2	2
	P04632	Calpain small subunit 1 OS=Homo sapiens OX=9606 GN=CAPNS1 PE=1 SV=1	CAPNS1	28.298	1.79997e+06	1.79997e+06	0.0820896	2	2	2
	Q9H000	E3 ubiquitin-protein ligase makorin-2 OS=Homo sapiens OX=9606 GN=MKRN2 PE=1 SV=2	MKRN2	46.909	1.78592e+06	1.78592e+06	0.0865385	4	4	4
	Q9NX24	H/ACA ribonucleoprotein complex subunit 2 OS=Homo sapiens OX=9606 GN=NHP2 PE=1 SV=1	NHP2	17.19	1.78284e+06	1.78284e+06	0.0653595	1	1	2
	P49915	GMP synthase [glutamine-hydrolyzing] OS=Homo sapiens OX=9606 GN=GMPS PE=1 SV=1	GMPS	76.667	1.76341e+06	1.76341e+06	0.0562771	4	4	5
	P17480	Nucleolar transcription factor 1 OS=Homo sapiens OX=9606 GN=UBTF PE=1 SV=1	UBTF	89.35	1.74668e+06	1.74668e+06	0.0850785	6	6	6
	O00410	Importin-5 OS=Homo sapiens OX=9606 GN=IPO5 PE=1 SV=4	IPO5	123.55	1.74554e+06	1.74554e+06	0.0957156	11	11	14
	Q9UNP9	Peptidyl-prolyl cis-trans isomerase E OS=Homo sapiens OX=9606 GN=PPIE PE=1 SV=1	PPIE	33.41	1.74221e+06	1.74221e+06	0.112957	2	2	2
	Q02878	60S ribosomal protein L6 OS=Homo sapiens OX=9606 GN=RPL6 PE=1 SV=3	RPL6	32.708	1.73368e+06	1.73368e+06	0.0555556	2	2	2
	P49585	Choline-phosphate cytidylyltransferase A OS=Homo sapiens OX=9606 GN=PCYT1A PE=1 SV=2	PCYT1A	41.705	1.71895e+06	1.71895e+06	0.0790191	4	4	4
	Q9Y2R4	Probable ATP-dependent RNA helicase DDX52 OS=Homo sapiens OX=9606 GN=DDX52 PE=1 SV=4	DDX52	67.424	1.71891e+06	1.71891e+06	0.0517529	4	4	4
	Q9BRP1	Programmed cell death protein 2-like OS=Homo sapiens OX=9606 GN=PDCD2L PE=1 SV=1	PDCD2L	39.391	1.71409e+06	1.71409e+06	0.0195531	1	1	1
	O60506	Heterogeneous nuclear ribonucleoprotein Q OS=Homo sapiens OX=9606 GN=SYNCRIP PE=1 SV=2	SYNCRIP	69.56	1.71187e+06	1.71187e+06	0.11236	7	3	9
	P58546	Myotrophin OS=Homo sapiens OX=9606 GN=MTPN PE=1 SV=2	MTPN	12.887	1.71137e+06	1.71137e+06	0.0762712	1	1	1
	Q8NE71	ATP-binding cassette sub-family F member 1 OS=Homo sapiens OX=9606 GN=ABCF1 PE=1 SV=2	ABCF1	95.866	1.70891e+06	1.70891e+06	0.0721893	6	6	6
	O60664	Perilipin-3 OS=Homo sapiens OX=9606 GN=PLIN3 PE=1 SV=3	PLIN3	47.046	1.70108e+06	1.70108e+06	0.129032	5	5	6
	P46063	ATP-dependent DNA helicase Q1 OS=Homo sapiens OX=9606 GN=RECQL PE=1 SV=3	RECQL	73.41	1.68897e+06	1.68897e+06	0.12943	9	9	9
	Q15370	Elongin-B OS=Homo sapiens OX=9606 GN=ELOB PE=1 SV=1	ELOB	13.125	1.68655e+06	1.68655e+06	0.161017	2	2	2
	P61962	DDB1- and CUL4-associated factor 7 OS=Homo sapiens OX=9606 GN=DCAF7 PE=1 SV=1	DCAF7	38.901	1.68437e+06	1.68437e+06	0.0789474	3	3	5
	Q8WUA2	Peptidyl-prolyl cis-trans isomerase-like 4 OS=Homo sapiens OX=9606 GN=PPIL4 PE=1 SV=1	PPIL4	57.189	1.67811e+06	1.67811e+06	0.0873984	4	4	4
	O95639	Cleavage and polyadenylation specificity factor subunit 4 OS=Homo sapiens OX=9606 GN=CPSF4 PE=1 SV=1	CPSF4	30.235	1.6762e+06	1.6762e+06	0.107807	2	2	3
	O75190	DnaJ homolog subfamily B member 6 OS=Homo sapiens OX=9606 GN=DNAJB6 PE=1 SV=2	DNAJB6	36.065	1.65768e+06	1.65768e+06	0.0736196	3	3	4
	P32119	Peroxiredoxin-2 OS=Homo sapiens OX=9606 GN=PRDX2 PE=1 SV=5	PRDX2	21.878	1.64944e+06	1.64944e+06	0.0808081	2	2	2
	Q92688	Acidic leucine-rich nuclear phosphoprotein 32 family member B OS=Homo sapiens OX=9606 GN=ANP32B PE=1 SV=1	ANP32B	28.77	1.62965e+06	1.62965e+06	0	0	0	0
	P98175	RNA-binding protein 10 OS=Homo sapiens OX=9606 GN=RBM10 PE=1 SV=3	RBM10	103.469	1.62464e+06	1.62464e+06	0.0268817	3	1	3
	Q9UPU5	Ubiquitin carboxyl-terminal hydrolase 24 OS=Homo sapiens OX=9606 GN=USP24 PE=1 SV=3	USP24	294.178	1.61301e+06	1.61301e+06	0.051145	15	15	20
	O14618	Copper chaperone for superoxide dismutase OS=Homo sapiens OX=9606 GN=CCS PE=1 SV=1	CCS	29.022	1.6106e+06	1.6106e+06	0.0291971	1	1	1
	Q9H5Z1	Probable ATP-dependent RNA helicase DHX35 OS=Homo sapiens OX=9606 GN=DHX35 PE=1 SV=2	DHX35	78.86	1.60746e+06	1.60746e+06	0.0981508	6	6	7
	Q96P11	28S rRNA (cytosine-C(5))-methyltransferase OS=Homo sapiens OX=9606 GN=NSUN5 PE=1 SV=2	NSUN5	46.662	1.591e+06	1.591e+06	0.111888	4	4	5
	Q8WYA6	Beta-catenin-like protein 1 OS=Homo sapiens OX=9606 GN=CTNNBL1 PE=1 SV=1	CTNNBL1	65.132	1.57967e+06	1.57967e+06	0.0550622	3	3	4
	Q8IWX8	Calcium homeostasis endoplasmic reticulum protein OS=Homo sapiens OX=9606 GN=CHERP PE=1 SV=3	CHERP	103.637	1.57397e+06	1.57397e+06	0.0611354	6	6	6
	Q9H9A6	Leucine-rich repeat-containing protein 40 OS=Homo sapiens OX=9606 GN=LRRC40 PE=1 SV=1	LRRC40	68.207	1.57256e+06	1.57256e+06	0.126246	7	7	9
	Q8TBN0	Guanine nucleotide exchange factor for Rab-3A OS=Homo sapiens OX=9606 GN=RAB3IL1 PE=1 SV=1	RAB3IL1	42.61	1.56216e+06	1.56216e+06	0.0602094	3	3	3
	Q86X95	Corepressor interacting with RBPJ 1 OS=Homo sapiens OX=9606 GN=CIR1 PE=1 SV=1	CIR1	52.281	1.54355e+06	1.54355e+06	0.0333333	2	2	2
	Q92797	Symplekin OS=Homo sapiens OX=9606 GN=SYMPK PE=1 SV=2	SYMPK	141.059	1.51731e+06	1.51731e+06	0.0455259	6	6	6
	Q8IX01	SURP and G-patch domain-containing protein 2 OS=Homo sapiens OX=9606 GN=SUGP2 PE=1 SV=2	SUGP2	120.132	1.51694e+06	1.51694e+06	0.0896488	9	9	9
	P06748	Nucleophosmin OS=Homo sapiens OX=9606 GN=NPM1 PE=1 SV=2	NPM1	32.555	1.48525e+06	1.48525e+06	0.0306122	1	1	1
	Q6UXN9	WD repeat-containing protein 82 OS=Homo sapiens OX=9606 GN=WDR82 PE=1 SV=1	WDR82	35.056	1.47704e+06	1.47704e+06	0.0447284	2	2	2
ü	cont_ENSEMBL:ENSBTAP00000007350	similar to Complement C4-A precursor		192.871	69193.3	69193.3	0.0137773	3	3	3
	Q9BQ39	ATP-dependent RNA helicase DDX50 OS=Homo sapiens OX=9606 GN=DDX50 PE=1 SV=1	DDX50	82.514	1.47502e+06	1.47502e+06	0.128901	10	9	11
	P05090	Apolipoprotein D OS=Homo sapiens OX=9606 GN=APOD PE=1 SV=1	APOD	21.262	1.46712e+06	1.46712e+06	0.037037	1	1	1
	Q92973	Transportin-1 OS=Homo sapiens OX=9606 GN=TNPO1 PE=1 SV=2	TNPO1	102.289	1.46378e+06	1.46378e+06	0.0657016	5	3	5
	Q0VDF9	Heat shock 70 kDa protein 14 OS=Homo sapiens OX=9606 GN=HSPA14 PE=1 SV=1	HSPA14	54.76	1.46012e+06	1.46012e+06	0.0903733	5	5	8
	P46781	40S ribosomal protein S9 OS=Homo sapiens OX=9606 GN=RPS9 PE=1 SV=3	RPS9	22.578	1.45764e+06	1.45764e+06	0.0360825	1	1	1
	P62136	Serine/threonine-protein phosphatase PP1-alpha catalytic subunit OS=Homo sapiens OX=9606 GN=PPP1CA PE=1 SV=1	PPP1CA	37.488	1.4502e+06	1.4502e+06	0.112121	4	2	4
	O00567	Nucleolar protein 56 OS=Homo sapiens OX=9606 GN=NOP56 PE=1 SV=4	NOP56	66.009	1.44883e+06	1.44883e+06	0.0454545	3	3	3
	P38432	Coilin OS=Homo sapiens OX=9606 GN=COIL PE=1 SV=1	COIL	62.57	1.44062e+06	1.44062e+06	0.0416667	3	3	4
	P04183	Thymidine kinase, cytosolic OS=Homo sapiens OX=9606 GN=TK1 PE=1 SV=2	TK1	25.452	1.41823e+06	1.41823e+06	0.15812	2	2	2
	Q96IZ6	tRNA N(3)-methylcytidine methyltransferase METTL2A OS=Homo sapiens OX=9606 GN=METTL2A PE=1 SV=5	METTL2A	43.509	1.41536e+06	1.41536e+06	0.0661376	3	3	4
	Q13555	Calcium/calmodulin-dependent protein kinase type II subunit gamma OS=Homo sapiens OX=9606 GN=CAMK2G PE=1 SV=4	CAMK2G	62.568	1.41052e+06	1.41052e+06	0.0358423	2	2	2
	Q14974	Importin subunit beta-1 OS=Homo sapiens OX=9606 GN=KPNB1 PE=1 SV=2	KPNB1	97.108	1.40042e+06	1.40042e+06	0.0502283	4	4	4
	O75694	Nuclear pore complex protein Nup155 OS=Homo sapiens OX=9606 GN=NUP155 PE=1 SV=1	NUP155	155.1	1.39883e+06	1.39883e+06	0.0582315	10	10	13
	Q01081	Splicing factor U2AF 35 kDa subunit OS=Homo sapiens OX=9606 GN=U2AF1 PE=1 SV=3	U2AF1	27.854	1.39512e+06	1.39512e+06	0.0875	2	2	2
	Q9BRD0	BUD13 homolog OS=Homo sapiens OX=9606 GN=BUD13 PE=1 SV=1	BUD13	70.478	1.39195e+06	1.39195e+06	0.0694669	4	4	4
	Q8IXT5	RNA-binding protein 12B OS=Homo sapiens OX=9606 GN=RBM12B PE=1 SV=2	RBM12B	118.03	1.38886e+06	1.38886e+06	0.0509491	4	4	4
	Q86X55	Histone-arginine methyltransferase CARM1 OS=Homo sapiens OX=9606 GN=CARM1 PE=1 SV=3	CARM1	65.811	1.37947e+06	1.37947e+06	0.0608553	4	4	4
	P29590	Protein PML OS=Homo sapiens OX=9606 GN=PML PE=1 SV=3	PML	97.489	1.36496e+06	1.36496e+06	0.0487528	5	5	8
	P08238	Heat shock protein HSP 90-beta OS=Homo sapiens OX=9606 GN=HSP90AB1 PE=1 SV=4	HSP90AB1	83.212	1.36419e+06	1.36419e+06	0.0828729	6	3	8
	Q08211	ATP-dependent RNA helicase A OS=Homo sapiens OX=9606 GN=DHX9 PE=1 SV=4	DHX9	140.869	1.35946e+06	1.35946e+06	0.0543307	8	8	8
	P27816	Microtubule-associated protein 4 OS=Homo sapiens OX=9606 GN=MAP4 PE=1 SV=3	MAP4	120.93	1.35351e+06	1.35351e+06	0.0607639	7	7	7
	O95347	Structural maintenance of chromosomes protein 2 OS=Homo sapiens OX=9606 GN=SMC2 PE=1 SV=2	SMC2	135.572	1.34751e+06	1.34751e+06	0.0125313	2	2	2
	P53992	Protein transport protein Sec24C OS=Homo sapiens OX=9606 GN=SEC24C PE=1 SV=3	SEC24C	118.249	1.3417e+06	1.3417e+06	0.0557587	7	7	7
	O96019	Actin-like protein 6A OS=Homo sapiens OX=9606 GN=ACTL6A PE=1 SV=1	ACTL6A	47.43	1.34098e+06	1.34098e+06	0.0885781	3	3	3
	Q92522	Histone H1.10 OS=Homo sapiens OX=9606 GN=H1-10 PE=1 SV=1	H1-10	22.474	1.33677e+06	1.33677e+06	0.131455	5	5	7
	Q9Y266	Nuclear migration protein nudC OS=Homo sapiens OX=9606 GN=NUDC PE=1 SV=1	NUDC	38.219	1.29958e+06	1.29958e+06	0.0906344	3	3	3
	O43592	Exportin-T OS=Homo sapiens OX=9606 GN=XPOT PE=1 SV=2	XPOT	109.893	1.29891e+06	1.29891e+06	0.0343035	4	4	5
	Q9Y314	Nitric oxide synthase-interacting protein OS=Homo sapiens OX=9606 GN=NOSIP PE=1 SV=1	NOSIP	33.151	1.27806e+06	1.27806e+06	0.10299	2	2	2
	P18077	60S ribosomal protein L35a OS=Homo sapiens OX=9606 GN=RPL35A PE=1 SV=2	RPL35A	12.53	1.27613e+06	1.27613e+06	0.145455	2	2	2
	Q9NQZ5	StAR-related lipid transfer protein 7, mitochondrial OS=Homo sapiens OX=9606 GN=STARD7 PE=1 SV=2	STARD7	43.086	1.27467e+06	1.27467e+06	0.121622	4	4	5
	A0A140TA62	IF rod domain-containing protein OS=Homo sapiens OX=9606 GN=LOC100653049 PE=3 SV=2	LOC100653049	49.38	1.24834e+06	1.24834e+06	0.016055	1	0	1
	Q9Y5A9	YTH domain-containing family protein 2 OS=Homo sapiens OX=9606 GN=YTHDF2 PE=1 SV=2	YTHDF2	62.296	1.24271e+06	1.24271e+06	0.0483592	3	1	3
	P46783	40S ribosomal protein S10 OS=Homo sapiens OX=9606 GN=RPS10 PE=1 SV=1	RPS10	18.886	1.24159e+06	1.24159e+06	0.0424242	1	1	1
	P12955	Xaa-Pro dipeptidase OS=Homo sapiens OX=9606 GN=PEPD PE=1 SV=3	PEPD	54.513	1.23858e+06	1.23858e+06	0.0141988	1	1	1
	P30153	Serine/threonine-protein phosphatase 2A 65 kDa regulatory subunit A alpha isoform OS=Homo sapiens OX=9606 GN=PPP2R1A PE=1 SV=4	PPP2R1A	65.267	1.23745e+06	1.23745e+06	0.0662139	4	4	4
	P29353	SHC-transforming protein 1 OS=Homo sapiens OX=9606 GN=SHC1 PE=1 SV=4	SHC1	62.782	1.22076e+06	1.22076e+06	0.0171527	1	1	1
	P48059	LIM and senescent cell antigen-like-containing domain protein 1 OS=Homo sapiens OX=9606 GN=LIMS1 PE=1 SV=4	LIMS1	37.226	1.21465e+06	1.21465e+06	0	0	0	0
	P52888	Thimet oligopeptidase OS=Homo sapiens OX=9606 GN=THOP1 PE=1 SV=2	THOP1	78.789	1.20219e+06	1.20219e+06	0.0827286	5	5	7
	Q9UHR5	SAP30-binding protein OS=Homo sapiens OX=9606 GN=SAP30BP PE=1 SV=1	SAP30BP	33.85	1.19861e+06	1.19861e+06	0.0681818	3	3	3
	O43148	mRNA cap guanine-N7 methyltransferase OS=Homo sapiens OX=9606 GN=RNMT PE=1 SV=1	RNMT	54.809	1.19292e+06	1.19292e+06	0.0378151	2	2	2
	Q92989	Polyribonucleotide 5'-hydroxyl-kinase Clp1 OS=Homo sapiens OX=9606 GN=CLP1 PE=1 SV=1	CLP1	47.615	1.19022e+06	1.19022e+06	0.0447059	2	2	2
	P61353	60S ribosomal protein L27 OS=Homo sapiens OX=9606 GN=RPL27 PE=1 SV=2	RPL27	15.788	1.18493e+06	1.18493e+06	0.0661765	1	1	1
	Q14966	Zinc finger protein 638 OS=Homo sapiens OX=9606 GN=ZNF638 PE=1 SV=2	ZNF638	220.488	1.18472e+06	1.18472e+06	0.0490394	10	10	12
	P54198	Protein HIRA OS=Homo sapiens OX=9606 GN=HIRA PE=1 SV=2	HIRA	111.764	1.15799e+06	1.15799e+06	0.0285152	3	3	3
	Q96EY4	Translation machinery-associated protein 16 OS=Homo sapiens OX=9606 GN=TMA16 PE=1 SV=2	TMA16	23.849	1.14101e+06	1.14101e+06	0.108374	3	3	3
	Q9BUJ2	Heterogeneous nuclear ribonucleoprotein U-like protein 1 OS=Homo sapiens OX=9606 GN=HNRNPUL1 PE=1 SV=2	HNRNPUL1	95.679	1.13625e+06	1.13625e+06	0.0700935	5	5	6
	P53396	ATP-citrate synthase OS=Homo sapiens OX=9606 GN=ACLY PE=1 SV=3	ACLY	120.762	1.12354e+06	1.12354e+06	0.0299728	4	4	6
	Q96KB5	Lymphokine-activated killer T-cell-originated protein kinase OS=Homo sapiens OX=9606 GN=PBK PE=1 SV=3	PBK	36.062	1.12353e+06	1.12353e+06	0.114907	4	4	4
	Q12968	Nuclear factor of activated T-cells, cytoplasmic 3 OS=Homo sapiens OX=9606 GN=NFATC3 PE=1 SV=1	NFATC3	115.522	1.11935e+06	1.11935e+06	0.0474419	6	4	6
	O60264	SWI/SNF-related matrix-associated actin-dependent regulator of chromatin subfamily A member 5 OS=Homo sapiens OX=9606 GN=SMARCA5 PE=1 SV=1	SMARCA5	121.828	1.09963e+06	1.09963e+06	0.0351711	4	4	7
	Q9UL46	Proteasome activator complex subunit 2 OS=Homo sapiens OX=9606 GN=PSME2 PE=1 SV=4	PSME2	27.384	1.0918e+06	1.0918e+06	0.0376569	1	1	1
	Q8WUD4	Coiled-coil domain-containing protein 12 OS=Homo sapiens OX=9606 GN=CCDC12 PE=1 SV=1	CCDC12	19.169	1.09178e+06	1.09178e+06	0.0421687	1	1	1
	Q9C0J8	pre-mRNA 3' end processing protein WDR33 OS=Homo sapiens OX=9606 GN=WDR33 PE=1 SV=2	WDR33	145.799	1.09156e+06	1.09156e+06	0.0808383	10	10	12
	Q13228	Methanethiol oxidase OS=Homo sapiens OX=9606 GN=SELENBP1 PE=1 SV=2	SELENBP1	52.358	1.08962e+06	1.08962e+06	0.0233051	1	1	1
	Q15181	Inorganic pyrophosphatase OS=Homo sapiens OX=9606 GN=PPA1 PE=1 SV=2	PPA1	32.639	1.07425e+06	1.07425e+06	0.0242215	1	1	2
	Q9H9H4	Vacuolar protein sorting-associated protein 37B OS=Homo sapiens OX=9606 GN=VPS37B PE=1 SV=1	VPS37B	31.287	1.0738e+06	1.0738e+06	0.0245614	1	1	1
	Q9UKF6	Cleavage and polyadenylation specificity factor subunit 3 OS=Homo sapiens OX=9606 GN=CPSF3 PE=1 SV=1	CPSF3	77.436	1.07338e+06	1.07338e+06	0.0555556	4	4	4
	Q9UHB9	Signal recognition particle subunit SRP68 OS=Homo sapiens OX=9606 GN=SRP68 PE=1 SV=2	SRP68	70.686	1.07257e+06	1.07257e+06	0.0749601	4	4	4
	Q8TF01	Arginine/serine-rich protein PNISR OS=Homo sapiens OX=9606 GN=PNISR PE=1 SV=2	PNISR	92.521	1.07144e+06	1.07144e+06	0.0720497	5	5	5
	Q9BUF5	Tubulin beta-6 chain OS=Homo sapiens OX=9606 GN=TUBB6 PE=1 SV=1	TUBB6	49.825	1.06085e+06	1.06085e+06	0.118834	10	2	18
	Q92925	SWI/SNF-related matrix-associated actin-dependent regulator of chromatin subfamily D member 2 OS=Homo sapiens OX=9606 GN=SMARCD2 PE=1 SV=3	SMARCD2	58.884	1.05923e+06	1.05923e+06	0.0451977	2	2	2
	Q86UV5	Ubiquitin carboxyl-terminal hydrolase 48 OS=Homo sapiens OX=9606 GN=USP48 PE=1 SV=1	USP48	118.956	1.05142e+06	1.05142e+06	0.0483092	6	6	7
	Q9BW19	Kinesin-like protein KIFC1 OS=Homo sapiens OX=9606 GN=KIFC1 PE=1 SV=2	KIFC1	73.702	1.04883e+06	1.04883e+06	0.0936107	5	5	5
	Q8NEY8	Periphilin-1 OS=Homo sapiens OX=9606 GN=PPHLN1 PE=1 SV=2	PPHLN1	52.705	1.04783e+06	1.04783e+06	0.0545852	3	3	3
	P48739	Phosphatidylinositol transfer protein beta isoform OS=Homo sapiens OX=9606 GN=PITPNB PE=1 SV=2	PITPNB	31.52	1.04317e+06	1.04317e+06	0.0738007	2	2	2
	P35249	Replication factor C subunit 4 OS=Homo sapiens OX=9606 GN=RFC4 PE=1 SV=2	RFC4	39.657	1.03546e+06	1.03546e+06	0	0	0	0
	Q9NUQ9	CYFIP-related Rac1 interactor B OS=Homo sapiens OX=9606 GN=CYRIB PE=1 SV=1	CYRIB	36.725	1.02997e+06	1.02997e+06	0.145062	5	4	5
	P01137	Transforming growth factor beta-1 proprotein OS=Homo sapiens OX=9606 GN=TGFB1 PE=1 SV=2	TGFB1	44.313	1.02808e+06	1.02808e+06	0.0410256	2	2	2
	Q96EV2	RNA-binding protein 33 OS=Homo sapiens OX=9606 GN=RBM33 PE=1 SV=3	RBM33	129.906	1.02325e+06	1.02325e+06	0.0769231	6	6	7
	Q8WVY7	Ubiquitin-like domain-containing CTD phosphatase 1 OS=Homo sapiens OX=9606 GN=UBLCP1 PE=1 SV=2	UBLCP1	36.781	1.01865e+06	1.01865e+06	0.081761	3	3	3
	O75475	PC4 and SFRS1-interacting protein OS=Homo sapiens OX=9606 GN=PSIP1 PE=1 SV=1	PSIP1	60.067	1.01421e+06	1.01421e+06	0.0433962	2	2	2
	A4D126	D-ribitol-5-phosphate cytidylyltransferase OS=Homo sapiens OX=9606 GN=CRPPA PE=1 SV=2	CRPPA	49.841	1.01277e+06	1.01277e+06	0.0842572	4	4	4
	Q86U90	Threonylcarbamoyl-AMP synthase OS=Homo sapiens OX=9606 GN=YRDC PE=1 SV=1	YRDC	29.309	1.01197e+06	1.01197e+06	0.0250896	1	1	1
	O95232	Luc7-like protein 3 OS=Homo sapiens OX=9606 GN=LUC7L3 PE=1 SV=2	LUC7L3	51.435	1.00625e+06	1.00625e+06	0.0601852	4	4	4
	Q14980	Nuclear mitotic apparatus protein 1 OS=Homo sapiens OX=9606 GN=NUMA1 PE=1 SV=2	NUMA1	238.115	1.00559e+06	1.00559e+06	0.0737589	17	17	20
ü	P08727_x000D_; cont_P08727	Keratin, type I cytoskeletal 19 OS=Homo sapiens OX=9606 GN=KRT19 PE=1 SV=4<|>Keratin, type I cytoskeletal 19 OS=Homo sapiens GN=KRT19 PE=1 SV=4	KRT19	44.079	3.01537e+06	3.01537e+06	0.2575	13	6	21
	P42166	Lamina-associated polypeptide 2, isoform alpha OS=Homo sapiens OX=9606 GN=TMPO PE=1 SV=2	TMPO	75.446	986791	986791	0.0878963	6	6	7
	O95391	Pre-mRNA-splicing factor SLU7 OS=Homo sapiens OX=9606 GN=SLU7 PE=1 SV=2	SLU7	68.344	985526	985526	0.0153584	1	1	1
	Q9Y5Y2	Cytosolic Fe-S cluster assembly factor NUBP2 OS=Homo sapiens OX=9606 GN=NUBP2 PE=1 SV=1	NUBP2	28.807	984891	984891	0.0848708	2	2	2
	P11940	Polyadenylate-binding protein 1 OS=Homo sapiens OX=9606 GN=PABPC1 PE=1 SV=2	PABPC1	70.626	978332	978332	0.0974843	6	5	6
	P06730	Eukaryotic translation initiation factor 4E OS=Homo sapiens OX=9606 GN=EIF4E PE=1 SV=2	EIF4E	25.082	978008	978008	0.0691244	2	2	2
	A6NHR9	Structural maintenance of chromosomes flexible hinge domain-containing protein 1 OS=Homo sapiens OX=9606 GN=SMCHD1 PE=1 SV=2	SMCHD1	226.231	973423	973423	0.040399	8	8	8
	P67809	Y-box-binding protein 1 OS=Homo sapiens OX=9606 GN=YBX1 PE=1 SV=3	YBX1	35.903	967172	967172	0.117284	2	2	2
	Q96HE7	ERO1-like protein alpha OS=Homo sapiens OX=9606 GN=ERO1A PE=1 SV=2	ERO1A	54.358	963911	963911	0.0470085	2	2	2
	Q99590	Protein SCAF11 OS=Homo sapiens OX=9606 GN=SCAF11 PE=1 SV=2	SCAF11	164.551	950510	950510	0.0567327	9	9	11
	P53350	Serine/threonine-protein kinase PLK1 OS=Homo sapiens OX=9606 GN=PLK1 PE=1 SV=1	PLK1	68.212	939917	939917	0	0	0	0
	Q86X76	Deaminated glutathione amidase OS=Homo sapiens OX=9606 GN=NIT1 PE=1 SV=2	NIT1	35.873	939707	939707	0.0214067	1	1	2
	Q9H7N4	Splicing factor, arginine/serine-rich 19 OS=Homo sapiens OX=9606 GN=SCAF1 PE=1 SV=3	SCAF1	139.186	933943	933943	0.0205793	3	3	4
	P18124	60S ribosomal protein L7 OS=Homo sapiens OX=9606 GN=RPL7 PE=1 SV=1	RPL7	29.207	933111	933111	0.0846774	2	2	2
	Q8NFW8	N-acylneuraminate cytidylyltransferase OS=Homo sapiens OX=9606 GN=CMAS PE=1 SV=2	CMAS	48.349	930687	930687	0.0184332	1	1	1
	Q16555	Dihydropyrimidinase-related protein 2 OS=Homo sapiens OX=9606 GN=DPYSL2 PE=1 SV=1	DPYSL2	62.255	923987	923987	0.0454545	3	3	3
	P50991	T-complex protein 1 subunit delta OS=Homo sapiens OX=9606 GN=CCT4 PE=1 SV=4	CCT4	57.888	920388	920388	0.0575139	4	4	4
	O95926	Pre-mRNA-splicing factor SYF2 OS=Homo sapiens OX=9606 GN=SYF2 PE=1 SV=1	SYF2	28.705	916657	916657	0.0864198	2	2	2
	P26641	Elongation factor 1-gamma OS=Homo sapiens OX=9606 GN=EEF1G PE=1 SV=3	EEF1G	50.087	910072	910072	0.0320366	2	2	2
	Q15645	Pachytene checkpoint protein 2 homolog OS=Homo sapiens OX=9606 GN=TRIP13 PE=1 SV=2	TRIP13	48.52	908638	908638	0.0393519	2	2	2
	Q9UBB4	Ataxin-10 OS=Homo sapiens OX=9606 GN=ATXN10 PE=1 SV=1	ATXN10	53.455	895387	895387	0.0652632	3	3	3
	Q9Y3I0	RNA-splicing ligase RtcB homolog OS=Homo sapiens OX=9606 GN=RTCB PE=1 SV=1	RTCB	55.175	885300	885300	0.0673267	4	4	4
	Q15424	Scaffold attachment factor B1 OS=Homo sapiens OX=9606 GN=SAFB PE=1 SV=4	SAFB	102.58	884462	884462	0.084153	8	4	10
	Q86XP3	ATP-dependent RNA helicase DDX42 OS=Homo sapiens OX=9606 GN=DDX42 PE=1 SV=1	DDX42	102.912	881737	881737	0.0522388	5	5	7
	P53602	Diphosphomevalonate decarboxylase OS=Homo sapiens OX=9606 GN=MVD PE=1 SV=1	MVD	43.377	876710	876710	0.07	3	3	3
	Q99543	DnaJ homolog subfamily C member 2 OS=Homo sapiens OX=9606 GN=DNAJC2 PE=1 SV=4	DNAJC2	71.952	874064	874064	0.0241546	2	2	3
	Q6ZU65	Ubinuclein-2 OS=Homo sapiens OX=9606 GN=UBN2 PE=1 SV=2	UBN2	145.998	869798	869798	0.0252413	4	4	4
	O14776	Transcription elongation regulator 1 OS=Homo sapiens OX=9606 GN=TCERG1 PE=1 SV=2	TCERG1	123.823	860074	860074	0.0519126	6	6	6
ü	Q06830_x000D_; cont_Q06830	Peroxiredoxin-1 OS=Homo sapiens OX=9606 GN=PRDX1 PE=1 SV=1<|>Peroxiredoxin-1 OS=Homo sapiens GN=PRDX1 PE=1 SV=1	PRDX1	22.096	3.64979e+07	3.64979e+07	0.386935	8	6	11
	P21281	V-type proton ATPase subunit B, brain isoform OS=Homo sapiens OX=9606 GN=ATP6V1B2 PE=1 SV=3	ATP6V1B2	56.465	859766	859766	0.0195695	1	1	2
	P84098	60S ribosomal protein L19 OS=Homo sapiens OX=9606 GN=RPL19 PE=1 SV=1	RPL19	23.451	854137	854137	0.0867347	2	2	2
	Q92499	ATP-dependent RNA helicase DDX1 OS=Homo sapiens OX=9606 GN=DDX1 PE=1 SV=2	DDX1	82.38	850027	850027	0.0675676	5	5	5
	Q9BTE3	Mini-chromosome maintenance complex-binding protein OS=Homo sapiens OX=9606 GN=MCMBP PE=1 SV=2	MCMBP	72.934	848767	848767	0.0155763	1	1	1
	Q8IUQ4	E3 ubiquitin-protein ligase SIAH1 OS=Homo sapiens OX=9606 GN=SIAH1 PE=1 SV=2	SIAH1	31.102	845495	845495	0.106383	3	2	4
	P53004	Biliverdin reductase A OS=Homo sapiens OX=9606 GN=BLVRA PE=1 SV=2	BLVRA	33.407	842732	842732	0.0810811	2	2	2
	Q9UBL6	Copine-7 OS=Homo sapiens OX=9606 GN=CPNE7 PE=1 SV=1	CPNE7	70.249	841932	841932	0.0442338	3	2	3
	Q9BU76	Multiple myeloma tumor-associated protein 2 OS=Homo sapiens OX=9606 GN=MMTAG2 PE=1 SV=1	MMTAG2	29.394	838264	838264	0.0608365	2	2	2
	Q96GX9	Methylthioribulose-1-phosphate dehydratase OS=Homo sapiens OX=9606 GN=APIP PE=1 SV=1	APIP	27.107	825975	825975	0.128099	2	2	2
	Q16630	Cleavage and polyadenylation specificity factor subunit 6 OS=Homo sapiens OX=9606 GN=CPSF6 PE=1 SV=2	CPSF6	59.173	820371	820371	0.0834846	4	4	4
	P38606	V-type proton ATPase catalytic subunit A OS=Homo sapiens OX=9606 GN=ATP6V1A PE=1 SV=2	ATP6V1A	68.26	818219	818219	0.0502431	3	3	3
	P51911	Calponin-1 OS=Homo sapiens OX=9606 GN=CNN1 PE=1 SV=2	CNN1	33.15	818187	818187	0.030303	1	1	2
	Q02880	DNA topoisomerase 2-beta OS=Homo sapiens OX=9606 GN=TOP2B PE=1 SV=3	TOP2B	183.152	813730	813730	0.0596556	10	6	10
	P50995	Annexin A11 OS=Homo sapiens OX=9606 GN=ANXA11 PE=1 SV=1	ANXA11	54.355	811176	811176	0.0138614	1	1	1
	P24468	COUP transcription factor 2 OS=Homo sapiens OX=9606 GN=NR2F2 PE=1 SV=1	NR2F2	45.542	810734	810734	0.0217391	1	1	1
	Q00535	Cyclin-dependent kinase 5 OS=Homo sapiens OX=9606 GN=CDK5 PE=1 SV=3	CDK5	33.283	808384	808384	0.167808	5	4	5
	Q93034	Cullin-5 OS=Homo sapiens OX=9606 GN=CUL5 PE=1 SV=4	CUL5	90.897	804621	804621	0.0512821	5	5	5
	O14979	Heterogeneous nuclear ribonucleoprotein D-like OS=Homo sapiens OX=9606 GN=HNRNPDL PE=1 SV=3	HNRNPDL	46.409	795035	795035	0.0190476	1	1	1
	Q96BN8	Ubiquitin thioesterase otulin OS=Homo sapiens OX=9606 GN=OTULIN PE=1 SV=3	OTULIN	40.237	794437	794437	0.0198864	1	1	1
	Q99836	Myeloid differentiation primary response protein MyD88 OS=Homo sapiens OX=9606 GN=MYD88 PE=1 SV=1	MYD88	33.212	784486	784486	0.0945946	2	2	3
	Q01196	Runt-related transcription factor 1 OS=Homo sapiens OX=9606 GN=RUNX1 PE=1 SV=3	RUNX1	48.706	783259	783259	0.0309051	2	2	3
	P07384	Calpain-1 catalytic subunit OS=Homo sapiens OX=9606 GN=CAPN1 PE=1 SV=1	CAPN1	81.838	783037	783037	0.0490196	4	4	4
	Q8TAQ2	SWI/SNF complex subunit SMARCC2 OS=Homo sapiens OX=9606 GN=SMARCC2 PE=1 SV=1	SMARCC2	132.797	770452	770452	0.0593081	8	5	10
	Q9UHX1	Poly(U)-binding-splicing factor PUF60 OS=Homo sapiens OX=9606 GN=PUF60 PE=1 SV=1	PUF60	59.838	765630	765630	0.039356	2	2	2
	Q3B726	DNA-directed RNA polymerase I subunit RPA43 OS=Homo sapiens OX=9606 GN=POLR1F PE=1 SV=1	POLR1F	37.409	762776	762776	0.0473373	2	2	2
	P17987	T-complex protein 1 subunit alpha OS=Homo sapiens OX=9606 GN=TCP1 PE=1 SV=1	TCP1	60.306	760852	760852	0.0503597	3	3	3
	Q8N163	Cell cycle and apoptosis regulator protein 2 OS=Homo sapiens OX=9606 GN=CCAR2 PE=1 SV=2	CCAR2	102.838	760685	760685	0.0411701	4	4	5
	Q9H147	Deoxynucleotidyltransferase terminal-interacting protein 1 OS=Homo sapiens OX=9606 GN=DNTTIP1 PE=1 SV=2	DNTTIP1	36.99	751627	751627	0.0243161	1	1	1
	P54136	Arginine--tRNA ligase, cytoplasmic OS=Homo sapiens OX=9606 GN=RARS1 PE=1 SV=2	RARS1	75.331	750352	750352	0.069697	5	5	5
	P45974	Ubiquitin carboxyl-terminal hydrolase 5 OS=Homo sapiens OX=9606 GN=USP5 PE=1 SV=2	USP5	95.725	739980	739980	0.0606061	5	5	5
	Q16658	Fascin OS=Homo sapiens OX=9606 GN=FSCN1 PE=1 SV=3	FSCN1	54.496	738749	738749	0.0425963	2	2	2
	Q9H4A4	Aminopeptidase B OS=Homo sapiens OX=9606 GN=RNPEP PE=1 SV=2	RNPEP	72.549	734191	734191	0.0523077	2	2	2
	P11586	C-1-tetrahydrofolate synthase, cytoplasmic OS=Homo sapiens OX=9606 GN=MTHFD1 PE=1 SV=4	MTHFD1	101.467	733870	733870	0.0513369	5	5	5
	O75223	Gamma-glutamylcyclotransferase OS=Homo sapiens OX=9606 GN=GGCT PE=1 SV=1	GGCT	20.994	730468	730468	0.0531915	1	1	1
	P16930	Fumarylacetoacetase OS=Homo sapiens OX=9606 GN=FAH PE=1 SV=2	FAH	46.344	725109	725109	0.0453461	2	2	2
	Q13322	Growth factor receptor-bound protein 10 OS=Homo sapiens OX=9606 GN=GRB10 PE=1 SV=2	GRB10	67.189	724580	724580	0.0151515	1	1	1
	Q9P1Z2	Calcium-binding and coiled-coil domain-containing protein 1 OS=Homo sapiens OX=9606 GN=CALCOCO1 PE=1 SV=2	CALCOCO1	77.289	723973	723973	0.0289436	2	2	3
	P01111	GTPase NRas OS=Homo sapiens OX=9606 GN=NRAS PE=1 SV=1	NRAS	21.216	722860	722860	0	0	0	0
	Q7Z2W4	Zinc finger CCCH-type antiviral protein 1 OS=Homo sapiens OX=9606 GN=ZC3HAV1 PE=1 SV=3	ZC3HAV1	101.367	710429	710429	0.0321508	3	3	4
	Q15631	Translin OS=Homo sapiens OX=9606 GN=TSN PE=1 SV=1	TSN	26.167	710037	710037	0.0614035	2	2	2
	P35250	Replication factor C subunit 2 OS=Homo sapiens OX=9606 GN=RFC2 PE=1 SV=3	RFC2	39.132	708057	708057	0.0451977	2	2	2
	Q96T51	RUN and FYVE domain-containing protein 1 OS=Homo sapiens OX=9606 GN=RUFY1 PE=1 SV=2	RUFY1	79.767	707454	707454	0.0466102	4	4	4
	P12956	X-ray repair cross-complementing protein 6 OS=Homo sapiens OX=9606 GN=XRCC6 PE=1 SV=2	XRCC6	69.799	706150	706150	0.0131363	1	1	1
	Q70Z53	Protein FRA10AC1 OS=Homo sapiens OX=9606 GN=FRA10AC1 PE=1 SV=3	FRA10AC1	37.525	699497	699497	0.0698413	2	2	2
	Q5T8P6	RNA-binding protein 26 OS=Homo sapiens OX=9606 GN=RBM26 PE=1 SV=3	RBM26	113.527	696030	696030	0.0258193	3	3	3
	Q8WXA9	Splicing regulatory glutamine/lysine-rich protein 1 OS=Homo sapiens OX=9606 GN=SREK1 PE=1 SV=1	SREK1	59.345	693582	693582	0.019685	1	1	2
	Q06124	Tyrosine-protein phosphatase non-receptor type 11 OS=Homo sapiens OX=9606 GN=PTPN11 PE=1 SV=3	PTPN11	67.968	692279	692279	0.0370995	3	3	3
	Q5JVF3	PCI domain-containing protein 2 OS=Homo sapiens OX=9606 GN=PCID2 PE=1 SV=2	PCID2	46	688896	688896	0.0200501	1	1	2
	Q8TC07	TBC1 domain family member 15 OS=Homo sapiens OX=9606 GN=TBC1D15 PE=1 SV=2	TBC1D15	79.44	688790	688790	0.0593343	4	4	4
	O00170	AH receptor-interacting protein OS=Homo sapiens OX=9606 GN=AIP PE=1 SV=3	AIP	37.64	685728	685728	0.142424	4	4	5
	Q9UNF1	Melanoma-associated antigen D2 OS=Homo sapiens OX=9606 GN=MAGED2 PE=1 SV=2	MAGED2	64.914	678941	678941	0.0412541	3	3	3
	Q9BV38	WD repeat-containing protein 18 OS=Homo sapiens OX=9606 GN=WDR18 PE=1 SV=2	WDR18	47.375	664790	664790	0.0231481	1	1	2
	Q14653	Interferon regulatory factor 3 OS=Homo sapiens OX=9606 GN=IRF3 PE=1 SV=1	IRF3	47.19	664727	664727	0	0	0	0
	O14757	Serine/threonine-protein kinase Chk1 OS=Homo sapiens OX=9606 GN=CHEK1 PE=1 SV=2	CHEK1	54.399	664030	664030	0.0378151	2	2	2
ü	P07339_x000D_; cont_P07339	Cathepsin D OS=Homo sapiens OX=9606 GN=CTSD PE=1 SV=1<|>Cathepsin D OS=Homo sapiens GN=CTSD PE=1 SV=1	CTSD	44.524	2.41357e+06	2.41357e+06	0.109223	4	4	5
	P40763	Signal transducer and activator of transcription 3 OS=Homo sapiens OX=9606 GN=STAT3 PE=1 SV=2	STAT3	88.011	661041	661041	0.0519481	4	4	4
	Q8WUA4	General transcription factor 3C polypeptide 2 OS=Homo sapiens OX=9606 GN=GTF3C2 PE=1 SV=2	GTF3C2	100.616	646905	646905	0.00768386	1	1	1
	Q13492	Phosphatidylinositol-binding clathrin assembly protein OS=Homo sapiens OX=9606 GN=PICALM PE=1 SV=2	PICALM	70.71	646269	646269	0.0429448	3	3	3
	P60981	Destrin OS=Homo sapiens OX=9606 GN=DSTN PE=1 SV=3	DSTN	18.493	645545	645545	0.0545455	1	1	1
	Q9HAZ1	Dual specificity protein kinase CLK4 OS=Homo sapiens OX=9606 GN=CLK4 PE=1 SV=1	CLK4	57.455	643941	643941	0.024948	1	1	1
	Q92974	Rho guanine nucleotide exchange factor 2 OS=Homo sapiens OX=9606 GN=ARHGEF2 PE=1 SV=4	ARHGEF2	111.473	640631	640631	0.0608519	7	7	9
	P63104	14-3-3 protein zeta/delta OS=Homo sapiens OX=9606 GN=YWHAZ PE=1 SV=1	YWHAZ	27.728	639223	639223	0.0653061	2	0	3
	O94776	Metastasis-associated protein MTA2 OS=Homo sapiens OX=9606 GN=MTA2 PE=1 SV=1	MTA2	74.976	635177	635177	0.0778443	5	5	5
	Q8IX12	Cell division cycle and apoptosis regulator protein 1 OS=Homo sapiens OX=9606 GN=CCAR1 PE=1 SV=2	CCAR1	132.739	632757	632757	0.0373913	4	4	5
	P62241	40S ribosomal protein S8 OS=Homo sapiens OX=9606 GN=RPS8 PE=1 SV=2	RPS8	24.19	626311	626311	0.0528846	1	1	1
	O00442	RNA 3'-terminal phosphate cyclase OS=Homo sapiens OX=9606 GN=RTCA PE=1 SV=1	RTCA	39.311	616477	616477	0.0491803	3	3	4
	P17482	Homeobox protein Hox-B9 OS=Homo sapiens OX=9606 GN=HOXB9 PE=1 SV=2	HOXB9	28.041	615323	615323	0.104	2	2	2
	Q02750	Dual specificity mitogen-activated protein kinase kinase 1 OS=Homo sapiens OX=9606 GN=MAP2K1 PE=1 SV=2	MAP2K1	43.411	614629	614629	0.0279898	1	1	1
	Q8WUQ7	Splicing factor Cactin OS=Homo sapiens OX=9606 GN=CACTIN PE=1 SV=3	CACTIN	88.648	608489	608489	0.0316623	2	2	2
	Q9Y613	FH1/FH2 domain-containing protein 1 OS=Homo sapiens OX=9606 GN=FHOD1 PE=1 SV=3	FHOD1	126.473	607910	607910	0.0300687	4	4	4
	P40937	Replication factor C subunit 5 OS=Homo sapiens OX=9606 GN=RFC5 PE=1 SV=1	RFC5	38.472	599695	599695	0.0794118	3	3	4
	P78371	T-complex protein 1 subunit beta OS=Homo sapiens OX=9606 GN=CCT2 PE=1 SV=4	CCT2	57.452	599534	599534	0.0429907	2	2	2
	Q14258	E3 ubiquitin/ISG15 ligase TRIM25 OS=Homo sapiens OX=9606 GN=TRIM25 PE=1 SV=2	TRIM25	70.928	597666	597666	0.0714286	3	3	3
ü	P69905_x000D_; cont_P69905	Hemoglobin subunit alpha OS=Homo sapiens OX=9606 GN=HBA2 PE=1 SV=2<|>Hemoglobin subunit alpha OS=Homo sapiens GN=HBA1 PE=1 SV=2	HBA1; HBA2	15.248	1.39503e+06	1.39503e+06	0.112676	2	1	2
ü	cont_P62937_x000D_; P62937	Peptidyl-prolyl cis-trans isomerase A OS=Homo sapiens GN=PPIA PE=1 SV=2<|>Peptidyl-prolyl cis-trans isomerase A OS=Homo sapiens OX=9606 GN=PPIA PE=1 SV=2	HEL-S-69p; LOC111554934; LOC117799495; PPIA	18.001	4.94454e+07	4.94454e+07	0.212121	5	5	13
	P51610	Host cell factor 1 OS=Homo sapiens OX=9606 GN=HCFC1 PE=1 SV=2	HCFC1	208.602	591617	591617	0.0255528	5	5	5
	O15067	Phosphoribosylformylglycinamidine synthase OS=Homo sapiens OX=9606 GN=PFAS PE=1 SV=4	PFAS	144.643	590385	590385	0.0171898	3	3	3
	P63167	Dynein light chain 1, cytoplasmic OS=Homo sapiens OX=9606 GN=DYNLL1 PE=1 SV=1	DYNLL1	10.359	585252	585252	0.123596	1	0	1
	Q15814	Tubulin-specific chaperone C OS=Homo sapiens OX=9606 GN=TBCC PE=1 SV=2	TBCC	39.224	583614	583614	0.0924855	4	4	4
	Q9Y4C1	Lysine-specific demethylase 3A OS=Homo sapiens OX=9606 GN=KDM3A PE=1 SV=4	KDM3A	147.248	573159	573159	0.0840273	11	10	11
	P46736	Lys-63-specific deubiquitinase BRCC36 OS=Homo sapiens OX=9606 GN=BRCC3 PE=1 SV=2	BRCC3	36.049	571226	571226	0.0316456	1	1	1
	Q5JSL3	Dedicator of cytokinesis protein 11 OS=Homo sapiens OX=9606 GN=DOCK11 PE=1 SV=2	DOCK11	237.519	565976	565976	0.0385914	8	8	8
	Q99961	Endophilin-A2 OS=Homo sapiens OX=9606 GN=SH3GL1 PE=1 SV=1	SH3GL1	41.464	563681	563681	0.0434783	2	2	2
	Q92828	Coronin-2A OS=Homo sapiens OX=9606 GN=CORO2A PE=1 SV=2	CORO2A	59.725	559549	559549	0.0228571	1	1	1
	Q75N03	E3 ubiquitin-protein ligase Hakai OS=Homo sapiens OX=9606 GN=CBLL1 PE=1 SV=1	CBLL1	54.484	558067	558067	0.0570265	2	2	2
	Q14562	ATP-dependent RNA helicase DHX8 OS=Homo sapiens OX=9606 GN=DHX8 PE=1 SV=1	DHX8	139.227	554973	554973	0.0418033	5	4	7
	P49137	MAP kinase-activated protein kinase 2 OS=Homo sapiens OX=9606 GN=MAPKAPK2 PE=1 SV=1	MAPKAPK2	45.538	552386	552386	0.02	1	1	1
	Q6P3X3	Tetratricopeptide repeat protein 27 OS=Homo sapiens OX=9606 GN=TTC27 PE=1 SV=1	TTC27	96.571	548237	548237	0.0189798	2	2	3
	O43663	Protein regulator of cytokinesis 1 OS=Homo sapiens OX=9606 GN=PRC1 PE=1 SV=2	PRC1	71.562	545255	545255	0.0225806	2	2	3
	Q01105	Protein SET OS=Homo sapiens OX=9606 GN=SET PE=1 SV=3	SET	33.469	540922	540922	0	0	0	0
	Q9H5V9	STING ER exit protein OS=Homo sapiens OX=9606 GN=STEEP1 PE=1 SV=1	STEEP1	25.608	531775	531775	0	0	0	0
	Q7Z569	BRCA1-associated protein OS=Homo sapiens OX=9606 GN=BRAP PE=1 SV=2	BRAP	67.261	525330	525330	0.0371622	2	2	2
	Q8N5F7	NF-kappa-B-activating protein OS=Homo sapiens OX=9606 GN=NKAP PE=1 SV=1	NKAP	47.11	524345	524345	0.0385542	1	1	1
	Q9HCD5	Nuclear receptor coactivator 5 OS=Homo sapiens OX=9606 GN=NCOA5 PE=1 SV=2	NCOA5	65.496	520174	520174	0.015544	1	1	1
	P48200	Iron-responsive element-binding protein 2 OS=Homo sapiens OX=9606 GN=IREB2 PE=1 SV=4	IREB2	104.992	520145	520145	0.0155763	2	2	2
	O75934	Pre-mRNA-splicing factor SPF27 OS=Homo sapiens OX=9606 GN=BCAS2 PE=1 SV=1	BCAS2	26.115	516141	516141	0.0933333	2	2	3
	O60610	Protein diaphanous homolog 1 OS=Homo sapiens OX=9606 GN=DIAPH1 PE=1 SV=2	DIAPH1	141.258	514149	514149	0.033805	4	4	4
	Q9NWH9	SAFB-like transcription modulator OS=Homo sapiens OX=9606 GN=SLTM PE=1 SV=2	SLTM	117.079	513627	513627	0.0367505	4	4	4
	Q9NQW6	Anillin OS=Homo sapiens OX=9606 GN=ANLN PE=1 SV=2	ANLN	124.122	512136	512136	0.0373665	4	4	4
	P16403	Histone H1.2 OS=Homo sapiens OX=9606 GN=H1-2 PE=1 SV=2	H1-2	21.352	511188	511188	0.192488	5	1	9
	O43913	Origin recognition complex subunit 5 OS=Homo sapiens OX=9606 GN=ORC5 PE=1 SV=1	ORC5	50.251	510882	510882	0.0528736	3	3	3
	Q13263	Transcription intermediary factor 1-beta OS=Homo sapiens OX=9606 GN=TRIM28 PE=1 SV=5	TRIM28	88.493	509058	509058	0.0347305	3	3	4
	Q9UNH7	Sorting nexin-6 OS=Homo sapiens OX=9606 GN=SNX6 PE=1 SV=1	SNX6	46.62	504168	504168	0.0369458	1	1	1
	Q9Y606	Pseudouridylate synthase 1 homolog OS=Homo sapiens OX=9606 GN=PUS1 PE=1 SV=3	PUS1	47.44	503432	503432	0.0398126	2	2	2
	O15145	Actin-related protein 2/3 complex subunit 3 OS=Homo sapiens OX=9606 GN=ARPC3 PE=1 SV=3	ARPC3	20.533	503128	503128	0.0617978	1	1	1
	P63244	Receptor of activated protein C kinase 1 OS=Homo sapiens OX=9606 GN=RACK1 PE=1 SV=3	RACK1	35.055	500675	500675	0.0283912	1	1	1
	Q9NRF8	CTP synthase 2 OS=Homo sapiens OX=9606 GN=CTPS2 PE=1 SV=1	CTPS2	65.636	499889	499889	0.0255973	2	2	2
	Q7L576	Cytoplasmic FMR1-interacting protein 1 OS=Homo sapiens OX=9606 GN=CYFIP1 PE=1 SV=1	CYFIP1	145.089	495255	495255	0.0407023	6	6	7
	Q15404	Ras suppressor protein 1 OS=Homo sapiens OX=9606 GN=RSU1 PE=1 SV=3	RSU1	31.521	490857	490857	0.0433213	1	1	1
	Q5VWQ0	Lysine-specific demethylase 9 OS=Homo sapiens OX=9606 GN=RSBN1 PE=1 SV=2	RSBN1	90.015	487975	487975	0.0286783	3	2	3
	P34913	Bifunctional epoxide hydrolase 2 OS=Homo sapiens OX=9606 GN=EPHX2 PE=1 SV=2	EPHX2	62.575	486143	486143	0.045045	3	3	3
	P49750	YLP motif-containing protein 1 OS=Homo sapiens OX=9606 GN=YLPM1 PE=1 SV=4	YLPM1	241.495	480535	480535	0.0344828	6	6	6
	P62917	60S ribosomal protein L8 OS=Homo sapiens OX=9606 GN=RPL8 PE=1 SV=2	RPL8	28.007	480054	480054	0	0	0	0
	O43865	S-adenosylhomocysteine hydrolase-like protein 1 OS=Homo sapiens OX=9606 GN=AHCYL1 PE=1 SV=2	AHCYL1	58.913	476406	476406	0.0226415	1	1	1
	Q9H6Q4	Cytosolic iron-sulfur assembly component 3 OS=Homo sapiens OX=9606 GN=CIAO3 PE=1 SV=1	CIAO3	52.987	475493	475493	0.0840336	5	2	6
	O60563	Cyclin-T1 OS=Homo sapiens OX=9606 GN=CCNT1 PE=1 SV=1	CCNT1	80.634	474787	474787	0.0165289	1	1	2
	Q96BP3	Peptidylprolyl isomerase domain and WD repeat-containing protein 1 OS=Homo sapiens OX=9606 GN=PPWD1 PE=1 SV=1	PPWD1	73.528	470358	470358	0.0232198	2	2	2
	Q14149	MORC family CW-type zinc finger protein 3 OS=Homo sapiens OX=9606 GN=MORC3 PE=1 SV=3	MORC3	107.045	470075	470075	0.0255591	2	2	2
	P19367	Hexokinase-1 OS=Homo sapiens OX=9606 GN=HK1 PE=1 SV=3	HK1	102.42	464491	464491	0.0174482	2	2	2
	P11413	Glucose-6-phosphate 1-dehydrogenase OS=Homo sapiens OX=9606 GN=G6PD PE=1 SV=4	G6PD	59.219	460029	460029	0.0427184	2	2	2
	Q92769	Histone deacetylase 2 OS=Homo sapiens OX=9606 GN=HDAC2 PE=1 SV=2	HDAC2	55.329	455778	455778	0.110656	4	2	4
	P43362	Melanoma-associated antigen 9 OS=Homo sapiens OX=9606 GN=MAGEA9B PE=1 SV=1	MAGEA9; MAGEA9B	35.066	449513	449513	0.0285714	1	1	1
	Q15398	Disks large-associated protein 5 OS=Homo sapiens OX=9606 GN=DLGAP5 PE=1 SV=2	DLGAP5	95.056	444289	444289	0.0212766	2	2	2
	Q04323	UBX domain-containing protein 1 OS=Homo sapiens OX=9606 GN=UBXN1 PE=1 SV=2	UBXN1	33.305	443908	443908	0.0538721	2	2	2
	Q92598	Heat shock protein 105 kDa OS=Homo sapiens OX=9606 GN=HSPH1 PE=1 SV=1	HSPH1	96.804	441670	441670	0.0361305	3	3	3
	Q99832	T-complex protein 1 subunit eta OS=Homo sapiens OX=9606 GN=CCT7 PE=1 SV=2	CCT7	59.329	441016	441016	0	0	0	0
ü	cont_P02538_x000D_; P02538	Keratin, type II cytoskeletal 6A OS=Homo sapiens GN=KRT6A PE=1 SV=3<|>Keratin, type II cytoskeletal 6A OS=Homo sapiens OX=9606 GN=KRT6A PE=1 SV=3	KRT6A	60.008	1.71877e+06	1.71877e+06	0.170213	15	0	19
	P40222	Alpha-taxilin OS=Homo sapiens OX=9606 GN=TXLNA PE=1 SV=3	TXLNA	61.853	440452	440452	0.0512821	3	3	3
	Q9BRR0	Zinc finger protein with KRAB and SCAN domains 3 OS=Homo sapiens OX=9606 GN=ZKSCAN3 PE=1 SV=2	ZKSCAN3	60.603	432960	432960	0.0223048	1	1	1
	O15226	NF-kappa-B-repressing factor OS=Homo sapiens OX=9606 GN=NKRF PE=1 SV=2	NKRF	77.624	432433	432433	0.0565217	4	4	4
	Q5T200	Zinc finger CCCH domain-containing protein 13 OS=Homo sapiens OX=9606 GN=ZC3H13 PE=1 SV=1	ZC3H13	196.519	431696	431696	0.029976	6	6	6
	Q13888	General transcription factor IIH subunit 2 OS=Homo sapiens OX=9606 GN=GTF2H2 PE=1 SV=1	GTF2H2	44.39	428618	428618	0.0227848	1	1	1
	Q96PU8	KH domain-containing RNA-binding protein QKI OS=Homo sapiens OX=9606 GN=QKI PE=1 SV=1	QKI	37.647	426682	426682	0.026393	1	1	1
	P68400	Casein kinase II subunit alpha OS=Homo sapiens OX=9606 GN=CSNK2A1 PE=1 SV=1	CSNK2A1	45.115	425778	425778	0.0179028	1	1	1
	P40227	T-complex protein 1 subunit zeta OS=Homo sapiens OX=9606 GN=CCT6A PE=1 SV=3	CCT6A	57.988	423231	423231	0.0489642	3	3	3
	Q96AE4	Far upstream element-binding protein 1 OS=Homo sapiens OX=9606 GN=FUBP1 PE=1 SV=3	FUBP1	67.518	422461	422461	0.0745342	9	2	17
	P27708	CAD protein OS=Homo sapiens OX=9606 GN=CAD PE=1 SV=3	CAD	242.829	421212	421212	0.018427	5	5	5
	Q92922	SWI/SNF complex subunit SMARCC1 OS=Homo sapiens OX=9606 GN=SMARCC1 PE=1 SV=3	SMARCC1	122.79	415299	415299	0.0452489	6	3	8
	P31944	Caspase-14 OS=Homo sapiens OX=9606 GN=CASP14 PE=1 SV=2	CASP14	27.662	413908	413908	0	0	0	0
	P61964	WD repeat-containing protein 5 OS=Homo sapiens OX=9606 GN=WDR5 PE=1 SV=1	WDR5	36.565	412905	412905	0.0239521	1	1	1
	Q12872	Splicing factor, suppressor of white-apricot homolog OS=Homo sapiens OX=9606 GN=SFSWAP PE=1 SV=3	SFSWAP	104.758	409016	409016	0.00736067	1	1	1
	Q13315	Serine-protein kinase ATM OS=Homo sapiens OX=9606 GN=ATM PE=1 SV=4	ATM	350.462	402748	402748	0	0	0	0
	Q96EP5	DAZ-associated protein 1 OS=Homo sapiens OX=9606 GN=DAZAP1 PE=1 SV=1	DAZAP1	43.356	402389	402389	0	0	0	0
	Q14493	Histone RNA hairpin-binding protein OS=Homo sapiens OX=9606 GN=SLBP PE=1 SV=1	SLBP	31.266	400569	400569	0.0259259	1	1	1
	Q9Y6V7	Probable ATP-dependent RNA helicase DDX49 OS=Homo sapiens OX=9606 GN=DDX49 PE=1 SV=1	DDX49	54.192	399122	399122	0.0662526	3	3	3
	Q8IY33	MICAL-like protein 2 OS=Homo sapiens OX=9606 GN=MICALL2 PE=1 SV=1	MICALL2	97.442	398113	398113	0.0331858	4	3	4
	Q9NXE8	Pre-mRNA-splicing factor CWC25 homolog OS=Homo sapiens OX=9606 GN=CWC25 PE=1 SV=1	CWC25	49.617	397747	397747	0.0611765	3	3	3
ü	cont_P02533_x000D_; P02533	Keratin, type I cytoskeletal 14 OS=Homo sapiens GN=KRT14 PE=1 SV=4<|>Keratin, type I cytoskeletal 14 OS=Homo sapiens OX=9606 GN=KRT14 PE=1 SV=4	KRT14	51.529	4.89168e+06	4.89168e+06	0.220339	13	3	26
	Q00577	Transcriptional activator protein Pur-alpha OS=Homo sapiens OX=9606 GN=PURA PE=1 SV=2	PURA	34.889	397579	397579	0.0248447	1	1	1
	P39023	60S ribosomal protein L3 OS=Homo sapiens OX=9606 GN=RPL3 PE=1 SV=2	RPL3	46.08	391160	391160	0.0173697	1	1	1
	Q69YN4	Protein virilizer homolog OS=Homo sapiens OX=9606 GN=VIRMA PE=1 SV=2	VIRMA	201.898	390729	390729	0.0331126	6	6	6
	Q96EK7	Constitutive coactivator of peroxisome proliferator-activated receptor gamma OS=Homo sapiens OX=9606 GN=FAM120B PE=1 SV=1	FAM120B	103.716	373139	373139	0.0406593	3	3	3
	O60716	Catenin delta-1 OS=Homo sapiens OX=9606 GN=CTNND1 PE=1 SV=1	CTNND1	108.103	371770	371770	0.0103306	1	1	1
	P02100	Hemoglobin subunit epsilon OS=Homo sapiens OX=9606 GN=HBE1 PE=1 SV=2	HBE1	16.192	370477	370477	0.0680272	1	0	1
	Q08188	Protein-glutamine gamma-glutamyltransferase E OS=Homo sapiens OX=9606 GN=TGM3 PE=1 SV=4	TGM3	76.584	369423	369423	0.04329	4	4	4
	Q9C035	Tripartite motif-containing protein 5 OS=Homo sapiens OX=9606 GN=TRIM5 PE=1 SV=1	TRIM5	56.302	369301	369301	0.0283976	2	2	2
	P49247	Ribose-5-phosphate isomerase OS=Homo sapiens OX=9606 GN=RPIA PE=1 SV=3	RPIA	33.248	369265	369265	0.0546624	2	2	2
	Q14684	Ribosomal RNA processing protein 1 homolog B OS=Homo sapiens OX=9606 GN=RRP1B PE=1 SV=3	RRP1B	84.375	363331	363331	0.0263852	2	2	2
	P40938	Replication factor C subunit 3 OS=Homo sapiens OX=9606 GN=RFC3 PE=1 SV=2	RFC3	40.53	359146	359146	0.0252809	1	1	1
	O14965	Aurora kinase A OS=Homo sapiens OX=9606 GN=AURKA PE=1 SV=3	AURKA	45.795	357392	357392	0.0223325	1	1	1
	P50613	Cyclin-dependent kinase 7 OS=Homo sapiens OX=9606 GN=CDK7 PE=1 SV=1	CDK7	39.014	352600	352600	0.0635838	2	2	2
	Q9Y5X1	Sorting nexin-9 OS=Homo sapiens OX=9606 GN=SNX9 PE=1 SV=1	SNX9	66.55	350081	350081	0.0235294	2	2	2
	Q16531	DNA damage-binding protein 1 OS=Homo sapiens OX=9606 GN=DDB1 PE=1 SV=1	DDB1	126.887	349580	349580	0.0307018	4	4	4
	Q9NUQ3	Gamma-taxilin OS=Homo sapiens OX=9606 GN=TXLNG PE=1 SV=2	TXLNG	60.548	349135	349135	0.0170455	1	1	1
	Q2VPK5	Cytoplasmic tRNA 2-thiolation protein 2 OS=Homo sapiens OX=9606 GN=CTU2 PE=1 SV=1	CTU2	56.071	349063	349063	0.0466019	3	3	3
	Q9P2K3	REST corepressor 3 OS=Homo sapiens OX=9606 GN=RCOR3 PE=1 SV=2	RCOR3	55.547	347168	347168	0.020202	1	1	1
	Q05519	Serine/arginine-rich splicing factor 11 OS=Homo sapiens OX=9606 GN=SRSF11 PE=1 SV=1	SRSF11	53.51	346823	346823	0	0	0	0
	P0DMV9_x000D_; P0DMV8	Heat shock 70 kDa protein 1B OS=Homo sapiens OX=9606 GN=HSPA1B PE=1 SV=1<|>Heat shock 70 kDa protein 1A OS=Homo sapiens OX=9606 GN=HSPA1A PE=1 SV=1	HSPA1B	70.009	345433	345433	0.0390016	2	2	2
ü	P04259_x000D_; cont_P04259	Keratin, type II cytoskeletal 6B OS=Homo sapiens OX=9606 GN=KRT6B PE=1 SV=5<|>Keratin, type II cytoskeletal 6B OS=Homo sapiens GN=KRT6B PE=1 SV=5	KRT6B	60.03	1.66681e+06	1.66681e+06	0.171986	15	0	19
	O14980	Exportin-1 OS=Homo sapiens OX=9606 GN=XPO1 PE=1 SV=1	XPO1	123.306	345144	345144	0.0168067	2	2	2
	Q05048	Cleavage stimulation factor subunit 1 OS=Homo sapiens OX=9606 GN=CSTF1 PE=1 SV=1	CSTF1	48.327	342515	342515	0.0232019	1	1	1
	Q9BZQ8	Protein Niban 1 OS=Homo sapiens OX=9606 GN=NIBAN1 PE=1 SV=1	NIBAN1	103.07	342170	342170	0	0	0	0
	P13489	Ribonuclease inhibitor OS=Homo sapiens OX=9606 GN=RNH1 PE=1 SV=2	RNH1	49.941	340216	340216	0.0151844	1	1	1
	Q49A26	Cytokine-like nuclear factor N-PAC OS=Homo sapiens OX=9606 GN=GLYR1 PE=1 SV=4	GLYR1	60.509	337331	337331	0.0144665	1	1	1
	Q06210	Glutamine--fructose-6-phosphate aminotransferase [isomerizing] 1 OS=Homo sapiens OX=9606 GN=GFPT1 PE=1 SV=3	GFPT1	78.756	332667	332667	0.0271817	2	2	2
	Q04446	1,4-alpha-glucan-branching enzyme OS=Homo sapiens OX=9606 GN=GBE1 PE=1 SV=3	GBE1	80.423	331801	331801	0.011396	1	1	1
	Q06330	Recombining binding protein suppressor of hairless OS=Homo sapiens OX=9606 GN=RBPJ PE=1 SV=3	RBPJ	55.602	331626	331626	0.036	2	2	2
	O94913	Pre-mRNA cleavage complex 2 protein Pcf11 OS=Homo sapiens OX=9606 GN=PCF11 PE=1 SV=3	PCF11	172.944	327973	327973	0.0308682	5	5	5
	P14621	Acylphosphatase-2 OS=Homo sapiens OX=9606 GN=ACYP2 PE=1 SV=2	ACYP2	11.133	327126	327126	0.0707071	1	1	1
	O14787	Transportin-2 OS=Homo sapiens OX=9606 GN=TNPO2 PE=1 SV=3	TNPO2	101.322	325313	325313	0.0211817	2	0	2
	Q7L014	Probable ATP-dependent RNA helicase DDX46 OS=Homo sapiens OX=9606 GN=DDX46 PE=1 SV=2	DDX46	117.29	323437	323437	0.0242483	3	3	3
	Q96P70	Importin-9 OS=Homo sapiens OX=9606 GN=IPO9 PE=1 SV=3	IPO9	115.889	322817	322817	0.0105668	1	1	1
	O43395	U4/U6 small nuclear ribonucleoprotein Prp3 OS=Homo sapiens OX=9606 GN=PRPF3 PE=1 SV=2	PRPF3	77.481	319784	319784	0.0234261	2	2	2
	Q8N1G4	Leucine-rich repeat-containing protein 47 OS=Homo sapiens OX=9606 GN=LRRC47 PE=1 SV=1	LRRC47	63.434	319101	319101	0.0360206	2	2	2
	P51617	Interleukin-1 receptor-associated kinase 1 OS=Homo sapiens OX=9606 GN=IRAK1 PE=1 SV=2	IRAK1	76.489	316866	316866	0.0126404	1	1	1
	P20073	Annexin A7 OS=Homo sapiens OX=9606 GN=ANXA7 PE=1 SV=3	ANXA7	52.706	315906	315906	0	0	0	0
	Q9UI26	Importin-11 OS=Homo sapiens OX=9606 GN=IPO11 PE=1 SV=1	IPO11	112.463	309954	309954	0.0297436	3	3	3
	O00743	Serine/threonine-protein phosphatase 6 catalytic subunit OS=Homo sapiens OX=9606 GN=PPP6C PE=1 SV=1	PPP6C	35.121	306976	306976	0.0295082	1	1	1
	P49368	T-complex protein 1 subunit gamma OS=Homo sapiens OX=9606 GN=CCT3 PE=1 SV=4	CCT3	60.495	306032	306032	0	0	0	0
	Q96PV6	Leukocyte receptor cluster member 8 OS=Homo sapiens OX=9606 GN=LENG8 PE=1 SV=3	LENG8	88.102	304114	304114	0.06	4	4	4
	Q5SSJ5	Heterochromatin protein 1-binding protein 3 OS=Homo sapiens OX=9606 GN=HP1BP3 PE=1 SV=1	HP1BP3	61.169	303866	303866	0.0198915	1	1	1
	Q9UBS0	Ribosomal protein S6 kinase beta-2 OS=Homo sapiens OX=9606 GN=RPS6KB2 PE=1 SV=2	RPS6KB2	53.422	303321	303321	0	0	0	0
	A2AJT9	BCLAF1 and THRAP3 family member 3 OS=Homo sapiens OX=9606 GN=BCLAF3 PE=1 SV=1	BCLAF3	83.82	302938	302938	0.0112518	1	1	1
	Q9BQG0	Myb-binding protein 1A OS=Homo sapiens OX=9606 GN=MYBBP1A PE=1 SV=2	MYBBP1A	148.762	302933	302933	0.0278614	4	4	4
	P52756	RNA-binding protein 5 OS=Homo sapiens OX=9606 GN=RBM5 PE=1 SV=2	RBM5	92.097	302257	302257	0.0404908	4	2	4
	P36578	60S ribosomal protein L4 OS=Homo sapiens OX=9606 GN=RPL4 PE=1 SV=5	RPL4	47.667	301760	301760	0.0187354	1	1	2
	P61081	NEDD8-conjugating enzyme Ubc12 OS=Homo sapiens OX=9606 GN=UBE2M PE=1 SV=1	UBE2M	20.887	300259	300259	0.0601093	1	1	1
	Q9Y6I4	Ubiquitin carboxyl-terminal hydrolase 3 OS=Homo sapiens OX=9606 GN=USP3 PE=1 SV=2	USP3	58.859	299675	299675	0.0442308	2	2	2
	P62829	60S ribosomal protein L23 OS=Homo sapiens OX=9606 GN=RPL23 PE=1 SV=1	RPL23	14.856	299674	299674	0	0	0	0
	Q14527	Helicase-like transcription factor OS=Homo sapiens OX=9606 GN=HLTF PE=1 SV=2	HLTF	113.857	299480	299480	0.0188305	2	2	2
	Q13415	Origin recognition complex subunit 1 OS=Homo sapiens OX=9606 GN=ORC1 PE=1 SV=2	ORC1	97.289	298105	298105	0.0116144	1	1	1
	P49023	Paxillin OS=Homo sapiens OX=9606 GN=PXN PE=1 SV=3	PXN	64.464	297195	297195	0	0	0	0
	Q8IV08	5'-3' exonuclease PLD3 OS=Homo sapiens OX=9606 GN=PLD3 PE=1 SV=1	PLD3	54.671	296538	296538	0	0	0	0
	P04075	Fructose-bisphosphate aldolase A OS=Homo sapiens OX=9606 GN=ALDOA PE=1 SV=2	ALDOA	39.395	292648	292648	0.0384615	1	1	1
	P31153	S-adenosylmethionine synthase isoform type-2 OS=Homo sapiens OX=9606 GN=MAT2A PE=1 SV=1	MAT2A	43.633	291463	291463	0	0	0	0
	P85037	Forkhead box protein K1 OS=Homo sapiens OX=9606 GN=FOXK1 PE=1 SV=1	FOXK1	75.411	287128	287128	0.0736699	6	6	6
	Q9Y570	Protein phosphatase methylesterase 1 OS=Homo sapiens OX=9606 GN=PPME1 PE=1 SV=3	PPME1	42.288	286899	286899	0.0673575	2	2	2
	Q9NSD9	Phenylalanine--tRNA ligase beta subunit OS=Homo sapiens OX=9606 GN=FARSB PE=1 SV=3	FARSB	66.074	283188	283188	0.0152801	1	1	1
	Q8IXZ2	Zinc finger CCCH domain-containing protein 3 OS=Homo sapiens OX=9606 GN=ZC3H3 PE=1 SV=3	ZC3H3	101.878	280288	280288	0.0369198	3	3	3
	Q99856	AT-rich interactive domain-containing protein 3A OS=Homo sapiens OX=9606 GN=ARID3A PE=1 SV=2	ARID3A	62.85	273421	273421	0	0	0	0
	Q92576	PHD finger protein 3 OS=Homo sapiens OX=9606 GN=PHF3 PE=1 SV=3	PHF3	229.339	272154	272154	0.0289358	5	5	5
	Q96P47	Arf-GAP with GTPase, ANK repeat and PH domain-containing protein 3 OS=Homo sapiens OX=9606 GN=AGAP3 PE=1 SV=2	AGAP3	94.985	270883	270883	0.00914286	1	1	1
	Q6PJG2	Mitotic deacetylase-associated SANT domain protein OS=Homo sapiens OX=9606 GN=MIDEAS PE=1 SV=2	MIDEAS	114.918	270492	270492	0.0239234	3	3	3
	O14647	Chromodomain-helicase-DNA-binding protein 2 OS=Homo sapiens OX=9606 GN=CHD2 PE=1 SV=2	CHD2	211.214	268626	268626	0.0185996	4	4	4
	P55060	Exportin-2 OS=Homo sapiens OX=9606 GN=CSE1L PE=1 SV=3	CSE1L	110.346	267262	267262	0.0442842	5	5	5
	Q14669	E3 ubiquitin-protein ligase TRIP12 OS=Homo sapiens OX=9606 GN=TRIP12 PE=1 SV=1	TRIP12	220.296	263501	263501	0.0155622	4	4	5
	Q15437	Protein transport protein Sec23B OS=Homo sapiens OX=9606 GN=SEC23B PE=1 SV=2	SEC23B	86.424	261807	261807	0.0391134	3	3	3
	P14923	Junction plakoglobin OS=Homo sapiens OX=9606 GN=JUP PE=1 SV=3	JUP	81.693	261335	261335	0.0107383	1	1	1
	P61289	Proteasome activator complex subunit 3 OS=Homo sapiens OX=9606 GN=PSME3 PE=1 SV=1	PSME3	29.488	257617	257617	0.0433071	1	1	1
	Q96HC4	PDZ and LIM domain protein 5 OS=Homo sapiens OX=9606 GN=PDLIM5 PE=1 SV=5	PDLIM5	63.904	254409	254409	0	0	0	0
	Q8NB90	Ribosome biogenesis protein SPATA5 OS=Homo sapiens OX=9606 GN=SPATA5 PE=1 SV=3	AFG2A	97.843	250762	250762	0.0212766	2	2	2
	Q9UK58	Cyclin-L1 OS=Homo sapiens OX=9606 GN=CCNL1 PE=1 SV=1	CCNL1	59.597	248411	248411	0.0380228	1	1	1
	P11142	Heat shock cognate 71 kDa protein OS=Homo sapiens OX=9606 GN=HSPA8 PE=1 SV=1	HSPA8	70.854	244720	244720	0.0247678	2	2	2
	Q8NFI3	Cytosolic endo-beta-N-acetylglucosaminidase OS=Homo sapiens OX=9606 GN=ENGASE PE=1 SV=1	ENGASE	83.933	244640	244640	0	0	0	0
	Q96PE3	Inositol polyphosphate-4-phosphatase type I A OS=Homo sapiens OX=9606 GN=INPP4A PE=1 SV=1	INPP4A	109.885	241160	241160	0.0174002	2	2	2
	Q9H0R4	Haloacid dehalogenase-like hydrolase domain-containing protein 2 OS=Homo sapiens OX=9606 GN=HDHD2 PE=1 SV=1	HDHD2	28.518	240333	240333	0	0	0	0
	Q6IQ49	Splicing regulator SDE2 OS=Homo sapiens OX=9606 GN=SDE2 PE=1 SV=1	SDE2	49.711	239485	239485	0.0354767	1	1	1
	P55072	Transitional endoplasmic reticulum ATPase OS=Homo sapiens OX=9606 GN=VCP PE=1 SV=4	VCP	89.266	239432	239432	0.00992556	1	1	1
	Q6PCB5	Lysine-specific demethylase RSBN1L OS=Homo sapiens OX=9606 GN=RSBN1L PE=1 SV=2	RSBN1L	94.81	238007	238007	0.0283688	3	2	3
	Q6P1J9	Parafibromin OS=Homo sapiens OX=9606 GN=CDC73 PE=1 SV=1	CDC73	60.539	237195	237195	0.0169492	1	1	1
	Q969G3	SWI/SNF-related matrix-associated actin-dependent regulator of chromatin subfamily E member 1 OS=Homo sapiens OX=9606 GN=SMARCE1 PE=1 SV=2	SMARCE1	46.621	237194	237194	0.0340633	1	1	1
	P42226	Signal transducer and activator of transcription 6 OS=Homo sapiens OX=9606 GN=STAT6 PE=1 SV=1	STAT6	94.075	233448	233448	0.0188902	2	2	2
ü	cont_Q04695_x000D_; Q04695	Keratin, type I cytoskeletal 17 OS=Homo sapiens GN=KRT17 PE=1 SV=2<|>Keratin, type I cytoskeletal 17 OS=Homo sapiens OX=9606 GN=KRT17 PE=1 SV=2	KRT17	48.076	419414	419414	0.12963	8	0	16
	P30520	Adenylosuccinate synthetase isozyme 2 OS=Homo sapiens OX=9606 GN=ADSS2 PE=1 SV=3	ADSS2	50.066	232732	232732	0.0241228	1	1	1
	Q04759	Protein kinase C theta type OS=Homo sapiens OX=9606 GN=PRKCQ PE=1 SV=3	PRKCQ	81.811	229102	229102	0	0	0	0
	P10746	Uroporphyrinogen-III synthase OS=Homo sapiens OX=9606 GN=UROS PE=1 SV=1	UROS	28.61	227233	227233	0	0	0	0
	Q14671	Pumilio homolog 1 OS=Homo sapiens OX=9606 GN=PUM1 PE=1 SV=3	PUM1	126.395	218040	218040	0.0177066	2	2	2
	P50750	Cyclin-dependent kinase 9 OS=Homo sapiens OX=9606 GN=CDK9 PE=1 SV=3	CDK9	42.75	217325	217325	0.0215054	1	0	1
	Q9Y3X0	Coiled-coil domain-containing protein 9 OS=Homo sapiens OX=9606 GN=CCDC9 PE=1 SV=1	CCDC9	59.667	217253	217253	0.0188324	1	1	1
	Q9H0D6	5'-3' exoribonuclease 2 OS=Homo sapiens OX=9606 GN=XRN2 PE=1 SV=1	XRN2	108.513	216060	216060	0.00947368	1	1	1
	O43172	U4/U6 small nuclear ribonucleoprotein Prp4 OS=Homo sapiens OX=9606 GN=PRPF4 PE=1 SV=2	PRPF4	58.412	214974	214974	0.0536398	3	3	3
	Q9H8W4	Pleckstrin homology domain-containing family F member 2 OS=Homo sapiens OX=9606 GN=PLEKHF2 PE=1 SV=1	PLEKHF2	27.78	214884	214884	0	0	0	0
	Q9BRR8	G patch domain-containing protein 1 OS=Homo sapiens OX=9606 GN=GPATCH1 PE=1 SV=1	GPATCH1	103.282	212807	212807	0.0128894	1	1	1
	P22681	E3 ubiquitin-protein ligase CBL OS=Homo sapiens OX=9606 GN=CBL PE=1 SV=2	CBL	99.569	211639	211639	0.0298013	3	3	3
	Q86Y56	Dynein axonemal assembly factor 5 OS=Homo sapiens OX=9606 GN=DNAAF5 PE=1 SV=4	DNAAF5	93.462	210461	210461	0.019883	2	2	2
	Q96N46	Tetratricopeptide repeat protein 14 OS=Homo sapiens OX=9606 GN=TTC14 PE=1 SV=1	TTC14	88.265	206331	206331	0.0220779	2	2	2
ü	P60709_x000D_; cont_P60712	Actin, cytoplasmic 1 OS=Homo sapiens OX=9606 GN=ACTB PE=1 SV=1<|>Actin, cytoplasmic 1 OS=Bos_taurus GN=ACTB PE=1 SV=1	ACTB	41.71	3.09381e+07	3.09381e+07	0.194667	10	0	13
	Q92930	Ras-related protein Rab-8B OS=Homo sapiens OX=9606 GN=RAB8B PE=1 SV=2	RAB8B	23.569	205898	205898	0	0	0	0
	Q9UKN8	General transcription factor 3C polypeptide 4 OS=Homo sapiens OX=9606 GN=GTF3C4 PE=1 SV=2	GTF3C4	91.923	205268	205268	0.0109489	1	1	2
	P18074	General transcription and DNA repair factor IIH helicase subunit XPD OS=Homo sapiens OX=9606 GN=ERCC2 PE=1 SV=1	ERCC2	86.854	203592	203592	0.00921053	1	1	1
	Q02413	Desmoglein-1 OS=Homo sapiens OX=9606 GN=DSG1 PE=1 SV=2	DSG1	113.676	201643	201643	0.00667302	1	1	1
	Q8IZL8	Proline-, glutamic acid- and leucine-rich protein 1 OS=Homo sapiens OX=9606 GN=PELP1 PE=1 SV=2	PELP1	119.624	201281	201281	0.0221239	2	2	2
	Q29RF7	Sister chromatid cohesion protein PDS5 homolog A OS=Homo sapiens OX=9606 GN=PDS5A PE=1 SV=1	PDS5A	150.734	200716	200716	0.0344054	5	5	5
	Q8TD19	Serine/threonine-protein kinase Nek9 OS=Homo sapiens OX=9606 GN=NEK9 PE=1 SV=2	NEK9	107.1	194536	194536	0.0183861	2	2	2
	Q12933	TNF receptor-associated factor 2 OS=Homo sapiens OX=9606 GN=TRAF2 PE=1 SV=2	TRAF2	55.823	194387	194387	0.0139721	1	1	1
	Q8IXV7	Kelch domain-containing protein 8B OS=Homo sapiens OX=9606 GN=KLHDC8B PE=2 SV=1	KLHDC8B	37.652	193968	193968	0.0310734	1	1	1
	Q9H0J9	Protein mono-ADP-ribosyltransferase PARP12 OS=Homo sapiens OX=9606 GN=PARP12 PE=1 SV=1	PARP12	79.013	193913	193913	0.0114123	1	1	1
	Q9Y2X3	Nucleolar protein 58 OS=Homo sapiens OX=9606 GN=NOP58 PE=1 SV=1	NOP58	59.541	193402	193402	0.026465	1	1	1
	O60566	Mitotic checkpoint serine/threonine-protein kinase BUB1 beta OS=Homo sapiens OX=9606 GN=BUB1B PE=1 SV=3	BUB1B	119.47	189980	189980	0.027619	3	3	3
	Q08554	Desmocollin-1 OS=Homo sapiens OX=9606 GN=DSC1 PE=1 SV=2	DSC1	99.924	187984	187984	0	0	0	0
	Q9H6R4	Nucleolar protein 6 OS=Homo sapiens OX=9606 GN=NOL6 PE=1 SV=2	NOL6	127.513	186566	186566	0.0165794	2	2	2
	P60842	Eukaryotic initiation factor 4A-I OS=Homo sapiens OX=9606 GN=EIF4A1 PE=1 SV=1	EIF4A1	46.125	185581	185581	0.0394089	4	0	11
	O95373	Importin-7 OS=Homo sapiens OX=9606 GN=IPO7 PE=1 SV=1	IPO7	119.44	184442	184442	0.0163777	2	2	2
	P47929	Galectin-7 OS=Homo sapiens OX=9606 GN=LGALS7B PE=1 SV=2	LGALS7; LGALS7B	15.066	182855	182855	0	0	0	0
	O76094	Signal recognition particle subunit SRP72 OS=Homo sapiens OX=9606 GN=SRP72 PE=1 SV=3	SRP72	74.56	182212	182212	0.0119225	1	1	1
	P28702	Retinoic acid receptor RXR-beta OS=Homo sapiens OX=9606 GN=RXRB PE=1 SV=2	RXRB	56.886	180250	180250	0	0	0	0
	O60907	F-box-like/WD repeat-containing protein TBL1X OS=Homo sapiens OX=9606 GN=TBL1X PE=1 SV=3	TBL1X	62.456	179926	179926	0.0121317	1	1	1
	Q86UY6	N-alpha-acetyltransferase 40 OS=Homo sapiens OX=9606 GN=NAA40 PE=1 SV=1	NAA40	27.176	177745	177745	0.0379747	1	1	1
	Q96RL1	BRCA1-A complex subunit RAP80 OS=Homo sapiens OX=9606 GN=UIMC1 PE=1 SV=2	UIMC1	79.678	176393	176393	0.0222531	2	2	2
	P62081	40S ribosomal protein S7 OS=Homo sapiens OX=9606 GN=RPS7 PE=1 SV=1	RPS7	22.113	175957	175957	0.0463918	1	1	1
	Q13057	Bifunctional coenzyme A synthase OS=Homo sapiens OX=9606 GN=COASY PE=1 SV=4	COASY	62.29	175869	175869	0.0124113	1	1	1
	Q96T58	Msx2-interacting protein OS=Homo sapiens OX=9606 GN=SPEN PE=1 SV=1	SPEN	402.004	175863	175863	0.00491266	2	2	2
	P46782	40S ribosomal protein S5 OS=Homo sapiens OX=9606 GN=RPS5 PE=1 SV=4	RPS5	22.862	174613	174613	0	0	0	0
	O95394	Phosphoacetylglucosamine mutase OS=Homo sapiens OX=9606 GN=PGM3 PE=1 SV=1	PGM3	59.814	173932	173932	0.0295203	2	2	2
	P48730	Casein kinase I isoform delta OS=Homo sapiens OX=9606 GN=CSNK1D PE=1 SV=2	CSNK1D	47.3	173726	173726	0.026506	1	1	1
	P17980	26S proteasome regulatory subunit 6A OS=Homo sapiens OX=9606 GN=PSMC3 PE=1 SV=3	PSMC3	49.172	172469	172469	0.0933941	3	3	3
	Q99497	Parkinson disease protein 7 OS=Homo sapiens OX=9606 GN=PARK7 PE=1 SV=2	PARK7	19.878	171254	171254	0	0	0	0
	P06400	Retinoblastoma-associated protein OS=Homo sapiens OX=9606 GN=RB1 PE=1 SV=2	RB1	106.092	169226	169226	0.0269397	3	3	3
	Q96QR8	Transcriptional activator protein Pur-beta OS=Homo sapiens OX=9606 GN=PURB PE=1 SV=3	PURB	33.22	169090	169090	0.0352564	1	1	1
	O94788	Retinal dehydrogenase 2 OS=Homo sapiens OX=9606 GN=ALDH1A2 PE=1 SV=3	ALDH1A2	56.688	168980	168980	0.015444	1	1	1
	O15037	Protein KHNYN OS=Homo sapiens OX=9606 GN=KHNYN PE=1 SV=3	KHNYN	74.487	166412	166412	0.0250737	2	2	2
	P51532	Transcription activator BRG1 OS=Homo sapiens OX=9606 GN=SMARCA4 PE=1 SV=2	SMARCA4	184.53	163721	163721	0.00485732	1	0	1
	P43246	DNA mismatch repair protein Msh2 OS=Homo sapiens OX=9606 GN=MSH2 PE=1 SV=1	MSH2	104.677	163423	163423	0.0353319	3	3	3
	Q9BZI7	Regulator of nonsense transcripts 3B OS=Homo sapiens OX=9606 GN=UPF3B PE=1 SV=1	UPF3B	57.727	162505	162505	0.0434783	2	2	2
	Q66K74	Microtubule-associated protein 1S OS=Homo sapiens OX=9606 GN=MAP1S PE=1 SV=2	MAP1S	112.142	160908	160908	0.0368272	3	3	3
	O95352	Ubiquitin-like modifier-activating enzyme ATG7 OS=Homo sapiens OX=9606 GN=ATG7 PE=1 SV=1	ATG7	77.909	160441	160441	0	0	0	0
	P51114	RNA-binding protein FXR1 OS=Homo sapiens OX=9606 GN=FXR1 PE=1 SV=3	FXR1	69.678	157633	157633	0.0128824	1	1	1
	Q96GM5	SWI/SNF-related matrix-associated actin-dependent regulator of chromatin subfamily D member 1 OS=Homo sapiens OX=9606 GN=SMARCD1 PE=1 SV=2	SMARCD1	58.196	157028	157028	0	0	0	0
	Q9UG63	ATP-binding cassette sub-family F member 2 OS=Homo sapiens OX=9606 GN=ABCF2 PE=1 SV=2	ABCF2	71.245	155269	155269	0.0304976	2	2	2
	Q8NHU6	Tudor domain-containing protein 7 OS=Homo sapiens OX=9606 GN=TDRD7 PE=1 SV=2	TDRD7	123.506	152090	152090	0.00819672	1	1	1
	Q9UBL3	Set1/Ash2 histone methyltransferase complex subunit ASH2 OS=Homo sapiens OX=9606 GN=ASH2L PE=1 SV=1	ASH2L	68.679	150833	150833	0.0191083	1	1	1
	Q13085	Acetyl-CoA carboxylase 1 OS=Homo sapiens OX=9606 GN=ACACA PE=1 SV=2	ACACA	265.385	149518	149518	0.00341006	1	1	1
ü	cont_P81605.2_x000D_; P81605	Dermcidin<|>Dermcidin OS=Homo sapiens OX=9606 GN=DCD PE=1 SV=2	DCD	11.277	5.14629e+06	5.14629e+06	0.227273	2	2	2
	Q9UI12	V-type proton ATPase subunit H OS=Homo sapiens OX=9606 GN=ATP6V1H PE=1 SV=1	ATP6V1H	55.847	149209	149209	0	0	0	0
	P50990	T-complex protein 1 subunit theta OS=Homo sapiens OX=9606 GN=CCT8 PE=1 SV=4	CCT8	59.583	148387	148387	0	0	0	0
	Q8NFF5	FAD synthase OS=Homo sapiens OX=9606 GN=FLAD1 PE=1 SV=1	FLAD1	65.224	147854	147854	0	0	0	0
	P07814	Bifunctional glutamate/proline--tRNA ligase OS=Homo sapiens OX=9606 GN=EPRS1 PE=1 SV=5	EPRS1	170.483	141084	141084	0.0165344	3	3	3
	Q9Y5Q8	General transcription factor 3C polypeptide 5 OS=Homo sapiens OX=9606 GN=GTF3C5 PE=1 SV=2	GTF3C5	59.533	138293	138293	0	0	0	0
	Q08J23	RNA cytosine C(5)-methyltransferase NSUN2 OS=Homo sapiens OX=9606 GN=NSUN2 PE=1 SV=2	NSUN2	86.416	130923	130923	0.0443286	3	3	3
	Q9H9T3	Elongator complex protein 3 OS=Homo sapiens OX=9606 GN=ELP3 PE=1 SV=2	ELP3	62.219	128605	128605	0	0	0	0
	A0AVT1	Ubiquitin-like modifier-activating enzyme 6 OS=Homo sapiens OX=9606 GN=UBA6 PE=1 SV=1	UBA6	117.895	128444	128444	0.0123574	1	1	1
	Q01780	Exosome component 10 OS=Homo sapiens OX=9606 GN=EXOSC10 PE=1 SV=2	EXOSC10	100.768	126676	126676	0	0	0	0
	P35251	Replication factor C subunit 1 OS=Homo sapiens OX=9606 GN=RFC1 PE=1 SV=4	RFC1	128.175	125950	125950	0	0	0	0
	Q92879	CUGBP Elav-like family member 1 OS=Homo sapiens OX=9606 GN=CELF1 PE=1 SV=2	CELF1	52.03	125847	125847	0.0144033	1	0	1
	O60313	Dynamin-like 120 kDa protein, mitochondrial OS=Homo sapiens OX=9606 GN=OPA1 PE=1 SV=3	OPA1	111.561	125155	125155	0	0	0	0
	P36551	Oxygen-dependent coproporphyrinogen-III oxidase, mitochondrial OS=Homo sapiens OX=9606 GN=CPOX PE=1 SV=3	CPOX	50.12	123408	123408	0.0198238	1	1	1
	Q15654	Thyroid receptor-interacting protein 6 OS=Homo sapiens OX=9606 GN=TRIP6 PE=1 SV=3	TRIP6	50.255	123130	123130	0.0420168	1	1	1
	Q9H7D7	WD repeat-containing protein 26 OS=Homo sapiens OX=9606 GN=WDR26 PE=1 SV=3	WDR26	72.079	122247	122247	0.01059	1	1	1
	Q12789	General transcription factor 3C polypeptide 1 OS=Homo sapiens OX=9606 GN=GTF3C1 PE=1 SV=4	GTF3C1	238.725	119912	119912	0.00900901	2	2	2
	P07900	Heat shock protein HSP 90-alpha OS=Homo sapiens OX=9606 GN=HSP90AA1 PE=1 SV=5	HSP90AA1	84.607	119696	119696	0.0587432	4	1	5
	Q8IYB5	Stromal membrane-associated protein 1 OS=Homo sapiens OX=9606 GN=SMAP1 PE=1 SV=2	SMAP1	50.354	119376	119376	0	0	0	0
	Q9Y5X2	Sorting nexin-8 OS=Homo sapiens OX=9606 GN=SNX8 PE=1 SV=1	SNX8	52.536	117863	117863	0	0	0	0
	Q14145	Kelch-like ECH-associated protein 1 OS=Homo sapiens OX=9606 GN=KEAP1 PE=1 SV=2	KEAP1	69.621	115882	115882	0.0128205	1	1	2
	Q96ST3	Paired amphipathic helix protein Sin3a OS=Homo sapiens OX=9606 GN=SIN3A PE=1 SV=2	SIN3A	145.085	112993	112993	0	0	0	0
	Q14644	Ras GTPase-activating protein 3 OS=Homo sapiens OX=9606 GN=RASA3 PE=1 SV=3	RASA3	95.638	111580	111580	0.00839329	1	1	1
	P19338	Nucleolin OS=Homo sapiens OX=9606 GN=NCL PE=1 SV=3	NCL	76.568	110716	110716	0	0	0	0
	Q9H0C8	Integrin-linked kinase-associated serine/threonine phosphatase 2C OS=Homo sapiens OX=9606 GN=ILKAP PE=1 SV=1	ILKAP	42.88	110502	110502	0	0	0	0
	Q9Y6W5	Actin-binding protein WASF2 OS=Homo sapiens OX=9606 GN=WASF2 PE=1 SV=3	WASF2	54.25	110216	110216	0.0160643	1	1	1
	P25205	DNA replication licensing factor MCM3 OS=Homo sapiens OX=9606 GN=MCM3 PE=1 SV=3	MCM3	90.924	108010	108010	0.0185644	2	2	2
ü	cont_P00761	Trypsin OS=Sus scrofa PE=1 SV=1		24.394	2.04364e+09	2.04364e+09	0.285714	8	7	23
	P14635	G2/mitotic-specific cyclin-B1 OS=Homo sapiens OX=9606 GN=CCNB1 PE=1 SV=1	CCNB1	48.306	105341	105341	0.0207852	1	1	1
	Q5UIP0	Telomere-associated protein RIF1 OS=Homo sapiens OX=9606 GN=RIF1 PE=1 SV=2	RIF1	274.294	104137	104137	0.00323625	1	1	1
	Q13416	Origin recognition complex subunit 2 OS=Homo sapiens OX=9606 GN=ORC2 PE=1 SV=2	ORC2	65.931	101512	101512	0	0	0	0
	Q9UJY4	ADP-ribosylation factor-binding protein GGA2 OS=Homo sapiens OX=9606 GN=GGA2 PE=1 SV=3	GGA2	67.108	101193	101193	0	0	0	0
	Q5T1V6	Probable ATP-dependent RNA helicase DDX59 OS=Homo sapiens OX=9606 GN=DDX59 PE=1 SV=1	DDX59	68.766	100265	100265	0.0210016	1	1	1
	Q99447	Ethanolamine-phosphate cytidylyltransferase OS=Homo sapiens OX=9606 GN=PCYT2 PE=1 SV=1	PCYT2	43.808	100137	100137	0	0	0	0
	Q9NXV6	CDKN2A-interacting protein OS=Homo sapiens OX=9606 GN=CDKN2AIP PE=1 SV=3	CDKN2AIP	61.088	99934.4	99934.4	0.0155172	1	1	1
	O15027	Protein transport protein Sec16A OS=Homo sapiens OX=9606 GN=SEC16A PE=1 SV=4	SEC16A	251.738	98226.2	98226.2	0.00466695	1	1	1
	Q9Y2K7	Lysine-specific demethylase 2A OS=Homo sapiens OX=9606 GN=KDM2A PE=1 SV=3	KDM2A	132.708	97970.4	97970.4	0.0129088	1	1	1
	Q9HCE1	Helicase MOV-10 OS=Homo sapiens OX=9606 GN=MOV10 PE=1 SV=2	MOV10	113.599	97022.7	97022.7	0.0169492	2	2	2
	Q92878	DNA repair protein RAD50 OS=Homo sapiens OX=9606 GN=RAD50 PE=1 SV=1	RAD50	153.797	95206.9	95206.9	0.0129573	2	2	2
ü	cont_P06868	Plasminogen OS=Bos_taurus GN=PLG PE=1 SV=2	PLG	91.157	4.69919e+08	4.69919e+08	0.344828	38	38	111
	Q9BTC0	Death-inducer obliterator 1 OS=Homo sapiens OX=9606 GN=DIDO1 PE=1 SV=5	DIDO1	243.723	95027.7	95027.7	0.003125	1	1	1
	Q8WX92	Negative elongation factor B OS=Homo sapiens OX=9606 GN=NELFB PE=1 SV=1	NELFB	65.655	94255.1	94255.1	0.0137931	1	1	1
	Q9BVQ7	Ribosome biogenesis protein SPATA5L1 OS=Homo sapiens OX=9606 GN=SPATA5L1 PE=1 SV=2	AFG2B	80.66	92330.7	92330.7	0.0132802	1	1	1
	O15294	UDP-N-acetylglucosamine--peptide N-acetylglucosaminyltransferase 110 kDa subunit OS=Homo sapiens OX=9606 GN=OGT PE=1 SV=3	OGT	116.85	92128.6	92128.6	0.00956023	1	1	1
	Q14008	Cytoskeleton-associated protein 5 OS=Homo sapiens OX=9606 GN=CKAP5 PE=1 SV=3	CKAP5	225.352	91278.4	91278.4	0.00787402	2	2	2
	Q9NZT1	Calmodulin-like protein 5 OS=Homo sapiens OX=9606 GN=CALML5 PE=1 SV=2	CALML5	15.883	90755.1	90755.1	0	0	0	0
	Q9Y6J0	Calcineurin-binding protein cabin-1 OS=Homo sapiens OX=9606 GN=CABIN1 PE=1 SV=1	CABIN1	246.197	90598.7	90598.7	0.00720721	2	2	2
	P31689	DnaJ homolog subfamily A member 1 OS=Homo sapiens OX=9606 GN=DNAJA1 PE=1 SV=2	DNAJA1	44.839	89944.2	89944.2	0	0	0	0
	Q53T94	TATA box-binding protein-associated factor RNA polymerase I subunit B OS=Homo sapiens OX=9606 GN=TAF1B PE=1 SV=1	TAF1B	68.788	89886.2	89886.2	0.0136054	1	1	1
	P19447	General transcription and DNA repair factor IIH helicase subunit XPB OS=Homo sapiens OX=9606 GN=ERCC3 PE=1 SV=1	ERCC3	89.221	89583.1	89583.1	0.0102302	1	1	1
	Q14166	Tubulin--tyrosine ligase-like protein 12 OS=Homo sapiens OX=9606 GN=TTLL12 PE=1 SV=2	TTLL12	74.356	88448.8	88448.8	0.0295031	2	2	2
	Q14C86	GTPase-activating protein and VPS9 domain-containing protein 1 OS=Homo sapiens OX=9606 GN=GAPVD1 PE=1 SV=2	GAPVD1	164.876	87521.8	87521.8	0.00473613	1	1	1
	Q2VIQ3	Chromosome-associated kinesin KIF4B OS=Homo sapiens OX=9606 GN=KIF4B PE=2 SV=2	KIF4B	139.947	86039.4	86039.4	0.0089141	1	1	1
	Q5VT25	Serine/threonine-protein kinase MRCK alpha OS=Homo sapiens OX=9606 GN=CDC42BPA PE=1 SV=1	CDC42BPA	197.182	83922.3	83922.3	0.00923788	2	2	2
	O75791	GRB2-related adapter protein 2 OS=Homo sapiens OX=9606 GN=GRAP2 PE=1 SV=1	GRAP2	37.886	82418	82418	0	0	0	0
	Q9NUQ8	ATP-binding cassette sub-family F member 3 OS=Homo sapiens OX=9606 GN=ABCF3 PE=1 SV=2	ABCF3	79.695	80434.7	80434.7	0	0	0	0
	P40616	ADP-ribosylation factor-like protein 1 OS=Homo sapiens OX=9606 GN=ARL1 PE=1 SV=1	ARL1	20.404	80212.1	80212.1	0	0	0	0
	P46013	Proliferation marker protein Ki-67 OS=Homo sapiens OX=9606 GN=MKI67 PE=1 SV=2	MKI67	358.474	79886.2	79886.2	0.0448403	9	9	9
ü	cont_P61626_x000D_; P61626	Lysozyme C OS=Homo sapiens GN=LYZ PE=1 SV=1<|>Lysozyme C OS=Homo sapiens OX=9606 GN=LYZ PE=1 SV=1	LYZ; LYZF1	16.526	2.77583e+06	2.77583e+06	0.108108	2	2	2
	Q2TAL8	Transcriptional regulator QRICH1 OS=Homo sapiens OX=9606 GN=QRICH1 PE=1 SV=1	QRICH1	86.382	79052	79052	0.0141753	1	1	1
	Q05823	2-5A-dependent ribonuclease OS=Homo sapiens OX=9606 GN=RNASEL PE=1 SV=2	RNASEL	83.481	78583.7	78583.7	0.0202429	2	2	2
	Q9Y4E8	Ubiquitin carboxyl-terminal hydrolase 15 OS=Homo sapiens OX=9606 GN=USP15 PE=1 SV=3	USP15	112.348	75864	75864	0.011213	1	1	1
	Q9H6S0	3'-5' RNA helicase YTHDC2 OS=Homo sapiens OX=9606 GN=YTHDC2 PE=1 SV=2	YTHDC2	160.147	74200.3	74200.3	0.00489511	1	1	1
	P21333	Filamin-A OS=Homo sapiens OX=9606 GN=FLNA PE=1 SV=4	FLNA	280.564	74196.7	74196.7	0.0124669	2	2	2
	Q9NP61	ADP-ribosylation factor GTPase-activating protein 3 OS=Homo sapiens OX=9606 GN=ARFGAP3 PE=1 SV=1	ARFGAP3	56.893	73929	73929	0.0213178	1	1	1
	Q86U86	Protein polybromo-1 OS=Homo sapiens OX=9606 GN=PBRM1 PE=1 SV=1	PBRM1	192.825	73859.7	73859.7	0.0106572	2	2	2
	Q8WVV4	Protein POF1B OS=Homo sapiens OX=9606 GN=POF1B PE=1 SV=3	POF1B	68.022	73059.3	73059.3	0	0	0	0
	Q8N6R0	eEF1A lysine and N-terminal methyltransferase OS=Homo sapiens OX=9606 GN=METTL13 PE=1 SV=1	METTL13	78.718	72974.3	72974.3	0.0100143	1	1	1
	P15924	Desmoplakin OS=Homo sapiens OX=9606 GN=DSP PE=1 SV=3	DSP	331.569	72211	72211	0	0	0	0
	P67775	Serine/threonine-protein phosphatase 2A catalytic subunit alpha isoform OS=Homo sapiens OX=9606 GN=PPP2CA PE=1 SV=1	PPP2CA	35.571	71950.5	71950.5	0	0	0	0
	Q9Y5K6	CD2-associated protein OS=Homo sapiens OX=9606 GN=CD2AP PE=1 SV=1	CD2AP	71.407	70691.5	70691.5	0.0156495	1	1	1
	P26358	DNA (cytosine-5)-methyltransferase 1 OS=Homo sapiens OX=9606 GN=DNMT1 PE=1 SV=2	DNMT1	183.05	70376.1	70376.1	0.0136139	3	3	3
	Q13395	Probable methyltransferase TARBP1 OS=Homo sapiens OX=9606 GN=TARBP1 PE=1 SV=1	TARBP1	181.559	68660.7	68660.7	0.00616903	1	1	1
	Q8N201	Integrator complex subunit 1 OS=Homo sapiens OX=9606 GN=INTS1 PE=1 SV=2	INTS1	244.143	68084.8	68084.8	0.00776256	2	2	2
	O95644	Nuclear factor of activated T-cells, cytoplasmic 1 OS=Homo sapiens OX=9606 GN=NFATC1 PE=1 SV=3	NFATC1	101.179	67369.5	67369.5	0.00954401	2	0	2
	Q9BX10	GTP-binding protein 2 OS=Homo sapiens OX=9606 GN=GTPBP2 PE=1 SV=1	GTPBP2	65.727	65433.4	65433.4	0.0332226	2	2	2
	Q9H9J4	Ubiquitin carboxyl-terminal hydrolase 42 OS=Homo sapiens OX=9606 GN=USP42 PE=1 SV=3	USP42	145.302	63337.5	63337.5	0.00679758	1	1	1
	Q6YHU6	Thyroid adenoma-associated protein OS=Homo sapiens OX=9606 GN=THADA PE=1 SV=1	THADA	219.465	61896.3	61896.3	0.00409626	1	1	1
	Q7L1Q6	eIF5-mimic protein 2 OS=Homo sapiens OX=9606 GN=BZW1 PE=1 SV=1	BZW1	48.013	58491.8	58491.8	0	0	0	0
	Q9Y5X3	Sorting nexin-5 OS=Homo sapiens OX=9606 GN=SNX5 PE=1 SV=1	SNX5	46.787	57920.9	57920.9	0	0	0	0
	O95319	CUGBP Elav-like family member 2 OS=Homo sapiens OX=9606 GN=CELF2 PE=1 SV=1	CELF2	54.25	56768.7	56768.7	0.0275591	2	1	2
	Q14683	Structural maintenance of chromosomes protein 1A OS=Homo sapiens OX=9606 GN=SMC1A PE=1 SV=2	SMC1A	143.144	56234.8	56234.8	0.00892133	1	1	1
	Q9H270	Vacuolar protein sorting-associated protein 11 homolog OS=Homo sapiens OX=9606 GN=VPS11 PE=1 SV=1	VPS11	107.768	55233.5	55233.5	0	0	0	0
	Q9UBD5	Origin recognition complex subunit 3 OS=Homo sapiens OX=9606 GN=ORC3 PE=1 SV=1	ORC3	82.201	52885.3	52885.3	0.0112518	1	1	1
	P51531	Probable global transcription activator SNF2L2 OS=Homo sapiens OX=9606 GN=SMARCA2 PE=1 SV=2	SMARCA2	181.166	52710.5	52710.5	0.0150943	2	1	2
	Q9H583	HEAT repeat-containing protein 1 OS=Homo sapiens OX=9606 GN=HEATR1 PE=1 SV=3	HEATR1	242.215	52355.1	52355.1	0.00886194	2	2	2
	Q13310	Polyadenylate-binding protein 4 OS=Homo sapiens OX=9606 GN=PABPC4 PE=1 SV=1	PABPC4	70.738	52337.2	52337.2	0.0124224	1	0	1
	P50748	Kinetochore-associated protein 1 OS=Homo sapiens OX=9606 GN=KNTC1 PE=1 SV=1	KNTC1	250.588	50568.2	50568.2	0.00407424	1	1	1
	P22314	Ubiquitin-like modifier-activating enzyme 1 OS=Homo sapiens OX=9606 GN=UBA1 PE=1 SV=3	UBA1	117.774	47795	47795	0	0	0	0
	Q02241	Kinesin-like protein KIF23 OS=Homo sapiens OX=9606 GN=KIF23 PE=1 SV=3	KIF23	109.99	45136.5	45136.5	0.0208333	2	2	2
	Q9UBP0	Spastin OS=Homo sapiens OX=9606 GN=SPAST PE=1 SV=1	SPAST	67.155	44920.9	44920.9	0	0	0	0
	Q96HW7	Integrator complex subunit 4 OS=Homo sapiens OX=9606 GN=INTS4 PE=1 SV=2	INTS4	108.102	44716.4	44716.4	0.00830737	1	1	1
	O75044	SLIT-ROBO Rho GTPase-activating protein 2 OS=Homo sapiens OX=9606 GN=SRGAP2 PE=1 SV=3	SRGAP2	120.795	43829.9	43829.9	0	0	0	0
	O15084	Serine/threonine-protein phosphatase 6 regulatory ankyrin repeat subunit A OS=Homo sapiens OX=9606 GN=ANKRD28 PE=1 SV=5	ANKRD28	112.894	41706.8	41706.8	0.00759734	1	1	1
	P33992	DNA replication licensing factor MCM5 OS=Homo sapiens OX=9606 GN=MCM5 PE=1 SV=5	MCM5	82.233	39229	39229	0	0	0	0
	Q8TEQ6	Gem-associated protein 5 OS=Homo sapiens OX=9606 GN=GEMIN5 PE=1 SV=3	GEMIN5	168.483	39106.9	39106.9	0.00596817	1	1	1
	O75419	Cell division control protein 45 homolog OS=Homo sapiens OX=9606 GN=CDC45 PE=1 SV=1	CDC45	65.527	38467.3	38467.3	0	0	0	0
	O95163	Elongator complex protein 1 OS=Homo sapiens OX=9606 GN=ELP1 PE=1 SV=3	ELP1	150.159	37351.7	37351.7	0	0	0	0
	Q13835	Plakophilin-1 OS=Homo sapiens OX=9606 GN=PKP1 PE=1 SV=2	PKP1	82.808	34823.7	34823.7	0	0	0	0
	Q86VP6	Cullin-associated NEDD8-dissociated protein 1 OS=Homo sapiens OX=9606 GN=CAND1 PE=1 SV=2	CAND1	136.289	32120.9	32120.9	0.00731707	1	1	1
	O14744	Protein arginine N-methyltransferase 5 OS=Homo sapiens OX=9606 GN=PRMT5 PE=1 SV=4	PRMT5	72.638	31434.6	31434.6	0	0	0	0
	Q7LBC6	Lysine-specific demethylase 3B OS=Homo sapiens OX=9606 GN=KDM3B PE=1 SV=2	KDM3B	191.461	29314.8	29314.8	0.0147643	3	2	3
	Q96QZ7	Membrane-associated guanylate kinase, WW and PDZ domain-containing protein 1 OS=Homo sapiens OX=9606 GN=MAGI1 PE=1 SV=3	MAGI1	164.481	28975.9	28975.9	0.0214621	3	3	3
	Q9UNY4	Transcription termination factor 2 OS=Homo sapiens OX=9606 GN=TTF2 PE=1 SV=2	TTF2	129.508	28972.4	28972.4	0.00774527	1	1	1
	Q9NVH2	Integrator complex subunit 7 OS=Homo sapiens OX=9606 GN=INTS7 PE=1 SV=1	INTS7	106.766	28009.4	28009.4	0	0	0	0
	P39687	Acidic leucine-rich nuclear phosphoprotein 32 family member A OS=Homo sapiens OX=9606 GN=ANP32A PE=1 SV=1	ANP32A	28.568	24125.6	0	0	0	0	0
	P27482	Calmodulin-like protein 3 OS=Homo sapiens OX=9606 GN=CALML3 PE=1 SV=2	CALML3	16.88	24125.6	0	0	0	0	0
	Q15149	Plectin OS=Homo sapiens OX=9606 GN=PLEC PE=1 SV=3	PLEC	531.466	24125.6	0	0	0	0	0
	Q13867	Bleomycin hydrolase OS=Homo sapiens OX=9606 GN=BLMH PE=1 SV=1	BLMH	52.528	24125.6	0	0	0	0	0
	Q5T749	Keratinocyte proline-rich protein OS=Homo sapiens OX=9606 GN=KPRP PE=1 SV=1	KPRP	64.093	24125.6	0	0	0	0	0
	Q12800	Alpha-globin transcription factor CP2 OS=Homo sapiens OX=9606 GN=TFCP2 PE=1 SV=2	TFCP2	57.22	24125.6	0	0	0	0	0
	Q14807	Kinesin-like protein KIF22 OS=Homo sapiens OX=9606 GN=KIF22 PE=1 SV=5	KIF22	73.217	24125.6	0	0	0	0	0
	P53634	Dipeptidyl peptidase 1 OS=Homo sapiens OX=9606 GN=CTSC PE=1 SV=2	CTSC	51.82	24125.6	0	0	0	0	0
	Q13596	Sorting nexin-1 OS=Homo sapiens OX=9606 GN=SNX1 PE=1 SV=3	SNX1	59.033	24125.6	0	0	0	0	0
	Q9BRX9	WD repeat domain-containing protein 83 OS=Homo sapiens OX=9606 GN=WDR83 PE=1 SV=1	WDR83	34.321	24125.6	0	0	0	0	0
	P33981	Dual specificity protein kinase TTK OS=Homo sapiens OX=9606 GN=TTK PE=1 SV=2	TTK	97.011	24125.6	0	0	0	0	0
	P18754	Regulator of chromosome condensation OS=Homo sapiens OX=9606 GN=RCC1 PE=1 SV=1	RCC1	44.941	24125.6	0	0.023753	1	1	1
	P01876	Immunoglobulin heavy constant alpha 1 OS=Homo sapiens OX=9606 GN=IGHA1 PE=1 SV=3	IGHA1	42.821	24125.6	0	0	0	0	0
	Q13885	Tubulin beta-2A chain OS=Homo sapiens OX=9606 GN=TUBB2A PE=1 SV=1	TUBB2A	49.875	24125.6	0	0.139326	11	0	41
	Q8NI36	WD repeat-containing protein 36 OS=Homo sapiens OX=9606 GN=WDR36 PE=1 SV=1	WDR36	105.255	24125.6	0	0.0126183	1	1	1
	P39019	40S ribosomal protein S19 OS=Homo sapiens OX=9606 GN=RPS19 PE=1 SV=2	RPS19	16.051	24125.6	0	0	0	0	0
ü	cont_P02663	Alpha-S2-casein OS=Bos_taurus GN=CSN1S2 PE=1 SV=2	CSN1S2; LOC109560546; LOC113894643	26.002	2.58149e+07	2.58149e+07	0.261261	9	9	11
	P06733	Alpha-enolase OS=Homo sapiens OX=9606 GN=ENO1 PE=1 SV=2	ENO1	47.139	24125.6	0	0	0	0	0
	O75530	Polycomb protein EED OS=Homo sapiens OX=9606 GN=EED PE=1 SV=2	EED	50.166	24125.6	0	0	0	0	0
	P14625	Endoplasmin OS=Homo sapiens OX=9606 GN=HSP90B1 PE=1 SV=1	HSP90B1	92.411	24125.6	0	0	0	0	0
	P25705	ATP synthase subunit alpha, mitochondrial OS=Homo sapiens OX=9606 GN=ATP5F1A PE=1 SV=1	ATP5F1A	59.714	24125.6	0	0	0	0	0
	Q01970	1-phosphatidylinositol 4,5-bisphosphate phosphodiesterase beta-3 OS=Homo sapiens OX=9606 GN=PLCB3 PE=1 SV=2	PLCB3	138.713	23944.5	23944.5	0.0105348	1	1	1
	Q15572	TATA box-binding protein-associated factor RNA polymerase I subunit C OS=Homo sapiens OX=9606 GN=TAF1C PE=1 SV=2	TAF1C	95.153	23915.4	23915.4	0.0333717	2	2	2
	P14735	Insulin-degrading enzyme OS=Homo sapiens OX=9606 GN=IDE PE=1 SV=4	IDE	117.893	22491.5	22491.5	0	0	0	0
	O60231	Pre-mRNA-splicing factor ATP-dependent RNA helicase DHX16 OS=Homo sapiens OX=9606 GN=DHX16 PE=1 SV=2	DHX16	119.189	22437.3	22437.3	0.00864553	1	0	3
	Q6IA86	Elongator complex protein 2 OS=Homo sapiens OX=9606 GN=ELP2 PE=1 SV=2	ELP2	92.441	20360.5	20360.5	0	0	0	0
	Q13616	Cullin-1 OS=Homo sapiens OX=9606 GN=CUL1 PE=1 SV=2	CUL1	89.622	19418	19418	0	0	0	0
	P49792	E3 SUMO-protein ligase RanBP2 OS=Homo sapiens OX=9606 GN=RANBP2 PE=1 SV=2	RANBP2	357.974	16111.7	16111.7	0	0	0	0
	O43847	Nardilysin OS=Homo sapiens OX=9606 GN=NRDC PE=1 SV=3	NRDC	131.618	15872.5	15872.5	0.00695048	1	1	1
	P11216	Glycogen phosphorylase, brain form OS=Homo sapiens OX=9606 GN=PYGB PE=1 SV=5	PYGB	96.635	15394.5	15394.5	0.00830368	1	1	1
	O94953	Lysine-specific demethylase 4B OS=Homo sapiens OX=9606 GN=KDM4B PE=1 SV=4	KDM4B	121.819	14215.4	14215.4	0.00638686	1	1	1
	P13010	X-ray repair cross-complementing protein 5 OS=Homo sapiens OX=9606 GN=XRCC5 PE=1 SV=3	XRCC5	82.652	13945.1	13945.1	0.0163934	1	1	1
	O60841	Eukaryotic translation initiation factor 5B OS=Homo sapiens OX=9606 GN=EIF5B PE=1 SV=4	EIF5B	138.742	10772.7	10772.7	0	0	0	0
	Q9Y4A5	Transformation/transcription domain-associated protein OS=Homo sapiens OX=9606 GN=TRRAP PE=1 SV=3	TRRAP	437.318	9132.3	9132.3	0.00492356	2	2	2

## Sheet: Buffer Rep 3
Contaminant	Accession	Description	Genes	MW[kDa]	Norm. Area	Area	Coverage	# Peptides	# Unique peptides	# PSMs
	cont_P42212	Green fluorescent protein OS=Aequorea victoria GN=GFP PE=1 SV=1	289Gfp; GFP	26.869	3.10654e+09	3.10654e+09	0.579832	31	31	127
	Q96FV9	THO complex subunit 1 OS=Homo sapiens OX=9606 GN=THOC1 PE=1 SV=1	THOC1	75.619	2.89041e+09	2.89041e+09	0.6621	111	111	468
	Q13769	THO complex subunit 5 homolog OS=Homo sapiens OX=9606 GN=THOC5 PE=1 SV=2	THOC5	78.458	2.64351e+09	2.64351e+09	0.5959	90	90	358
	Q96J01	THO complex subunit 3 OS=Homo sapiens OX=9606 GN=THOC3 PE=1 SV=1	THOC3	38.747	2.49278e+09	2.49278e+09	0.464387	27	27	120
	Q86W42	THO complex subunit 6 homolog OS=Homo sapiens OX=9606 GN=THOC6 PE=1 SV=1	THOC6	37.511	2.48072e+09	2.48072e+09	0.762463	41	41	191
	Q8NI27	THO complex subunit 2 OS=Homo sapiens OX=9606 GN=THOC2 PE=1 SV=2	THOC2	182.659	2.26347e+09	2.26347e+09	0.650973	238	238	861
ü	Q14525_x000D_; cont_Q14525	Keratin, type I cuticular Ha3-II OS=Homo sapiens OX=9606 GN=KRT33B PE=1 SV=3<|>Keratin, type I cuticular Ha3-II OS=Homo sapiens GN=KRT33B PE=2 SV=3	KRT33B	46.185	1.05702e+06	1.05702e+06	0.160891	7	0	14
ü	O43790_x000D_; cont_O43790	Keratin, type II cuticular Hb6 OS=Homo sapiens OX=9606 GN=KRT86 PE=1 SV=1<|>Keratin, type II cuticular Hb6 OS=Homo sapiens GN=KRT86 PE=1 SV=1	KRT86	53.466	2.44561e+06	2.44561e+06	0.17284	9	2	9
	Q6I9Y2	THO complex subunit 7 homolog OS=Homo sapiens OX=9606 GN=THOC7 PE=1 SV=3	THOC7	23.728	1.85795e+09	1.85795e+09	0.833333	42	42	154
	Q13838	Spliceosome RNA helicase DDX39B OS=Homo sapiens OX=9606 GN=DDX39B PE=1 SV=1	DDX39B	48.96	1.1779e+09	1.1779e+09	0.502336	50	26	177
	Q16629	Serine/arginine-rich splicing factor 7 OS=Homo sapiens OX=9606 GN=SRSF7 PE=1 SV=1	SRSF7	27.35	6.64152e+08	6.64152e+08	0.415966	19	18	61
	P38919	Eukaryotic initiation factor 4A-III OS=Homo sapiens OX=9606 GN=EIF4A3 PE=1 SV=4	EIF4A3	46.841	5.50021e+08	5.50021e+08	0.576642	47	40	129
	P62995	Transformer-2 protein homolog beta OS=Homo sapiens OX=9606 GN=TRA2B PE=1 SV=1	TRA2B	33.646	5.17462e+08	5.17462e+08	0.496528	25	18	66
	O00422	Histone deacetylase complex subunit SAP18 OS=Homo sapiens OX=9606 GN=SAP18 PE=1 SV=1	SAP18	17.55	4.56663e+08	4.56663e+08	0.45098	20	20	54
ü	cont_P78386_x000D_; P78386	Keratin, type II cuticular Hb5 OS=Homo sapiens GN=KRT85 PE=1 SV=1<|>Keratin, type II cuticular Hb5 OS=Homo sapiens OX=9606 GN=KRT85 PE=1 SV=1	KRT85	55.766	265643	265643	0.116371	6	2	6
	P68363	Tubulin alpha-1B chain OS=Homo sapiens OX=9606 GN=TUBA1B PE=1 SV=1	TUBA1B	50.12	4.04074e+08	4.04074e+08	0.594235	38	1	128
	Q07955	Serine/arginine-rich splicing factor 1 OS=Homo sapiens OX=9606 GN=SRSF1 PE=1 SV=2	SRSF1	27.728	3.58532e+08	3.58532e+08	0.645161	23	22	75
	Q08170	Serine/arginine-rich splicing factor 4 OS=Homo sapiens OX=9606 GN=SRSF4 PE=1 SV=2	SRSF4	56.645	3.53406e+08	3.53406e+08	0.350202	33	25	73
	Q9Y3Y2	Chromatin target of PRMT1 protein OS=Homo sapiens OX=9606 GN=CHTOP PE=1 SV=2	CHTOP	26.38	3.42288e+08	3.42288e+08	0.383065	23	23	57
	0000003	ALYREF		24.51	3.24005e+08	3.24005e+08	0.548523	24	24	53
	P07437	Tubulin beta chain OS=Homo sapiens OX=9606 GN=TUBB PE=1 SV=2	TUBB	49.639	3.09807e+08	3.09807e+08	0.671171	50	9	149
	Q13247	Serine/arginine-rich splicing factor 6 OS=Homo sapiens OX=9606 GN=SRSF6 PE=1 SV=2	SRSF6	39.563	2.73656e+08	2.73656e+08	0.430233	28	21	73
ü	cont_P13646.4_x000D_; P13646	Keratin, type I cytoskeletal 13<|>Keratin, type I cytoskeletal 13 OS=Homo sapiens OX=9606 GN=KRT13 PE=1 SV=4	KRT13	49.557	2.16426e+06	2.16426e+06	0.115721	12	1	22
	P61326	Protein mago nashi homolog OS=Homo sapiens OX=9606 GN=MAGOH PE=1 SV=1	MAGOH	17.153	2.68365e+08	2.68365e+08	0.691781	23	2	70
	Q92841	Probable ATP-dependent RNA helicase DDX17 OS=Homo sapiens OX=9606 GN=DDX17 PE=1 SV=2	DDX17	80.222	2.64873e+08	2.64873e+08	0.537723	58	44	137
	Q92945	Far upstream element-binding protein 2 OS=Homo sapiens OX=9606 GN=KHSRP PE=1 SV=4	KHSRP	73.07	2.64014e+08	2.64014e+08	0.648383	76	70	191
	Q15365	Poly(rC)-binding protein 1 OS=Homo sapiens OX=9606 GN=PCBP1 PE=1 SV=2	PCBP1	37.474	2.60987e+08	2.60987e+08	0.598315	29	19	68
	O75152	Zinc finger CCCH domain-containing protein 11A OS=Homo sapiens OX=9606 GN=ZC3H11A PE=1 SV=3	ZC3H11A	89.076	2.30769e+08	2.30769e+08	0.548148	65	65	140
	P46109	Crk-like protein OS=Homo sapiens OX=9606 GN=CRKL PE=1 SV=1	CRKL	33.756	2.02373e+08	2.02373e+08	0.620462	28	28	68
	Q15287	RNA-binding protein with serine-rich domain 1 OS=Homo sapiens OX=9606 GN=RNPS1 PE=1 SV=1	RNPS1	34.188	1.99682e+08	1.99682e+08	0.373771	18	18	48
	P31943	Heterogeneous nuclear ribonucleoprotein H OS=Homo sapiens OX=9606 GN=HNRNPH1 PE=1 SV=4	HNRNPH1	49.198	1.9441e+08	1.9441e+08	0.581292	31	16	71
	P84103	Serine/arginine-rich splicing factor 3 OS=Homo sapiens OX=9606 GN=SRSF3 PE=1 SV=1	SRSF3	19.318	1.85141e+08	1.85141e+08	0.402439	17	16	50
	Q9Y5S9	RNA-binding protein 8A OS=Homo sapiens OX=9606 GN=RBM8A PE=1 SV=1	RBM8A	19.877	1.80736e+08	1.80736e+08	0.482759	10	10	29
	P52272	Heterogeneous nuclear ribonucleoprotein M OS=Homo sapiens OX=9606 GN=HNRNPM PE=1 SV=3	HNRNPM	77.464	1.77945e+08	1.77945e+08	0.642466	72	72	157
ü	cont_P00027	His6-MBP-Prescission protease		70.473	34126.4	0	0	0	0	0
	P20671	Histone H2A type 1-D OS=Homo sapiens OX=9606 GN=H2AC7 PE=1 SV=2	H2AC7	14.099	1.77009e+08	1.77009e+08	0.407692	7	4	13
	Q9H307	Pinin OS=Homo sapiens OX=9606 GN=PNN PE=1 SV=5	PNN	81.579	1.72414e+08	1.72414e+08	0.495119	67	67	118
	P52597	Heterogeneous nuclear ribonucleoprotein F OS=Homo sapiens OX=9606 GN=HNRNPF PE=1 SV=3	HNRNPF	45.643	1.72068e+08	1.72068e+08	0.477108	21	18	59
	P84090	Enhancer of rudimentary homolog OS=Homo sapiens OX=9606 GN=ERH PE=1 SV=1	ERH	12.251	1.57751e+08	1.57751e+08	0.471154	11	11	23
	P09661	U2 small nuclear ribonucleoprotein A' OS=Homo sapiens OX=9606 GN=SNRPA1 PE=1 SV=2	SNRPA1	28.398	1.40469e+08	1.40469e+08	0.533333	23	23	45
	P08670	Vimentin OS=Homo sapiens OX=9606 GN=VIM PE=1 SV=4	VIM	53.619	1.36825e+08	1.36825e+08	0.723176	60	56	112
	Q01130	Serine/arginine-rich splicing factor 2 OS=Homo sapiens OX=9606 GN=SRSF2 PE=1 SV=4	SRSF2	25.461	1.34445e+08	1.34445e+08	0.339367	8	6	19
	Q96MU7	YTH domain-containing protein 1 OS=Homo sapiens OX=9606 GN=YTHDC1 PE=1 SV=3	YTHDC1	84.649	1.32087e+08	1.32087e+08	0.405777	56	56	105
	Q13148	TAR DNA-binding protein 43 OS=Homo sapiens OX=9606 GN=TARDBP PE=1 SV=1	TARDBP	44.711	1.31775e+08	1.31775e+08	0.21256	16	16	33
	P23246	Splicing factor, proline- and glutamine-rich OS=Homo sapiens OX=9606 GN=SFPQ PE=1 SV=2	SFPQ	76.102	1.31219e+08	1.31219e+08	0.347949	36	35	74
	Q9P258	Protein RCC2 OS=Homo sapiens OX=9606 GN=RCC2 PE=1 SV=2	RCC2	56.049	1.30338e+08	1.30338e+08	0.565134	35	35	71
ü	cont_P13717	Nuclease OS=Serratia marcescens GN=nucA PE=1 SV=2	nucA	28.927	3.8629e+06	3.8629e+06	0.0639098	2	2	3
	P07910	Heterogeneous nuclear ribonucleoproteins C1/C2 OS=Homo sapiens OX=9606 GN=HNRNPC PE=1 SV=4	HNRNPC	33.65	1.25175e+08	1.25175e+08	0.5	32	32	65
	Q96QD9	UAP56-interacting factor OS=Homo sapiens OX=9606 GN=FYTTD1 PE=1 SV=3	FYTTD1	35.796	1.16571e+08	1.16571e+08	0.63522	32	32	60
	Q9UKV3	Apoptotic chromatin condensation inducer in the nucleus OS=Homo sapiens OX=9606 GN=ACIN1 PE=1 SV=2	ACIN1	151.771	1.15481e+08	1.15481e+08	0.431022	75	75	149
	Q9UMS4	Pre-mRNA-processing factor 19 OS=Homo sapiens OX=9606 GN=PRPF19 PE=1 SV=1	PRPF19	55.146	1.13169e+08	1.13169e+08	0.343254	24	24	52
ü	P07477_x000D_; cont_P07477	Serine protease 1 OS=Homo sapiens OX=9606 GN=PRSS1 PE=1 SV=1<|>Trypsin-1 OS=Homo sapiens GN=PRSS1 PE=1 SV=1	PRSS1	26.541	6.48629e+06	6.48629e+06	0.153846	5	4	9
	Q99880	Histone H2B type 1-L OS=Homo sapiens OX=9606 GN=H2BC13 PE=1 SV=3	H2BC13	13.944	1.10074e+08	1.10074e+08	0.65873	13	2	18
ü	cont_P00023	GFP-nanobody GFP-nanobody		13.79	1.02403e+08	1.02403e+08	0.528455	8	8	11
ü	Q8N1N4_x000D_; cont_Q8N1N4.2	Keratin, type II cytoskeletal 78 OS=Homo sapiens OX=9606 GN=KRT78 PE=1 SV=2<|>Keratin, type II cytoskeletal 78	KRT78	56.83	1.15564e+06	1.15564e+06	0.0923077	5	4	6
	Q9H3K6	BolA-like protein 2 OS=Homo sapiens OX=9606 GN=BOLA2B PE=1 SV=1	BOLA2; BOLA2B	10.11	1.099e+08	1.099e+08	0.581395	5	5	10
	P62805	Histone H4 OS=Homo sapiens OX=9606 GN=H4C16 PE=1 SV=2	H4C1; H4C11; H4C12; H4C13; H4C14; H4C15; H4C16; H4C2; H4C3; H4C4; H4C5; H4C6; H4C8; H4C9	11.36	1.07564e+08	1.07564e+08	0.524272	8	8	15
	Q6PJT7	Zinc finger CCCH domain-containing protein 14 OS=Homo sapiens OX=9606 GN=ZC3H14 PE=1 SV=1	ZC3H14	82.823	1.01771e+08	1.01771e+08	0.525815	50	50	92
	Q9NRW3	DNA dC->dU-editing enzyme APOBEC-3C OS=Homo sapiens OX=9606 GN=APOBEC3C PE=1 SV=2	APOBEC3C	22.811	9.79338e+07	9.79338e+07	0.4	8	8	27
	Q9H479	Fructosamine-3-kinase OS=Homo sapiens OX=9606 GN=FN3K PE=1 SV=1	FN3K	35.149	9.78748e+07	9.78748e+07	0.349515	17	17	36
	P07355	Annexin A2 OS=Homo sapiens OX=9606 GN=ANXA2 PE=1 SV=2	ANXA2	38.58	9.66979e+07	9.66979e+07	0.59587	29	29	57
	Q13427	Peptidyl-prolyl cis-trans isomerase G OS=Homo sapiens OX=9606 GN=PPIG PE=1 SV=2	PPIG	88.564	9.56744e+07	9.56744e+07	0.380637	57	57	100
	Q71DI3	Histone H3.2 OS=Homo sapiens OX=9606 GN=H3C13 PE=1 SV=3	H3C13; H3C14; H3C15	15.379	9.53559e+07	9.53559e+07	0.169118	3	3	5
	Q9BRJ7	Tudor-interacting repair regulator protein OS=Homo sapiens OX=9606 GN=NUDT16L1 PE=1 SV=1	NUDT16L1	23.323	9.46227e+07	9.46227e+07	0.630332	15	15	37
	Q9UBN7	Histone deacetylase 6 OS=Homo sapiens OX=9606 GN=HDAC6 PE=1 SV=2	HDAC6	131.336	9.45095e+07	9.45095e+07	0.214815	29	29	54
	P30740	Leukocyte elastase inhibitor OS=Homo sapiens OX=9606 GN=SERPINB1 PE=1 SV=1	SERPINB1	42.715	9.39128e+07	9.39128e+07	0.525066	24	22	41
	Q8IYB3	Serine/arginine repetitive matrix protein 1 OS=Homo sapiens OX=9606 GN=SRRM1 PE=1 SV=2	SRRM1	102.274	8.98109e+07	8.98109e+07	0.337389	45	44	83
	P10412	Histone H1.4 OS=Homo sapiens OX=9606 GN=H1-4 PE=1 SV=2	H1-4	21.852	8.72293e+07	8.72293e+07	0.39726	10	3	17
	P04080	Cystatin-B OS=Homo sapiens OX=9606 GN=CSTB PE=1 SV=2	CSTB	11.133	8.66519e+07	8.66519e+07	0.55102	6	6	11
	P38159	RNA-binding motif protein, X chromosome OS=Homo sapiens OX=9606 GN=RBMX PE=1 SV=3	RBMX	42.306	8.59291e+07	8.59291e+07	0.603581	31	14	64
	P26599	Polypyrimidine tract-binding protein 1 OS=Homo sapiens OX=9606 GN=PTBP1 PE=1 SV=2	PTBP1	59.596	8.47725e+07	8.47725e+07	0.319569	23	17	40
	Q15233	Non-POU domain-containing octamer-binding protein OS=Homo sapiens OX=9606 GN=NONO PE=1 SV=4	NONO	54.197	8.38186e+07	8.38186e+07	0.450106	34	31	70
	Q9BXP5	Serrate RNA effector molecule homolog OS=Homo sapiens OX=9606 GN=SRRT PE=1 SV=1	SRRT	100.604	8.03208e+07	8.03208e+07	0.409817	46	46	76
	Q13595	Transformer-2 protein homolog alpha OS=Homo sapiens OX=9606 GN=TRA2A PE=1 SV=1	TRA2A	32.669	7.91273e+07	7.91273e+07	0.283688	17	10	42
	Q86VM9	Zinc finger CCCH domain-containing protein 18 OS=Homo sapiens OX=9606 GN=ZC3H18 PE=1 SV=2	ZC3H18	106.315	7.74616e+07	7.74616e+07	0.420776	48	48	77
	P62888	60S ribosomal protein L30 OS=Homo sapiens OX=9606 GN=RPL30 PE=1 SV=2	RPL30	12.776	7.66981e+07	7.66981e+07	0.669565	10	10	16
	Q14498	RNA-binding protein 39 OS=Homo sapiens OX=9606 GN=RBM39 PE=1 SV=2	RBM39	59.343	7.58206e+07	7.58206e+07	0.366038	22	20	51
	P61978	Heterogeneous nuclear ribonucleoprotein K OS=Homo sapiens OX=9606 GN=HNRNPK PE=1 SV=1	HNRNPK	50.944	7.42684e+07	7.42684e+07	0.479482	23	23	42
	P62318	Small nuclear ribonucleoprotein Sm D3 OS=Homo sapiens OX=9606 GN=SNRPD3 PE=1 SV=1	SNRPD3	13.907	6.96002e+07	6.96002e+07	0.309524	5	5	7
	P62987	Ubiquitin-60S ribosomal protein L40 OS=Homo sapiens OX=9606 GN=UBA52 PE=1 SV=2	UBA52	14.719	6.82255e+07	6.82255e+07	0.367188	4	4	16
	P68036	Ubiquitin-conjugating enzyme E2 L3 OS=Homo sapiens OX=9606 GN=UBE2L3 PE=1 SV=1	UBE2L3	17.85	6.72611e+07	6.72611e+07	0.435065	7	7	11
	Q96DI7	U5 small nuclear ribonucleoprotein 40 kDa protein OS=Homo sapiens OX=9606 GN=SNRNP40 PE=1 SV=1	SNRNP40	39.286	6.72462e+07	6.72462e+07	0.557423	18	18	25
	0000004	SARNP		19.691	6.49765e+07	6.49765e+07	0.531429	10	10	16
	P68104	Elongation factor 1-alpha 1 OS=Homo sapiens OX=9606 GN=EEF1A1 PE=1 SV=1	EEF1A1	50.109	6.45082e+07	6.45082e+07	0.359307	16	16	30
	Q15717	ELAV-like protein 1 OS=Homo sapiens OX=9606 GN=ELAVL1 PE=1 SV=2	ELAVL1	36.069	6.38497e+07	6.38497e+07	0.530675	23	23	42
	O75494	Serine/arginine-rich splicing factor 10 OS=Homo sapiens OX=9606 GN=SRSF10 PE=1 SV=1	SRSF10	31.282	6.33205e+07	6.33205e+07	0.267176	11	11	19
ü	cont_P08779_x000D_; P08779	Keratin, type I cytoskeletal 16 OS=Homo sapiens GN=KRT16 PE=1 SV=4<|>Keratin, type I cytoskeletal 16 OS=Homo sapiens OX=9606 GN=KRT16 PE=1 SV=4	KRT16	51.236	1.16747e+07	1.16747e+07	0.577167	37	18	63
	Q9Y2W1	Thyroid hormone receptor-associated protein 3 OS=Homo sapiens OX=9606 GN=THRAP3 PE=1 SV=2	THRAP3	108.601	6.32963e+07	6.32963e+07	0.37801	48	47	74
ü	cont_P02662	Alpha-S1-casein OS=Bos_taurus GN=CSN1S1 PE=1 SV=2	CSN1S1	24.513	3.11109e+06	3.11109e+06	0.107477	2	2	3
	P17844	Probable ATP-dependent RNA helicase DDX5 OS=Homo sapiens OX=9606 GN=DDX5 PE=1 SV=1	DDX5	69.105	6.31226e+07	6.31226e+07	0.568404	52	38	92
	Q15029	116 kDa U5 small nuclear ribonucleoprotein component OS=Homo sapiens OX=9606 GN=EFTUD2 PE=1 SV=1	EFTUD2	109.366	6.0449e+07	6.0449e+07	0.419753	41	40	83
	Q8IXB1	DnaJ homolog subfamily C member 10 OS=Homo sapiens OX=9606 GN=DNAJC10 PE=1 SV=2	DNAJC10	91.021	5.98245e+07	5.98245e+07	0.278689	33	33	63
	P52298	Nuclear cap-binding protein subunit 2 OS=Homo sapiens OX=9606 GN=NCBP2 PE=1 SV=1	NCBP2	17.99	5.8906e+07	5.8906e+07	0.397436	10	10	18
	P14866	Heterogeneous nuclear ribonucleoprotein L OS=Homo sapiens OX=9606 GN=HNRNPL PE=1 SV=2	HNRNPL	64.092	5.86301e+07	5.86301e+07	0.385399	26	25	48
	Q96PK6	RNA-binding protein 14 OS=Homo sapiens OX=9606 GN=RBM14 PE=1 SV=2	RBM14	69.449	5.8517e+07	5.8517e+07	0.333333	31	31	52
	Q99439	Calponin-2 OS=Homo sapiens OX=9606 GN=CNN2 PE=1 SV=4	CNN2	33.675	5.82131e+07	5.82131e+07	0.569579	18	18	27
	Q9NWB6	Arginine and glutamate-rich protein 1 OS=Homo sapiens OX=9606 GN=ARGLU1 PE=1 SV=1	ARGLU1	33.197	5.58896e+07	5.58896e+07	0.406593	18	18	25
	P62316	Small nuclear ribonucleoprotein Sm D2 OS=Homo sapiens OX=9606 GN=SNRPD2 PE=1 SV=1	SNRPD2	13.518	5.51234e+07	5.51234e+07	0.364407	5	5	7
	Q9HA64	Ketosamine-3-kinase OS=Homo sapiens OX=9606 GN=FN3KRP PE=1 SV=2	FN3KRP	34.39	5.27803e+07	5.27803e+07	0.317152	11	11	23
	Q02040	A-kinase anchor protein 17A OS=Homo sapiens OX=9606 GN=AKAP17A PE=1 SV=2	AKAP17A	80.686	5.21461e+07	5.21461e+07	0.431655	40	40	63
	P00390	Glutathione reductase, mitochondrial OS=Homo sapiens OX=9606 GN=GSR PE=1 SV=2	GSR	56.221	5.19884e+07	5.19884e+07	0.358238	19	19	30
	P14678	Small nuclear ribonucleoprotein-associated proteins B and B' OS=Homo sapiens OX=9606 GN=SNRPB PE=1 SV=2	SNRPB	24.594	5.11315e+07	5.11315e+07	0.241667	7	7	16
	Q6P2Q9	Pre-mRNA-processing-splicing factor 8 OS=Homo sapiens OX=9606 GN=PRPF8 PE=1 SV=2	PRPF8	273.427	4.98847e+07	4.98847e+07	0.472377	125	125	234
	0000002	10His-SUMO-3V5-3C-UCM		9.409	4.88641e+07	4.88641e+07	0.111111	1	1	2
ü	cont_P02754	Beta-lactoglobulin OS=Bos_taurus GN=LGB PE=1 SV=3	LGB; LOC113901792	19.87	2.70217e+06	2.70217e+06	0.134831	2	2	2
	P49756	RNA-binding protein 25 OS=Homo sapiens OX=9606 GN=RBM25 PE=1 SV=3	RBM25	100.124	4.74138e+07	4.74138e+07	0.412811	44	44	72
	P62314	Small nuclear ribonucleoprotein Sm D1 OS=Homo sapiens OX=9606 GN=SNRPD1 PE=1 SV=1	SNRPD1	13.273	4.67558e+07	4.67558e+07	0.378151	4	4	5
	Q07666	KH domain-containing, RNA-binding, signal transduction-associated protein 1 OS=Homo sapiens OX=9606 GN=KHDRBS1 PE=1 SV=1	KHDRBS1	48.197	4.49443e+07	4.49443e+07	0.185102	13	13	19
	O43143	ATP-dependent RNA helicase DHX15 OS=Homo sapiens OX=9606 GN=DHX15 PE=1 SV=2	DHX15	90.875	4.49166e+07	4.49166e+07	0.381132	32	30	48
	Q9BYB4	Guanine nucleotide-binding protein subunit beta-like protein 1 OS=Homo sapiens OX=9606 GN=GNB1L PE=1 SV=2	GNB1L	35.595	4.19701e+07	4.19701e+07	0.41896	14	14	31
	Q5VTL8	Pre-mRNA-splicing factor 38B OS=Homo sapiens OX=9606 GN=PRPF38B PE=1 SV=1	PRPF38B	64.429	4.18584e+07	4.18584e+07	0.31685	25	25	37
	Q09161	Nuclear cap-binding protein subunit 1 OS=Homo sapiens OX=9606 GN=NCBP1 PE=1 SV=1	NCBP1	91.781	4.15083e+07	4.15083e+07	0.275949	30	30	59
	P50453	Serpin B9 OS=Homo sapiens OX=9606 GN=SERPINB9 PE=1 SV=1	SERPINB9	42.376	4.06729e+07	4.06729e+07	0.550532	23	21	39
	O00148	ATP-dependent RNA helicase DDX39A OS=Homo sapiens OX=9606 GN=DDX39A PE=1 SV=2	DDX39A	49.098	4.05361e+07	4.05361e+07	0.510539	36	12	127
ü	cont_P20930_x000D_; P20930	Filaggrin OS=Homo sapiens GN=FLG PE=1 SV=3<|>Filaggrin OS=Homo sapiens OX=9606 GN=FLG PE=1 SV=3	FLG	434.922	60065.3	60065.3	0.00590987	3	3	3
	Q13523	Serine/threonine-protein kinase PRP4 homolog OS=Homo sapiens OX=9606 GN=PRPF4B PE=1 SV=3	PRPF4B	116.916	3.98291e+07	3.98291e+07	0.342602	39	39	51
	P43243	Matrin-3 OS=Homo sapiens OX=9606 GN=MATR3 PE=1 SV=2	MATR3	94.565	3.9552e+07	3.9552e+07	0.330579	31	31	56
	O75643	U5 small nuclear ribonucleoprotein 200 kDa helicase OS=Homo sapiens OX=9606 GN=SNRNP200 PE=1 SV=2	SNRNP200	244.353	3.93714e+07	3.93714e+07	0.40309	93	93	158
	O75400	Pre-mRNA-processing factor 40 homolog A OS=Homo sapiens OX=9606 GN=PRPF40A PE=1 SV=2	PRPF40A	108.737	3.85069e+07	3.85069e+07	0.265413	34	34	53
	Q7Z6E9	E3 ubiquitin-protein ligase RBBP6 OS=Homo sapiens OX=9606 GN=RBBP6 PE=1 SV=1	RBBP6	201.442	3.77645e+07	3.77645e+07	0.388951	95	95	134
	P15531	Nucleoside diphosphate kinase A OS=Homo sapiens OX=9606 GN=NME1 PE=1 SV=1	NME1	17.138	3.64531e+07	3.64531e+07	0.506579	8	8	10
	Q969S8	Polyamine deacetylase HDAC10 OS=Homo sapiens OX=9606 GN=HDAC10 PE=1 SV=1	HDAC10	71.399	3.64353e+07	3.64353e+07	0.2571	16	16	33
	Q9UKM9	RNA-binding protein Raly OS=Homo sapiens OX=9606 GN=RALY PE=1 SV=1	RALY	32.444	3.63106e+07	3.63106e+07	0.460784	17	17	24
	P11387	DNA topoisomerase 1 OS=Homo sapiens OX=9606 GN=TOP1 PE=1 SV=2	TOP1	90.669	3.51486e+07	3.51486e+07	0.384314	36	36	53
	Q9NYF8	Bcl-2-associated transcription factor 1 OS=Homo sapiens OX=9606 GN=BCLAF1 PE=1 SV=2	BCLAF1	106.059	3.51255e+07	3.51255e+07	0.294565	32	31	47
	Q9Y3B4	Splicing factor 3B subunit 6 OS=Homo sapiens OX=9606 GN=SF3B6 PE=1 SV=1	SF3B6	14.576	3.4738e+07	3.4738e+07	0.456	6	6	8
	P47756	F-actin-capping protein subunit beta OS=Homo sapiens OX=9606 GN=CAPZB PE=1 SV=5	CAPZB	30.609	3.40987e+07	3.40987e+07	0.558824	20	20	28
ü	cont_P35908_x000D_; P35908	Keratin, type II cytoskeletal 2 epidermal OS=Homo sapiens GN=KRT2 PE=1 SV=2<|>Keratin, type II cytoskeletal 2 epidermal OS=Homo sapiens OX=9606 GN=KRT2 PE=1 SV=2	KRT2	65.393	3.34532e+08	3.34532e+08	0.694836	62	49	139
	Q13243	Serine/arginine-rich splicing factor 5 OS=Homo sapiens OX=9606 GN=SRSF5 PE=1 SV=1	SRSF5	31.245	3.33966e+07	3.33966e+07	0.275735	10	8	19
	P42285	Exosome RNA helicase MTR4 OS=Homo sapiens OX=9606 GN=MTREX PE=1 SV=3	MTREX	117.729	3.24301e+07	3.24301e+07	0.408829	44	44	65
	Q9UQ35	Serine/arginine repetitive matrix protein 2 OS=Homo sapiens OX=9606 GN=SRRM2 PE=1 SV=2	SRRM2	299.438	3.2061e+07	3.2061e+07	0.353924	90	90	140
	O00571	ATP-dependent RNA helicase DDX3X OS=Homo sapiens OX=9606 GN=DDX3X PE=1 SV=3	DDX3X	73.198	3.184e+07	3.184e+07	0.373112	34	31	52
	Q9P2N5	RNA-binding protein 27 OS=Homo sapiens OX=9606 GN=RBM27 PE=1 SV=2	RBM27	118.645	3.11744e+07	3.11744e+07	0.279245	35	34	53
	Q9BUQ8	Probable ATP-dependent RNA helicase DDX23 OS=Homo sapiens OX=9606 GN=DDX23 PE=1 SV=3	DDX23	95.524	2.97538e+07	2.97538e+07	0.471951	44	44	60
	Q9BY77	Polymerase delta-interacting protein 3 OS=Homo sapiens OX=9606 GN=POLDIP3 PE=1 SV=2	POLDIP3	46.06	2.95657e+07	2.95657e+07	0.619952	25	25	36
ü	cont_P02768_x000D_; P02768	Serum albumin OS=Homo sapiens GN=ALB PE=1 SV=2<|>Albumin OS=Homo sapiens OX=9606 GN=ALB PE=1 SV=2	ALB	69.321	43262	43262	0.0607553	4	1	5
	P22061	Protein-L-isoaspartate(D-aspartate) O-methyltransferase OS=Homo sapiens OX=9606 GN=PCMT1 PE=1 SV=4	PCMT1	24.621	2.93783e+07	2.93783e+07	0.471366	11	11	17
	P23528	Cofilin-1 OS=Homo sapiens OX=9606 GN=CFL1 PE=1 SV=3	CFL1	18.491	2.89211e+07	2.89211e+07	0.445783	7	7	7
	Q9UBV8	Peflin OS=Homo sapiens OX=9606 GN=PEF1 PE=1 SV=1	PEF1	30.361	2.85407e+07	2.85407e+07	0.158451	6	6	10
	P60866	40S ribosomal protein S20 OS=Homo sapiens OX=9606 GN=RPS20 PE=1 SV=1	RPS20	13.364	2.75933e+07	2.75933e+07	0.285714	4	4	6
	P62304	Small nuclear ribonucleoprotein E OS=Homo sapiens OX=9606 GN=SNRPE PE=1 SV=1	SNRPE	10.797	2.69407e+07	2.69407e+07	0.25	3	3	6
	P51991	Heterogeneous nuclear ribonucleoprotein A3 OS=Homo sapiens OX=9606 GN=HNRNPA3 PE=1 SV=2	HNRNPA3	39.571	2.62684e+07	2.62684e+07	0.365079	13	12	26
	O75533	Splicing factor 3B subunit 1 OS=Homo sapiens OX=9606 GN=SF3B1 PE=1 SV=3	SF3B1	145.738	2.58801e+07	2.58801e+07	0.365031	48	48	74
	P35637	RNA-binding protein FUS OS=Homo sapiens OX=9606 GN=FUS PE=1 SV=1	FUS	53.394	2.55892e+07	2.55892e+07	0.140684	9	7	20
	P52907	F-actin-capping protein subunit alpha-1 OS=Homo sapiens OX=9606 GN=CAPZA1 PE=1 SV=3	CAPZA1	32.902	2.53824e+07	2.53824e+07	0.493007	12	8	23
	Q96DG6	Carboxymethylenebutenolidase homolog OS=Homo sapiens OX=9606 GN=CMBL PE=1 SV=1	CMBL	28.03	2.50564e+07	2.50564e+07	0.293878	10	10	16
	Q7RTV0	PHD finger-like domain-containing protein 5A OS=Homo sapiens OX=9606 GN=PHF5A PE=1 SV=1	PHF5A	12.397	2.49221e+07	2.49221e+07	0.218182	3	3	5
	Q15393	Splicing factor 3B subunit 3 OS=Homo sapiens OX=9606 GN=SF3B3 PE=1 SV=4	SF3B3	135.492	2.46412e+07	2.46412e+07	0.321282	38	38	58
	Q66PJ3	ADP-ribosylation factor-like protein 6-interacting protein 4 OS=Homo sapiens OX=9606 GN=ARL6IP4 PE=1 SV=3	ARL6IP4	26.359	2.35824e+07	2.35824e+07	0.417722	10	10	12
	P04083	Annexin A1 OS=Homo sapiens OX=9606 GN=ANXA1 PE=1 SV=2	ANXA1	38.69	2.35739e+07	2.35739e+07	0.442197	16	16	22
	P09382	Galectin-1 OS=Homo sapiens OX=9606 GN=LGALS1 PE=1 SV=2	LGALS1	14.706	2.32455e+07	2.32455e+07	0.474074	6	6	10
	Q13573	SNW domain-containing protein 1 OS=Homo sapiens OX=9606 GN=SNW1 PE=1 SV=1	SNW1	61.456	2.28812e+07	2.28812e+07	0.41791	21	21	26
	Q9ULA0	Aspartyl aminopeptidase OS=Homo sapiens OX=9606 GN=DNPEP PE=1 SV=2	DNPEP	53.376	2.28515e+07	2.28515e+07	0.282474	14	14	22
	Q9GZP4	PITH domain-containing protein 1 OS=Homo sapiens OX=9606 GN=PITHD1 PE=1 SV=1	PITHD1	24.163	2.20728e+07	2.20728e+07	0.50237	9	9	16
	O94906	Pre-mRNA-processing factor 6 OS=Homo sapiens OX=9606 GN=PRPF6 PE=1 SV=1	PRPF6	106.858	2.18062e+07	2.18062e+07	0.411265	45	45	64
	Q12905	Interleukin enhancer-binding factor 2 OS=Homo sapiens OX=9606 GN=ILF2 PE=1 SV=2	ILF2	43.035	2.15538e+07	2.15538e+07	0.310256	11	11	18
	O75340	Programmed cell death protein 6 OS=Homo sapiens OX=9606 GN=PDCD6 PE=1 SV=1	PDCD6	21.855	2.14046e+07	2.14046e+07	0.366492	10	10	17
	P35520	Cystathionine beta-synthase OS=Homo sapiens OX=9606 GN=CBS PE=1 SV=2	CBS	60.548	2.11393e+07	2.11393e+07	0.277677	15	15	23
	P15880	40S ribosomal protein S2 OS=Homo sapiens OX=9606 GN=RPS2 PE=1 SV=2	RPS2	31.305	2.10821e+07	2.10821e+07	0.283276	9	9	13
	P35659	Protein DEK OS=Homo sapiens OX=9606 GN=DEK PE=1 SV=1	DEK	42.648	2.10047e+07	2.10047e+07	0.306667	14	14	21
	Q96CN7	Isochorismatase domain-containing protein 1 OS=Homo sapiens OX=9606 GN=ISOC1 PE=1 SV=3	ISOC1	32.216	2.01935e+07	2.01935e+07	0.285235	7	7	10
ü	P10599_x000D_; cont_P10599	Thioredoxin OS=Homo sapiens OX=9606 GN=TXN PE=1 SV=3<|>Thioredoxin OS=Homo sapiens GN=TXN PE=1 SV=3	TXN	11.73	2.00799e+08	2.00799e+08	0.495238	8	8	18
	P54687	Branched-chain-amino-acid aminotransferase, cytosolic OS=Homo sapiens OX=9606 GN=BCAT1 PE=1 SV=3	BCAT1	42.939	2.00989e+07	2.00989e+07	0.240933	9	9	16
	Q9NW64	Pre-mRNA-splicing factor RBM22 OS=Homo sapiens OX=9606 GN=RBM22 PE=1 SV=1	RBM22	46.865	1.96909e+07	1.96909e+07	0.309524	15	15	18
	Q86U42	Polyadenylate-binding protein 2 OS=Homo sapiens OX=9606 GN=PABPN1 PE=1 SV=3	PABPN1	32.729	1.96327e+07	1.96327e+07	0.189542	9	9	13
	P29372	DNA-3-methyladenine glycosylase OS=Homo sapiens OX=9606 GN=MPG PE=1 SV=3	MPG	32.848	1.92978e+07	1.92978e+07	0.436242	11	11	15
	Q53F19	Nuclear cap-binding protein subunit 3 OS=Homo sapiens OX=9606 GN=NCBP3 PE=1 SV=2	NCBP3	70.549	1.92128e+07	1.92128e+07	0.340323	22	22	26
	O43660	Pleiotropic regulator 1 OS=Homo sapiens OX=9606 GN=PLRG1 PE=1 SV=1	PLRG1	57.158	1.896e+07	1.896e+07	0.42607	20	20	27
	Q99661	Kinesin-like protein KIF2C OS=Homo sapiens OX=9606 GN=KIF2C PE=1 SV=2	KIF2C	81.261	1.87644e+07	1.87644e+07	0.348966	26	23	38
	Q15366	Poly(rC)-binding protein 2 OS=Homo sapiens OX=9606 GN=PCBP2 PE=1 SV=1	PCBP2	38.556	1.86209e+07	1.86209e+07	0.317808	18	6	33
	Q9UHQ1	Nuclear prelamin A recognition factor OS=Homo sapiens OX=9606 GN=NARF PE=1 SV=1	NARF	51.124	1.80201e+07	1.80201e+07	0.427632	21	18	29
	Q86WB0	Zinc finger C3HC-type protein 1 OS=Homo sapiens OX=9606 GN=ZC3HC1 PE=1 SV=1	ZC3HC1	55.226	1.77538e+07	1.77538e+07	0.366534	17	17	23
	P08621	U1 small nuclear ribonucleoprotein 70 kDa OS=Homo sapiens OX=9606 GN=SNRNP70 PE=1 SV=2	SNRNP70	51.526	1.74176e+07	1.74176e+07	0.249428	12	12	18
	Q13435	Splicing factor 3B subunit 2 OS=Homo sapiens OX=9606 GN=SF3B2 PE=1 SV=2	SF3B2	100.165	1.72797e+07	1.72797e+07	0.292737	25	25	33
	P62851	40S ribosomal protein S25 OS=Homo sapiens OX=9606 GN=RPS25 PE=1 SV=1	RPS25	13.734	1.72766e+07	1.72766e+07	0.272	4	4	6
	Q8NAV1	Pre-mRNA-splicing factor 38A OS=Homo sapiens OX=9606 GN=PRPF38A PE=1 SV=1	PRPF38A	37.453	1.68411e+07	1.68411e+07	0.233974	8	8	12
	P21127	Cyclin-dependent kinase 11B OS=Homo sapiens OX=9606 GN=CDK11B PE=1 SV=4	CDK11B	92.563	1.67241e+07	1.67241e+07	0.256604	25	3	33
	Q9NR30	Nucleolar RNA helicase 2 OS=Homo sapiens OX=9606 GN=DDX21 PE=1 SV=5	DDX21	87.29	1.66979e+07	1.66979e+07	0.330779	29	26	42
ü	cont_P19013	Keratin, type II cytoskeletal 4 OS=Homo sapiens GN=KRT4 PE=1 SV=4		57.25	34126.4	0	0.0486891	6	0	10
	Q00013	55 kDa erythrocyte membrane protein OS=Homo sapiens OX=9606 GN=MPP1 PE=1 SV=2	MPP1	52.264	1.65679e+07	1.65679e+07	0.328326	13	13	17
	P63167	Dynein light chain 1, cytoplasmic OS=Homo sapiens OX=9606 GN=DYNLL1 PE=1 SV=1	DYNLL1	10.359	1.58632e+07	1.58632e+07	0.640449	5	3	8
	Q99459	Cell division cycle 5-like protein OS=Homo sapiens OX=9606 GN=CDC5L PE=1 SV=2	CDC5L	92.194	1.57881e+07	1.57881e+07	0.395262	35	35	39
	O76021	Ribosomal L1 domain-containing protein 1 OS=Homo sapiens OX=9606 GN=RSL1D1 PE=1 SV=3	RSL1D1	54.939	1.56439e+07	1.56439e+07	0.389796	24	24	25
	P61077	Ubiquitin-conjugating enzyme E2 D3 OS=Homo sapiens OX=9606 GN=UBE2D3 PE=1 SV=1	UBE2D3	16.676	1.52988e+07	1.52988e+07	0.129252	2	1	3
	Q9BTE7	DCN1-like protein 5 OS=Homo sapiens OX=9606 GN=DCUN1D5 PE=1 SV=1	DCUN1D5	27.491	1.52944e+07	1.52944e+07	0.337553	9	9	11
	0000001	10His-SUMO-3V5-3C-N-UBM		7.805	1.52308e+07	1.52308e+07	0.133333	1	1	3
	O60832	H/ACA ribonucleoprotein complex subunit DKC1 OS=Homo sapiens OX=9606 GN=DKC1 PE=1 SV=3	DKC1	57.638	1.52289e+07	1.52289e+07	0.2393	15	15	18
	O43684	Mitotic checkpoint protein BUB3 OS=Homo sapiens OX=9606 GN=BUB3 PE=1 SV=1	BUB3	37.131	1.51815e+07	1.51815e+07	0.332317	12	12	15
	Q9HCG8	Pre-mRNA-splicing factor CWC22 homolog OS=Homo sapiens OX=9606 GN=CWC22 PE=1 SV=3	CWC22	105.402	1.50301e+07	1.50301e+07	0.317181	33	33	46
	P35237	Serpin B6 OS=Homo sapiens OX=9606 GN=SERPINB6 PE=1 SV=3	SERPINB6	42.594	1.50082e+07	1.50082e+07	0.484043	15	15	26
	P05783	Keratin, type I cytoskeletal 18 OS=Homo sapiens OX=9606 GN=KRT18 PE=1 SV=2	KRT18	48.029	1.48786e+07	1.48786e+07	0.430233	17	15	21
	Q01844	RNA-binding protein EWS OS=Homo sapiens OX=9606 GN=EWSR1 PE=1 SV=1	EWSR1	68.436	1.48056e+07	1.48056e+07	0.131098	9	9	12
	P02100	Hemoglobin subunit epsilon OS=Homo sapiens OX=9606 GN=HBE1 PE=1 SV=2	HBE1	16.192	1.46955e+07	1.46955e+07	0.571429	7	6	10
ü	cont_P02668	Kappa-casein OS=Bos_taurus GN=CSN3 PE=1 SV=1	CSN3	21.256	789310	789310	0.0526316	1	1	1
	Q9Y3C6	Peptidyl-prolyl cis-trans isomerase-like 1 OS=Homo sapiens OX=9606 GN=PPIL1 PE=1 SV=1	PPIL1	18.225	1.4644e+07	1.4644e+07	0.379518	7	7	10
	Q9Y580	RNA-binding protein 7 OS=Homo sapiens OX=9606 GN=RBM7 PE=1 SV=1	RBM7	30.485	1.44657e+07	1.44657e+07	0.417293	12	12	14
	P78527	DNA-dependent protein kinase catalytic subunit OS=Homo sapiens OX=9606 GN=PRKDC PE=1 SV=3	PRKDC	468.788	1.42747e+07	1.42747e+07	0.344961	147	147	207
	P62993	Growth factor receptor-bound protein 2 OS=Homo sapiens OX=9606 GN=GRB2 PE=1 SV=1	GRB2	25.19	1.40632e+07	1.40632e+07	0.281106	7	7	12
	Q12874	Splicing factor 3A subunit 3 OS=Homo sapiens OX=9606 GN=SF3A3 PE=1 SV=1	SF3A3	58.812	1.39885e+07	1.39885e+07	0.245509	11	11	18
	Q9BZJ0	Crooked neck-like protein 1 OS=Homo sapiens OX=9606 GN=CRNKL1 PE=1 SV=4	CRNKL1	100.389	1.39589e+07	1.39589e+07	0.294811	29	29	40
	Q15428	Splicing factor 3A subunit 2 OS=Homo sapiens OX=9606 GN=SF3A2 PE=1 SV=2	SF3A2	49.224	1.38605e+07	1.38605e+07	0.204741	11	11	14
	P02545	Prelamin-A/C OS=Homo sapiens OX=9606 GN=LMNA PE=1 SV=1	LMNA	74.095	1.33652e+07	1.33652e+07	0.503012	35	35	40
	P15170	Eukaryotic peptide chain release factor GTP-binding subunit ERF3A OS=Homo sapiens OX=9606 GN=GSPT1 PE=1 SV=1	GSPT1	55.72	1.33306e+07	1.33306e+07	0.292585	16	16	18
	Q96HS1	Serine/threonine-protein phosphatase PGAM5, mitochondrial OS=Homo sapiens OX=9606 GN=PGAM5 PE=1 SV=2	PGAM5	31.985	1.31165e+07	1.31165e+07	0.515571	13	13	15
	Q9HCS7	Pre-mRNA-splicing factor SYF1 OS=Homo sapiens OX=9606 GN=XAB2 PE=1 SV=2	XAB2	99.946	1.30122e+07	1.30122e+07	0.297076	28	28	33
	Q9UJV9	Probable ATP-dependent RNA helicase DDX41 OS=Homo sapiens OX=9606 GN=DDX41 PE=1 SV=2	DDX41	69.793	1.29074e+07	1.29074e+07	0.414791	26	26	36
	Q13356	RING-type E3 ubiquitin-protein ligase PPIL2 OS=Homo sapiens OX=9606 GN=PPIL2 PE=1 SV=1	PPIL2	58.787	1.26197e+07	1.26197e+07	0.305769	19	19	25
	Q13123	Protein Red OS=Homo sapiens OX=9606 GN=IK PE=1 SV=3	IK	65.562	1.2449e+07	1.2449e+07	0.385996	18	18	26
ü	Q86YZ3_x000D_; cont_Q86YZ3	Hornerin OS=Homo sapiens OX=9606 GN=HRNR PE=1 SV=2<|>Hornerin OS=Homo sapiens GN=HRNR PE=1 SV=2	HRNR	282.228	2.77772e+06	2.77772e+06	0.291579	26	26	38
	O94903	Pyridoxal phosphate homeostasis protein OS=Homo sapiens OX=9606 GN=PLPBP PE=1 SV=1	PLPBP	30.325	1.24297e+07	1.24297e+07	0.214545	6	6	8
	Q14978	Nucleolar and coiled-body phosphoprotein 1 OS=Homo sapiens OX=9606 GN=NOLC1 PE=1 SV=2	NOLC1	73.56	1.22872e+07	1.22872e+07	0.223176	22	22	28
	Q9NY12	H/ACA ribonucleoprotein complex subunit 1 OS=Homo sapiens OX=9606 GN=GAR1 PE=1 SV=1	GAR1	22.334	1.22757e+07	1.22757e+07	0.262673	6	6	7
	Q9HC38	Glyoxalase domain-containing protein 4 OS=Homo sapiens OX=9606 GN=GLOD4 PE=1 SV=1	GLOD4	34.771	1.21327e+07	1.21327e+07	0.290735	10	10	12
	Q9BRF8	Serine/threonine-protein phosphatase CPPED1 OS=Homo sapiens OX=9606 GN=CPPED1 PE=1 SV=3	CPPED1	35.526	1.20765e+07	1.20765e+07	0.194268	6	6	7
	Q9NX24	H/ACA ribonucleoprotein complex subunit 2 OS=Homo sapiens OX=9606 GN=NHP2 PE=1 SV=1	NHP2	17.19	1.18669e+07	1.18669e+07	0.379085	4	4	8
	P22102	Trifunctional purine biosynthetic protein adenosine-3 OS=Homo sapiens OX=9606 GN=GART PE=1 SV=1	GART	107.699	1.17122e+07	1.17122e+07	0.277228	27	27	32
	P18583	Protein SON OS=Homo sapiens OX=9606 GN=SON PE=1 SV=4	SON	263.664	1.1682e+07	1.1682e+07	0.166117	35	35	50
	Q96T37	RNA-binding protein 15 OS=Homo sapiens OX=9606 GN=RBM15 PE=1 SV=2	RBM15	107.124	1.15851e+07	1.15851e+07	0.295803	28	26	35
	Q9Y383	Putative RNA-binding protein Luc7-like 2 OS=Homo sapiens OX=9606 GN=LUC7L2 PE=1 SV=2	LUC7L2	46.486	1.15238e+07	1.15238e+07	0.227041	9	7	15
	Q14103	Heterogeneous nuclear ribonucleoprotein D0 OS=Homo sapiens OX=9606 GN=HNRNPD PE=1 SV=1	HNRNPD	38.41	1.14895e+07	1.14895e+07	0.343662	12	11	16
	Q8N684	Cleavage and polyadenylation specificity factor subunit 7 OS=Homo sapiens OX=9606 GN=CPSF7 PE=1 SV=1	CPSF7	52.018	1.13635e+07	1.13635e+07	0.329087	13	13	17
ü	P13645_x000D_; cont_P13645	Keratin, type I cytoskeletal 10 OS=Homo sapiens OX=9606 GN=KRT10 PE=1 SV=6<|>Keratin, type I cytoskeletal 10 OS=Homo sapiens GN=KRT10 PE=1 SV=6	KRT10	58.792	4.7795e+08	4.7795e+08	0.484589	56	41	133
	P25490	Transcriptional repressor protein YY1 OS=Homo sapiens OX=9606 GN=YY1 PE=1 SV=2	YY1	44.685	1.13156e+07	1.13156e+07	0.198068	9	9	12
	Q13242	Serine/arginine-rich splicing factor 9 OS=Homo sapiens OX=9606 GN=SRSF9 PE=1 SV=1	SRSF9	25.526	1.1084e+07	1.1084e+07	0.40724	10	9	16
	P49589	Cysteine--tRNA ligase, cytoplasmic OS=Homo sapiens OX=9606 GN=CARS1 PE=1 SV=3	CARS1	85.419	1.09249e+07	1.09249e+07	0.241979	18	17	23
	Q2TAY7	WD40 repeat-containing protein SMU1 OS=Homo sapiens OX=9606 GN=SMU1 PE=1 SV=2	SMU1	57.507	1.08572e+07	1.08572e+07	0.247563	13	13	20
	Q96I24	Far upstream element-binding protein 3 OS=Homo sapiens OX=9606 GN=FUBP3 PE=1 SV=2	FUBP3	61.602	1.08422e+07	1.08422e+07	0.346154	20	15	35
	Q9UBB9	Tuftelin-interacting protein 11 OS=Homo sapiens OX=9606 GN=TFIP11 PE=1 SV=1	TFIP11	96.758	1.0647e+07	1.0647e+07	0.310633	25	25	33
	Q15459	Splicing factor 3A subunit 1 OS=Homo sapiens OX=9606 GN=SF3A1 PE=1 SV=1	SF3A1	88.831	1.04865e+07	1.04865e+07	0.29256	22	22	27
	Q99836	Myeloid differentiation primary response protein MyD88 OS=Homo sapiens OX=9606 GN=MYD88 PE=1 SV=1	MYD88	33.212	1.04313e+07	1.04313e+07	0.263514	8	8	9
	Q9HD42	Charged multivesicular body protein 1a OS=Homo sapiens OX=9606 GN=CHMP1A PE=1 SV=1	CHMP1A	21.689	1.02457e+07	1.02457e+07	0.244898	6	6	7
	Q8N9M1	Uncharacterized protein C19orf47 OS=Homo sapiens OX=9606 GN=C19orf47 PE=1 SV=1	C19orf47	44.718	1.02196e+07	1.02196e+07	0.419431	17	17	21
	Q92804	TATA-binding protein-associated factor 2N OS=Homo sapiens OX=9606 GN=TAF15 PE=1 SV=1	TAF15	61.793	1.01771e+07	1.01771e+07	0.217905	8	6	12
	O95372	Acyl-protein thioesterase 2 OS=Homo sapiens OX=9606 GN=LYPLA2 PE=1 SV=1	LYPLA2	24.721	1.00495e+07	1.00495e+07	0.320346	9	9	11
	O43583	Density-regulated protein OS=Homo sapiens OX=9606 GN=DENR PE=1 SV=2	DENR	22.078	9.97086e+06	9.97086e+06	0.267677	5	5	6
	P06730	Eukaryotic translation initiation factor 4E OS=Homo sapiens OX=9606 GN=EIF4E PE=1 SV=2	EIF4E	25.082	9.94113e+06	9.94113e+06	0.248848	6	6	9
	Q13428	Treacle protein OS=Homo sapiens OX=9606 GN=TCOF1 PE=1 SV=3	TCOF1	152.015	9.87713e+06	9.87713e+06	0.25336	38	38	50
	Q9Y5B6	PAX3- and PAX7-binding protein 1 OS=Homo sapiens OX=9606 GN=PAXBP1 PE=1 SV=2	PAXBP1	104.739	9.85102e+06	9.85102e+06	0.264995	25	25	32
ü	P13647_x000D_; cont_P13647	Keratin, type II cytoskeletal 5 OS=Homo sapiens OX=9606 GN=KRT5 PE=1 SV=3<|>Keratin, type II cytoskeletal 5 OS=Homo sapiens GN=KRT5 PE=1 SV=3	KRT5	62.34	3.97623e+07	3.97623e+07	0.477966	46	24	71
	P41223	Protein BUD31 homolog OS=Homo sapiens OX=9606 GN=BUD31 PE=1 SV=2	BUD31	16.989	9.81542e+06	9.81542e+06	0.3125	6	6	11
	P58546	Myotrophin OS=Homo sapiens OX=9606 GN=MTPN PE=1 SV=2	MTPN	12.887	9.7805e+06	9.7805e+06	0.330508	4	4	5
	O60306	RNA helicase aquarius OS=Homo sapiens OX=9606 GN=AQR PE=1 SV=4	AQR	171.186	9.7465e+06	9.7465e+06	0.207407	31	30	37
	Q9ULV4	Coronin-1C OS=Homo sapiens OX=9606 GN=CORO1C PE=1 SV=1	CORO1C	53.215	9.74024e+06	9.74024e+06	0.240506	14	14	19
	Q9Y388	RNA-binding motif protein, X-linked 2 OS=Homo sapiens OX=9606 GN=RBMX2 PE=1 SV=2	RBMX2	37.313	9.69938e+06	9.69938e+06	0.158385	5	5	6
	P55081	Microfibrillar-associated protein 1 OS=Homo sapiens OX=9606 GN=MFAP1 PE=1 SV=2	MFAP1	51.927	9.6595e+06	9.6595e+06	0.205011	8	8	9
	P09874	Poly [ADP-ribose] polymerase 1 OS=Homo sapiens OX=9606 GN=PARP1 PE=1 SV=4	PARP1	113.012	9.24741e+06	9.24741e+06	0.327416	33	33	38
	P37802	Transgelin-2 OS=Homo sapiens OX=9606 GN=TAGLN2 PE=1 SV=3	TAGLN2	22.377	9.21913e+06	9.21913e+06	0.462312	9	9	10
	O43809	Cleavage and polyadenylation specificity factor subunit 5 OS=Homo sapiens OX=9606 GN=NUDT21 PE=1 SV=1	NUDT21	26.211	9.20959e+06	9.20959e+06	0.317181	8	8	9
ü	Q5D862_x000D_; cont_Q5D862	Filaggrin-2 OS=Homo sapiens OX=9606 GN=FLG2 PE=1 SV=1<|>Filaggrin-2 OS=Homo sapiens GN=FLG2 PE=1 SV=1	FLG2	247.928	381559	381559	0.07821	10	10	11
	Q9BWF3	RNA-binding protein 4 OS=Homo sapiens OX=9606 GN=RBM4 PE=1 SV=1	RBM4	40.289	9.18541e+06	9.18541e+06	0.392857	12	3	13
	O43390	Heterogeneous nuclear ribonucleoprotein R OS=Homo sapiens OX=9606 GN=HNRNPR PE=1 SV=1	HNRNPR	70.899	9.0843e+06	9.0843e+06	0.238547	15	8	18
	P48507	Glutamate--cysteine ligase regulatory subunit OS=Homo sapiens OX=9606 GN=GCLM PE=1 SV=1	GCLM	30.708	9.04188e+06	9.04188e+06	0.193431	8	8	9
	P06493	Cyclin-dependent kinase 1 OS=Homo sapiens OX=9606 GN=CDK1 PE=1 SV=3	CDK1	34.074	9.04071e+06	9.04071e+06	0.306397	8	7	9
	Q9BRX2	Protein pelota homolog OS=Homo sapiens OX=9606 GN=PELO PE=1 SV=2	PELO	43.332	8.98368e+06	8.98368e+06	0.309091	12	12	15
	Q9ULC4	Malignant T-cell-amplified sequence 1 OS=Homo sapiens OX=9606 GN=MCTS1 PE=1 SV=1	MCTS1	20.542	8.97157e+06	8.97157e+06	0.21547	3	3	7
	O43592	Exportin-T OS=Homo sapiens OX=9606 GN=XPOT PE=1 SV=2	XPOT	109.893	8.85405e+06	8.85405e+06	0.272349	26	26	33
ü	cont_P02769	Serum albumin OS=Bos_taurus GN=ALB PE=1 SV=4	ALB	69.248	1.31748e+07	1.31748e+07	0.253707	16	13	21
	Q99873	Protein arginine N-methyltransferase 1 OS=Homo sapiens OX=9606 GN=PRMT1 PE=1 SV=3	PRMT1	42.434	8.80246e+06	8.80246e+06	0.261456	10	10	12
	Q8N5C6	S1 RNA-binding domain-containing protein 1 OS=Homo sapiens OX=9606 GN=SRBD1 PE=1 SV=2	SRBD1	111.705	8.72867e+06	8.72867e+06	0.232161	29	29	36
	P51858	Hepatoma-derived growth factor OS=Homo sapiens OX=9606 GN=HDGF PE=1 SV=1	HDGF	26.772	8.63447e+06	8.63447e+06	0.275	8	8	11
	P17812	CTP synthase 1 OS=Homo sapiens OX=9606 GN=CTPS1 PE=1 SV=2	CTPS1	66.648	8.47239e+06	8.47239e+06	0.277496	18	16	20
	Q9NPH2	Inositol-3-phosphate synthase 1 OS=Homo sapiens OX=9606 GN=ISYNA1 PE=1 SV=1	ISYNA1	61.029	8.47134e+06	8.47134e+06	0.18638	9	9	11
	P62280	40S ribosomal protein S11 OS=Homo sapiens OX=9606 GN=RPS11 PE=1 SV=3	RPS11	18.419	8.46957e+06	8.46957e+06	0.158228	3	3	3
	P40616	ADP-ribosylation factor-like protein 1 OS=Homo sapiens OX=9606 GN=ARL1 PE=1 SV=1	ARL1	20.404	8.46756e+06	8.46756e+06	0.187845	3	3	4
	O00534	von Willebrand factor A domain-containing protein 5A OS=Homo sapiens OX=9606 GN=VWA5A PE=1 SV=2	VWA5A	86.434	8.41501e+06	8.41501e+06	0.268448	19	19	23
	Q14151	Scaffold attachment factor B2 OS=Homo sapiens OX=9606 GN=SAFB2 PE=1 SV=1	SAFB2	107.408	8.38986e+06	8.38986e+06	0.208814	24	20	29
	P00492	Hypoxanthine-guanine phosphoribosyltransferase OS=Homo sapiens OX=9606 GN=HPRT1 PE=1 SV=2	HPRT1	24.564	8.37598e+06	8.37598e+06	0.243119	5	5	7
	P49327	Fatty acid synthase OS=Homo sapiens OX=9606 GN=FASN PE=1 SV=3	FASN	273.254	8.36251e+06	8.36251e+06	0.258463	60	60	72
	Q9H8G2	Caspase activity and apoptosis inhibitor 1 OS=Homo sapiens OX=9606 GN=CAAP1 PE=1 SV=2	CAAP1	38.344	8.25761e+06	8.25761e+06	0.168975	5	5	6
	P22626	Heterogeneous nuclear ribonucleoproteins A2/B1 OS=Homo sapiens OX=9606 GN=HNRNPA2B1 PE=1 SV=2	HNRNPA2B1	37.407	8.17294e+06	8.17294e+06	0.430595	15	14	18
	Q9NPE3	H/ACA ribonucleoprotein complex subunit 3 OS=Homo sapiens OX=9606 GN=NOP10 PE=1 SV=1	NOP10	7.701	8.171e+06	8.171e+06	0.46875	3	3	3
	P49585	Choline-phosphate cytidylyltransferase A OS=Homo sapiens OX=9606 GN=PCYT1A PE=1 SV=2	PCYT1A	41.705	8.12188e+06	8.12188e+06	0.269755	11	11	13
	P30041	Peroxiredoxin-6 OS=Homo sapiens OX=9606 GN=PRDX6 PE=1 SV=3	PRDX6	25.019	8.08249e+06	8.08249e+06	0.285714	7	7	8
	Q14247	Src substrate cortactin OS=Homo sapiens OX=9606 GN=CTTN PE=1 SV=2	CTTN	61.549	8.01931e+06	8.01931e+06	0.34	20	20	23
ü	cont_P35527_x000D_; P35527	Keratin, type I cytoskeletal 9 OS=Homo sapiens GN=KRT9 PE=1 SV=3<|>Keratin, type I cytoskeletal 9 OS=Homo sapiens OX=9606 GN=KRT9 PE=1 SV=3	KRT9	62.027	2.15119e+08	2.15119e+08	0.414125	46	45	107
	P62826	GTP-binding nuclear protein Ran OS=Homo sapiens OX=9606 GN=RAN PE=1 SV=3	RAN	24.408	7.92461e+06	7.92461e+06	0.189815	5	5	6
	Q8WVV9	Heterogeneous nuclear ribonucleoprotein L-like OS=Homo sapiens OX=9606 GN=HNRNPLL PE=1 SV=1	HNRNPLL	60.045	7.91538e+06	7.91538e+06	0.326568	15	14	20
	P23396	40S ribosomal protein S3 OS=Homo sapiens OX=9606 GN=RPS3 PE=1 SV=2	RPS3	26.671	7.87605e+06	7.87605e+06	0.399177	11	11	12
	Q14258	E3 ubiquitin/ISG15 ligase TRIM25 OS=Homo sapiens OX=9606 GN=TRIM25 PE=1 SV=2	TRIM25	70.928	7.80505e+06	7.80505e+06	0.193651	12	12	13
	Q9NS86	LanC-like protein 2 OS=Homo sapiens OX=9606 GN=LANCL2 PE=1 SV=1	LANCL2	50.821	7.78667e+06	7.78667e+06	0.231111	10	10	16
	Q9HB71	Calcyclin-binding protein OS=Homo sapiens OX=9606 GN=CACYBP PE=1 SV=2	CACYBP	26.194	7.71353e+06	7.71353e+06	0.504386	9	9	12
	Q8IYB5	Stromal membrane-associated protein 1 OS=Homo sapiens OX=9606 GN=SMAP1 PE=1 SV=2	SMAP1	50.354	7.71206e+06	7.71206e+06	0.0770878	3	3	3
	Q9P016	Thymocyte nuclear protein 1 OS=Homo sapiens OX=9606 GN=THYN1 PE=1 SV=1	THYN1	25.681	7.62014e+06	7.62014e+06	0.24	6	6	8
	Q96I25	Splicing factor 45 OS=Homo sapiens OX=9606 GN=RBM17 PE=1 SV=1	RBM17	44.934	7.57557e+06	7.57557e+06	0.234414	12	12	14
	P26368	Splicing factor U2AF 65 kDa subunit OS=Homo sapiens OX=9606 GN=U2AF2 PE=1 SV=4	U2AF2	53.467	7.53278e+06	7.53278e+06	0.210526	10	10	14
	Q96KR1	Zinc finger RNA-binding protein OS=Homo sapiens OX=9606 GN=ZFR PE=1 SV=2	ZFR	116.939	7.45292e+06	7.45292e+06	0.142458	15	15	19
	P55795	Heterogeneous nuclear ribonucleoprotein H2 OS=Homo sapiens OX=9606 GN=HNRNPH2 PE=1 SV=1	HNRNPH2	49.232	7.41962e+06	7.41962e+06	0.376392	19	6	41
	P61247	40S ribosomal protein S3a OS=Homo sapiens OX=9606 GN=RPS3A PE=1 SV=2	RPS3A	29.926	7.37677e+06	7.37677e+06	0.424242	12	12	14
	O43175	D-3-phosphoglycerate dehydrogenase OS=Homo sapiens OX=9606 GN=PHGDH PE=1 SV=4	PHGDH	56.614	7.34163e+06	7.34163e+06	0.174484	10	10	14
	O60870	DNA/RNA-binding protein KIN17 OS=Homo sapiens OX=9606 GN=KIN PE=1 SV=2	KIN	45.345	7.30769e+06	7.30769e+06	0.292621	14	14	15
	P62701	40S ribosomal protein S4, X isoform OS=Homo sapiens OX=9606 GN=RPS4X PE=1 SV=2	RPS4X	29.579	7.24405e+06	7.24405e+06	0.197719	6	6	7
	Q06323	Proteasome activator complex subunit 1 OS=Homo sapiens OX=9606 GN=PSME1 PE=1 SV=1	PSME1	28.705	7.18856e+06	7.18856e+06	0.293173	7	7	7
	O95758	Polypyrimidine tract-binding protein 3 OS=Homo sapiens OX=9606 GN=PTBP3 PE=1 SV=2	PTBP3	59.652	7.12078e+06	7.12078e+06	0.197464	12	6	20
	Q96GM8	Target of EGR1 protein 1 OS=Homo sapiens OX=9606 GN=TOE1 PE=1 SV=1	TOE1	56.512	7.0747e+06	7.0747e+06	0.321569	14	14	17
	Q12906	Interleukin enhancer-binding factor 3 OS=Homo sapiens OX=9606 GN=ILF3 PE=1 SV=3	ILF3	95.279	7.05854e+06	7.05854e+06	0.248322	20	18	26
	Q9UHX1	Poly(U)-binding-splicing factor PUF60 OS=Homo sapiens OX=9606 GN=PUF60 PE=1 SV=1	PUF60	59.838	7.05438e+06	7.05438e+06	0.313059	15	15	24
	Q00839	Heterogeneous nuclear ribonucleoprotein U OS=Homo sapiens OX=9606 GN=HNRNPU PE=1 SV=6	HNRNPU	90.528	7.03181e+06	7.03181e+06	0.169697	15	15	18
	O15042	U2 snRNP-associated SURP motif-containing protein OS=Homo sapiens OX=9606 GN=U2SURP PE=1 SV=2	U2SURP	118.219	6.9502e+06	6.9502e+06	0.228377	22	22	26
	O00139	Kinesin-like protein KIF2A OS=Homo sapiens OX=9606 GN=KIF2A PE=1 SV=3	KIF2A	79.905	6.9129e+06	6.9129e+06	0.290368	22	19	26
	O75694	Nuclear pore complex protein Nup155 OS=Homo sapiens OX=9606 GN=NUP155 PE=1 SV=1	NUP155	155.1	6.8936e+06	6.8936e+06	0.219986	28	28	39
	Q8TAD8	Smad nuclear-interacting protein 1 OS=Homo sapiens OX=9606 GN=SNIP1 PE=1 SV=1	SNIP1	45.75	6.76261e+06	6.76261e+06	0.358586	11	11	11
	Q6NZY4	Zinc finger CCHC domain-containing protein 8 OS=Homo sapiens OX=9606 GN=ZCCHC8 PE=1 SV=2	ZCCHC8	78.529	6.73715e+06	6.73715e+06	0.21075	16	16	21
	P33316	Deoxyuridine 5'-triphosphate nucleotidohydrolase, mitochondrial OS=Homo sapiens OX=9606 GN=DUT PE=1 SV=4	DUT	26.547	6.56094e+06	6.56094e+06	0.230159	7	7	9
	Q14008	Cytoskeleton-associated protein 5 OS=Homo sapiens OX=9606 GN=CKAP5 PE=1 SV=3	CKAP5	225.352	6.44728e+06	6.44728e+06	0.0221457	4	4	4
	P55265	Double-stranded RNA-specific adenosine deaminase OS=Homo sapiens OX=9606 GN=ADAR PE=1 SV=4	ADAR	135.981	6.4117e+06	6.4117e+06	0.275693	34	34	40
	P13639	Elongation factor 2 OS=Homo sapiens OX=9606 GN=EEF2 PE=1 SV=4	EEF2	95.277	6.38404e+06	6.38404e+06	0.168998	15	14	19
	P62269	40S ribosomal protein S18 OS=Homo sapiens OX=9606 GN=RPS18 PE=1 SV=3	RPS18	17.708	6.3318e+06	6.3318e+06	0.348684	7	7	9
	O95232	Luc7-like protein 3 OS=Homo sapiens OX=9606 GN=LUC7L3 PE=1 SV=2	LUC7L3	51.435	6.31469e+06	6.31469e+06	0.24537	12	12	13
	P41240	Tyrosine-protein kinase CSK OS=Homo sapiens OX=9606 GN=CSK PE=1 SV=1	CSK	50.672	6.27572e+06	6.27572e+06	0.266667	12	11	13
	P62753	40S ribosomal protein S6 OS=Homo sapiens OX=9606 GN=RPS6 PE=1 SV=1	RPS6	28.663	6.25583e+06	6.25583e+06	0.196787	5	5	6
	Q8IXV7	Kelch domain-containing protein 8B OS=Homo sapiens OX=9606 GN=KLHDC8B PE=2 SV=1	KLHDC8B	37.652	6.07312e+06	6.07312e+06	0.138418	4	4	6
	Q9UH17	DNA dC->dU-editing enzyme APOBEC-3B OS=Homo sapiens OX=9606 GN=APOBEC3B PE=1 SV=1	APOBEC3B	45.894	6.06303e+06	6.06303e+06	0.358639	13	13	14
	O95336	6-phosphogluconolactonase OS=Homo sapiens OX=9606 GN=PGLS PE=1 SV=2	PGLS	27.53	6.05849e+06	6.05849e+06	0.27907	6	6	9
	Q96BW5	Phosphotriesterase-related protein OS=Homo sapiens OX=9606 GN=PTER PE=1 SV=1	PTER	38.993	6.04661e+06	6.04661e+06	0.191977	7	7	7
	P46781	40S ribosomal protein S9 OS=Homo sapiens OX=9606 GN=RPS9 PE=1 SV=3	RPS9	22.578	6.04367e+06	6.04367e+06	0.128866	3	3	4
	Q5BKZ1	DBIRD complex subunit ZNF326 OS=Homo sapiens OX=9606 GN=ZNF326 PE=1 SV=2	ZNF326	65.613	5.91323e+06	5.91323e+06	0.233677	14	14	15
	P37108	Signal recognition particle 14 kDa protein OS=Homo sapiens OX=9606 GN=SRP14 PE=1 SV=2	SRP14	14.561	5.90258e+06	5.90258e+06	0.161765	3	3	4
	P08579	U2 small nuclear ribonucleoprotein B'' OS=Homo sapiens OX=9606 GN=SNRPB2 PE=1 SV=1	SNRPB2	25.47	5.79447e+06	5.79447e+06	0.328889	7	5	8
	Q8WXF1	Paraspeckle component 1 OS=Homo sapiens OX=9606 GN=PSPC1 PE=1 SV=1	PSPC1	58.706	5.77465e+06	5.77465e+06	0.256214	12	10	13
ü	P00780	Subtilisin Carlsberg OS=Bacillus licheniformis OX=1402 GN=subC PE=1 SV=2	subC	38.843	7.9712e+07	7.9712e+07	0.229551	7	7	14
	Q8WUM4	Programmed cell death 6-interacting protein OS=Homo sapiens OX=9606 GN=PDCD6IP PE=1 SV=1	PDCD6IP	95.963	5.77127e+06	5.77127e+06	0.264977	23	23	26
	P08865	40S ribosomal protein SA OS=Homo sapiens OX=9606 GN=RPSA PE=1 SV=4	RPSA	32.833	5.7065e+06	5.7065e+06	0.128814	3	3	5
	Q9Y230	RuvB-like 2 OS=Homo sapiens OX=9606 GN=RUVBL2 PE=1 SV=3	RUVBL2	51.125	5.70273e+06	5.70273e+06	0.222462	11	11	12
	P04406	Glyceraldehyde-3-phosphate dehydrogenase OS=Homo sapiens OX=9606 GN=GAPDH PE=1 SV=3	GAPDH	36.03	5.69943e+06	5.69943e+06	0.235821	7	7	9
	P04792	Heat shock protein beta-1 OS=Homo sapiens OX=9606 GN=HSPB1 PE=1 SV=2	HSPB1	22.768	5.65108e+06	5.65108e+06	0.17561	3	3	3
	P62277	40S ribosomal protein S13 OS=Homo sapiens OX=9606 GN=RPS13 PE=1 SV=2	RPS13	17.212	5.59385e+06	5.59385e+06	0.18543	3	3	3
	O60508	Pre-mRNA-processing factor 17 OS=Homo sapiens OX=9606 GN=CDC40 PE=1 SV=1	CDC40	65.479	5.59216e+06	5.59216e+06	0.421416	19	19	22
	Q9HAV4	Exportin-5 OS=Homo sapiens OX=9606 GN=XPO5 PE=1 SV=1	XPO5	136.222	5.5538e+06	5.5538e+06	0.215947	22	22	25
	Q10570	Cleavage and polyadenylation specificity factor subunit 1 OS=Homo sapiens OX=9606 GN=CPSF1 PE=1 SV=2	CPSF1	160.782	5.53408e+06	5.53408e+06	0.177408	26	26	30
	Q6UN15	Pre-mRNA 3'-end-processing factor FIP1 OS=Homo sapiens OX=9606 GN=FIP1L1 PE=1 SV=1	FIP1L1	66.487	5.53139e+06	5.53139e+06	0.19697	14	14	14
	Q9Y4X0	Nuclear protein AMMECR1 OS=Homo sapiens OX=9606 GN=AMMECR1 PE=1 SV=1	AMMECR1	35.44	5.52449e+06	5.52449e+06	0.108108	4	4	5
	Q8NFW8	N-acylneuraminate cytidylyltransferase OS=Homo sapiens OX=9606 GN=CMAS PE=1 SV=2	CMAS	48.349	5.41866e+06	5.41866e+06	0.232719	9	9	13
	Q09028	Histone-binding protein RBBP4 OS=Homo sapiens OX=9606 GN=RBBP4 PE=1 SV=3	RBBP4	47.626	5.40612e+06	5.40612e+06	0.138824	6	6	10
	Q13469	Nuclear factor of activated T-cells, cytoplasmic 2 OS=Homo sapiens OX=9606 GN=NFATC2 PE=1 SV=2	NFATC2	100.083	5.35526e+06	5.35526e+06	0.210811	19	16	23
ü	P04264_x000D_; cont_P04264	Keratin, type II cytoskeletal 1 OS=Homo sapiens OX=9606 GN=KRT1 PE=1 SV=6<|>Keratin, type II cytoskeletal 1 OS=Homo sapiens GN=KRT1 PE=1 SV=6	KRT1	65.999	5.44633e+08	5.44633e+08	0.591615	86	75	193
	Q99816	Tumor susceptibility gene 101 protein OS=Homo sapiens OX=9606 GN=TSG101 PE=1 SV=2	TSG101	43.916	5.32628e+06	5.32628e+06	0.248718	10	10	12
	P31947	14-3-3 protein sigma OS=Homo sapiens OX=9606 GN=SFN PE=1 SV=1	SFN	27.757	5.32546e+06	5.32546e+06	0.133065	4	1	7
	Q9Y6A4	Cilia- and flagella-associated protein 20 OS=Homo sapiens OX=9606 GN=CFAP20 PE=1 SV=1	CFAP20	22.76	5.20882e+06	5.20882e+06	0.212435	4	4	5
	Q8IUE6	Histone H2A type 2-B OS=Homo sapiens OX=9606 GN=H2AC21 PE=1 SV=3	H2AC21	13.987	5.19463e+06	5.19463e+06	0.176923	3	1	7
	P62249	40S ribosomal protein S16 OS=Homo sapiens OX=9606 GN=RPS16 PE=1 SV=2	RPS16	16.435	5.17006e+06	5.17006e+06	0.308219	5	5	6
	P49915	GMP synthase [glutamine-hydrolyzing] OS=Homo sapiens OX=9606 GN=GMPS PE=1 SV=1	GMPS	76.667	5.16028e+06	5.16028e+06	0.262626	15	15	17
	P23526	Adenosylhomocysteinase OS=Homo sapiens OX=9606 GN=AHCY PE=1 SV=4	AHCY	47.685	5.09353e+06	5.09353e+06	0.162037	7	7	10
	P14868	Aspartate--tRNA ligase, cytoplasmic OS=Homo sapiens OX=9606 GN=DARS1 PE=1 SV=2	DARS1	57.1	5.0923e+06	5.0923e+06	0.317365	15	15	20
	Q9UNP9	Peptidyl-prolyl cis-trans isomerase E OS=Homo sapiens OX=9606 GN=PPIE PE=1 SV=1	PPIE	33.41	5.05209e+06	5.05209e+06	0.119601	4	4	4
	Q86UV5	Ubiquitin carboxyl-terminal hydrolase 48 OS=Homo sapiens OX=9606 GN=USP48 PE=1 SV=1	USP48	118.956	5.04296e+06	5.04296e+06	0.0859903	9	9	10
	O75663	TIP41-like protein OS=Homo sapiens OX=9606 GN=TIPRL PE=1 SV=2	TIPRL	31.424	5.01856e+06	5.01856e+06	0.176471	4	4	5
	Q9UIA9	Exportin-7 OS=Homo sapiens OX=9606 GN=XPO7 PE=1 SV=3	XPO7	123.828	5.01207e+06	5.01207e+06	0.128795	13	13	15
	Q9P2I0	Cleavage and polyadenylation specificity factor subunit 2 OS=Homo sapiens OX=9606 GN=CPSF2 PE=1 SV=2	CPSF2	88.431	4.93537e+06	4.93537e+06	0.149616	11	11	12
	000000a	10His-SUMO-3V5-3C shared region		13.675	4.88018e+06	4.88018e+06	0.184874	1	1	1
	O75934	Pre-mRNA-splicing factor SPF27 OS=Homo sapiens OX=9606 GN=BCAS2 PE=1 SV=1	BCAS2	26.115	4.86195e+06	4.86195e+06	0.368889	6	6	8
	O60942	mRNA-capping enzyme OS=Homo sapiens OX=9606 GN=RNGTT PE=1 SV=1	RNGTT	68.513	4.85128e+06	4.85128e+06	0.0586265	4	4	5
	Q9ULX6	A-kinase anchor protein 8-like OS=Homo sapiens OX=9606 GN=AKAP8L PE=1 SV=4	AKAP8L	71.595	4.79306e+06	4.79306e+06	0.126935	8	8	10
	Q53GS9	U4/U6.U5 tri-snRNP-associated protein 2 OS=Homo sapiens OX=9606 GN=USP39 PE=1 SV=2	USP39	65.34	4.74764e+06	4.74764e+06	0.263717	13	13	17
	Q14974	Importin subunit beta-1 OS=Homo sapiens OX=9606 GN=KPNB1 PE=1 SV=2	KPNB1	97.108	4.73904e+06	4.73904e+06	0.175799	13	13	15
	O60293	Zinc finger C3H1 domain-containing protein OS=Homo sapiens OX=9606 GN=ZFC3H1 PE=1 SV=3	ZFC3H1	226.214	4.66529e+06	4.66529e+06	0.146807	27	27	29
	Q9Y265	RuvB-like 1 OS=Homo sapiens OX=9606 GN=RUVBL1 PE=1 SV=1	RUVBL1	50.196	4.66501e+06	4.66501e+06	0.287281	10	10	11
	Q9NR56	Muscleblind-like protein 1 OS=Homo sapiens OX=9606 GN=MBNL1 PE=1 SV=2	MBNL1	41.79	4.63524e+06	4.63524e+06	0.0902062	4	4	4
	O00410	Importin-5 OS=Homo sapiens OX=9606 GN=IPO5 PE=1 SV=4	IPO5	123.55	4.62878e+06	4.62878e+06	0.227894	21	21	25
	Q13547	Histone deacetylase 1 OS=Homo sapiens OX=9606 GN=HDAC1 PE=1 SV=1	HDAC1	55.068	4.618e+06	4.618e+06	0.219917	9	6	10
	Q9H7E9	UPF0488 protein C8orf33 OS=Homo sapiens OX=9606 GN=C8orf33 PE=1 SV=1	C8orf33	24.977	4.61477e+06	4.61477e+06	0.139738	2	2	2
	P47755	F-actin-capping protein subunit alpha-2 OS=Homo sapiens OX=9606 GN=CAPZA2 PE=1 SV=3	CAPZA2	32.929	4.61352e+06	4.61352e+06	0.174825	6	2	10
	P41250	Glycine--tRNA ligase OS=Homo sapiens OX=9606 GN=GARS1 PE=1 SV=3	GARS1	83.113	4.5844e+06	4.5844e+06	0.212449	15	15	18
	P62136	Serine/threonine-protein phosphatase PP1-alpha catalytic subunit OS=Homo sapiens OX=9606 GN=PPP1CA PE=1 SV=1	PPP1CA	37.488	4.52095e+06	4.52095e+06	0.251515	9	4	9
	Q8WWY3	U4/U6 small nuclear ribonucleoprotein Prp31 OS=Homo sapiens OX=9606 GN=PRPF31 PE=1 SV=2	PRPF31	55.421	4.51029e+06	4.51029e+06	0.162325	8	8	8
	O43148	mRNA cap guanine-N7 methyltransferase OS=Homo sapiens OX=9606 GN=RNMT PE=1 SV=1	RNMT	54.809	4.49695e+06	4.49695e+06	0.203782	8	8	9
	Q9BRP1	Programmed cell death protein 2-like OS=Homo sapiens OX=9606 GN=PDCD2L PE=1 SV=1	PDCD2L	39.391	4.48488e+06	4.48488e+06	0.184358	7	7	8
	Q9Y314	Nitric oxide synthase-interacting protein OS=Homo sapiens OX=9606 GN=NOSIP PE=1 SV=1	NOSIP	33.151	4.46415e+06	4.46415e+06	0.401993	10	10	11
	Q9BY42	Replication termination factor 2 OS=Homo sapiens OX=9606 GN=RTF2 PE=1 SV=3	RTF2	33.865	4.46066e+06	4.46066e+06	0.251634	7	7	7
	Q9NSI8	SAM domain-containing protein SAMSN-1 OS=Homo sapiens OX=9606 GN=SAMSN1 PE=1 SV=1	SAMSN1	41.682	4.36313e+06	4.36313e+06	0.184987	5	5	7
	Q8WW33	Gametocyte-specific factor 1 OS=Homo sapiens OX=9606 GN=GTSF1 PE=1 SV=2	GTSF1	19.254	4.35382e+06	4.35382e+06	0.209581	5	5	5
	Q6P6C2	RNA demethylase ALKBH5 OS=Homo sapiens OX=9606 GN=ALKBH5 PE=1 SV=2	ALKBH5	44.229	4.31367e+06	4.31367e+06	0.119289	6	6	6
	Q13228	Methanethiol oxidase OS=Homo sapiens OX=9606 GN=SELENBP1 PE=1 SV=2	SELENBP1	52.358	4.28816e+06	4.28816e+06	0.190678	8	8	9
	Q8IWX8	Calcium homeostasis endoplasmic reticulum protein OS=Homo sapiens OX=9606 GN=CHERP PE=1 SV=3	CHERP	103.637	4.27701e+06	4.27701e+06	0.108079	10	10	10
	Q9H5Z1	Probable ATP-dependent RNA helicase DHX35 OS=Homo sapiens OX=9606 GN=DHX35 PE=1 SV=2	DHX35	78.86	4.22895e+06	4.22895e+06	0.211949	13	13	13
	P63241	Eukaryotic translation initiation factor 5A-1 OS=Homo sapiens OX=9606 GN=EIF5A PE=1 SV=2	EIF5A	16.821	4.2089e+06	4.2089e+06	0.149351	4	4	6
	Q9ULW0	Targeting protein for Xklp2 OS=Homo sapiens OX=9606 GN=TPX2 PE=1 SV=2	TPX2	85.6	4.19795e+06	4.19795e+06	0.250335	17	17	18
	Q9BZZ5	Apoptosis inhibitor 5 OS=Homo sapiens OX=9606 GN=API5 PE=1 SV=3	API5	58.968	4.18694e+06	4.18694e+06	0.14313	8	8	9
	Q9UKF6	Cleavage and polyadenylation specificity factor subunit 3 OS=Homo sapiens OX=9606 GN=CPSF3 PE=1 SV=1	CPSF3	77.436	4.17816e+06	4.17816e+06	0.217836	14	14	16
	Q15637	Splicing factor 1 OS=Homo sapiens OX=9606 GN=SF1 PE=1 SV=4	SF1	68.286	4.17545e+06	4.17545e+06	0.0970266	7	7	10
	Q9UK41	Vacuolar protein sorting-associated protein 28 homolog OS=Homo sapiens OX=9606 GN=VPS28 PE=1 SV=1	VPS28	25.409	4.16276e+06	4.16276e+06	0.357466	6	6	6
	Q92973	Transportin-1 OS=Homo sapiens OX=9606 GN=TNPO1 PE=1 SV=2	TNPO1	102.289	4.14967e+06	4.14967e+06	0.164811	15	9	17
ü	cont_P05787_x000D_; P05787	Keratin, type II cytoskeletal 8 OS=Homo sapiens GN=KRT8 PE=1 SV=7<|>Keratin, type II cytoskeletal 8 OS=Homo sapiens OX=9606 GN=KRT8 PE=1 SV=7	KRT8; LOC117800407	53.671	2.56573e+07	2.56573e+07	0.530021	36	24	59
	Q6PJ69	E3 ubiquitin-protein ligase TRIM65 OS=Homo sapiens OX=9606 GN=TRIM65 PE=1 SV=3	TRIM65	57.317	4.09356e+06	4.09356e+06	0.0851064	5	5	6
	P52888	Thimet oligopeptidase OS=Homo sapiens OX=9606 GN=THOP1 PE=1 SV=2	THOP1	78.789	4.02442e+06	4.02442e+06	0.238026	15	15	18
	P78347	General transcription factor II-I OS=Homo sapiens OX=9606 GN=GTF2I PE=1 SV=2	GTF2I	112.346	4.01914e+06	4.01914e+06	0.245491	22	22	24
	P62244	40S ribosomal protein S15a OS=Homo sapiens OX=9606 GN=RPS15A PE=1 SV=2	RPS15A	14.83	3.98694e+06	3.98694e+06	0.130769	2	2	2
	Q9BUJ2	Heterogeneous nuclear ribonucleoprotein U-like protein 1 OS=Homo sapiens OX=9606 GN=HNRNPUL1 PE=1 SV=2	HNRNPUL1	95.679	3.96327e+06	3.96327e+06	0.175234	15	15	17
	Q96PV6	Leukocyte receptor cluster member 8 OS=Homo sapiens OX=9606 GN=LENG8 PE=1 SV=3	LENG8	88.102	3.95171e+06	3.95171e+06	0.2	14	14	20
	O95639	Cleavage and polyadenylation specificity factor subunit 4 OS=Homo sapiens OX=9606 GN=CPSF4 PE=1 SV=1	CPSF4	30.235	3.94464e+06	3.94464e+06	0.35316	7	7	10
	Q6FI81	Anamorsin OS=Homo sapiens OX=9606 GN=CIAPIN1 PE=1 SV=2	CIAPIN1	33.561	3.93015e+06	3.93015e+06	0.125	4	4	5
	Q9Y446	Plakophilin-3 OS=Homo sapiens OX=9606 GN=PKP3 PE=1 SV=1	PKP3	87.029	3.92801e+06	3.92801e+06	0.224592	19	19	20
	Q9BU76	Multiple myeloma tumor-associated protein 2 OS=Homo sapiens OX=9606 GN=MMTAG2 PE=1 SV=1	MMTAG2	29.394	3.87038e+06	3.87038e+06	0.231939	6	6	6
	P30291	Wee1-like protein kinase OS=Homo sapiens OX=9606 GN=WEE1 PE=1 SV=2	WEE1	71.553	3.84983e+06	3.84983e+06	0.0464396	3	3	3
	Q14966	Zinc finger protein 638 OS=Homo sapiens OX=9606 GN=ZNF638 PE=1 SV=2	ZNF638	220.488	3.82921e+06	3.82921e+06	0.169363	32	32	34
	Q96IZ7	Serine/Arginine-related protein 53 OS=Homo sapiens OX=9606 GN=RSRC1 PE=1 SV=1	RSRC1	38.654	3.79729e+06	3.79729e+06	0.227545	7	7	8
	Q9C0F1	Centrosomal protein of 44 kDa OS=Homo sapiens OX=9606 GN=CEP44 PE=1 SV=2	CEP44	44.111	3.78827e+06	3.78827e+06	0.115385	5	5	5
	Q9UHR5	SAP30-binding protein OS=Homo sapiens OX=9606 GN=SAP30BP PE=1 SV=1	SAP30BP	33.85	3.78578e+06	3.78578e+06	0.220779	7	7	7
	O43823	A-kinase anchor protein 8 OS=Homo sapiens OX=9606 GN=AKAP8 PE=1 SV=1	AKAP8	76.061	3.77759e+06	3.77759e+06	0.17052	10	10	11
	Q8N3X1	Formin-binding protein 4 OS=Homo sapiens OX=9606 GN=FNBP4 PE=1 SV=3	FNBP4	110.198	3.75072e+06	3.75072e+06	0.0619469	7	7	8
	P25398	40S ribosomal protein S12 OS=Homo sapiens OX=9606 GN=RPS12 PE=1 SV=3	RPS12	14.505	3.7092e+06	3.7092e+06	0.128788	2	2	2
	P04183	Thymidine kinase, cytosolic OS=Homo sapiens OX=9606 GN=TK1 PE=1 SV=2	TK1	25.452	3.68008e+06	3.68008e+06	0.299145	5	5	6
	Q9UPU5	Ubiquitin carboxyl-terminal hydrolase 24 OS=Homo sapiens OX=9606 GN=USP24 PE=1 SV=3	USP24	294.178	3.66567e+06	3.66567e+06	0.147328	38	37	45
	P51692	Signal transducer and activator of transcription 5B OS=Homo sapiens OX=9606 GN=STAT5B PE=1 SV=2	STAT5B	89.81	3.64992e+06	3.64992e+06	0.170267	12	3	12
	Q9H0A0	RNA cytidine acetyltransferase OS=Homo sapiens OX=9606 GN=NAT10 PE=1 SV=2	NAT10	115.657	3.63755e+06	3.63755e+06	0.143415	14	14	17
	O60506	Heterogeneous nuclear ribonucleoprotein Q OS=Homo sapiens OX=9606 GN=SYNCRIP PE=1 SV=2	SYNCRIP	69.56	3.61098e+06	3.61098e+06	0.187801	13	6	14
	Q9BQ39	ATP-dependent RNA helicase DDX50 OS=Homo sapiens OX=9606 GN=DDX50 PE=1 SV=1	DDX50	82.514	3.60938e+06	3.60938e+06	0.211669	16	13	22
	P14618	Pyruvate kinase PKM OS=Homo sapiens OX=9606 GN=PKM PE=1 SV=4	PKM	57.9	3.59376e+06	3.59376e+06	0.201507	10	10	12
	Q9H9A6	Leucine-rich repeat-containing protein 40 OS=Homo sapiens OX=9606 GN=LRRC40 PE=1 SV=1	LRRC40	68.207	3.58789e+06	3.58789e+06	0.249169	14	14	16
	P22087	rRNA 2'-O-methyltransferase fibrillarin OS=Homo sapiens OX=9606 GN=FBL PE=1 SV=2	FBL	33.763	3.5633e+06	3.5633e+06	0.161994	5	5	5
	O00567	Nucleolar protein 56 OS=Homo sapiens OX=9606 GN=NOP56 PE=1 SV=4	NOP56	66.009	3.55755e+06	3.55755e+06	0.173401	11	11	12
	P18085	ADP-ribosylation factor 4 OS=Homo sapiens OX=9606 GN=ARF4 PE=1 SV=3	ARF4	20.498	3.55661e+06	3.55661e+06	0.0555556	1	1	1
	Q8IX01	SURP and G-patch domain-containing protein 2 OS=Homo sapiens OX=9606 GN=SUGP2 PE=1 SV=2	SUGP2	120.132	3.54036e+06	3.54036e+06	0.178373	17	17	20
	Q14331	Protein FRG1 OS=Homo sapiens OX=9606 GN=FRG1 PE=1 SV=1	FRG1	29.154	3.53984e+06	3.53984e+06	0.193798	5	5	6
	P14923	Junction plakoglobin OS=Homo sapiens OX=9606 GN=JUP PE=1 SV=3	JUP	81.693	3.53476e+06	3.53476e+06	0.226846	18	18	19
	O60547	GDP-mannose 4,6 dehydratase OS=Homo sapiens OX=9606 GN=GMDS PE=1 SV=1	GMDS	41.923	3.52511e+06	3.52511e+06	0.325269	11	11	13
	P09651	Heterogeneous nuclear ribonucleoprotein A1 OS=Homo sapiens OX=9606 GN=HNRNPA1 PE=1 SV=5	HNRNPA1	38.723	3.45953e+06	3.45953e+06	0.180108	6	4	9
	P17482	Homeobox protein Hox-B9 OS=Homo sapiens OX=9606 GN=HOXB9 PE=1 SV=2	HOXB9	28.041	3.42072e+06	3.42072e+06	0.132	3	3	4
	Q1KMD3	Heterogeneous nuclear ribonucleoprotein U-like protein 2 OS=Homo sapiens OX=9606 GN=HNRNPUL2 PE=1 SV=1	HNRNPUL2	85.052	3.3891e+06	3.3891e+06	0.190094	12	12	14
	Q9H9H4	Vacuolar protein sorting-associated protein 37B OS=Homo sapiens OX=9606 GN=VPS37B PE=1 SV=1	VPS37B	31.287	3.38275e+06	3.38275e+06	0.157895	3	3	3
	Q86X95	Corepressor interacting with RBPJ 1 OS=Homo sapiens OX=9606 GN=CIR1 PE=1 SV=1	CIR1	52.281	3.35523e+06	3.35523e+06	0.184444	11	11	12
	Q0VDF9	Heat shock 70 kDa protein 14 OS=Homo sapiens OX=9606 GN=HSPA14 PE=1 SV=1	HSPA14	54.76	3.35058e+06	3.35058e+06	0.168959	9	9	15
	P17480	Nucleolar transcription factor 1 OS=Homo sapiens OX=9606 GN=UBTF PE=1 SV=1	UBTF	89.35	3.30893e+06	3.30893e+06	0.193717	14	14	15
	Q92522	Histone H1.10 OS=Homo sapiens OX=9606 GN=H1-10 PE=1 SV=1	H1-10	22.474	3.27068e+06	3.27068e+06	0.328638	6	6	7
	Q92797	Symplekin OS=Homo sapiens OX=9606 GN=SYMPK PE=1 SV=2	SYMPK	141.059	3.26667e+06	3.26667e+06	0.142857	20	20	22
	Q01081	Splicing factor U2AF 35 kDa subunit OS=Homo sapiens OX=9606 GN=U2AF1 PE=1 SV=3	U2AF1	27.854	3.10955e+06	3.10955e+06	0.195833	5	5	7
	P53602	Diphosphomevalonate decarboxylase OS=Homo sapiens OX=9606 GN=MVD PE=1 SV=1	MVD	43.377	3.10912e+06	3.10912e+06	0.1	5	5	6
	Q9Y2R4	Probable ATP-dependent RNA helicase DDX52 OS=Homo sapiens OX=9606 GN=DDX52 PE=1 SV=4	DDX52	67.424	3.06893e+06	3.06893e+06	0.0951586	6	6	6
	P60981	Destrin OS=Homo sapiens OX=9606 GN=DSTN PE=1 SV=3	DSTN	18.493	3.06537e+06	3.06537e+06	0.139394	3	3	3
	Q8N5F7	NF-kappa-B-activating protein OS=Homo sapiens OX=9606 GN=NKAP PE=1 SV=1	NKAP	47.11	3.04633e+06	3.04633e+06	0.195181	5	5	6
ü	cont_ENSEMBL:ENSBTAP00000007350	similar to Complement C4-A precursor		192.871	82088.8	82088.8	0.00516648	1	1	1
	Q9H000	E3 ubiquitin-protein ligase makorin-2 OS=Homo sapiens OX=9606 GN=MKRN2 PE=1 SV=2	MKRN2	46.909	3.0365e+06	3.0365e+06	0.129808	7	7	8
	P01137	Transforming growth factor beta-1 proprotein OS=Homo sapiens OX=9606 GN=TGFB1 PE=1 SV=2	TGFB1	44.313	3.02022e+06	3.02022e+06	0.176923	6	6	7
	Q13643	Four and a half LIM domains protein 3 OS=Homo sapiens OX=9606 GN=FHL3 PE=1 SV=4	FHL3	31.171	3.01292e+06	3.01292e+06	0.178571	6	6	7
	P32119	Peroxiredoxin-2 OS=Homo sapiens OX=9606 GN=PRDX2 PE=1 SV=5	PRDX2	21.878	3.00407e+06	3.00407e+06	0.171717	6	3	10
	Q9BRD0	BUD13 homolog OS=Homo sapiens OX=9606 GN=BUD13 PE=1 SV=1	BUD13	70.478	2.99945e+06	2.99945e+06	0.134087	8	8	9
	Q14562	ATP-dependent RNA helicase DHX8 OS=Homo sapiens OX=9606 GN=DHX8 PE=1 SV=1	DHX8	139.227	2.97306e+06	2.97306e+06	0.170492	20	16	23
	Q9Y2A7	Nck-associated protein 1 OS=Homo sapiens OX=9606 GN=NCKAP1 PE=1 SV=1	NCKAP1	128.707	2.94318e+06	2.94318e+06	0.0868794	10	10	11
	P40763	Signal transducer and activator of transcription 3 OS=Homo sapiens OX=9606 GN=STAT3 PE=1 SV=2	STAT3	88.011	2.92346e+06	2.92346e+06	0.155844	11	11	11
	Q8TBN0	Guanine nucleotide exchange factor for Rab-3A OS=Homo sapiens OX=9606 GN=RAB3IL1 PE=1 SV=1	RAB3IL1	42.61	2.90449e+06	2.90449e+06	0.17801	6	6	6
	Q8WXX5	DnaJ homolog subfamily C member 9 OS=Homo sapiens OX=9606 GN=DNAJC9 PE=1 SV=1	DNAJC9	29.891	2.87918e+06	2.87918e+06	0.153846	5	5	5
	P67936	Tropomyosin alpha-4 chain OS=Homo sapiens OX=9606 GN=TPM4 PE=1 SV=3	TPM4	28.504	2.87799e+06	2.87799e+06	0.157258	5	5	6
	Q02878	60S ribosomal protein L6 OS=Homo sapiens OX=9606 GN=RPL6 PE=1 SV=3	RPL6	32.708	2.87122e+06	2.87122e+06	0.0868056	3	3	3
	P14635	G2/mitotic-specific cyclin-B1 OS=Homo sapiens OX=9606 GN=CCNB1 PE=1 SV=1	CCNB1	48.306	2.84027e+06	2.84027e+06	0.115473	5	5	7
	P08238	Heat shock protein HSP 90-beta OS=Homo sapiens OX=9606 GN=HSP90AB1 PE=1 SV=4	HSP90AB1	83.212	2.83629e+06	2.83629e+06	0.153315	10	5	13
	P08651	Nuclear factor 1 C-type OS=Homo sapiens OX=9606 GN=NFIC PE=1 SV=2	NFIC	55.64	2.83617e+06	2.83617e+06	0.0846457	3	3	3
	Q02880	DNA topoisomerase 2-beta OS=Homo sapiens OX=9606 GN=TOP2B PE=1 SV=3	TOP2B	183.152	2.82083e+06	2.82083e+06	0.130381	21	15	25
	Q9ULR0	Pre-mRNA-splicing factor ISY1 homolog OS=Homo sapiens OX=9606 GN=ISY1 PE=1 SV=3	ISY1	32.972	2.79866e+06	2.79866e+06	0.119298	4	4	4
	Q86U90	Threonylcarbamoyl-AMP synthase OS=Homo sapiens OX=9606 GN=YRDC PE=1 SV=1	YRDC	29.309	2.79283e+06	2.79283e+06	0.132616	4	4	4
	A0A140TA62	IF rod domain-containing protein OS=Homo sapiens OX=9606 GN=LOC100653049 PE=3 SV=2	LOC100653049	49.38	2.78668e+06	2.78668e+06	0.188073	8	2	13
	O96019	Actin-like protein 6A OS=Homo sapiens OX=9606 GN=ACTL6A PE=1 SV=1	ACTL6A	47.43	2.77284e+06	2.77284e+06	0.223776	7	7	8
	P24468	COUP transcription factor 2 OS=Homo sapiens OX=9606 GN=NR2F2 PE=1 SV=1	NR2F2	45.542	2.76554e+06	2.76554e+06	0.118357	5	5	6
	Q9UL46	Proteasome activator complex subunit 2 OS=Homo sapiens OX=9606 GN=PSME2 PE=1 SV=4	PSME2	27.384	2.7543e+06	2.7543e+06	0.213389	5	5	5
	P38432	Coilin OS=Homo sapiens OX=9606 GN=COIL PE=1 SV=1	COIL	62.57	2.74884e+06	2.74884e+06	0.0763889	5	5	7
	Q9UK58	Cyclin-L1 OS=Homo sapiens OX=9606 GN=CCNL1 PE=1 SV=1	CCNL1	59.597	2.72453e+06	2.72453e+06	0.159696	6	6	6
	P53004	Biliverdin reductase A OS=Homo sapiens OX=9606 GN=BLVRA PE=1 SV=2	BLVRA	33.407	2.67519e+06	2.67519e+06	0.14527	4	4	4
	P01111	GTPase NRas OS=Homo sapiens OX=9606 GN=NRAS PE=1 SV=1	NRAS	21.216	2.66158e+06	2.66158e+06	0.0582011	1	1	2
	Q96GX9	Methylthioribulose-1-phosphate dehydratase OS=Homo sapiens OX=9606 GN=APIP PE=1 SV=1	APIP	27.107	2.65252e+06	2.65252e+06	0.297521	6	6	6
	Q75N03	E3 ubiquitin-protein ligase Hakai OS=Homo sapiens OX=9606 GN=CBLL1 PE=1 SV=1	CBLL1	54.484	2.64717e+06	2.64717e+06	0.0570265	2	2	2
	Q86X55	Histone-arginine methyltransferase CARM1 OS=Homo sapiens OX=9606 GN=CARM1 PE=1 SV=3	CARM1	65.811	2.64573e+06	2.64573e+06	0.123355	10	10	10
	Q8NE71	ATP-binding cassette sub-family F member 1 OS=Homo sapiens OX=9606 GN=ABCF1 PE=1 SV=2	ABCF1	95.866	2.62455e+06	2.62455e+06	0.153846	12	12	14
	P11940	Polyadenylate-binding protein 1 OS=Homo sapiens OX=9606 GN=PABPC1 PE=1 SV=2	PABPC1	70.626	2.62281e+06	2.62281e+06	0.191824	11	7	11
	Q8IUQ4	E3 ubiquitin-protein ligase SIAH1 OS=Homo sapiens OX=9606 GN=SIAH1 PE=1 SV=2	SIAH1	31.102	2.60139e+06	2.60139e+06	0.152482	4	2	5
	Q9NQZ5	StAR-related lipid transfer protein 7, mitochondrial OS=Homo sapiens OX=9606 GN=STARD7 PE=1 SV=2	STARD7	43.086	2.54181e+06	2.54181e+06	0.208108	6	6	6
	Q99497	Parkinson disease protein 7 OS=Homo sapiens OX=9606 GN=PARK7 PE=1 SV=2	PARK7	19.878	2.52747e+06	2.52747e+06	0.164021	4	4	4
	P46063	ATP-dependent DNA helicase Q1 OS=Homo sapiens OX=9606 GN=RECQL PE=1 SV=3	RECQL	73.41	2.51798e+06	2.51798e+06	0.121726	7	7	7
	Q06124	Tyrosine-protein phosphatase non-receptor type 11 OS=Homo sapiens OX=9606 GN=PTPN11 PE=1 SV=3	PTPN11	67.968	2.5171e+06	2.5171e+06	0.165261	11	11	12
	O60664	Perilipin-3 OS=Homo sapiens OX=9606 GN=PLIN3 PE=1 SV=3	PLIN3	47.046	2.51579e+06	2.51579e+06	0.223502	8	8	9
	P63208	S-phase kinase-associated protein 1 OS=Homo sapiens OX=9606 GN=SKP1 PE=1 SV=2	SKP1	18.646	2.51535e+06	2.51535e+06	0.184049	3	3	5
	P54136	Arginine--tRNA ligase, cytoplasmic OS=Homo sapiens OX=9606 GN=RARS1 PE=1 SV=2	RARS1	75.331	2.46027e+06	2.46027e+06	0.177273	12	12	12
	P29590	Protein PML OS=Homo sapiens OX=9606 GN=PML PE=1 SV=3	PML	97.489	2.44903e+06	2.44903e+06	0.0997732	10	10	14
	Q8WUD4	Coiled-coil domain-containing protein 12 OS=Homo sapiens OX=9606 GN=CCDC12 PE=1 SV=1	CCDC12	19.169	2.43558e+06	2.43558e+06	0.192771	3	3	3
	Q8N163	Cell cycle and apoptosis regulator protein 2 OS=Homo sapiens OX=9606 GN=CCAR2 PE=1 SV=2	CCAR2	102.838	2.41311e+06	2.41311e+06	0.16468	14	14	15
	Q96IZ6	tRNA N(3)-methylcytidine methyltransferase METTL2A OS=Homo sapiens OX=9606 GN=METTL2A PE=1 SV=5	METTL2A	43.509	2.41032e+06	2.41032e+06	0.037037	2	2	3
	P42166	Lamina-associated polypeptide 2, isoform alpha OS=Homo sapiens OX=9606 GN=TMPO PE=1 SV=2	TMPO	75.446	2.40944e+06	2.40944e+06	0.227666	14	14	14
	P27816	Microtubule-associated protein 4 OS=Homo sapiens OX=9606 GN=MAP4 PE=1 SV=3	MAP4	120.93	2.39855e+06	2.39855e+06	0.126736	14	14	18
	P18754	Regulator of chromosome condensation OS=Homo sapiens OX=9606 GN=RCC1 PE=1 SV=1	RCC1	44.941	2.38746e+06	2.38746e+06	0.152019	5	5	7
	O00442	RNA 3'-terminal phosphate cyclase OS=Homo sapiens OX=9606 GN=RTCA PE=1 SV=1	RTCA	39.311	2.37726e+06	2.37726e+06	0.101093	5	5	5
	Q15404	Ras suppressor protein 1 OS=Homo sapiens OX=9606 GN=RSU1 PE=1 SV=3	RSU1	31.521	2.35836e+06	2.35836e+06	0.119134	4	4	4
	Q9BUF5	Tubulin beta-6 chain OS=Homo sapiens OX=9606 GN=TUBB6 PE=1 SV=1	TUBB6	49.825	2.35643e+06	2.35643e+06	0.293722	22	5	61
	Q96HE7	ERO1-like protein alpha OS=Homo sapiens OX=9606 GN=ERO1A PE=1 SV=2	ERO1A	54.358	2.33153e+06	2.33153e+06	0.128205	5	5	5
	Q8WYA6	Beta-catenin-like protein 1 OS=Homo sapiens OX=9606 GN=CTNNBL1 PE=1 SV=1	CTNNBL1	65.132	2.30329e+06	2.30329e+06	0.129663	8	8	9
	Q9C0J8	pre-mRNA 3' end processing protein WDR33 OS=Homo sapiens OX=9606 GN=WDR33 PE=1 SV=2	WDR33	145.799	2.29509e+06	2.29509e+06	0.0718563	9	9	12
	P35249	Replication factor C subunit 4 OS=Homo sapiens OX=9606 GN=RFC4 PE=1 SV=2	RFC4	39.657	2.28979e+06	2.28979e+06	0.123967	5	5	5
	O14980	Exportin-1 OS=Homo sapiens OX=9606 GN=XPO1 PE=1 SV=1	XPO1	123.306	2.27743e+06	2.27743e+06	0.119514	12	12	13
	P25311	Zinc-alpha-2-glycoprotein OS=Homo sapiens OX=9606 GN=AZGP1 PE=1 SV=2	AZGP1	34.237	2.27739e+06	2.27739e+06	0	0	0	0
	P62241	40S ribosomal protein S8 OS=Homo sapiens OX=9606 GN=RPS8 PE=1 SV=2	RPS8	24.19	2.27675e+06	2.27675e+06	0.278846	5	5	5
	O43290	U4/U6.U5 tri-snRNP-associated protein 1 OS=Homo sapiens OX=9606 GN=SART1 PE=1 SV=1	SART1	90.2	2.26132e+06	2.26132e+06	0.1575	11	11	12
	Q5JVF3	PCI domain-containing protein 2 OS=Homo sapiens OX=9606 GN=PCID2 PE=1 SV=2	PCID2	46	2.23959e+06	2.23959e+06	0.258145	10	10	14
	O95926	Pre-mRNA-splicing factor SYF2 OS=Homo sapiens OX=9606 GN=SYF2 PE=1 SV=1	SYF2	28.705	2.22526e+06	2.22526e+06	0.139918	3	3	3
	Q13885	Tubulin beta-2A chain OS=Homo sapiens OX=9606 GN=TUBB2A PE=1 SV=1	TUBB2A	49.875	2.21756e+06	2.21756e+06	0.608989	43	3	125
	Q9H6Q4	Cytosolic iron-sulfur assembly component 3 OS=Homo sapiens OX=9606 GN=CIAO3 PE=1 SV=1	CIAO3	52.987	2.21108e+06	2.21108e+06	0.168067	8	5	10
	O00170	AH receptor-interacting protein OS=Homo sapiens OX=9606 GN=AIP PE=1 SV=3	AIP	37.64	2.19764e+06	2.19764e+06	0.181818	5	5	6
	P04632	Calpain small subunit 1 OS=Homo sapiens OX=9606 GN=CAPNS1 PE=1 SV=1	CAPNS1	28.298	2.19663e+06	2.19663e+06	0.0820896	2	2	2
	P53992	Protein transport protein Sec24C OS=Homo sapiens OX=9606 GN=SEC24C PE=1 SV=3	SEC24C	118.249	2.1909e+06	2.1909e+06	0.0941499	10	10	11
	P25786	Proteasome subunit alpha type-1 OS=Homo sapiens OX=9606 GN=PSMA1 PE=1 SV=1	PSMA1	29.537	2.18063e+06	2.18063e+06	0.136882	4	4	4
	O43813	Glutathione S-transferase LANCL1 OS=Homo sapiens OX=9606 GN=LANCL1 PE=1 SV=1	LANCL1	45.254	2.17821e+06	2.17821e+06	0.0927318	4	4	4
	Q9Y5Y2	Cytosolic Fe-S cluster assembly factor NUBP2 OS=Homo sapiens OX=9606 GN=NUBP2 PE=1 SV=1	NUBP2	28.807	2.17758e+06	2.17758e+06	0.110701	3	3	3
	Q16630	Cleavage and polyadenylation specificity factor subunit 6 OS=Homo sapiens OX=9606 GN=CPSF6 PE=1 SV=2	CPSF6	59.173	2.1582e+06	2.1582e+06	0.132486	6	6	6
	P39019	40S ribosomal protein S19 OS=Homo sapiens OX=9606 GN=RPS19 PE=1 SV=2	RPS19	16.051	2.15513e+06	2.15513e+06	0.17931	3	3	3
	P30153	Serine/threonine-protein phosphatase 2A 65 kDa regulatory subunit A alpha isoform OS=Homo sapiens OX=9606 GN=PPP2R1A PE=1 SV=4	PPP2R1A	65.267	2.14822e+06	2.14822e+06	0.11545	6	6	6
	Q15645	Pachytene checkpoint protein 2 homolog OS=Homo sapiens OX=9606 GN=TRIP13 PE=1 SV=2	TRIP13	48.52	2.1476e+06	2.1476e+06	0.125	5	5	5
	P18124	60S ribosomal protein L7 OS=Homo sapiens OX=9606 GN=RPL7 PE=1 SV=1	RPL7	29.207	2.1471e+06	2.1471e+06	0.104839	3	3	3
	Q9Y5X1	Sorting nexin-9 OS=Homo sapiens OX=9606 GN=SNX9 PE=1 SV=1	SNX9	66.55	2.13957e+06	2.13957e+06	0.0470588	3	3	3
	P05109	Protein S100-A8 OS=Homo sapiens OX=9606 GN=S100A8 PE=1 SV=1	S100A8	10.828	2.10327e+06	2.10327e+06	0	0	0	0
	P06748	Nucleophosmin OS=Homo sapiens OX=9606 GN=NPM1 PE=1 SV=2	NPM1	32.555	2.10166e+06	2.10166e+06	0.0782313	3	3	3
ü	P08727_x000D_; cont_P08727	Keratin, type I cytoskeletal 19 OS=Homo sapiens OX=9606 GN=KRT19 PE=1 SV=4<|>Keratin, type I cytoskeletal 19 OS=Homo sapiens GN=KRT19 PE=1 SV=4	KRT19	44.079	4.91988e+06	4.91988e+06	0.3775	18	8	31
	P29353	SHC-transforming protein 1 OS=Homo sapiens OX=9606 GN=SHC1 PE=1 SV=4	SHC1	62.782	2.07918e+06	2.07918e+06	0.111492	6	6	6
	Q96P11	28S rRNA (cytosine-C(5))-methyltransferase OS=Homo sapiens OX=9606 GN=NSUN5 PE=1 SV=2	NSUN5	46.662	2.07182e+06	2.07182e+06	0.165501	7	7	9
	O60264	SWI/SNF-related matrix-associated actin-dependent regulator of chromatin subfamily A member 5 OS=Homo sapiens OX=9606 GN=SMARCA5 PE=1 SV=1	SMARCA5	121.828	2.07161e+06	2.07161e+06	0.108365	13	13	15
	O15145	Actin-related protein 2/3 complex subunit 3 OS=Homo sapiens OX=9606 GN=ARPC3 PE=1 SV=3	ARPC3	20.533	2.07079e+06	2.07079e+06	0.134831	2	2	2
	O43663	Protein regulator of cytokinesis 1 OS=Homo sapiens OX=9606 GN=PRC1 PE=1 SV=2	PRC1	71.562	2.03689e+06	2.03689e+06	0.0709677	5	5	7
	P53396	ATP-citrate synthase OS=Homo sapiens OX=9606 GN=ACLY PE=1 SV=3	ACLY	120.762	2.03275e+06	2.03275e+06	0.131698	14	14	14
	P62081	40S ribosomal protein S7 OS=Homo sapiens OX=9606 GN=RPS7 PE=1 SV=1	RPS7	22.113	2.02976e+06	2.02976e+06	0.123711	3	3	3
	Q86YP4	Transcriptional repressor p66-alpha OS=Homo sapiens OX=9606 GN=GATAD2A PE=1 SV=1	GATAD2A	68.021	2.0285e+06	2.0285e+06	0.0252765	2	2	2
	Q02413	Desmoglein-1 OS=Homo sapiens OX=9606 GN=DSG1 PE=1 SV=2	DSG1	113.676	1.98965e+06	1.98965e+06	0.125834	9	9	10
	Q15631	Translin OS=Homo sapiens OX=9606 GN=TSN PE=1 SV=1	TSN	26.167	1.98809e+06	1.98809e+06	0.171053	4	4	4
	Q15370	Elongin-B OS=Homo sapiens OX=9606 GN=ELOB PE=1 SV=1	ELOB	13.125	1.98402e+06	1.98402e+06	0.228814	3	3	3
	Q13057	Bifunctional coenzyme A synthase OS=Homo sapiens OX=9606 GN=COASY PE=1 SV=4	COASY	62.29	1.9705e+06	1.9705e+06	0.140071	7	7	7
	Q8WUA2	Peptidyl-prolyl cis-trans isomerase-like 4 OS=Homo sapiens OX=9606 GN=PPIL4 PE=1 SV=1	PPIL4	57.189	1.94188e+06	1.94188e+06	0.142276	6	6	6
	Q92499	ATP-dependent RNA helicase DDX1 OS=Homo sapiens OX=9606 GN=DDX1 PE=1 SV=2	DDX1	82.38	1.94095e+06	1.94095e+06	0.147297	11	11	12
	Q70Z53	Protein FRA10AC1 OS=Homo sapiens OX=9606 GN=FRA10AC1 PE=1 SV=3	FRA10AC1	37.525	1.93884e+06	1.93884e+06	0.215873	6	6	7
	Q96EV2	RNA-binding protein 33 OS=Homo sapiens OX=9606 GN=RBM33 PE=1 SV=3	RBM33	129.906	1.9274e+06	1.9274e+06	0.152991	12	12	15
	Q9Y570	Protein phosphatase methylesterase 1 OS=Homo sapiens OX=9606 GN=PPME1 PE=1 SV=3	PPME1	42.288	1.91889e+06	1.91889e+06	0.178756	6	6	6
	P61962	DDB1- and CUL4-associated factor 7 OS=Homo sapiens OX=9606 GN=DCAF7 PE=1 SV=1	DCAF7	38.901	1.91405e+06	1.91405e+06	0.0789474	3	3	3
	Q96KB5	Lymphokine-activated killer T-cell-originated protein kinase OS=Homo sapiens OX=9606 GN=PBK PE=1 SV=3	PBK	36.062	1.90693e+06	1.90693e+06	0.136646	5	5	5
	Q96EY4	Translation machinery-associated protein 16 OS=Homo sapiens OX=9606 GN=TMA16 PE=1 SV=2	TMA16	23.849	1.89697e+06	1.89697e+06	0.0689655	2	2	2
	Q15181	Inorganic pyrophosphatase OS=Homo sapiens OX=9606 GN=PPA1 PE=1 SV=2	PPA1	32.639	1.8967e+06	1.8967e+06	0.0795848	3	3	3
	P48059	LIM and senescent cell antigen-like-containing domain protein 1 OS=Homo sapiens OX=9606 GN=LIMS1 PE=1 SV=4	LIMS1	37.226	1.89504e+06	1.89504e+06	0.144615	5	5	6
	Q9Y606	Pseudouridylate synthase 1 homolog OS=Homo sapiens OX=9606 GN=PUS1 PE=1 SV=3	PUS1	47.44	1.88836e+06	1.88836e+06	0.236534	9	9	10
	Q16555	Dihydropyrimidinase-related protein 2 OS=Homo sapiens OX=9606 GN=DPYSL2 PE=1 SV=1	DPYSL2	62.255	1.85458e+06	1.85458e+06	0.108392	6	6	7
	P40938	Replication factor C subunit 3 OS=Homo sapiens OX=9606 GN=RFC3 PE=1 SV=2	RFC3	40.53	1.84788e+06	1.84788e+06	0.154494	5	5	6
	Q13322	Growth factor receptor-bound protein 10 OS=Homo sapiens OX=9606 GN=GRB10 PE=1 SV=2	GRB10	67.189	1.83319e+06	1.83319e+06	0.121212	6	6	6
	P51911	Calponin-1 OS=Homo sapiens OX=9606 GN=CNN1 PE=1 SV=2	CNN1	33.15	1.82856e+06	1.82856e+06	0.138047	4	4	4
ü	Q06830_x000D_; cont_Q06830	Peroxiredoxin-1 OS=Homo sapiens OX=9606 GN=PRDX1 PE=1 SV=1<|>Peroxiredoxin-1 OS=Homo sapiens GN=PRDX1 PE=1 SV=1	PRDX1	22.096	6.55714e+07	6.55714e+07	0.557789	16	10	23
	P63244	Receptor of activated protein C kinase 1 OS=Homo sapiens OX=9606 GN=RACK1 PE=1 SV=3	RACK1	35.055	1.81549e+06	1.81549e+06	0.164038	4	4	5
	P67809	Y-box-binding protein 1 OS=Homo sapiens OX=9606 GN=YBX1 PE=1 SV=3	YBX1	35.903	1.80999e+06	1.80999e+06	0.225309	4	4	4
	Q99961	Endophilin-A2 OS=Homo sapiens OX=9606 GN=SH3GL1 PE=1 SV=1	SH3GL1	41.464	1.78618e+06	1.78618e+06	0.076087	3	3	3
	O95391	Pre-mRNA-splicing factor SLU7 OS=Homo sapiens OX=9606 GN=SLU7 PE=1 SV=2	SLU7	68.344	1.77292e+06	1.77292e+06	0.0921502	4	4	4
	Q92989	Polyribonucleotide 5'-hydroxyl-kinase Clp1 OS=Homo sapiens OX=9606 GN=CLP1 PE=1 SV=1	CLP1	47.615	1.76597e+06	1.76597e+06	0.162353	6	6	6
	Q9Y266	Nuclear migration protein nudC OS=Homo sapiens OX=9606 GN=NUDC PE=1 SV=1	NUDC	38.219	1.75129e+06	1.75129e+06	0.18429	6	6	6
	P11586	C-1-tetrahydrofolate synthase, cytoplasmic OS=Homo sapiens OX=9606 GN=MTHFD1 PE=1 SV=4	MTHFD1	101.467	1.73744e+06	1.73744e+06	0.0962567	9	9	10
	Q9H0R4	Haloacid dehalogenase-like hydrolase domain-containing protein 2 OS=Homo sapiens OX=9606 GN=HDHD2 PE=1 SV=1	HDHD2	28.518	1.72421e+06	1.72421e+06	0.050193	1	1	1
	P54198	Protein HIRA OS=Homo sapiens OX=9606 GN=HIRA PE=1 SV=2	HIRA	111.764	1.72285e+06	1.72285e+06	0.072763	7	7	8
	Q8WUQ7	Splicing factor Cactin OS=Homo sapiens OX=9606 GN=CACTIN PE=1 SV=3	CACTIN	88.648	1.71945e+06	1.71945e+06	0.117414	7	7	9
	Q13492	Phosphatidylinositol-binding clathrin assembly protein OS=Homo sapiens OX=9606 GN=PICALM PE=1 SV=2	PICALM	70.71	1.71827e+06	1.71827e+06	0.0567485	4	4	4
	P98175	RNA-binding protein 10 OS=Homo sapiens OX=9606 GN=RBM10 PE=1 SV=3	RBM10	103.469	1.69912e+06	1.69912e+06	0.0827957	8	6	8
	P51610	Host cell factor 1 OS=Homo sapiens OX=9606 GN=HCFC1 PE=1 SV=2	HCFC1	208.602	1.69649e+06	1.69649e+06	0.0638821	12	12	14
	Q13555	Calcium/calmodulin-dependent protein kinase type II subunit gamma OS=Homo sapiens OX=9606 GN=CAMK2G PE=1 SV=4	CAMK2G	62.568	1.67411e+06	1.67411e+06	0.0752688	4	4	5
	Q9UBB4	Ataxin-10 OS=Homo sapiens OX=9606 GN=ATXN10 PE=1 SV=1	ATXN10	53.455	1.65867e+06	1.65867e+06	0.111579	6	6	7
	P61353	60S ribosomal protein L27 OS=Homo sapiens OX=9606 GN=RPL27 PE=1 SV=2	RPL27	15.788	1.65737e+06	1.65737e+06	0.0588235	1	1	1
	Q9UNF1	Melanoma-associated antigen D2 OS=Homo sapiens OX=9606 GN=MAGED2 PE=1 SV=2	MAGED2	64.914	1.65553e+06	1.65553e+06	0.10231	6	6	7
	Q9P013	Spliceosome-associated protein CWC15 homolog OS=Homo sapiens OX=9606 GN=CWC15 PE=1 SV=2	CWC15	26.608	1.65458e+06	1.65458e+06	0.248908	4	4	4
	Q8WVY7	Ubiquitin-like domain-containing CTD phosphatase 1 OS=Homo sapiens OX=9606 GN=UBLCP1 PE=1 SV=2	UBLCP1	36.781	1.65292e+06	1.65292e+06	0.0628931	2	2	2
	Q15424	Scaffold attachment factor B1 OS=Homo sapiens OX=9606 GN=SAFB PE=1 SV=4	SAFB	102.58	1.64417e+06	1.64417e+06	0.0928962	9	5	12
	Q9BRX9	WD repeat domain-containing protein 83 OS=Homo sapiens OX=9606 GN=WDR83 PE=1 SV=1	WDR83	34.321	1.63894e+06	1.63894e+06	0.133333	3	3	3
	P38606	V-type proton ATPase catalytic subunit A OS=Homo sapiens OX=9606 GN=ATP6V1A PE=1 SV=2	ATP6V1A	68.26	1.62519e+06	1.62519e+06	0.0923825	5	5	5
	P13489	Ribonuclease inhibitor OS=Homo sapiens OX=9606 GN=RNH1 PE=1 SV=2	RNH1	49.941	1.62489e+06	1.62489e+06	0.0737527	4	4	4
	Q7Z2W4	Zinc finger CCCH-type antiviral protein 1 OS=Homo sapiens OX=9606 GN=ZC3HAV1 PE=1 SV=3	ZC3HAV1	101.367	1.60704e+06	1.60704e+06	0.0997783	8	8	10
	Q9UHB9	Signal recognition particle subunit SRP68 OS=Homo sapiens OX=9606 GN=SRP68 PE=1 SV=2	SRP68	70.686	1.6059e+06	1.6059e+06	0.100478	6	6	7
	Q96JB3	Hypermethylated in cancer 2 protein OS=Homo sapiens OX=9606 GN=HIC2 PE=1 SV=2	HIC2	66.114	1.59798e+06	1.59798e+06	0.0455285	3	3	4
	Q7L576	Cytoplasmic FMR1-interacting protein 1 OS=Homo sapiens OX=9606 GN=CYFIP1 PE=1 SV=1	CYFIP1	145.089	1.59296e+06	1.59296e+06	0.130088	16	16	19
	P12956	X-ray repair cross-complementing protein 6 OS=Homo sapiens OX=9606 GN=XRCC6 PE=1 SV=2	XRCC6	69.799	1.5913e+06	1.5913e+06	0.0985222	5	5	5
	Q9Y3I0	RNA-splicing ligase RtcB homolog OS=Homo sapiens OX=9606 GN=RTCB PE=1 SV=1	RTCB	55.175	1.58727e+06	1.58727e+06	0.0811881	5	5	6
	P53634	Dipeptidyl peptidase 1 OS=Homo sapiens OX=9606 GN=CTSC PE=1 SV=2	CTSC	51.82	1.58393e+06	1.58393e+06	0.0345572	3	3	3
	Q9H5V9	STING ER exit protein OS=Homo sapiens OX=9606 GN=STEEP1 PE=1 SV=1	STEEP1	25.608	1.58225e+06	1.58225e+06	0.130631	3	3	3
	Q14980	Nuclear mitotic apparatus protein 1 OS=Homo sapiens OX=9606 GN=NUMA1 PE=1 SV=2	NUMA1	238.115	1.57586e+06	1.57586e+06	0.104965	20	20	23
	Q99590	Protein SCAF11 OS=Homo sapiens OX=9606 GN=SCAF11 PE=1 SV=2	SCAF11	164.551	1.56884e+06	1.56884e+06	0.0745044	12	12	13
	Q01196	Runt-related transcription factor 1 OS=Homo sapiens OX=9606 GN=RUNX1 PE=1 SV=3	RUNX1	48.706	1.56239e+06	1.56239e+06	0.121413	6	6	6
	P07384	Calpain-1 catalytic subunit OS=Homo sapiens OX=9606 GN=CAPN1 PE=1 SV=1	CAPN1	81.838	1.56004e+06	1.56004e+06	0.152661	12	12	14
	O15226	NF-kappa-B-repressing factor OS=Homo sapiens OX=9606 GN=NKRF PE=1 SV=2	NKRF	77.624	1.55092e+06	1.55092e+06	0.130435	9	9	9
	P61964	WD repeat-containing protein 5 OS=Homo sapiens OX=9606 GN=WDR5 PE=1 SV=1	WDR5	36.565	1.54795e+06	1.54795e+06	0.128743	3	3	3
	A6NHR9	Structural maintenance of chromosomes flexible hinge domain-containing protein 1 OS=Homo sapiens OX=9606 GN=SMCHD1 PE=1 SV=2	SMCHD1	226.231	1.54614e+06	1.54614e+06	0.0897756	16	16	16
	Q96EP5	DAZ-associated protein 1 OS=Homo sapiens OX=9606 GN=DAZAP1 PE=1 SV=1	DAZAP1	43.356	1.54265e+06	1.54265e+06	0.039312	1	1	2
	P14621	Acylphosphatase-2 OS=Homo sapiens OX=9606 GN=ACYP2 PE=1 SV=2	ACYP2	11.133	1.54123e+06	1.54123e+06	0.232323	3	3	3
	A4D126	D-ribitol-5-phosphate cytidylyltransferase OS=Homo sapiens OX=9606 GN=CRPPA PE=1 SV=2	CRPPA	49.841	1.53828e+06	1.53828e+06	0.115299	5	5	6
	P46783	40S ribosomal protein S10 OS=Homo sapiens OX=9606 GN=RPS10 PE=1 SV=1	RPS10	18.886	1.52346e+06	1.52346e+06	0.0969697	2	2	2
	Q08554	Desmocollin-1 OS=Homo sapiens OX=9606 GN=DSC1 PE=1 SV=2	DSC1	99.924	1.51256e+06	1.51256e+06	0.0313199	2	2	2
	Q9Y6V7	Probable ATP-dependent RNA helicase DDX49 OS=Homo sapiens OX=9606 GN=DDX49 PE=1 SV=1	DDX49	54.192	1.50961e+06	1.50961e+06	0.0869565	4	4	5
	O14776	Transcription elongation regulator 1 OS=Homo sapiens OX=9606 GN=TCERG1 PE=1 SV=2	TCERG1	123.823	1.50816e+06	1.50816e+06	0.102004	10	10	10
	Q15007	Pre-mRNA-splicing regulator WTAP OS=Homo sapiens OX=9606 GN=WTAP PE=1 SV=2	WTAP	44.217	1.50705e+06	1.50705e+06	0.164141	6	6	6
	Q86X76	Deaminated glutathione amidase OS=Homo sapiens OX=9606 GN=NIT1 PE=1 SV=2	NIT1	35.873	1.50413e+06	1.50413e+06	0.152905	4	4	4
	P68400	Casein kinase II subunit alpha OS=Homo sapiens OX=9606 GN=CSNK2A1 PE=1 SV=1	CSNK2A1	45.115	1.50182e+06	1.50182e+06	0.102302	3	3	4
	O60907	F-box-like/WD repeat-containing protein TBL1X OS=Homo sapiens OX=9606 GN=TBL1X PE=1 SV=3	TBL1X	62.456	1.49524e+06	1.49524e+06	0.034662	2	2	2
	O95347	Structural maintenance of chromosomes protein 2 OS=Homo sapiens OX=9606 GN=SMC2 PE=1 SV=2	SMC2	135.572	1.49382e+06	1.49382e+06	0.0517962	7	7	7
	Q8IXT5	RNA-binding protein 12B OS=Homo sapiens OX=9606 GN=RBM12B PE=1 SV=2	RBM12B	118.03	1.49323e+06	1.49323e+06	0.0979021	8	8	9
	Q00535	Cyclin-dependent kinase 5 OS=Homo sapiens OX=9606 GN=CDK5 PE=1 SV=3	CDK5	33.283	1.49135e+06	1.49135e+06	0.243151	7	6	8
	Q8TF01	Arginine/serine-rich protein PNISR OS=Homo sapiens OX=9606 GN=PNISR PE=1 SV=2	PNISR	92.521	1.49035e+06	1.49035e+06	0.0583851	4	4	4
	Q04323	UBX domain-containing protein 1 OS=Homo sapiens OX=9606 GN=UBXN1 PE=1 SV=2	UBXN1	33.305	1.47719e+06	1.47719e+06	0.124579	4	4	4
ü	P07339_x000D_; cont_P07339	Cathepsin D OS=Homo sapiens OX=9606 GN=CTSD PE=1 SV=1<|>Cathepsin D OS=Homo sapiens GN=CTSD PE=1 SV=1	CTSD	44.524	3.67541e+06	3.67541e+06	0.152913	6	6	8
	O94776	Metastasis-associated protein MTA2 OS=Homo sapiens OX=9606 GN=MTA2 PE=1 SV=1	MTA2	74.976	1.47073e+06	1.47073e+06	0.0838323	6	6	8
	O14757	Serine/threonine-protein kinase Chk1 OS=Homo sapiens OX=9606 GN=CHEK1 PE=1 SV=2	CHEK1	54.399	1.45637e+06	1.45637e+06	0.0861345	4	4	4
	P12955	Xaa-Pro dipeptidase OS=Homo sapiens OX=9606 GN=PEPD PE=1 SV=3	PEPD	54.513	1.4519e+06	1.4519e+06	0.0507099	3	3	3
	Q6UXN9	WD repeat-containing protein 82 OS=Homo sapiens OX=9606 GN=WDR82 PE=1 SV=1	WDR82	35.056	1.42645e+06	1.42645e+06	0.169329	5	5	5
	O75791	GRB2-related adapter protein 2 OS=Homo sapiens OX=9606 GN=GRAP2 PE=1 SV=1	GRAP2	37.886	1.41242e+06	1.41242e+06	0.215152	6	6	6
	Q9BW19	Kinesin-like protein KIFC1 OS=Homo sapiens OX=9606 GN=KIFC1 PE=1 SV=2	KIFC1	73.702	1.40401e+06	1.40401e+06	0.0787519	4	4	4
	O75475	PC4 and SFRS1-interacting protein OS=Homo sapiens OX=9606 GN=PSIP1 PE=1 SV=1	PSIP1	60.067	1.40293e+06	1.40293e+06	0.0660377	4	4	4
	Q9NUQ9	CYFIP-related Rac1 interactor B OS=Homo sapiens OX=9606 GN=CYRIB PE=1 SV=1	CYRIB	36.725	1.40148e+06	1.40148e+06	0.20679	6	5	6
	P50991	T-complex protein 1 subunit delta OS=Homo sapiens OX=9606 GN=CCT4 PE=1 SV=4	CCT4	57.888	1.39733e+06	1.39733e+06	0.0575139	4	4	4
	Q9Y4C1	Lysine-specific demethylase 3A OS=Homo sapiens OX=9606 GN=KDM3A PE=1 SV=4	KDM3A	147.248	1.39502e+06	1.39502e+06	0.0991673	11	10	11
	Q9UI12	V-type proton ATPase subunit H OS=Homo sapiens OX=9606 GN=ATP6V1H PE=1 SV=1	ATP6V1H	55.847	1.3939e+06	1.3939e+06	0.109731	5	5	7
	O95816	BAG family molecular chaperone regulator 2 OS=Homo sapiens OX=9606 GN=BAG2 PE=1 SV=1	BAG2	23.757	1.38916e+06	1.38916e+06	0.218009	5	5	5
	Q8TAQ2	SWI/SNF complex subunit SMARCC2 OS=Homo sapiens OX=9606 GN=SMARCC2 PE=1 SV=1	SMARCC2	132.797	1.35779e+06	1.35779e+06	0.0461285	6	2	6
	P51606	N-acylglucosamine 2-epimerase OS=Homo sapiens OX=9606 GN=RENBP PE=1 SV=3	RENBP	47.715	1.34579e+06	1.34579e+06	0.0743405	4	4	4
	P47929	Galectin-7 OS=Homo sapiens OX=9606 GN=LGALS7B PE=1 SV=2	LGALS7; LGALS7B	15.066	1.34495e+06	1.34495e+06	0.161765	2	2	2
	Q5JSL3	Dedicator of cytokinesis protein 11 OS=Homo sapiens OX=9606 GN=DOCK11 PE=1 SV=2	DOCK11	237.519	1.33787e+06	1.33787e+06	0.0882779	18	18	19
	P18077	60S ribosomal protein L35a OS=Homo sapiens OX=9606 GN=RPL35A PE=1 SV=2	RPL35A	12.53	1.3264e+06	1.3264e+06	0.0636364	1	1	1
	P34913	Bifunctional epoxide hydrolase 2 OS=Homo sapiens OX=9606 GN=EPHX2 PE=1 SV=2	EPHX2	62.575	1.32062e+06	1.32062e+06	0.0792793	4	4	4
ü	P69905_x000D_; cont_P69905	Hemoglobin subunit alpha OS=Homo sapiens OX=9606 GN=HBA2 PE=1 SV=2<|>Hemoglobin subunit alpha OS=Homo sapiens GN=HBA1 PE=1 SV=2	HBA1; HBA2	15.248	3.69577e+06	3.69577e+06	0.0492958	1	0	1
ü	cont_P62937_x000D_; P62937	Peptidyl-prolyl cis-trans isomerase A OS=Homo sapiens GN=PPIA PE=1 SV=2<|>Peptidyl-prolyl cis-trans isomerase A OS=Homo sapiens OX=9606 GN=PPIA PE=1 SV=2	HEL-S-69p; LOC111554934; LOC117799495; PPIA	18.001	8.46254e+07	8.46254e+07	0.642424	12	12	27
	Q12968	Nuclear factor of activated T-cells, cytoplasmic 3 OS=Homo sapiens OX=9606 GN=NFATC3 PE=1 SV=1	NFATC3	115.522	1.31269e+06	1.31269e+06	0.0502326	7	3	7
	P16403	Histone H1.2 OS=Homo sapiens OX=9606 GN=H1-2 PE=1 SV=2	H1-2	21.352	1.31088e+06	1.31088e+06	0.338028	9	2	16
	Q9BV38	WD repeat-containing protein 18 OS=Homo sapiens OX=9606 GN=WDR18 PE=1 SV=2	WDR18	47.375	1.29804e+06	1.29804e+06	0.106481	4	4	5
	Q9HCD5	Nuclear receptor coactivator 5 OS=Homo sapiens OX=9606 GN=NCOA5 PE=1 SV=2	NCOA5	65.496	1.29061e+06	1.29061e+06	0.0656304	4	4	5
	P84098	60S ribosomal protein L19 OS=Homo sapiens OX=9606 GN=RPL19 PE=1 SV=1	RPL19	23.451	1.29014e+06	1.29014e+06	0.0867347	2	2	2
	Q8TC07	TBC1 domain family member 15 OS=Homo sapiens OX=9606 GN=TBC1D15 PE=1 SV=2	TBC1D15	79.44	1.28921e+06	1.28921e+06	0.089725	6	6	7
	Q8WXA9	Splicing regulatory glutamine/lysine-rich protein 1 OS=Homo sapiens OX=9606 GN=SREK1 PE=1 SV=1	SREK1	59.345	1.28404e+06	1.28404e+06	0.0472441	2	2	2
	Q9Y2X3	Nucleolar protein 58 OS=Homo sapiens OX=9606 GN=NOP58 PE=1 SV=1	NOP58	59.541	1.2709e+06	1.2709e+06	0.122873	5	5	5
	Q92828	Coronin-2A OS=Homo sapiens OX=9606 GN=CORO2A PE=1 SV=2	CORO2A	59.725	1.25809e+06	1.25809e+06	0.0914286	5	5	5
	Q14493	Histone RNA hairpin-binding protein OS=Homo sapiens OX=9606 GN=SLBP PE=1 SV=1	SLBP	31.266	1.25185e+06	1.25185e+06	0.181481	4	4	4
	Q9Y613	FH1/FH2 domain-containing protein 1 OS=Homo sapiens OX=9606 GN=FHOD1 PE=1 SV=3	FHOD1	126.473	1.24755e+06	1.24755e+06	0.0919244	10	10	11
	Q9H4A4	Aminopeptidase B OS=Homo sapiens OX=9606 GN=RNPEP PE=1 SV=2	RNPEP	72.549	1.24753e+06	1.24753e+06	0.107692	5	5	5
	O75223	Gamma-glutamylcyclotransferase OS=Homo sapiens OX=9606 GN=GGCT PE=1 SV=1	GGCT	20.994	1.24698e+06	1.24698e+06	0.111702	2	2	2
	Q9H7N4	Splicing factor, arginine/serine-rich 19 OS=Homo sapiens OX=9606 GN=SCAF1 PE=1 SV=3	SCAF1	139.186	1.24641e+06	1.24641e+06	0.0495427	7	7	8
	Q9HAZ1	Dual specificity protein kinase CLK4 OS=Homo sapiens OX=9606 GN=CLK4 PE=1 SV=1	CLK4	57.455	1.24201e+06	1.24201e+06	0.0790021	3	3	3
	Q5SSJ5	Heterochromatin protein 1-binding protein 3 OS=Homo sapiens OX=9606 GN=HP1BP3 PE=1 SV=1	HP1BP3	61.169	1.24186e+06	1.24186e+06	0.0687161	4	4	4
	P26641	Elongation factor 1-gamma OS=Homo sapiens OX=9606 GN=EEF1G PE=1 SV=3	EEF1G	50.087	1.23439e+06	1.23439e+06	0.0938215	5	5	5
	P48739	Phosphatidylinositol transfer protein beta isoform OS=Homo sapiens OX=9606 GN=PITPNB PE=1 SV=2	PITPNB	31.52	1.22795e+06	1.22795e+06	0.173432	3	3	4
	P61081	NEDD8-conjugating enzyme Ubc12 OS=Homo sapiens OX=9606 GN=UBE2M PE=1 SV=1	UBE2M	20.887	1.22536e+06	1.22536e+06	0.10929	2	2	2
	P40937	Replication factor C subunit 5 OS=Homo sapiens OX=9606 GN=RFC5 PE=1 SV=1	RFC5	38.472	1.22356e+06	1.22356e+06	0.155882	5	5	5
	Q92925	SWI/SNF-related matrix-associated actin-dependent regulator of chromatin subfamily D member 2 OS=Homo sapiens OX=9606 GN=SMARCD2 PE=1 SV=3	SMARCD2	58.884	1.21985e+06	1.21985e+06	0.0677966	4	4	4
	Q96PE3	Inositol polyphosphate-4-phosphatase type I A OS=Homo sapiens OX=9606 GN=INPP4A PE=1 SV=1	INPP4A	109.885	1.21848e+06	1.21848e+06	0.0931423	10	10	11
	P50613	Cyclin-dependent kinase 7 OS=Homo sapiens OX=9606 GN=CDK7 PE=1 SV=1	CDK7	39.014	1.20877e+06	1.20877e+06	0.202312	6	6	6
	Q7L014	Probable ATP-dependent RNA helicase DDX46 OS=Homo sapiens OX=9606 GN=DDX46 PE=1 SV=2	DDX46	117.29	1.20653e+06	1.20653e+06	0.0552861	6	6	7
	Q08211	ATP-dependent RNA helicase A OS=Homo sapiens OX=9606 GN=DHX9 PE=1 SV=4	DHX9	140.869	1.20025e+06	1.20025e+06	0.0724409	9	9	10
	P15924	Desmoplakin OS=Homo sapiens OX=9606 GN=DSP PE=1 SV=3	DSP	331.569	1.1942e+06	1.1942e+06	0.0602578	20	20	20
	Q96BN8	Ubiquitin thioesterase otulin OS=Homo sapiens OX=9606 GN=OTULIN PE=1 SV=3	OTULIN	40.237	1.18439e+06	1.18439e+06	0.0596591	2	2	2
	Q05519	Serine/arginine-rich splicing factor 11 OS=Homo sapiens OX=9606 GN=SRSF11 PE=1 SV=1	SRSF11	53.51	1.17857e+06	1.17857e+06	0.0681818	3	3	4
	P46782	40S ribosomal protein S5 OS=Homo sapiens OX=9606 GN=RPS5 PE=1 SV=4	RPS5	22.862	1.17473e+06	1.17473e+06	0.0441176	1	1	1
	Q93034	Cullin-5 OS=Homo sapiens OX=9606 GN=CUL5 PE=1 SV=4	CUL5	90.897	1.17459e+06	1.17459e+06	0.0448718	3	3	3
	Q9Y5A9	YTH domain-containing family protein 2 OS=Homo sapiens OX=9606 GN=YTHDF2 PE=1 SV=2	YTHDF2	62.296	1.15937e+06	1.15937e+06	0.0310881	2	0	2
	P30520	Adenylosuccinate synthetase isozyme 2 OS=Homo sapiens OX=9606 GN=ADSS2 PE=1 SV=3	ADSS2	50.066	1.15672e+06	1.15672e+06	0.0241228	1	1	1
	Q969G3	SWI/SNF-related matrix-associated actin-dependent regulator of chromatin subfamily E member 1 OS=Homo sapiens OX=9606 GN=SMARCE1 PE=1 SV=2	SMARCE1	46.621	1.15516e+06	1.15516e+06	0.13382	5	5	5
	P10746	Uroporphyrinogen-III synthase OS=Homo sapiens OX=9606 GN=UROS PE=1 SV=1	UROS	28.61	1.15004e+06	1.15004e+06	0.0377358	1	1	1
	Q9NXE8	Pre-mRNA-splicing factor CWC25 homolog OS=Homo sapiens OX=9606 GN=CWC25 PE=1 SV=1	CWC25	49.617	1.14934e+06	1.14934e+06	0.0941176	4	4	4
	Q96AE4	Far upstream element-binding protein 1 OS=Homo sapiens OX=9606 GN=FUBP1 PE=1 SV=3	FUBP1	67.518	1.12736e+06	1.12736e+06	0.060559	9	2	20
	P35250	Replication factor C subunit 2 OS=Homo sapiens OX=9606 GN=RFC2 PE=1 SV=3	RFC2	39.132	1.12491e+06	1.12491e+06	0.0706215	3	3	3
	Q49A26	Cytokine-like nuclear factor N-PAC OS=Homo sapiens OX=9606 GN=GLYR1 PE=1 SV=4	GLYR1	60.509	1.11093e+06	1.11093e+06	0.124774	6	6	6
	P05089	Arginase-1 OS=Homo sapiens OX=9606 GN=ARG1 PE=1 SV=2	ARG1	34.713	1.10312e+06	1.10312e+06	0.0714286	3	3	3
	Q06210	Glutamine--fructose-6-phosphate aminotransferase [isomerizing] 1 OS=Homo sapiens OX=9606 GN=GFPT1 PE=1 SV=3	GFPT1	78.756	1.09883e+06	1.09883e+06	0.0629471	5	5	6
	Q5T200	Zinc finger CCCH domain-containing protein 13 OS=Homo sapiens OX=9606 GN=ZC3H13 PE=1 SV=1	ZC3H13	196.519	1.09855e+06	1.09855e+06	0.072542	13	13	13
	Q86UY6	N-alpha-acetyltransferase 40 OS=Homo sapiens OX=9606 GN=NAA40 PE=1 SV=1	NAA40	27.176	1.07986e+06	1.07986e+06	0.0886076	2	2	3
	P46736	Lys-63-specific deubiquitinase BRCC36 OS=Homo sapiens OX=9606 GN=BRCC3 PE=1 SV=2	BRCC3	36.049	1.06664e+06	1.06664e+06	0.0696203	2	2	2
	P17987	T-complex protein 1 subunit alpha OS=Homo sapiens OX=9606 GN=TCP1 PE=1 SV=1	TCP1	60.306	1.0623e+06	1.0623e+06	0.127698	7	7	7
	Q9NR19	Acetyl-coenzyme A synthetase, cytoplasmic OS=Homo sapiens OX=9606 GN=ACSS2 PE=1 SV=1	ACSS2	78.529	1.06107e+06	1.06107e+06	0.0442225	4	4	4
	P06702	Protein S100-A9 OS=Homo sapiens OX=9606 GN=S100A9 PE=1 SV=1	S100A9	13.234	1.05943e+06	1.05943e+06	0.175439	3	3	3
	Q9UPP1	Histone lysine demethylase PHF8 OS=Homo sapiens OX=9606 GN=PHF8 PE=1 SV=3	PHF8	117.79	1.05729e+06	1.05729e+06	0.0150943	2	2	3
	Q69YN4	Protein virilizer homolog OS=Homo sapiens OX=9606 GN=VIRMA PE=1 SV=2	VIRMA	201.898	1.0389e+06	1.0389e+06	0.0905077	17	17	17
	Q14684	Ribosomal RNA processing protein 1 homolog B OS=Homo sapiens OX=9606 GN=RRP1B PE=1 SV=3	RRP1B	84.375	1.03615e+06	1.03615e+06	0.0725594	5	5	5
	A0AVT1	Ubiquitin-like modifier-activating enzyme 6 OS=Homo sapiens OX=9606 GN=UBA6 PE=1 SV=1	UBA6	117.895	1.02932e+06	1.02932e+06	0.0560836	6	6	7
	O43913	Origin recognition complex subunit 5 OS=Homo sapiens OX=9606 GN=ORC5 PE=1 SV=1	ORC5	50.251	1.02597e+06	1.02597e+06	0.0528736	3	3	3
ü	cont_P02538_x000D_; P02538	Keratin, type II cytoskeletal 6A OS=Homo sapiens GN=KRT6A PE=1 SV=3<|>Keratin, type II cytoskeletal 6A OS=Homo sapiens OX=9606 GN=KRT6A PE=1 SV=3	KRT6A	60.008	1.1351e+07	1.1351e+07	0.572695	44	3	68
	P50995	Annexin A11 OS=Homo sapiens OX=9606 GN=ANXA11 PE=1 SV=1	ANXA11	54.355	1.02138e+06	1.02138e+06	0.0910891	4	4	4
	Q13415	Origin recognition complex subunit 1 OS=Homo sapiens OX=9606 GN=ORC1 PE=1 SV=2	ORC1	97.289	1.01839e+06	1.01839e+06	0.0789779	6	6	6
	Q92974	Rho guanine nucleotide exchange factor 2 OS=Homo sapiens OX=9606 GN=ARHGEF2 PE=1 SV=4	ARHGEF2	111.473	999038	999038	0.0831643	8	8	9
	Q3B726	DNA-directed RNA polymerase I subunit RPA43 OS=Homo sapiens OX=9606 GN=POLR1F PE=1 SV=1	POLR1F	37.409	989834	989834	0.112426	4	4	4
	P28702	Retinoic acid receptor RXR-beta OS=Homo sapiens OX=9606 GN=RXRB PE=1 SV=2	RXRB	56.886	989624	989624	0.0600375	3	3	3
	P40227	T-complex protein 1 subunit zeta OS=Homo sapiens OX=9606 GN=CCT6A PE=1 SV=3	CCT6A	57.988	981713	981713	0.0677966	4	4	4
	P63104	14-3-3 protein zeta/delta OS=Homo sapiens OX=9606 GN=YWHAZ PE=1 SV=1	YWHAZ	27.728	980588	980588	0.142857	5	0	7
	P50990	T-complex protein 1 subunit theta OS=Homo sapiens OX=9606 GN=CCT8 PE=1 SV=4	CCT8	59.583	979124	979124	0.0930657	5	5	5
	Q9BQG0	Myb-binding protein 1A OS=Homo sapiens OX=9606 GN=MYBBP1A PE=1 SV=2	MYBBP1A	148.762	977379	977379	0.0941265	12	12	13
	Q99543	DnaJ homolog subfamily C member 2 OS=Homo sapiens OX=9606 GN=DNAJC2 PE=1 SV=4	DNAJC2	71.952	977252	977252	0.0547504	3	3	4
	Q13263	Transcription intermediary factor 1-beta OS=Homo sapiens OX=9606 GN=TRIM28 PE=1 SV=5	TRIM28	88.493	976354	976354	0.057485	4	4	5
	Q9Y6I4	Ubiquitin carboxyl-terminal hydrolase 3 OS=Homo sapiens OX=9606 GN=USP3 PE=1 SV=2	USP3	58.859	973785	973785	0.0519231	2	2	2
	Q14145	Kelch-like ECH-associated protein 1 OS=Homo sapiens OX=9606 GN=KEAP1 PE=1 SV=2	KEAP1	69.621	972631	972631	0.0897436	5	5	6
	Q96P70	Importin-9 OS=Homo sapiens OX=9606 GN=IPO9 PE=1 SV=3	IPO9	115.889	970529	970529	0.0730067	8	8	8
	Q86XP3	ATP-dependent RNA helicase DDX42 OS=Homo sapiens OX=9606 GN=DDX42 PE=1 SV=1	DDX42	102.912	946300	946300	0.0767591	6	6	6
	P24941	Cyclin-dependent kinase 2 OS=Homo sapiens OX=9606 GN=CDK2 PE=1 SV=2	CDK2	33.908	944100	944100	0.127517	3	2	4
	P39023	60S ribosomal protein L3 OS=Homo sapiens OX=9606 GN=RPL3 PE=1 SV=2	RPL3	46.08	940098	940098	0.0347395	2	2	2
	Q9H147	Deoxynucleotidyltransferase terminal-interacting protein 1 OS=Homo sapiens OX=9606 GN=DNTTIP1 PE=1 SV=2	DNTTIP1	36.99	934577	934577	0.0790274	2	2	2
	Q12872	Splicing factor, suppressor of white-apricot homolog OS=Homo sapiens OX=9606 GN=SFSWAP PE=1 SV=3	SFSWAP	104.758	930419	930419	0.0504732	5	5	5
	P19367	Hexokinase-1 OS=Homo sapiens OX=9606 GN=HK1 PE=1 SV=3	HK1	102.42	925700	925700	0.0981461	10	10	10
ü	cont_P02533_x000D_; P02533	Keratin, type I cytoskeletal 14 OS=Homo sapiens GN=KRT14 PE=1 SV=4<|>Keratin, type I cytoskeletal 14 OS=Homo sapiens OX=9606 GN=KRT14 PE=1 SV=4	KRT14	51.529	4.97462e+07	4.97462e+07	0.523305	36	8	69
	Q9NQW6	Anillin OS=Homo sapiens OX=9606 GN=ANLN PE=1 SV=2	ANLN	124.122	921445	921445	0.0685053	8	8	8
	Q12800	Alpha-globin transcription factor CP2 OS=Homo sapiens OX=9606 GN=TFCP2 PE=1 SV=2	TFCP2	57.22	920974	920974	0.119522	4	3	5
	Q9NWH9	SAFB-like transcription modulator OS=Homo sapiens OX=9606 GN=SLTM PE=1 SV=2	SLTM	117.079	915809	915809	0.0686654	7	7	8
	P04075	Fructose-bisphosphate aldolase A OS=Homo sapiens OX=9606 GN=ALDOA PE=1 SV=2	ALDOA	39.395	913463	913463	0.0796703	3	3	3
	Q9UI26	Importin-11 OS=Homo sapiens OX=9606 GN=IPO11 PE=1 SV=1	IPO11	112.463	911368	911368	0.0717949	7	7	8
	Q96BP3	Peptidylprolyl isomerase domain and WD repeat-containing protein 1 OS=Homo sapiens OX=9606 GN=PPWD1 PE=1 SV=1	PPWD1	73.528	911284	911284	0.0743034	5	5	5
	Q02750	Dual specificity mitogen-activated protein kinase kinase 1 OS=Homo sapiens OX=9606 GN=MAP2K1 PE=1 SV=2	MAP2K1	43.411	903875	903875	0.0636132	3	3	3
	Q8NEY8	Periphilin-1 OS=Homo sapiens OX=9606 GN=PPHLN1 PE=1 SV=2	PPHLN1	52.705	898480	898480	0.0393013	2	2	2
	Q15654	Thyroid receptor-interacting protein 6 OS=Homo sapiens OX=9606 GN=TRIP6 PE=1 SV=3	TRIP6	50.255	890876	890876	0.0609244	2	2	2
	Q92598	Heat shock protein 105 kDa OS=Homo sapiens OX=9606 GN=HSPH1 PE=1 SV=1	HSPH1	96.804	890022	890022	0.0559441	4	4	4
	Q5T8P6	RNA-binding protein 26 OS=Homo sapiens OX=9606 GN=RBM26 PE=1 SV=3	RBM26	113.527	889255	889255	0.0913605	9	8	9
	Q06330	Recombining binding protein suppressor of hairless OS=Homo sapiens OX=9606 GN=RBPJ PE=1 SV=3	RBPJ	55.602	881248	881248	0.036	3	3	3
	P21281	V-type proton ATPase subunit B, brain isoform OS=Homo sapiens OX=9606 GN=ATP6V1B2 PE=1 SV=3	ATP6V1B2	56.465	874663	874663	0.0900196	4	4	4
	O14744	Protein arginine N-methyltransferase 5 OS=Homo sapiens OX=9606 GN=PRMT5 PE=1 SV=4	PRMT5	72.638	873958	873958	0.0533752	4	4	4
	O75190	DnaJ homolog subfamily B member 6 OS=Homo sapiens OX=9606 GN=DNAJB6 PE=1 SV=2	DNAJB6	36.065	864371	864371	0.104294	4	4	4
	P40222	Alpha-taxilin OS=Homo sapiens OX=9606 GN=TXLNA PE=1 SV=3	TXLNA	61.853	864290	864290	0.108059	6	6	6
	Q15814	Tubulin-specific chaperone C OS=Homo sapiens OX=9606 GN=TBCC PE=1 SV=2	TBCC	39.224	863662	863662	0.0953757	4	4	5
	O14979	Heterogeneous nuclear ribonucleoprotein D-like OS=Homo sapiens OX=9606 GN=HNRNPDL PE=1 SV=3	HNRNPDL	46.409	863582	863582	0.0880952	4	3	6
	P49137	MAP kinase-activated protein kinase 2 OS=Homo sapiens OX=9606 GN=MAPKAPK2 PE=1 SV=1	MAPKAPK2	45.538	862621	862621	0	0	0	0
	P27708	CAD protein OS=Homo sapiens OX=9606 GN=CAD PE=1 SV=3	CAD	242.829	854001	854001	0.0332584	8	8	9
ü	P04259_x000D_; cont_P04259	Keratin, type II cytoskeletal 6B OS=Homo sapiens OX=9606 GN=KRT6B PE=1 SV=5<|>Keratin, type II cytoskeletal 6B OS=Homo sapiens GN=KRT6B PE=1 SV=5	KRT6B	60.03	2.23844e+07	2.23844e+07	0.51773	42	1	66
	O43395	U4/U6 small nuclear ribonucleoprotein Prp3 OS=Homo sapiens OX=9606 GN=PRPF3 PE=1 SV=2	PRPF3	77.481	844826	844826	0	0	0	0
	Q14653	Interferon regulatory factor 3 OS=Homo sapiens OX=9606 GN=IRF3 PE=1 SV=1	IRF3	47.19	843093	843093	0.0515222	1	1	1
	Q15398	Disks large-associated protein 5 OS=Homo sapiens OX=9606 GN=DLGAP5 PE=1 SV=2	DLGAP5	95.056	836513	836513	0.0638298	6	6	6
	Q13888	General transcription factor IIH subunit 2 OS=Homo sapiens OX=9606 GN=GTF2H2 PE=1 SV=1	GTF2H2	44.39	835353	835353	0.0683544	3	3	4
	P11413	Glucose-6-phosphate 1-dehydrogenase OS=Homo sapiens OX=9606 GN=G6PD PE=1 SV=4	G6PD	59.219	834000	834000	0.0737864	4	4	4
	P45974	Ubiquitin carboxyl-terminal hydrolase 5 OS=Homo sapiens OX=9606 GN=USP5 PE=1 SV=2	USP5	95.725	831501	831501	0.0314685	3	3	3
	O14965	Aurora kinase A OS=Homo sapiens OX=9606 GN=AURKA PE=1 SV=3	AURKA	45.795	828132	828132	0.126551	4	4	4
	Q5VWQ0	Lysine-specific demethylase 9 OS=Homo sapiens OX=9606 GN=RSBN1 PE=1 SV=2	RSBN1	90.015	817229	817229	0.0648379	5	4	6
	Q8IV08	5'-3' exonuclease PLD3 OS=Homo sapiens OX=9606 GN=PLD3 PE=1 SV=1	PLD3	54.671	811481	811481	0.0183673	1	1	1
	P61289	Proteasome activator complex subunit 3 OS=Homo sapiens OX=9606 GN=PSME3 PE=1 SV=1	PSME3	29.488	810551	810551	0.165354	4	4	5
	Q96EK7	Constitutive coactivator of peroxisome proliferator-activated receptor gamma OS=Homo sapiens OX=9606 GN=FAM120B PE=1 SV=1	FAM120B	103.716	807253	807253	0.067033	6	6	6
	Q99832	T-complex protein 1 subunit eta OS=Homo sapiens OX=9606 GN=CCT7 PE=1 SV=2	CCT7	59.329	803907	803907	0.0515654	3	3	3
	Q9NSD9	Phenylalanine--tRNA ligase beta subunit OS=Homo sapiens OX=9606 GN=FARSB PE=1 SV=3	FARSB	66.074	798170	798170	0.0628183	4	4	4
	Q15572	TATA box-binding protein-associated factor RNA polymerase I subunit C OS=Homo sapiens OX=9606 GN=TAF1C PE=1 SV=2	TAF1C	95.153	794319	794319	0.0632911	5	5	5
	Q9Y5X3	Sorting nexin-5 OS=Homo sapiens OX=9606 GN=SNX5 PE=1 SV=1	SNX5	46.787	793228	793228	0.0792079	3	3	3
	P62917	60S ribosomal protein L8 OS=Homo sapiens OX=9606 GN=RPL8 PE=1 SV=2	RPL8	28.007	792942	792942	0.0428016	1	1	1
	P0DMV9_x000D_; P0DMV8	Heat shock 70 kDa protein 1B OS=Homo sapiens OX=9606 GN=HSPA1B PE=1 SV=1<|>Heat shock 70 kDa protein 1A OS=Homo sapiens OX=9606 GN=HSPA1A PE=1 SV=1	HSPA1B	70.009	785361	785361	0.0951638	5	4	5
	Q16658	Fascin OS=Homo sapiens OX=9606 GN=FSCN1 PE=1 SV=3	FSCN1	54.496	781010	781010	0.0547667	3	3	4
	Q9Y6W5	Actin-binding protein WASF2 OS=Homo sapiens OX=9606 GN=WASF2 PE=1 SV=3	WASF2	54.25	777443	777443	0.0301205	2	2	3
	Q96PU8	KH domain-containing RNA-binding protein QKI OS=Homo sapiens OX=9606 GN=QKI PE=1 SV=1	QKI	37.647	769213	769213	0.11437	3	3	3
	O00743	Serine/threonine-protein phosphatase 6 catalytic subunit OS=Homo sapiens OX=9606 GN=PPP6C PE=1 SV=1	PPP6C	35.121	755167	755167	0.163934	4	4	4
	P16930	Fumarylacetoacetase OS=Homo sapiens OX=9606 GN=FAH PE=1 SV=2	FAH	46.344	753253	753253	0.0453461	2	2	2
	P06400	Retinoblastoma-associated protein OS=Homo sapiens OX=9606 GN=RB1 PE=1 SV=2	RB1	106.092	751660	751660	0.0226293	3	3	3
	Q96T51	RUN and FYVE domain-containing protein 1 OS=Homo sapiens OX=9606 GN=RUFY1 PE=1 SV=2	RUFY1	79.767	747971	747971	0.0960452	7	7	7
	Q9H0D6	5'-3' exoribonuclease 2 OS=Homo sapiens OX=9606 GN=XRN2 PE=1 SV=1	XRN2	108.513	745008	745008	0.0968421	6	6	6
	Q6ZU65	Ubinuclein-2 OS=Homo sapiens OX=9606 GN=UBN2 PE=1 SV=2	UBN2	145.998	742016	742016	0.0527097	8	8	8
	Q92769	Histone deacetylase 2 OS=Homo sapiens OX=9606 GN=HDAC2 PE=1 SV=2	HDAC2	55.329	734652	734652	0.17418	6	3	7
	Q7Z569	BRCA1-associated protein OS=Homo sapiens OX=9606 GN=BRAP PE=1 SV=2	BRAP	67.261	715304	715304	0.0591216	3	3	3
	P43362	Melanoma-associated antigen 9 OS=Homo sapiens OX=9606 GN=MAGEA9B PE=1 SV=1	MAGEA9; MAGEA9B	35.066	710782	710782	0.104762	3	3	3
	P78371	T-complex protein 1 subunit beta OS=Homo sapiens OX=9606 GN=CCT2 PE=1 SV=4	CCT2	57.452	707617	707617	0.104673	5	5	5
	Q8IX12	Cell division cycle and apoptosis regulator protein 1 OS=Homo sapiens OX=9606 GN=CCAR1 PE=1 SV=2	CCAR1	132.739	705912	705912	0.0521739	5	5	6
	Q6P3X3	Tetratricopeptide repeat protein 27 OS=Homo sapiens OX=9606 GN=TTC27 PE=1 SV=1	TTC27	96.571	705103	705103	0.0189798	2	2	2
	Q2VPK5	Cytoplasmic tRNA 2-thiolation protein 2 OS=Homo sapiens OX=9606 GN=CTU2 PE=1 SV=1	CTU2	56.071	704605	704605	0.0601942	4	4	4
	Q9H0C8	Integrin-linked kinase-associated serine/threonine phosphatase 2C OS=Homo sapiens OX=9606 GN=ILKAP PE=1 SV=1	ILKAP	42.88	695214	695214	0.0663265	3	3	3
	Q53T94	TATA box-binding protein-associated factor RNA polymerase I subunit B OS=Homo sapiens OX=9606 GN=TAF1B PE=1 SV=1	TAF1B	68.788	694198	694198	0.0442177	3	3	3
	O15067	Phosphoribosylformylglycinamidine synthase OS=Homo sapiens OX=9606 GN=PFAS PE=1 SV=4	PFAS	144.643	690567	690567	0.0366218	5	5	5
	Q14149	MORC family CW-type zinc finger protein 3 OS=Homo sapiens OX=9606 GN=MORC3 PE=1 SV=3	MORC3	107.045	687400	687400	0.0436635	3	3	3
	Q01780	Exosome component 10 OS=Homo sapiens OX=9606 GN=EXOSC10 PE=1 SV=2	EXOSC10	100.768	679059	679059	0.0632768	6	6	6
	P49247	Ribose-5-phosphate isomerase OS=Homo sapiens OX=9606 GN=RPIA PE=1 SV=3	RPIA	33.248	673453	673453	0.0771704	3	3	4
	Q9NRF8	CTP synthase 2 OS=Homo sapiens OX=9606 GN=CTPS2 PE=1 SV=1	CTPS2	65.636	663909	663909	0.0699659	4	2	4
	O60563	Cyclin-T1 OS=Homo sapiens OX=9606 GN=CCNT1 PE=1 SV=1	CCNT1	80.634	658283	658283	0.0495868	3	3	4
	Q9UBS0	Ribosomal protein S6 kinase beta-2 OS=Homo sapiens OX=9606 GN=RPS6KB2 PE=1 SV=2	RPS6KB2	53.422	651554	651554	0.033195	2	2	2
	P07814	Bifunctional glutamate/proline--tRNA ligase OS=Homo sapiens OX=9606 GN=EPRS1 PE=1 SV=5	EPRS1	170.483	648970	648970	0.042328	7	7	8
	Q9Y5Q8	General transcription factor 3C polypeptide 5 OS=Homo sapiens OX=9606 GN=GTF3C5 PE=1 SV=2	GTF3C5	59.533	643731	643731	0.0655106	2	2	2
	Q9P1Z2	Calcium-binding and coiled-coil domain-containing protein 1 OS=Homo sapiens OX=9606 GN=CALCOCO1 PE=1 SV=2	CALCOCO1	77.289	637341	637341	0.0130246	1	1	2
	P67775	Serine/threonine-protein phosphatase 2A catalytic subunit alpha isoform OS=Homo sapiens OX=9606 GN=PPP2CA PE=1 SV=1	PPP2CA	35.571	630591	630591	0.135922	4	4	4
	Q8WUA4	General transcription factor 3C polypeptide 2 OS=Homo sapiens OX=9606 GN=GTF3C2 PE=1 SV=2	GTF3C2	100.616	626996	626996	0.0307355	3	3	3
	A2AJT9	BCLAF1 and THRAP3 family member 3 OS=Homo sapiens OX=9606 GN=BCLAF3 PE=1 SV=1	BCLAF3	83.82	622141	622141	0.02391	2	2	2
	P51532	Transcription activator BRG1 OS=Homo sapiens OX=9606 GN=SMARCA4 PE=1 SV=2	SMARCA4	184.53	617622	617622	0.0267152	4	2	5
	P18074	General transcription and DNA repair factor IIH helicase subunit XPD OS=Homo sapiens OX=9606 GN=ERCC2 PE=1 SV=1	ERCC2	86.854	615704	615704	0.0697368	4	4	4
	P31153	S-adenosylmethionine synthase isoform type-2 OS=Homo sapiens OX=9606 GN=MAT2A PE=1 SV=1	MAT2A	43.633	608982	608982	0	0	0	0
	P17980	26S proteasome regulatory subunit 6A OS=Homo sapiens OX=9606 GN=PSMC3 PE=1 SV=3	PSMC3	49.172	607177	607177	0.0683371	2	2	2
	P26358	DNA (cytosine-5)-methyltransferase 1 OS=Homo sapiens OX=9606 GN=DNMT1 PE=1 SV=2	DNMT1	183.05	606459	606459	0.0204208	3	3	3
	P51617	Interleukin-1 receptor-associated kinase 1 OS=Homo sapiens OX=9606 GN=IRAK1 PE=1 SV=2	IRAK1	76.489	605214	605214	0.0379213	3	3	3
	Q9Y3X0	Coiled-coil domain-containing protein 9 OS=Homo sapiens OX=9606 GN=CCDC9 PE=1 SV=1	CCDC9	59.667	605141	605141	0.0376648	2	2	2
	Q00577	Transcriptional activator protein Pur-alpha OS=Homo sapiens OX=9606 GN=PURA PE=1 SV=2	PURA	34.889	594672	594672	0.0248447	1	1	1
	P31944	Caspase-14 OS=Homo sapiens OX=9606 GN=CASP14 PE=1 SV=2	CASP14	27.662	594233	594233	0	0	0	0
	Q9NUQ3	Gamma-taxilin OS=Homo sapiens OX=9606 GN=TXLNG PE=1 SV=2	TXLNG	60.548	593924	593924	0.0511364	3	3	3
	Q9UNH7	Sorting nexin-6 OS=Homo sapiens OX=9606 GN=SNX6 PE=1 SV=1	SNX6	46.62	592627	592627	0.0541872	2	2	2
	P36578	60S ribosomal protein L4 OS=Homo sapiens OX=9606 GN=RPL4 PE=1 SV=5	RPL4	47.667	590750	590750	0.0187354	1	1	2
	Q8IZL8	Proline-, glutamic acid- and leucine-rich protein 1 OS=Homo sapiens OX=9606 GN=PELP1 PE=1 SV=2	PELP1	119.624	580477	580477	0.039823	4	4	4
	Q9C035	Tripartite motif-containing protein 5 OS=Homo sapiens OX=9606 GN=TRIM5 PE=1 SV=1	TRIM5	56.302	577550	577550	0.0243408	1	1	1
	O95394	Phosphoacetylglucosamine mutase OS=Homo sapiens OX=9606 GN=PGM3 PE=1 SV=1	PGM3	59.814	574799	574799	0.0147601	1	1	1
ü	cont_Q04695_x000D_; Q04695	Keratin, type I cytoskeletal 17 OS=Homo sapiens GN=KRT17 PE=1 SV=2<|>Keratin, type I cytoskeletal 17 OS=Homo sapiens OX=9606 GN=KRT17 PE=1 SV=2	KRT17	48.076	1.97487e+06	1.97487e+06	0.266204	16	3	31
	Q08188	Protein-glutamine gamma-glutamyltransferase E OS=Homo sapiens OX=9606 GN=TGM3 PE=1 SV=4	TGM3	76.584	572173	572173	0.0663781	5	5	6
	Q7L1Q6	eIF5-mimic protein 2 OS=Homo sapiens OX=9606 GN=BZW1 PE=1 SV=1	BZW1	48.013	569850	569850	0.0381862	2	2	2
	P53350	Serine/threonine-protein kinase PLK1 OS=Homo sapiens OX=9606 GN=PLK1 PE=1 SV=1	PLK1	68.212	565718	565718	0.0431177	3	3	3
	Q8N1G4	Leucine-rich repeat-containing protein 47 OS=Homo sapiens OX=9606 GN=LRRC47 PE=1 SV=1	LRRC47	63.434	555395	555395	0.0497427	3	3	4
	Q92922	SWI/SNF complex subunit SMARCC1 OS=Homo sapiens OX=9606 GN=SMARCC1 PE=1 SV=3	SMARCC1	122.79	546198	546198	0.038914	5	1	5
	Q16531	DNA damage-binding protein 1 OS=Homo sapiens OX=9606 GN=DDB1 PE=1 SV=1	DDB1	126.887	536299	536299	0.0192982	3	3	4
	Q14669	E3 ubiquitin-protein ligase TRIP12 OS=Homo sapiens OX=9606 GN=TRIP12 PE=1 SV=1	TRIP12	220.296	530168	530168	0.0758032	12	12	13
	Q96P47	Arf-GAP with GTPase, ANK repeat and PH domain-containing protein 3 OS=Homo sapiens OX=9606 GN=AGAP3 PE=1 SV=2	AGAP3	94.985	519965	519965	0	0	0	0
	P42226	Signal transducer and activator of transcription 6 OS=Homo sapiens OX=9606 GN=STAT6 PE=1 SV=1	STAT6	94.075	515906	515906	0.0200708	2	2	2
	Q96N46	Tetratricopeptide repeat protein 14 OS=Homo sapiens OX=9606 GN=TTC14 PE=1 SV=1	TTC14	88.265	505948	505948	0.0597403	4	4	5
	O14787	Transportin-2 OS=Homo sapiens OX=9606 GN=TNPO2 PE=1 SV=3	TNPO2	101.322	504521	504521	0.0746934	7	1	9
	O43865	S-adenosylhomocysteine hydrolase-like protein 1 OS=Homo sapiens OX=9606 GN=AHCYL1 PE=1 SV=2	AHCYL1	58.913	503304	503304	0.0301887	2	2	2
	Q04759	Protein kinase C theta type OS=Homo sapiens OX=9606 GN=PRKCQ PE=1 SV=3	PRKCQ	81.811	500839	500839	0.0113314	1	1	1
ü	P60709_x000D_; cont_P60712	Actin, cytoplasmic 1 OS=Homo sapiens OX=9606 GN=ACTB PE=1 SV=1<|>Actin, cytoplasmic 1 OS=Bos_taurus GN=ACTB PE=1 SV=1	ACTB	41.71	5.3935e+07	5.3935e+07	0.4	18	4	26
	P60842	Eukaryotic initiation factor 4A-I OS=Homo sapiens OX=9606 GN=EIF4A1 PE=1 SV=1	EIF4A1	46.125	495171	495171	0.0862069	8	1	22
	P62829	60S ribosomal protein L23 OS=Homo sapiens OX=9606 GN=RPL23 PE=1 SV=1	RPL23	14.856	490877	490877	0	0	0	0
	O94788	Retinal dehydrogenase 2 OS=Homo sapiens OX=9606 GN=ALDH1A2 PE=1 SV=3	ALDH1A2	56.688	490472	490472	0.030888	2	2	2
	Q96QR8	Transcriptional activator protein Pur-beta OS=Homo sapiens OX=9606 GN=PURB PE=1 SV=3	PURB	33.22	488406	488406	0.0224359	1	1	1
	P52756	RNA-binding protein 5 OS=Homo sapiens OX=9606 GN=RBM5 PE=1 SV=2	RBM5	92.097	486971	486971	0.0662577	6	4	6
	P48200	Iron-responsive element-binding protein 2 OS=Homo sapiens OX=9606 GN=IREB2 PE=1 SV=4	IREB2	104.992	481941	481941	0.0155763	2	2	2
	Q8IY33	MICAL-like protein 2 OS=Homo sapiens OX=9606 GN=MICALL2 PE=1 SV=1	MICALL2	97.442	478394	478394	0.039823	4	4	4
	O94913	Pre-mRNA cleavage complex 2 protein Pcf11 OS=Homo sapiens OX=9606 GN=PCF11 PE=1 SV=3	PCF11	172.944	476065	476065	0.0720257	8	8	8
	Q9BRR0	Zinc finger protein with KRAB and SCAN domains 3 OS=Homo sapiens OX=9606 GN=ZKSCAN3 PE=1 SV=2	ZKSCAN3	60.603	474966	474966	0.0371747	2	2	2
	Q86Y56	Dynein axonemal assembly factor 5 OS=Homo sapiens OX=9606 GN=DNAAF5 PE=1 SV=4	DNAAF5	93.462	473575	473575	0.0912281	7	7	7
	Q6PJG2	Mitotic deacetylase-associated SANT domain protein OS=Homo sapiens OX=9606 GN=MIDEAS PE=1 SV=2	MIDEAS	114.918	472917	472917	0.0229665	3	3	3
	O60610	Protein diaphanous homolog 1 OS=Homo sapiens OX=9606 GN=DIAPH1 PE=1 SV=2	DIAPH1	141.258	472792	472792	0.0534591	7	7	7
	Q9BZQ8	Protein Niban 1 OS=Homo sapiens OX=9606 GN=NIBAN1 PE=1 SV=1	NIBAN1	103.07	466187	466187	0.0269397	3	3	3
	Q92879	CUGBP Elav-like family member 1 OS=Homo sapiens OX=9606 GN=CELF1 PE=1 SV=2	CELF1	52.03	463777	463777	0.0823045	4	3	4
	O14618	Copper chaperone for superoxide dismutase OS=Homo sapiens OX=9606 GN=CCS PE=1 SV=1	CCS	29.022	463077	463077	0.0985401	2	2	2
	Q6IQ49	Splicing regulator SDE2 OS=Homo sapiens OX=9606 GN=SDE2 PE=1 SV=1	SDE2	49.711	458524	458524	0.0465632	1	1	1
	Q8IXZ2	Zinc finger CCCH domain-containing protein 3 OS=Homo sapiens OX=9606 GN=ZC3H3 PE=1 SV=3	ZC3H3	101.878	452272	452272	0.0559072	4	4	4
	Q29RF7	Sister chromatid cohesion protein PDS5 homolog A OS=Homo sapiens OX=9606 GN=PDS5A PE=1 SV=1	PDS5A	150.734	446562	446562	0.078534	9	9	10
	P85037	Forkhead box protein K1 OS=Homo sapiens OX=9606 GN=FOXK1 PE=1 SV=1	FOXK1	75.411	438480	438480	0.0736699	7	7	7
	P50750	Cyclin-dependent kinase 9 OS=Homo sapiens OX=9606 GN=CDK9 PE=1 SV=3	CDK9	42.75	436411	436411	0.0806452	4	3	5
	Q9P2K3	REST corepressor 3 OS=Homo sapiens OX=9606 GN=RCOR3 PE=1 SV=2	RCOR3	55.547	436257	436257	0.0181818	1	0	1
	Q14807	Kinesin-like protein KIF22 OS=Homo sapiens OX=9606 GN=KIF22 PE=1 SV=5	KIF22	73.217	430911	430911	0.0300752	2	2	3
	Q6PCB5	Lysine-specific demethylase RSBN1L OS=Homo sapiens OX=9606 GN=RSBN1L PE=1 SV=2	RSBN1L	94.81	429984	429984	0.0567376	5	4	5
	Q9BX10	GTP-binding protein 2 OS=Homo sapiens OX=9606 GN=GTPBP2 PE=1 SV=1	GTPBP2	65.727	426500	426500	0.0431894	3	3	3
	Q9UBL6	Copine-7 OS=Homo sapiens OX=9606 GN=CPNE7 PE=1 SV=1	CPNE7	70.249	425878	425878	0.0758294	5	4	6
	P19447	General transcription and DNA repair factor IIH helicase subunit XPB OS=Homo sapiens OX=9606 GN=ERCC3 PE=1 SV=1	ERCC3	89.221	424495	424495	0.0294118	2	2	2
	Q15437	Protein transport protein Sec23B OS=Homo sapiens OX=9606 GN=SEC23B PE=1 SV=2	SEC23B	86.424	422183	422183	0.170795	9	9	9
	Q9UG63	ATP-binding cassette sub-family F member 2 OS=Homo sapiens OX=9606 GN=ABCF2 PE=1 SV=2	ABCF2	71.245	420284	420284	0.0866774	6	6	6
	Q99856	AT-rich interactive domain-containing protein 3A OS=Homo sapiens OX=9606 GN=ARID3A PE=1 SV=2	ARID3A	62.85	416398	416398	0.0286678	1	1	1
	P49750	YLP motif-containing protein 1 OS=Homo sapiens OX=9606 GN=YLPM1 PE=1 SV=4	YLPM1	241.495	413504	413504	0.0386766	7	7	7
	Q66K74	Microtubule-associated protein 1S OS=Homo sapiens OX=9606 GN=MAP1S PE=1 SV=2	MAP1S	112.142	410901	410901	0.0472144	3	3	3
	P49368	T-complex protein 1 subunit gamma OS=Homo sapiens OX=9606 GN=CCT3 PE=1 SV=4	CCT3	60.495	408219	408219	0.0256881	2	2	2
	Q8TD19	Serine/threonine-protein kinase Nek9 OS=Homo sapiens OX=9606 GN=NEK9 PE=1 SV=2	NEK9	107.1	400639	400639	0.0265577	2	2	2
	Q9NUQ8	ATP-binding cassette sub-family F member 3 OS=Homo sapiens OX=9606 GN=ABCF3 PE=1 SV=2	ABCF3	79.695	384867	384867	0.0141044	1	1	1
	Q8NB90	Ribosome biogenesis protein SPATA5 OS=Homo sapiens OX=9606 GN=SPATA5 PE=1 SV=3	AFG2A	97.843	382631	382631	0.0447928	4	4	4
	P36551	Oxygen-dependent coproporphyrinogen-III oxidase, mitochondrial OS=Homo sapiens OX=9606 GN=CPOX PE=1 SV=3	CPOX	50.12	379479	379479	0.0792952	3	3	4
	Q9H9T3	Elongator complex protein 3 OS=Homo sapiens OX=9606 GN=ELP3 PE=1 SV=2	ELP3	62.219	379092	379092	0.0438757	2	2	2
	O60716	Catenin delta-1 OS=Homo sapiens OX=9606 GN=CTNND1 PE=1 SV=1	CTNND1	108.103	378775	378775	0.0506198	4	4	4
	P43246	DNA mismatch repair protein Msh2 OS=Homo sapiens OX=9606 GN=MSH2 PE=1 SV=1	MSH2	104.677	377023	377023	0.0717345	7	7	7
	P20073	Annexin A7 OS=Homo sapiens OX=9606 GN=ANXA7 PE=1 SV=3	ANXA7	52.706	373921	373921	0.0163934	1	1	1
	P35251	Replication factor C subunit 1 OS=Homo sapiens OX=9606 GN=RFC1 PE=1 SV=4	RFC1	128.175	370314	370314	0.054878	5	5	5
	Q9NP61	ADP-ribosylation factor GTPase-activating protein 3 OS=Homo sapiens OX=9606 GN=ARFGAP3 PE=1 SV=1	ARFGAP3	56.893	368991	368991	0.0620155	3	3	4
	O76094	Signal recognition particle subunit SRP72 OS=Homo sapiens OX=9606 GN=SRP72 PE=1 SV=3	SRP72	74.56	364253	364253	0	0	0	0
	Q96HC4	PDZ and LIM domain protein 5 OS=Homo sapiens OX=9606 GN=PDLIM5 PE=1 SV=5	PDLIM5	63.904	362442	362442	0.0134228	1	1	1
	O43172	U4/U6 small nuclear ribonucleoprotein Prp4 OS=Homo sapiens OX=9606 GN=PRPF4 PE=1 SV=2	PRPF4	58.412	362162	362162	0.0632184	3	3	3
ü	cont_P81605.2_x000D_; P81605	Dermcidin<|>Dermcidin OS=Homo sapiens OX=9606 GN=DCD PE=1 SV=2	DCD	11.277	9.17013e+06	9.17013e+06	0.3	4	4	4
	Q9UBL3	Set1/Ash2 histone methyltransferase complex subunit ASH2 OS=Homo sapiens OX=9606 GN=ASH2L PE=1 SV=1	ASH2L	68.679	361030	361030	0.0302548	1	1	1
	Q92576	PHD finger protein 3 OS=Homo sapiens OX=9606 GN=PHF3 PE=1 SV=3	PHF3	229.339	357826	357826	0.0676802	11	11	11
	O60313	Dynamin-like 120 kDa protein, mitochondrial OS=Homo sapiens OX=9606 GN=OPA1 PE=1 SV=3	OPA1	111.561	357502	357502	0.0333333	3	3	3
	Q12789	General transcription factor 3C polypeptide 1 OS=Homo sapiens OX=9606 GN=GTF3C1 PE=1 SV=4	GTF3C1	238.725	354639	354639	0.0289237	5	5	5
	P48730	Casein kinase I isoform delta OS=Homo sapiens OX=9606 GN=CSNK1D PE=1 SV=2	CSNK1D	47.3	354522	354522	0.0578313	2	2	2
	Q04446	1,4-alpha-glucan-branching enzyme OS=Homo sapiens OX=9606 GN=GBE1 PE=1 SV=3	GBE1	80.423	353004	353004	0.0213675	2	2	2
	O95373	Importin-7 OS=Homo sapiens OX=9606 GN=IPO7 PE=1 SV=1	IPO7	119.44	351585	351585	0.0375723	3	3	3
	Q96GM5	SWI/SNF-related matrix-associated actin-dependent regulator of chromatin subfamily D member 1 OS=Homo sapiens OX=9606 GN=SMARCD1 PE=1 SV=2	SMARCD1	58.196	347628	347628	0.0485437	3	3	3
	Q14671	Pumilio homolog 1 OS=Homo sapiens OX=9606 GN=PUM1 PE=1 SV=3	PUM1	126.395	345604	345604	0.0236088	3	3	4
	O60566	Mitotic checkpoint serine/threonine-protein kinase BUB1 beta OS=Homo sapiens OX=9606 GN=BUB1B PE=1 SV=3	BUB1B	119.47	344737	344737	0.00857143	1	1	1
	P22681	E3 ubiquitin-protein ligase CBL OS=Homo sapiens OX=9606 GN=CBL PE=1 SV=2	CBL	99.569	343810	343810	0.0397351	3	3	3
	Q13416	Origin recognition complex subunit 2 OS=Homo sapiens OX=9606 GN=ORC2 PE=1 SV=2	ORC2	65.931	338353	338353	0.017331	1	1	1
	P13010	X-ray repair cross-complementing protein 5 OS=Homo sapiens OX=9606 GN=XRCC5 PE=1 SV=3	XRCC5	82.652	337064	337064	0.0136612	1	1	2
	P55060	Exportin-2 OS=Homo sapiens OX=9606 GN=CSE1L PE=1 SV=3	CSE1L	110.346	336310	336310	0.0185376	2	2	2
	Q9UKN8	General transcription factor 3C polypeptide 4 OS=Homo sapiens OX=9606 GN=GTF3C4 PE=1 SV=2	GTF3C4	91.923	332256	332256	0.0291971	3	3	4
	Q6IA86	Elongator complex protein 2 OS=Homo sapiens OX=9606 GN=ELP2 PE=1 SV=2	ELP2	92.441	330764	330764	0.00847458	1	1	1
	P31689	DnaJ homolog subfamily A member 1 OS=Homo sapiens OX=9606 GN=DNAJA1 PE=1 SV=2	DNAJA1	44.839	330711	330711	0.0806045	3	3	3
	Q9UBP0	Spastin OS=Homo sapiens OX=9606 GN=SPAST PE=1 SV=1	SPAST	67.155	329403	329403	0.0811688	3	3	3
	Q9Y5X2	Sorting nexin-8 OS=Homo sapiens OX=9606 GN=SNX8 PE=1 SV=1	SNX8	52.536	325715	325715	0.027957	1	1	1
	O15037	Protein KHNYN OS=Homo sapiens OX=9606 GN=KHNYN PE=1 SV=3	KHNYN	74.487	323372	323372	0.0250737	2	2	2
	Q9BRR8	G patch domain-containing protein 1 OS=Homo sapiens OX=9606 GN=GPATCH1 PE=1 SV=1	GPATCH1	103.282	323125	323125	0.0397422	3	3	3
	Q6P1J9	Parafibromin OS=Homo sapiens OX=9606 GN=CDC73 PE=1 SV=1	CDC73	60.539	320467	320467	0.0602637	4	4	4
	Q05823	2-5A-dependent ribonuclease OS=Homo sapiens OX=9606 GN=RNASEL PE=1 SV=2	RNASEL	83.481	320004	320004	0.0512821	5	4	5
	Q13867	Bleomycin hydrolase OS=Homo sapiens OX=9606 GN=BLMH PE=1 SV=1	BLMH	52.528	317142	317142	0.0395604	2	2	2
	O95644	Nuclear factor of activated T-cells, cytoplasmic 1 OS=Homo sapiens OX=9606 GN=NFATC1 PE=1 SV=3	NFATC1	101.179	316344	316344	0.0498409	6	2	7
	Q86U86	Protein polybromo-1 OS=Homo sapiens OX=9606 GN=PBRM1 PE=1 SV=1	PBRM1	192.825	314872	314872	0.0171699	3	3	3
ü	cont_P00761	Trypsin OS=Sus scrofa PE=1 SV=1		24.394	8.95835e+09	8.95835e+09	0.329004	16	15	144
	Q8NFF5	FAD synthase OS=Homo sapiens OX=9606 GN=FLAD1 PE=1 SV=1	FLAD1	65.224	314858	314858	0.0374787	2	2	2
	Q8NFI3	Cytosolic endo-beta-N-acetylglucosaminidase OS=Homo sapiens OX=9606 GN=ENGASE PE=1 SV=1	ENGASE	83.933	314315	314315	0.0107672	1	1	1
	P07900	Heat shock protein HSP 90-alpha OS=Homo sapiens OX=9606 GN=HSP90AA1 PE=1 SV=5	HSP90AA1	84.607	311308	311308	0.0669399	4	0	5
	Q14166	Tubulin--tyrosine ligase-like protein 12 OS=Homo sapiens OX=9606 GN=TTLL12 PE=1 SV=2	TTLL12	74.356	307851	307851	0.0450311	3	3	3
	P49023	Paxillin OS=Homo sapiens OX=9606 GN=PXN PE=1 SV=3	PXN	64.464	303536	303536	0.0558376	3	3	3
	P55072	Transitional endoplasmic reticulum ATPase OS=Homo sapiens OX=9606 GN=VCP PE=1 SV=4	VCP	89.266	292023	292023	0.0111663	1	1	1
	Q9H8W4	Pleckstrin homology domain-containing family F member 2 OS=Homo sapiens OX=9606 GN=PLEKHF2 PE=1 SV=1	PLEKHF2	27.78	290165	290165	0.0401606	1	1	1
	Q9H7D7	WD repeat-containing protein 26 OS=Homo sapiens OX=9606 GN=WDR26 PE=1 SV=3	WDR26	72.079	289680	289680	0.0363086	3	3	3
	Q9BTE3	Mini-chromosome maintenance complex-binding protein OS=Homo sapiens OX=9606 GN=MCMBP PE=1 SV=2	MCMBP	72.934	287526	287526	0.0373832	3	3	3
	Q9H0J9	Protein mono-ADP-ribosyltransferase PARP12 OS=Homo sapiens OX=9606 GN=PARP12 PE=1 SV=1	PARP12	79.013	284628	284628	0.0242511	2	2	2
	Q2TAL8	Transcriptional regulator QRICH1 OS=Homo sapiens OX=9606 GN=QRICH1 PE=1 SV=1	QRICH1	86.382	284370	284370	0.0373711	3	3	3
ü	cont_P06868	Plasminogen OS=Bos_taurus GN=PLG PE=1 SV=2	PLG	91.157	1.10875e+09	1.10875e+09	0.596059	104	104	333
	Q9Y4E8	Ubiquitin carboxyl-terminal hydrolase 15 OS=Homo sapiens OX=9606 GN=USP15 PE=1 SV=3	USP15	112.348	283453	283453	0.0336391	3	3	3
	Q8WVV4	Protein POF1B OS=Homo sapiens OX=9606 GN=POF1B PE=1 SV=3	POF1B	68.022	279726	279726	0	0	0	0
	P11142	Heat shock cognate 71 kDa protein OS=Homo sapiens OX=9606 GN=HSPA8 PE=1 SV=1	HSPA8	70.854	275253	275253	0.0170279	1	0	1
	Q8NHU6	Tudor domain-containing protein 7 OS=Homo sapiens OX=9606 GN=TDRD7 PE=1 SV=2	TDRD7	123.506	272810	272810	0.0209472	3	3	3
	Q14527	Helicase-like transcription factor OS=Homo sapiens OX=9606 GN=HLTF PE=1 SV=2	HLTF	113.857	272040	272040	0.0336967	3	3	3
	O75530	Polycomb protein EED OS=Homo sapiens OX=9606 GN=EED PE=1 SV=2	EED	50.166	270542	270542	0.0929705	4	4	4
	Q9H9J4	Ubiquitin carboxyl-terminal hydrolase 42 OS=Homo sapiens OX=9606 GN=USP42 PE=1 SV=3	USP42	145.302	265426	265426	0.0362538	4	4	5
	Q05048	Cleavage stimulation factor subunit 1 OS=Homo sapiens OX=9606 GN=CSTF1 PE=1 SV=1	CSTF1	48.327	261762	261762	0.0162413	1	1	1
	Q9H6R4	Nucleolar protein 6 OS=Homo sapiens OX=9606 GN=NOL6 PE=1 SV=2	NOL6	127.513	261119	261119	0.026178	3	3	3
	Q9NXV6	CDKN2A-interacting protein OS=Homo sapiens OX=9606 GN=CDKN2AIP PE=1 SV=3	CDKN2AIP	61.088	260998	260998	0.0206897	1	1	1
	O14647	Chromodomain-helicase-DNA-binding protein 2 OS=Homo sapiens OX=9606 GN=CHD2 PE=1 SV=2	CHD2	211.214	258295	258295	0.00820569	2	2	2
	Q99447	Ethanolamine-phosphate cytidylyltransferase OS=Homo sapiens OX=9606 GN=PCYT2 PE=1 SV=1	PCYT2	43.808	255371	255371	0	0	0	0
	Q13310	Polyadenylate-binding protein 4 OS=Homo sapiens OX=9606 GN=PABPC4 PE=1 SV=1	PABPC4	70.738	251284	251284	0.0916149	5	1	5
	P01876	Immunoglobulin heavy constant alpha 1 OS=Homo sapiens OX=9606 GN=IGHA1 PE=1 SV=3	IGHA1	42.821	249289	249289	0.040201	2	2	2
	Q9Y2K7	Lysine-specific demethylase 2A OS=Homo sapiens OX=9606 GN=KDM2A PE=1 SV=3	KDM2A	132.708	247443	247443	0.0395869	4	4	5
	P33992	DNA replication licensing factor MCM5 OS=Homo sapiens OX=9606 GN=MCM5 PE=1 SV=5	MCM5	82.233	238095	238095	0.0286104	2	2	2
	Q14644	Ras GTPase-activating protein 3 OS=Homo sapiens OX=9606 GN=RASA3 PE=1 SV=3	RASA3	95.638	233873	233873	0.0215827	2	2	2
	Q92930	Ras-related protein Rab-8B OS=Homo sapiens OX=9606 GN=RAB8B PE=1 SV=2	RAB8B	23.569	233410	233410	0	0	0	0
ü	cont_P61626_x000D_; P61626	Lysozyme C OS=Homo sapiens GN=LYZ PE=1 SV=1<|>Lysozyme C OS=Homo sapiens OX=9606 GN=LYZ PE=1 SV=1	LYZ; LYZF1	16.526	1.29827e+06	1.29827e+06	0.0472973	1	1	1
	Q9H6S0	3'-5' RNA helicase YTHDC2 OS=Homo sapiens OX=9606 GN=YTHDC2 PE=1 SV=2	YTHDC2	160.147	232920	232920	0.0188811	3	3	3
	Q6YHU6	Thyroid adenoma-associated protein OS=Homo sapiens OX=9606 GN=THADA PE=1 SV=1	THADA	219.465	227502	227502	0.0128008	2	2	2
	P51114	RNA-binding protein FXR1 OS=Homo sapiens OX=9606 GN=FXR1 PE=1 SV=3	FXR1	69.678	220377	220377	0.0547504	3	3	3
	Q14C86	GTPase-activating protein and VPS9 domain-containing protein 1 OS=Homo sapiens OX=9606 GN=GAPVD1 PE=1 SV=2	GAPVD1	164.876	217693	217693	0.0257104	4	4	4
	Q9HCE1	Helicase MOV-10 OS=Homo sapiens OX=9606 GN=MOV10 PE=1 SV=2	MOV10	113.599	216841	216841	0.0348953	4	4	4
	Q9UJY4	ADP-ribosylation factor-binding protein GGA2 OS=Homo sapiens OX=9606 GN=GGA2 PE=1 SV=3	GGA2	67.108	215458	215458	0.0293638	1	1	1
	Q12933	TNF receptor-associated factor 2 OS=Homo sapiens OX=9606 GN=TRAF2 PE=1 SV=2	TRAF2	55.823	211830	211830	0.0399202	2	2	2
	P06733	Alpha-enolase OS=Homo sapiens OX=9606 GN=ENO1 PE=1 SV=2	ENO1	47.139	210209	210209	0.0207373	1	1	1
	O95163	Elongator complex protein 1 OS=Homo sapiens OX=9606 GN=ELP1 PE=1 SV=3	ELP1	150.159	204261	204261	0.0165165	1	1	1
	Q92688	Acidic leucine-rich nuclear phosphoprotein 32 family member B OS=Homo sapiens OX=9606 GN=ANP32B PE=1 SV=1	ANP32B	28.77	200697	200697	0	0	0	0
	Q5T1V6	Probable ATP-dependent RNA helicase DDX59 OS=Homo sapiens OX=9606 GN=DDX59 PE=1 SV=1	DDX59	68.766	196959	196959	0.0129241	1	1	1
	Q96ST3	Paired amphipathic helix protein Sin3a OS=Homo sapiens OX=9606 GN=SIN3A PE=1 SV=2	SIN3A	145.085	190636	190636	0.0125687	2	2	2
	P25205	DNA replication licensing factor MCM3 OS=Homo sapiens OX=9606 GN=MCM3 PE=1 SV=3	MCM3	90.924	184528	184528	0	0	0	0
	Q2VIQ3	Chromosome-associated kinesin KIF4B OS=Homo sapiens OX=9606 GN=KIF4B PE=2 SV=2	KIF4B	139.947	182276	182276	0.0145867	2	2	2
	O60231	Pre-mRNA-splicing factor ATP-dependent RNA helicase DHX16 OS=Homo sapiens OX=9606 GN=DHX16 PE=1 SV=2	DHX16	119.189	181430	181430	0.0653218	7	5	7
	Q92878	DNA repair protein RAD50 OS=Homo sapiens OX=9606 GN=RAD50 PE=1 SV=1	RAD50	153.797	180028	180028	0.0327744	5	5	5
	Q96RL1	BRCA1-A complex subunit RAP80 OS=Homo sapiens OX=9606 GN=UIMC1 PE=1 SV=2	UIMC1	79.678	179754	179754	0.0319889	3	3	3
	Q01105	Protein SET OS=Homo sapiens OX=9606 GN=SET PE=1 SV=3	SET	33.469	179496	179496	0	0	0	0
	P33981	Dual specificity protein kinase TTK OS=Homo sapiens OX=9606 GN=TTK PE=1 SV=2	TTK	97.011	178921	178921	0.0851809	5	5	5
	Q9BZI7	Regulator of nonsense transcripts 3B OS=Homo sapiens OX=9606 GN=UPF3B PE=1 SV=1	UPF3B	57.727	176353	176353	0.047619	2	2	2
	Q08J23	RNA cytosine C(5)-methyltransferase NSUN2 OS=Homo sapiens OX=9606 GN=NSUN2 PE=1 SV=2	NSUN2	86.416	164132	164132	0.029987	2	2	2
	O43847	Nardilysin OS=Homo sapiens OX=9606 GN=NRDC PE=1 SV=3	NRDC	131.618	163029	163029	0.0147698	2	2	2
	O95352	Ubiquitin-like modifier-activating enzyme ATG7 OS=Homo sapiens OX=9606 GN=ATG7 PE=1 SV=1	ATG7	77.909	162113	162113	0.0355619	2	2	2
	Q5VT25	Serine/threonine-protein kinase MRCK alpha OS=Homo sapiens OX=9606 GN=CDC42BPA PE=1 SV=1	CDC42BPA	197.182	159830	159830	0.00404157	1	1	1
	O15294	UDP-N-acetylglucosamine--peptide N-acetylglucosaminyltransferase 110 kDa subunit OS=Homo sapiens OX=9606 GN=OGT PE=1 SV=3	OGT	116.85	158865	158865	0.00669216	1	1	1
	Q9H583	HEAT repeat-containing protein 1 OS=Homo sapiens OX=9606 GN=HEATR1 PE=1 SV=3	HEATR1	242.215	150514	150514	0.00699627	2	2	2
	P05090	Apolipoprotein D OS=Homo sapiens OX=9606 GN=APOD PE=1 SV=1	APOD	21.262	149613	149613	0	0	0	0
	P46013	Proliferation marker protein Ki-67 OS=Homo sapiens OX=9606 GN=MKI67 PE=1 SV=2	MKI67	358.474	144006	144006	0.0224201	5	5	5
	Q96T58	Msx2-interacting protein OS=Homo sapiens OX=9606 GN=SPEN PE=1 SV=1	SPEN	402.004	143692	143692	0.0103712	4	4	4
	Q8TEQ6	Gem-associated protein 5 OS=Homo sapiens OX=9606 GN=GEMIN5 PE=1 SV=3	GEMIN5	168.483	140815	140815	0.0112732	2	2	2
	Q14683	Structural maintenance of chromosomes protein 1A OS=Homo sapiens OX=9606 GN=SMC1A PE=1 SV=2	SMC1A	143.144	140074	140074	0.0178427	2	2	2
	Q9BVQ7	Ribosome biogenesis protein SPATA5L1 OS=Homo sapiens OX=9606 GN=SPATA5L1 PE=1 SV=2	AFG2B	80.66	137982	137982	0.0106242	1	1	1
	Q8N6R0	eEF1A lysine and N-terminal methyltransferase OS=Homo sapiens OX=9606 GN=METTL13 PE=1 SV=1	METTL13	78.718	137293	137293	0.0100143	1	1	1
	Q13596	Sorting nexin-1 OS=Homo sapiens OX=9606 GN=SNX1 PE=1 SV=3	SNX1	59.033	134034	134034	0.0536398	2	2	2
	Q9UBD5	Origin recognition complex subunit 3 OS=Homo sapiens OX=9606 GN=ORC3 PE=1 SV=1	ORC3	82.201	133571	133571	0.0365682	2	2	2
	Q9NVH2	Integrator complex subunit 7 OS=Homo sapiens OX=9606 GN=INTS7 PE=1 SV=1	INTS7	106.766	126718	126718	0.0176715	2	2	2
	P51531	Probable global transcription activator SNF2L2 OS=Homo sapiens OX=9606 GN=SMARCA2 PE=1 SV=2	SMARCA2	181.166	125919	125919	0.0396226	5	3	5
	Q8N201	Integrator complex subunit 1 OS=Homo sapiens OX=9606 GN=INTS1 PE=1 SV=2	INTS1	244.143	125115	125115	0.0164384	4	4	4
	O15084	Serine/threonine-protein phosphatase 6 regulatory ankyrin repeat subunit A OS=Homo sapiens OX=9606 GN=ANKRD28 PE=1 SV=5	ANKRD28	112.894	124195	124195	0.00854701	1	1	1
	Q13616	Cullin-1 OS=Homo sapiens OX=9606 GN=CUL1 PE=1 SV=2	CUL1	89.622	121846	121846	0.0360825	2	2	2
	Q96QZ7	Membrane-associated guanylate kinase, WW and PDZ domain-containing protein 1 OS=Homo sapiens OX=9606 GN=MAGI1 PE=1 SV=3	MAGI1	164.481	121626	121626	0.0187793	2	2	2
	Q5T749	Keratinocyte proline-rich protein OS=Homo sapiens OX=9606 GN=KPRP PE=1 SV=1	KPRP	64.093	121332	121332	0	0	0	0
	Q13085	Acetyl-CoA carboxylase 1 OS=Homo sapiens OX=9606 GN=ACACA PE=1 SV=2	ACACA	265.385	120750	120750	0.00639386	2	2	2
	O95319	CUGBP Elav-like family member 2 OS=Homo sapiens OX=9606 GN=CELF2 PE=1 SV=1	CELF2	54.25	119268	119268	0.0433071	3	2	3
	Q7LBC6	Lysine-specific demethylase 3B OS=Homo sapiens OX=9606 GN=KDM3B PE=1 SV=2	KDM3B	191.461	118963	118963	0.0272572	4	3	4
	Q96HW7	Integrator complex subunit 4 OS=Homo sapiens OX=9606 GN=INTS4 PE=1 SV=2	INTS4	108.102	117313	117313	0.0155763	2	2	2
	Q13395	Probable methyltransferase TARBP1 OS=Homo sapiens OX=9606 GN=TARBP1 PE=1 SV=1	TARBP1	181.559	116024	116024	0.00616903	1	1	1
	Q5UIP0	Telomere-associated protein RIF1 OS=Homo sapiens OX=9606 GN=RIF1 PE=1 SV=2	RIF1	274.294	112105	112105	0.0182039	5	5	5
	P50748	Kinetochore-associated protein 1 OS=Homo sapiens OX=9606 GN=KNTC1 PE=1 SV=1	KNTC1	250.588	107773	107773	0.00995926	2	2	2
	O94953	Lysine-specific demethylase 4B OS=Homo sapiens OX=9606 GN=KDM4B PE=1 SV=4	KDM4B	121.819	107036	107036	0.00638686	1	1	1
	Q86VP6	Cullin-associated NEDD8-dissociated protein 1 OS=Homo sapiens OX=9606 GN=CAND1 PE=1 SV=2	CAND1	136.289	106925	106925	0.0130081	2	2	2
	O75419	Cell division control protein 45 homolog OS=Homo sapiens OX=9606 GN=CDC45 PE=1 SV=1	CDC45	65.527	102375	102375	0	0	0	0
	Q9Y5K6	CD2-associated protein OS=Homo sapiens OX=9606 GN=CD2AP PE=1 SV=1	CD2AP	71.407	101459	101459	0.028169	2	2	2
	P22314	Ubiquitin-like modifier-activating enzyme 1 OS=Homo sapiens OX=9606 GN=UBA1 PE=1 SV=3	UBA1	117.774	101431	101431	0.0141777	1	1	1
	Q9Y6J0	Calcineurin-binding protein cabin-1 OS=Homo sapiens OX=9606 GN=CABIN1 PE=1 SV=1	CABIN1	246.197	98472.7	98472.7	0.0135135	3	3	3
	Q01970	1-phosphatidylinositol 4,5-bisphosphate phosphodiesterase beta-3 OS=Homo sapiens OX=9606 GN=PLCB3 PE=1 SV=2	PLCB3	138.713	96319.8	96319.8	0.0251216	3	3	3
	P14735	Insulin-degrading enzyme OS=Homo sapiens OX=9606 GN=IDE PE=1 SV=4	IDE	117.893	92879.8	92879.8	0.00785083	1	1	1
	Q9H270	Vacuolar protein sorting-associated protein 11 homolog OS=Homo sapiens OX=9606 GN=VPS11 PE=1 SV=1	VPS11	107.768	91326.2	91326.2	0.00850159	1	1	1
	O75044	SLIT-ROBO Rho GTPase-activating protein 2 OS=Homo sapiens OX=9606 GN=SRGAP2 PE=1 SV=3	SRGAP2	120.795	88450.1	88450.1	0.00840336	1	1	1
	Q8WX92	Negative elongation factor B OS=Homo sapiens OX=9606 GN=NELFB PE=1 SV=1	NELFB	65.655	86367.7	86367.7	0.0396552	2	2	2
	O15027	Protein transport protein Sec16A OS=Homo sapiens OX=9606 GN=SEC16A PE=1 SV=4	SEC16A	251.738	74317.5	74317.5	0.0106067	2	2	2
	P11216	Glycogen phosphorylase, brain form OS=Homo sapiens OX=9606 GN=PYGB PE=1 SV=5	PYGB	96.635	70369.9	70369.9	0.0379597	3	3	3
ü	cont_P02663	Alpha-S2-casein OS=Bos_taurus GN=CSN1S2 PE=1 SV=2	CSN1S2; LOC109560546; LOC113894643	26.002	1.53131e+06	1.53131e+06	0.0855856	2	2	3
	Q13315	Serine-protein kinase ATM OS=Homo sapiens OX=9606 GN=ATM PE=1 SV=4	ATM	350.462	69395.4	69395.4	0.0107984	4	4	4
	Q02241	Kinesin-like protein KIF23 OS=Homo sapiens OX=9606 GN=KIF23 PE=1 SV=3	KIF23	109.99	66472.9	66472.9	0.025	2	2	2
	Q8NI36	WD repeat-containing protein 36 OS=Homo sapiens OX=9606 GN=WDR36 PE=1 SV=1	WDR36	105.255	62197.8	62197.8	0.0136698	1	1	1
	P21333	Filamin-A OS=Homo sapiens OX=9606 GN=FLNA PE=1 SV=4	FLNA	280.564	58052.3	58052.3	0	0	0	0
	Q9UNY4	Transcription termination factor 2 OS=Homo sapiens OX=9606 GN=TTF2 PE=1 SV=2	TTF2	129.508	53539.4	53539.4	0.0215146	3	3	3
	Q9Y4A5	Transformation/transcription domain-associated protein OS=Homo sapiens OX=9606 GN=TRRAP PE=1 SV=3	TRRAP	437.318	45523.6	45523.6	0.0176211	6	6	7
	P19338	Nucleolin OS=Homo sapiens OX=9606 GN=NCL PE=1 SV=3	NCL	76.568	44953.9	44953.9	0	0	0	0
	Q9BTC0	Death-inducer obliterator 1 OS=Homo sapiens OX=9606 GN=DIDO1 PE=1 SV=5	DIDO1	243.723	42279.4	42279.4	0.0129464	2	2	2
	Q13835	Plakophilin-1 OS=Homo sapiens OX=9606 GN=PKP1 PE=1 SV=2	PKP1	82.808	36200.1	36200.1	0	0	0	0
	P39687	Acidic leucine-rich nuclear phosphoprotein 32 family member A OS=Homo sapiens OX=9606 GN=ANP32A PE=1 SV=1	ANP32A	28.568	34126.4	0	0	0	0	0
	P27482	Calmodulin-like protein 3 OS=Homo sapiens OX=9606 GN=CALML3 PE=1 SV=2	CALML3	16.88	34126.4	0	0	0	0	0
	Q9NZT1	Calmodulin-like protein 5 OS=Homo sapiens OX=9606 GN=CALML5 PE=1 SV=2	CALML5	15.883	34126.4	0	0	0	0	0
	P25705	ATP synthase subunit alpha, mitochondrial OS=Homo sapiens OX=9606 GN=ATP5F1A PE=1 SV=1	ATP5F1A	59.714	34126.4	0	0	0	0	0
	O60841	Eukaryotic translation initiation factor 5B OS=Homo sapiens OX=9606 GN=EIF5B PE=1 SV=4	EIF5B	138.742	33237.1	33237.1	0	0	0	0
	P49792	E3 SUMO-protein ligase RanBP2 OS=Homo sapiens OX=9606 GN=RANBP2 PE=1 SV=2	RANBP2	357.974	30990.3	30990.3	0.00651365	3	2	3
	Q15149	Plectin OS=Homo sapiens OX=9606 GN=PLEC PE=1 SV=3	PLEC	531.466	15139.2	15139.2	0	0	0	0
	P14625	Endoplasmin OS=Homo sapiens OX=9606 GN=HSP90B1 PE=1 SV=1	HSP90B1	92.411	12878	12878	0.014944	1	0	1

## Sheet: N-UBM Rep 1
Contaminant	Accession	Description	Genes	MW[kDa]	Norm. Area	Area	Coverage	# Peptides	# Unique peptides	# PSMs
	000000a	10His-SUMO-3V5-3C shared region		13.675	1.76034e+09	1.76034e+09	0.563025	11	11	50
	Q96FV9	THO complex subunit 1 OS=Homo sapiens OX=9606 GN=THOC1 PE=1 SV=1	THOC1	75.619	8.43801e+08	8.43801e+08	0.383562	61	61	232
	Q6I9Y2	THO complex subunit 7 homolog OS=Homo sapiens OX=9606 GN=THOC7 PE=1 SV=3	THOC7	23.728	6.88257e+08	6.88257e+08	0.446078	18	18	80
	Q96J01	THO complex subunit 3 OS=Homo sapiens OX=9606 GN=THOC3 PE=1 SV=1	THOC3	38.747	5.37643e+08	5.37643e+08	0.202279	11	11	25
	Q8NI27	THO complex subunit 2 OS=Homo sapiens OX=9606 GN=THOC2 PE=1 SV=2	THOC2	182.659	5.27188e+08	5.27188e+08	0.371626	139	139	379
	Q86W42	THO complex subunit 6 homolog OS=Homo sapiens OX=9606 GN=THOC6 PE=1 SV=1	THOC6	37.511	5.04964e+08	5.04964e+08	0.181818	8	8	28
ü	Q14525_x000D_; cont_Q14525	Keratin, type I cuticular Ha3-II OS=Homo sapiens OX=9606 GN=KRT33B PE=1 SV=3<|>Keratin, type I cuticular Ha3-II OS=Homo sapiens GN=KRT33B PE=2 SV=3	KRT33B	46.185	25028.9	0	0.0173267	1	0	6
ü	O43790_x000D_; cont_O43790	Keratin, type II cuticular Hb6 OS=Homo sapiens OX=9606 GN=KRT86 PE=1 SV=1<|>Keratin, type II cuticular Hb6 OS=Homo sapiens GN=KRT86 PE=1 SV=1	KRT86	53.466	120992	120992	0.0144033	1	0	1
	Q13769	THO complex subunit 5 homolog OS=Homo sapiens OX=9606 GN=THOC5 PE=1 SV=2	THOC5	78.458	4.20337e+08	4.20337e+08	0.338214	48	48	146
	P62995	Transformer-2 protein homolog beta OS=Homo sapiens OX=9606 GN=TRA2B PE=1 SV=1	TRA2B	33.646	3.14332e+08	3.14332e+08	0.236111	15	11	45
	P09661	U2 small nuclear ribonucleoprotein A' OS=Homo sapiens OX=9606 GN=SNRPA1 PE=1 SV=2	SNRPA1	28.398	2.77711e+08	2.77711e+08	0.305882	12	12	18
	Q13838	Spliceosome RNA helicase DDX39B OS=Homo sapiens OX=9606 GN=DDX39B PE=1 SV=1	DDX39B	48.96	2.4091e+08	2.4091e+08	0.200935	18	7	60
	cont_P42212	Green fluorescent protein OS=Aequorea victoria GN=GFP PE=1 SV=1	289Gfp; GFP	26.869	2.32686e+08	2.32686e+08	0.289916	11	11	36
	Q16629	Serine/arginine-rich splicing factor 7 OS=Homo sapiens OX=9606 GN=SRSF7 PE=1 SV=1	SRSF7	27.35	2.15166e+08	2.15166e+08	0.319328	11	11	23
ü	cont_P78386_x000D_; P78386	Keratin, type II cuticular Hb5 OS=Homo sapiens GN=KRT85 PE=1 SV=1<|>Keratin, type II cuticular Hb5 OS=Homo sapiens OX=9606 GN=KRT85 PE=1 SV=1	KRT85	55.766	25028.9	0	0.0138067	1	0	1
	O00422	Histone deacetylase complex subunit SAP18 OS=Homo sapiens OX=9606 GN=SAP18 PE=1 SV=1	SAP18	17.55	1.80014e+08	1.80014e+08	0.405229	11	11	28
	Q92945	Far upstream element-binding protein 2 OS=Homo sapiens OX=9606 GN=KHSRP PE=1 SV=4	KHSRP	73.07	1.5271e+08	1.5271e+08	0.434599	53	47	131
	P38919	Eukaryotic initiation factor 4A-III OS=Homo sapiens OX=9606 GN=EIF4A3 PE=1 SV=4	EIF4A3	46.841	1.4773e+08	1.4773e+08	0.309002	18	14	49
	Q07955	Serine/arginine-rich splicing factor 1 OS=Homo sapiens OX=9606 GN=SRSF1 PE=1 SV=2	SRSF1	27.728	1.32606e+08	1.32606e+08	0.415323	14	13	40
	Q15365	Poly(rC)-binding protein 1 OS=Homo sapiens OX=9606 GN=PCBP1 PE=1 SV=2	PCBP1	37.474	1.12662e+08	1.12662e+08	0.185393	10	4	20
	Q15287	RNA-binding protein with serine-rich domain 1 OS=Homo sapiens OX=9606 GN=RNPS1 PE=1 SV=1	RNPS1	34.188	1.12443e+08	1.12443e+08	0.206557	9	9	21
	P20671	Histone H2A type 1-D OS=Homo sapiens OX=9606 GN=H2AC7 PE=1 SV=2	H2AC7	14.099	1.08797e+08	1.08797e+08	0.153846	4	1	9
ü	cont_P13646.4_x000D_; P13646	Keratin, type I cytoskeletal 13<|>Keratin, type I cytoskeletal 13 OS=Homo sapiens OX=9606 GN=KRT13 PE=1 SV=4	KRT13	49.557	503098	503098	0.0829694	6	0	15
	P84103	Serine/arginine-rich splicing factor 3 OS=Homo sapiens OX=9606 GN=SRSF3 PE=1 SV=1	SRSF3	19.318	9.25395e+07	9.25395e+07	0.317073	11	11	21
[truncated: 941 more rows]

## Sheet: N-UBM Rep 2
Contaminant	Accession	Description	Genes	MW[kDa]	Norm. Area	Area	Coverage	# Peptides	# Unique peptides	# PSMs
[truncated: 965 more rows]

## Sheet: N-UBM Rep 3
Contaminant	Accession	Description	Genes	MW[kDa]	Norm. Area	Area	Coverage	# Peptides	# Unique peptides	# PSMs
[truncated: 965 more rows]

[truncated: 6 more sheets: UCM Rep 1, UCM Rep 2, UCM Rep 3, UCM - N-UBM Rep 1, UCM - N-UBM Rep 2, UCM - N-UBM Rep 3]
