# Supplementary material for: An ATP-gated molecular switch orchestrates human mRNA export
Source: Nature. 2025 Nov 6;649(8098):1042–50. doi: 10.1038/s41586-025-09832-z (PMC12823420; doi:10.1038/s41586-025-09832-z)
Supplement: Supplementary file 5 — AlphaFold2 Multimer screen results for UAP56 and its putative interactors. [file 41586_2025_9832_MOESM5_ESM.xlsx]

## Sheet: Sheet1
Prediction	IPTM					IPTMavg	PTM					PTMavg
10_HsUAP56_vs_sp-Q8NI27.2-THOC2	0.848	0.843	0.842	0.848	0.84	0.8442	0.682	0.688	0.681	0.691	0.687	0.6858
344_HsUAP56_vs_sp-Q9HCG8.3-CWC22	0.807	0.806	0.801	0.818	0.811	0.8086	0.525	0.525	0.525	0.528	0.532	0.527
63_HsUAP56_vs_sp-O60318.2-GANP	0.843	0.632	0.849	0.849	0.843	0.8032	0.432	0.4	0.432	0.437	0.436	0.4274
9_HsUAP56_vs_sp-Q8N9M1.1-CS047	0.795	0.788	0.802	0.8	0.807	0.7984	0.535	0.537	0.536	0.538	0.539	0.537
14_HsUAP56_vs_sp-Q53F19.2-NCBP3	0.784	0.797	0.789	0.796	0.815	0.7962	0.61	0.597	0.6	0.609	0.609	0.605
41_HsUAP56_vs_sp-A6NKF1.2-SAC31	0.744	0.801	0.794	0.802	0.806	0.7894	0.782	0.815	0.809	0.816	0.814	0.8072
33_HsUAP56_vs_sp-Q9UKV3.2-ACINU	0.812	0.798	0.743	0.731	0.83	0.7828	0.413	0.399	0.391	0.388	0.394	0.397
28_HsUAP56_vs_sp-Q96PV6.3-LENG8	0.725	0.768	0.757	0.795	0.774	0.7638	0.531	0.543	0.541	0.553	0.547	0.543
491_HsUAP56_vs_sp-Q5C9Z4.1-NOM1	0.78	0.749	0.761	0.777	0.75	0.7634	0.54	0.528	0.529	0.532	0.525	0.5308
108_HsUAP56_vs_sp-Q5JVF3.2-PCID2	0.754	0.774	0.773	0.756	0.751	0.7616	0.714	0.817	0.791	0.809	0.799	0.786
345_HsUAP56_vs_sp-Q5T8P6.3-RBM26	0.78	0.784	0.656	0.746	0.803	0.7538	0.411	0.422	0.391	0.407	0.421	0.4104
12_HsUAP56_vs_sp-Q96QD9.3-UIF	0.743	0.717	0.735	0.76	0.751	0.7412	0.554	0.56	0.562	0.565	0.572	0.5626
6_HsUAP56_vs_sp-Q9BY77.2-PDIP3	0.714	0.726	0.721	0.736	0.741	0.7276	0.502	0.509	0.509	0.511	0.517	0.5096
181_HsUAP56_vs_sp-Q9BZZ5.3-API5	0.712	0.733	0.708	0.69	0.753	0.7192	0.743	0.757	0.739	0.733	0.765	0.7474
extra_HsUAP56_vs_sp-Q9P2N5_RBM27	0.746	0.75	0.665	0.641	0.774	0.7152	0.398	0.398	0.386	0.387	0.396	0.393
16_HsUAP56_vs_sp-Q9Y3Y2.2-CHTOP	0.711	0.705	0.666	0.692	0.745	0.7038	0.619	0.623	0.617	0.626	0.651	0.6272
4_HsUAP56_vs_sp-Q86V81.3-THOC4	0.644	0.704	0.69	0.693	0.687	0.6836	0.56	0.632	0.617	0.619	0.616	0.6088
183_HsUAP56_vs_sp-P82914.1-RT15	0.661	0.694	0.666	0.611	0.706	0.6676	0.66	0.676	0.667	0.669	0.673	0.669
554_HsUAP56_vs_sp-Q96EV2.3-RBM33	0.43	0.665	0.708	0.713	0.809	0.665	0.361	0.379	0.397	0.377	0.432	0.3892
282_HsUAP56_vs_sp-Q13283.1-G3BP1	0.642	0.637	0.616	0.638	0.632	0.633	0.541	0.559	0.534	0.542	0.542	0.5436
29_HsUAP56_vs_sp-Q9Y3X0.1-CCDC9	0.595	0.519	0.617	0.648	0.648	0.6054	0.493	0.498	0.482	0.498	0.514	0.497
21_HsUAP56_vs_sp-O75152.3-ZC11A	0.6	0.646	0.567	0.502	0.666	0.5962	0.403	0.412	0.4	0.408	0.422	0.409
3_HsUAP56_vs_sp-P82979.3-SARNP	0.507	0.654	0.529	0.613	0.638	0.5882	0.627	0.64	0.647	0.647	0.639	0.64
168_HsUAP56_vs_sp-Q53GS7.2-GLE1	0.385	0.76	0.703	0.638	0.443	0.5858	0.474	0.604	0.583	0.559	0.495	0.543
270_HsUAP56_vs_sp-P21127.4-CD11B	0.578	0.566	0.542	0.582	0.568	0.5672	0.475	0.409	0.438	0.398	0.398	0.4236
531_HsUAP56_vs_sp-Q9UQ88.4-CD11A	0.523	0.504	0.537	0.553	0.544	0.5322	0.398	0.492	0.489	0.398	0.416	0.4386
297_HsUAP56_vs_sp-Q8N3Z6.2-ZCHC7	0.512	0.263	0.553	0.559	0.621	0.5016	0.502	0.449	0.517	0.529	0.527	0.5048
46_HsUAP56_vs_sp-Q9BYD3.1-RM04	0.39	0.532	0.393	0.477	0.58	0.4744	0.531	0.666	0.622	0.64	0.677	0.6272
243_HsUAP56_vs_sp-Q6P6C2.2-ALKB5	0.283	0.543	0.663	0.666	0.205	0.472	0.535	0.657	0.684	0.69	0.526	0.6184
179_HsUAP56_vs_sp-Q9BRJ6.1-CG050	0.492	0.542	0.453	0.403	0.455	0.469	0.664	0.703	0.676	0.676	0.674	0.6786
576_HsUAP56_vs_sp-A8CG34.3-P121C	0.471	0.557	0.508	0.309	0.469	0.4628	0.345	0.355	0.351	0.346	0.36	0.3514
56_HsUAP56_vs_sp-Q9NPD3.3-EXOS4	0.657	0.594	0.576	0.17	0.301	0.4596	0.601	0.729	0.713	0.578	0.606	0.6454
271_HsUAP56_vs_sp-Q9UN86.2-G3BP2	0.558	0.495	0.162	0.415	0.582	0.4424	0.529	0.535	0.464	0.507	0.529	0.5128
32_HsUAP56_vs_sp-Q9Y4P3.1-TBL2	0.512	0.34	0.577	0.357	0.421	0.4414	0.64	0.579	0.696	0.582	0.607	0.6208
351_HsUAP56_vs_sp-Q2TB10.1-ZN800	0.567	0.556	0.45	0.249	0.228	0.41	0.487	0.466	0.45	0.446	0.431	0.456
100_HsUAP56_vs_sp-Q9H814.1-PHAX	0.435	0.388	0.41	0.496	0.305	0.4068	0.5	0.502	0.504	0.509	0.506	0.5042
347_HsUAP56_vs_sp-Q8WVC0.1-LEO1	0.358	0.572	0.572	0.382	0.146	0.406	0.453	0.486	0.489	0.462	0.413	0.4606
146_HsUAP56_vs_sp-Q9H0U6.1-RM18	0.348	0.479	0.153	0.487	0.509	0.3952	0.484	0.696	0.624	0.689	0.69	0.6366
348_HsUAP56_vs_sp-Q14151.1-SAFB2	0.448	0.24	0.51	0.569	0.148	0.383	0.372	0.373	0.376	0.379	0.366	0.3732
407_HsUAP56_vs_sp-P07910.4-HNRPC	0.468	0.3	0.55	0.458	0.131	0.3814	0.551	0.549	0.557	0.558	0.539	0.5508
325_HsUAP56_vs_sp-Q13247.2-SRSF6	0.245	0.646	0.186	0.589	0.176	0.3684	0.53	0.582	0.52	0.589	0.526	0.5494
650_HsUAP56_vs_sp-Q7Z434.2-MAVS	0.317	0.517	0.468	0.289	0.245	0.3672	0.475	0.486	0.489	0.469	0.465	0.4768
333_HsUAP56_vs_sp-P16220.3-CREB1	0.313	0.344	0.37	0.445	0.346	0.3636	0.543	0.55	0.551	0.575	0.555	0.5548
492_HsUAP56_vs_sp-P51608.1-MECP2	0.544	0.314	0.383	0.362	0.204	0.3614	0.507	0.483	0.493	0.49	0.473	0.4892
71_HsUAP56_vs_sp-Q9BVC5.1-ASHWN	0.384	0.333	0.297	0.354	0.426	0.3588	0.591	0.606	0.594	0.584	0.609	0.5968
117_HsUAP56_vs_sp-Q8NEF9.1-SRFB1	0.367	0.308	0.299	0.304	0.496	0.3548	0.52	0.529	0.513	0.507	0.533	0.5204
180_HsUAP56_vs_sp-Q9P287.1-BCCIP	0.379	0.356	0.353	0.345	0.329	0.3524	0.424	0.533	0.498	0.539	0.526	0.504
684_HsUAP56_vs_sp-Q96PU8.1-QKI	0.631	0.186	0.128	0.557	0.26	0.3524	0.677	0.552	0.528	0.665	0.566	0.5976
432_HsUAP56_vs_sp-Q9UL36.2-ZN236	0.272	0.489	0.288	0.392	0.283	0.3448	0.317	0.341	0.32	0.327	0.323	0.3256
410_HsUAP56_vs_sp-Q8TDD1.2-DDX54	0.435	0.304	0.524	0.196	0.259	0.3436	0.518	0.459	0.542	0.46	0.481	0.492
363_HsUAP56_vs_sp-Q12849.3-GRSF1	0.554	0.192	0.179	0.147	0.567	0.3278	0.51	0.475	0.47	0.464	0.516	0.487
81_HsUAP56_vs_sp-Q15424.4-SAFB1	0.535	0.177	0.173	0.538	0.154	0.3154	0.377	0.376	0.373	0.382	0.373	0.3762
336_HsUAP56_vs_sp-Q13829.1-BACD2	0.216	0.25	0.173	0.421	0.505	0.313	0.522	0.553	0.539	0.584	0.598	0.5592
132_HsUAP56_vs_sp-Q9BYN8.1-RT26	0.376	0.43	0.259	0.176	0.302	0.3086	0.524	0.649	0.6	0.598	0.608	0.5958
334_HsUAP56_vs_sp-P30414.2-NKTR	0.255	0.268	0.501	0.338	0.175	0.3074	0.337	0.355	0.349	0.346	0.334	0.3442
486_HsUAP56_vs_sp-Q12788.2-TBL3	0.304	0.306	0.367	0.23	0.317	0.3048	0.62	0.615	0.634	0.595	0.616	0.616
104_HsUAP56_vs_sp-Q9H7N4.3-SFR19	0.336	0.233	0.418	0.35	0.185	0.3044	0.34	0.352	0.347	0.345	0.346	0.346
520_HsUAP56_vs_sp-Q9BVP2.2-GNL3	0.448	0.42	0.366	0.152	0.127	0.3026	0.552	0.551	0.525	0.44	0.426	0.4988
214_HsUAP56_vs_sp-Q9NQT4.1-EXOS5	0.283	0.302	0.476	0.171	0.279	0.3022	0.456	0.632	0.665	0.599	0.619	0.5942
370_HsUAP56_vs_sp-Q9GZT3.1-SLIRP	0.355	0.245	0.398	0.309	0.198	0.301	0.495	0.706	0.733	0.728	0.685	0.6694
616_HsUAP56_vs_sp-Q92522.1-H1X	0.367	0.34	0.482	0.207	0.1	0.2992	0.635	0.631	0.665	0.622	0.588	0.6282
434_HsUAP56_vs_sp-Q9UK61.3-TASOR	0.539	0.281	0.209	0.222	0.219	0.294	0.358	0.338	0.324	0.323	0.324	0.3334
147_HsUAP56_vs_sp-Q86VM9.2-ZCH18	0.221	0.246	0.286	0.53	0.171	0.2908	0.369	0.372	0.379	0.384	0.373	0.3754
532_HsUAP56_vs_sp-Q14137.2-BOP1	0.31	0.309	0.301	0.124	0.405	0.2898	0.442	0.448	0.448	0.388	0.474	0.44
676_HsUAP56_vs_sp-Q8N3U4.3-STAG2	0.344	0.289	0.213	0.291	0.307	0.2888	0.582	0.571	0.55	0.559	0.569	0.5662
196_HsUAP56_vs_sp-Q99549.2-MPP8	0.26	0.174	0.25	0.177	0.55	0.2822	0.41	0.397	0.385	0.389	0.403	0.3968
568_HsUAP56_vs_sp-Q8IY37.1-DHX37	0.353	0.334	0.349	0.214	0.158	0.2816	0.539	0.531	0.532	0.53	0.532	0.5328
338_HsUAP56_vs_sp-Q9Y4E5.2-ZN451	0.207	0.343	0.294	0.231	0.316	0.2782	0.361	0.378	0.366	0.363	0.368	0.3672
549_HsUAP56_vs_sp-Q76FK4.1-NOL8	0.273	0.372	0.272	0.25	0.222	0.2778	0.347	0.36	0.351	0.349	0.35	0.3514
145_HsUAP56_vs_sp-O15235.1-RT12	0.168	0.15	0.106	0.462	0.5	0.2772	0.467	0.653	0.644	0.729	0.73	0.6446
116_HsUAP56_vs_sp-Q9NYK5.3-RM39	0.343	0.123	0.195	0.285	0.427	0.2746	0.548	0.515	0.525	0.574	0.624	0.5572
631_HsUAP56_vs_sp-Q05519.1-SRS11	0.251	0.224	0.342	0.254	0.288	0.2718	0.481	0.471	0.473	0.47	0.475	0.474
369_HsUAP56_vs_sp-P27824.2-CALX	0.237	0.23	0.493	0.199	0.192	0.2702	0.431	0.456	0.441	0.445	0.431	0.4408
513_HsUAP56_vs_sp-Q08170.2-SRSF4	0.366	0.156	0.138	0.509	0.18	0.2698	0.479	0.46	0.459	0.511	0.464	0.4746
663_HsUAP56_vs_sp-Q5QJE6.2-TDIF2	0.285	0.367	0.18	0.275	0.241	0.2696	0.401	0.417	0.396	0.412	0.404	0.406
523_HsUAP56_vs_sp-Q5VZL5.1-ZMYM4	0.361	0.29	0.204	0.294	0.187	0.2672	0.347	0.341	0.327	0.34	0.327	0.3364
315_HsUAP56_vs_sp-O00411.2-RPOM	0.254	0.241	0.233	0.35	0.256	0.2668	0.664	0.656	0.655	0.658	0.658	0.6582
511_HsUAP56_vs_sp-Q96QC0.1-PP1RA	0.156	0.202	0.258	0.192	0.512	0.264	0.368	0.381	0.378	0.374	0.387	0.3776
304_HsUAP56_vs_sp-Q9NW64.1-RBM22	0.294	0.234	0.237	0.187	0.367	0.2638	0.46	0.476	0.464	0.451	0.489	0.468
291_HsUAP56_vs_sp-Q9UIS9.2-MBD1	0.299	0.277	0.158	0.384	0.196	0.2628	0.459	0.462	0.43	0.472	0.436	0.4518
671_HsUAP56_vs_sp-Q9UJV9.2-DDX41	0.237	0.211	0.164	0.389	0.313	0.2628	0.496	0.504	0.471	0.576	0.54	0.5174
367_HsUAP56_vs_sp-Q9H6F5.1-CCD86	0.189	0.386	0.433	0.139	0.166	0.2626	0.512	0.528	0.535	0.52	0.517	0.5224
528_HsUAP56_vs_sp-Q9P2K3.2-RCOR3	0.348	0.257	0.326	0.198	0.18	0.2618	0.462	0.458	0.468	0.458	0.456	0.4604
295_HsUAP56_vs_sp-Q9H7H0.1-MET17	0.332	0.304	0.319	0.175	0.171	0.2602	0.598	0.569	0.593	0.526	0.529	0.563
184_HsUAP56_vs_sp-Q9Y2J2.2-E41L3	0.302	0.261	0.308	0.242	0.181	0.2588	0.362	0.363	0.36	0.35	0.353	0.3576
619_HsUAP56_vs_sp-P62857.1-RS28	0.163	0.395	0.171	0.342	0.221	0.2584	0.462	0.766	0.729	0.766	0.739	0.6924
60_HsUAP56_vs_sp-Q96MU7.3-YTDC1	0.277	0.274	0.244	0.281	0.212	0.2576	0.412	0.416	0.405	0.416	0.408	0.4114
11_HsUAP56_vs_sp-Q96FV9.1-THOC1	0.26	0.239	0.257	0.252	0.275	0.2566	0.41	0.414	0.405	0.406	0.415	0.41
317_HsUAP56_vs_sp-Q8N1G0.1-ZN687	0.455	0.259	0.209	0.178	0.18	0.2562	0.356	0.352	0.345	0.341	0.344	0.3476
124_HsUAP56_vs_sp-Q9NSP4.1-CENPM	0.264	0.214	0.255	0.166	0.376	0.255	0.474	0.634	0.661	0.634	0.633	0.6072
651_HsUAP56_vs_sp-Q9Y2K7.3-KDM2A	0.458	0.167	0.165	0.257	0.206	0.2506	0.406	0.37	0.359	0.371	0.363	0.3738
540_HsUAP56_vs_sp-Q16778.3-H2B2E	0.321	0.254	0.216	0.242	0.218	0.2502	0.479	0.692	0.671	0.676	0.674	0.6384
578_HsUAP56_vs_sp-P43007.1-SATT	0.261	0.282	0.233	0.194	0.278	0.2496	0.509	0.524	0.499	0.491	0.517	0.508
563_HsUAP56_vs_sp-Q16384.2-SSX1	0.211	0.271	0.171	0.217	0.377	0.2494	0.596	0.65	0.631	0.641	0.644	0.6324
101_HsUAP56_vs_sp-Q16629.1-SRSF7	0.154	0.111	0.137	0.133	0.711	0.2492	0.556	0.568	0.573	0.574	0.667	0.5876
436_HsUAP56_vs_sp-Q13105.3-ZBT17	0.189	0.36	0.146	0.16	0.39	0.249	0.389	0.423	0.381	0.386	0.42	0.3998
694_HsUAP56_vs_sp-P10412.2-H14	0.394	0.142	0.118	0.101	0.484	0.2478	0.623	0.59	0.59	0.593	0.639	0.607
667_HsUAP56_vs_sp-O94762.2-RECQ5	0.318	0.277	0.217	0.233	0.189	0.2468	0.4	0.389	0.383	0.39	0.382	0.3888
306_HsUAP56_vs_sp-Q9UNQ2.1-DIM1	0.217	0.325	0.117	0.259	0.315	0.2466	0.465	0.588	0.472	0.563	0.573	0.5322
538_HsUAP56_vs_sp-Q8N567.2-ZCHC9	0.313	0.428	0.116	0.121	0.253	0.2462	0.567	0.604	0.535	0.553	0.553	0.5624
218_HsUAP56_vs_sp-Q8IY81.2-SPB1	0.447	0.223	0.282	0.128	0.15	0.246	0.405	0.394	0.384	0.369	0.373	0.385
368_HsUAP56_vs_sp-Q8TAD8.1-SNIP1	0.151	0.608	0.203	0.0944	0.173	0.24588	0.486	0.605	0.492	0.489	0.495	0.5134
374_HsUAP56_vs_sp-P42285.3-MTREX	0.499	0.164	0.214	0.203	0.149	0.2458	0.569	0.56	0.557	0.57	0.573	0.5658
377_HsUAP56_vs_sp-Q96JM3.2-CHAP1	0.224	0.188	0.186	0.194	0.437	0.2458	0.391	0.396	0.396	0.4	0.411	0.3988
601_HsUAP56_vs_sp-Q1KMD3.1-HNRL2	0.301	0.184	0.375	0.182	0.182	0.2448	0.467	0.425	0.493	0.427	0.425	0.4474
42_HsUAP56_vs_sp-Q9BXP5.1-SRRT	0.293	0.189	0.21	0.275	0.251	0.2436	0.46	0.427	0.441	0.417	0.426	0.4342
418_HsUAP56_vs_sp-Q96QE3.4-ATAD5	0.226	0.198	0.38	0.227	0.184	0.243	0.35	0.36	0.368	0.349	0.351	0.3556
30_HsUAP56_vs_sp-O76094.3-SRP72	0.25	0.253	0.295	0.217	0.198	0.2426	0.506	0.51	0.523	0.499	0.488	0.5052
324_HsUAP56_vs_sp-Q8IYB3.2-SRRM1	0.208	0.252	0.356	0.231	0.165	0.2424	0.375	0.386	0.401	0.381	0.38	0.3846
162_HsUAP56_vs_sp-O95707.2-RPP29	0.387	0.369	0.102	0.199	0.152	0.2418	0.505	0.646	0.492	0.588	0.552	0.5566
477_HsUAP56_vs_sp-Q9GZS3.1-SKI8	0.441	0.224	0.182	0.176	0.184	0.2414	0.567	0.563	0.5	0.532	0.532	0.5388
130_HsUAP56_vs_sp-Q14146.2-URB2	0.284	0.236	0.241	0.214	0.225	0.24	0.564	0.52	0.543	0.531	0.534	0.5384
212_HsUAP56_vs_sp-Q9ULU4.2-ZMYD8	0.226	0.381	0.182	0.214	0.192	0.239	0.351	0.393	0.347	0.358	0.35	0.3598
213_HsUAP56_vs_sp-Q9UHB9.2-SRP68	0.258	0.383	0.192	0.179	0.178	0.238	0.427	0.503	0.421	0.424	0.423	0.4396
319_HsUAP56_vs_sp-Q53R41.1-FAKD1	0.258	0.236	0.215	0.183	0.291	0.2366	0.619	0.618	0.607	0.599	0.6	0.6086
362_HsUAP56_vs_sp-Q86XK2.3-FBX11	0.254	0.244	0.199	0.244	0.24	0.2362	0.575	0.576	0.568	0.574	0.572	0.573
654_HsUAP56_vs_sp-P33240.1-CSTF2	0.527	0.282	0.121	0.124	0.125	0.2358	0.484	0.46	0.435	0.436	0.438	0.4506
195_HsUAP56_vs_sp-O60293.3-ZC3H1	0.345	0.198	0.223	0.183	0.226	0.235	0.43	0.414	0.412	0.404	0.407	0.4134
562_HsUAP56_vs_sp-O76021.3-RL1D1	0.115	0.394	0.144	0.194	0.326	0.2346	0.442	0.548	0.461	0.468	0.518	0.4874
323_HsUAP56_vs_sp-Q9H5Z1.2-DHX35	0.195	0.316	0.25	0.239	0.165	0.233	0.579	0.624	0.601	0.606	0.565	0.595
150_HsUAP56_vs_sp-Q15397.3-PUM3	0.232	0.276	0.255	0.262	0.136	0.2322	0.548	0.567	0.556	0.558	0.513	0.5484
299_HsUAP56_vs_sp-Q5UCC4.1-EMC10	0.162	0.551	0.145	0.126	0.176	0.232	0.452	0.676	0.554	0.564	0.576	0.5644
572_HsUAP56_vs_sp-Q9P1Y6.3-PHRF1	0.261	0.266	0.204	0.218	0.203	0.2304	0.32	0.336	0.326	0.322	0.328	0.3264
266_HsUAP56_vs_sp-Q8NDF8.2-PAPD5	0.288	0.288	0.186	0.155	0.234	0.2302	0.478	0.484	0.438	0.433	0.456	0.4578
406_HsUAP56_vs_sp-P42704.3-LPPRC	0.257	0.227	0.228	0.246	0.193	0.2302	0.489	0.479	0.483	0.488	0.469	0.4816
458_HsUAP56_vs_sp-Q9P275.4-UBP36	0.258	0.263	0.262	0.187	0.18	0.23	0.371	0.373	0.353	0.353	0.355	0.361
328_HsUAP56_vs_sp-Q9GZR7.1-DDX24	0.25	0.224	0.205	0.244	0.219	0.2284	0.478	0.466	0.465	0.482	0.472	0.4726
300_HsUAP56_vs_sp-Q86U38.1-NOP9	0.187	0.177	0.133	0.497	0.147	0.2282	0.554	0.55	0.531	0.667	0.538	0.568
95_HsUAP56_vs_sp-P82933.2-RT09	0.357	0.208	0.209	0.111	0.247	0.2264	0.512	0.493	0.492	0.476	0.5	0.4946
23_HsUAP56_vs_sp-Q5VTU8.1-AT5EL	0.239	0.207	0.223	0.238	0.218	0.225	0.487	0.777	0.772	0.782	0.775	0.7186
610_HsUAP56_vs_sp-Q00839.6-HNRPU	0.25	0.367	0.181	0.155	0.172	0.225	0.406	0.412	0.402	0.394	0.4	0.4028
76_HsUAP56_vs_sp-Q69YN4.2-VIR	0.294	0.19	0.236	0.227	0.177	0.2248	0.576	0.548	0.552	0.553	0.547	0.5552
430_HsUAP56_vs_sp-Q99575.2-POP1	0.419	0.175	0.146	0.198	0.183	0.2242	0.605	0.545	0.536	0.558	0.544	0.5576
459_HsUAP56_vs_sp-Q14684.3-RRP1B	0.18	0.398	0.209	0.144	0.188	0.2238	0.4	0.466	0.394	0.395	0.398	0.4106
604_HsUAP56_vs_sp-P62273.2-RS29	0.266	0.208	0.189	0.243	0.213	0.2238	0.486	0.711	0.722	0.732	0.705	0.6712
206_HsUAP56_vs_sp-Q14690.3-RRP5	0.348	0.181	0.222	0.177	0.179	0.2214	0.341	0.348	0.341	0.351	0.346	0.3454
493_HsUAP56_vs_sp-P36542.1-ATPG	0.404	0.26	0.159	0.15	0.134	0.2214	0.407	0.524	0.489	0.539	0.516	0.495
296_HsUAP56_vs_sp-Q9ULG1.2-INO80	0.288	0.165	0.298	0.163	0.192	0.2212	0.402	0.39	0.39	0.393	0.41	0.397
248_HsUAP56_vs_sp-O75367.5-H2AY	0.216	0.316	0.148	0.19	0.235	0.221	0.506	0.547	0.495	0.515	0.536	0.5198
191_HsUAP56_vs_sp-Q9H8H2.2-DDX31	0.249	0.254	0.161	0.266	0.172	0.2204	0.499	0.5	0.475	0.508	0.479	0.4922
360_HsUAP56_vs_sp-Q7L2J0.1-MEPCE	0.234	0.335	0.168	0.175	0.184	0.2192	0.419	0.434	0.405	0.404	0.413	0.415
475_HsUAP56_vs_sp-Q5SY16.1-NOL9	0.235	0.255	0.189	0.259	0.155	0.2186	0.561	0.561	0.541	0.569	0.533	0.553
666_HsUAP56_vs_sp-Q92766.3-RREB1	0.193	0.211	0.234	0.258	0.196	0.2184	0.316	0.333	0.322	0.326	0.324	0.3242
587_HsUAP56_vs_sp-Q8WVX9.1-FACR1	0.156	0.259	0.206	0.175	0.294	0.218	0.554	0.585	0.569	0.561	0.607	0.5752
451_HsUAP56_vs_sp-Q02878.3-RL6	0.304	0.201	0.205	0.191	0.187	0.2176	0.498	0.537	0.533	0.508	0.528	0.5208
510_HsUAP56_vs_sp-Q8NI51.2-CTCFL	0.131	0.138	0.122	0.41	0.286	0.2174	0.402	0.41	0.404	0.442	0.426	0.4168
260_HsUAP56_vs_sp-Q9H8G2.2-CAAP1	0.244	0.146	0.196	0.242	0.258	0.2172	0.523	0.512	0.524	0.527	0.529	0.523
284_HsUAP56_vs_sp-P56385.2-ATP5I	0.124	0.302	0.297	0.151	0.212	0.2172	0.464	0.764	0.758	0.742	0.747	0.695
240_HsUAP56_vs_sp-Q9H6R0.2-DHX33	0.276	0.178	0.195	0.252	0.183	0.2168	0.594	0.558	0.55	0.574	0.552	0.5656
640_HsUAP56_vs_sp-A3KMH1.2-VWA8	0.233	0.181	0.29	0.2	0.178	0.2164	0.577	0.555	0.574	0.608	0.555	0.5738
233_HsUAP56_vs_sp-O60762.1-DPM1	0.219	0.154	0.291	0.203	0.214	0.2162	0.413	0.499	0.558	0.57	0.55	0.518
580_HsUAP56_vs_sp-Q6ZUT1.2-NKAP1	0.366	0.121	0.16	0.184	0.248	0.2158	0.557	0.543	0.553	0.562	0.564	0.5558
173_HsUAP56_vs_sp-P56962.2-STX17	0.456	0.18	0.188	0.138	0.114	0.2152	0.615	0.556	0.558	0.544	0.535	0.5616
157_HsUAP56_vs_sp-Q8IZL8.2-PELP1	0.3	0.169	0.146	0.145	0.315	0.215	0.473	0.436	0.433	0.435	0.458	0.447
661_HsUAP56_vs_sp-P47914.2-RL29	0.123	0.0981	0.288	0.438	0.125	0.21442	0.646	0.644	0.672	0.693	0.654	0.6618
158_HsUAP56_vs_sp-Q9NP92.2-RT30	0.208	0.248	0.24	0.187	0.189	0.2144	0.526	0.548	0.536	0.521	0.523	0.5308
682_HsUAP56_vs_sp-O75569.1-PRKRA	0.183	0.343	0.162	0.138	0.245	0.2142	0.519	0.57	0.524	0.543	0.551	0.5414
262_HsUAP56_vs_sp-P68133.1-ACTS	0.13	0.296	0.101	0.111	0.431	0.2138	0.503	0.567	0.487	0.496	0.603	0.5312
422_HsUAP56_vs_sp-Q8IWA0.1-WDR75	0.241	0.197	0.161	0.265	0.195	0.2118	0.576	0.569	0.543	0.603	0.564	0.571
123_HsUAP56_vs_sp-P82675.2-RT05	0.151	0.44	0.15	0.194	0.121	0.2112	0.46	0.549	0.465	0.463	0.461	0.4796
449_HsUAP56_vs_sp-Q7L2E3.1-DHX30	0.233	0.21	0.238	0.196	0.176	0.2106	0.606	0.6	0.588	0.604	0.598	0.5992
553_HsUAP56_vs_sp-Q96T37.2-RBM15	0.177	0.241	0.174	0.224	0.235	0.2102	0.366	0.374	0.37	0.364	0.365	0.3678
133_HsUAP56_vs_sp-O43678.3-NDUA2	0.17	0.27	0.177	0.222	0.208	0.2094	0.446	0.697	0.518	0.635	0.681	0.5954
167_HsUAP56_vs_sp-Q15269.2-PWP2	0.169	0.153	0.181	0.381	0.162	0.2092	0.586	0.586	0.581	0.643	0.587	0.5966
484_HsUAP56_vs_sp-Q9Y2W2.1-WBP11	0.197	0.258	0.182	0.24	0.169	0.2092	0.425	0.431	0.425	0.433	0.427	0.4282
349_HsUAP56_vs_sp-Q8NI36.1-WDR36	0.24	0.232	0.217	0.183	0.173	0.209	0.541	0.537	0.532	0.525	0.524	0.5318
375_HsUAP56_vs_sp-P22087.2-FBRL	0.141	0.281	0.364	0.123	0.136	0.209	0.391	0.588	0.612	0.498	0.502	0.5182
689_HsUAP56_vs_sp-Q5CZA5.3-ZN805	0.37	0.136	0.178	0.11	0.247	0.2082	0.425	0.416	0.41	0.412	0.421	0.4168
197_HsUAP56_vs_sp-P61964.1-WDR5	0.12	0.466	0.145	0.155	0.153	0.2078	0.459	0.514	0.498	0.509	0.518	0.4996
102_HsUAP56_vs_sp-Q5T200.1-ZC3HD	0.179	0.234	0.251	0.191	0.182	0.2074	0.317	0.339	0.325	0.319	0.328	0.3256
364_HsUAP56_vs_sp-Q5T3I0.2-GPTC4	0.18	0.285	0.212	0.19	0.17	0.2074	0.482	0.486	0.484	0.486	0.486	0.4848
144_HsUAP56_vs_sp-P46087.2-NOP2	0.208	0.265	0.186	0.233	0.141	0.2066	0.389	0.385	0.383	0.382	0.383	0.3844
680_HsUAP56_vs_sp-Q32NC0.1-CR021	0.16	0.132	0.262	0.179	0.299	0.2064	0.433	0.592	0.612	0.59	0.618	0.569
546_HsUAP56_vs_sp-P49711.1-CTCF	0.265	0.314	0.199	0.126	0.126	0.206	0.409	0.419	0.399	0.395	0.398	0.404
442_HsUAP56_vs_sp-Q6ZNB6.2-NFXL1	0.192	0.223	0.176	0.185	0.253	0.2058	0.37	0.378	0.358	0.368	0.387	0.3722
529_HsUAP56_vs_sp-Q9P031.2-TAP26	0.399	0.282	0.104	0.109	0.135	0.2058	0.61	0.608	0.584	0.587	0.595	0.5968
219_HsUAP56_vs_sp-P42696.2-RBM34	0.219	0.19	0.207	0.234	0.178	0.2056	0.473	0.488	0.476	0.481	0.475	0.4786
575_HsUAP56_vs_sp-P05023.1-AT1A1	0.199	0.196	0.225	0.22	0.187	0.2054	0.562	0.583	0.573	0.575	0.566	0.5718
332_HsUAP56_vs_sp-Q13427.2-PPIG	0.231	0.276	0.15	0.207	0.162	0.2052	0.406	0.426	0.398	0.412	0.399	0.4082
65_HsUAP56_vs_sp-Q92552.3-RT27	0.235	0.212	0.176	0.223	0.18	0.2052	0.537	0.528	0.503	0.505	0.513	0.5172
279_HsUAP56_vs_sp-Q9UIF9.4-BAZ2A	0.23	0.206	0.202	0.191	0.196	0.205	0.367	0.376	0.358	0.368	0.37	0.3678
595_HsUAP56_vs_sp-Q9NTW7.3-ZF64B	0.498	0.145	0.127	0.119	0.131	0.204	0.454	0.411	0.405	0.405	0.409	0.4168
693_HsUAP56_vs_sp-P63167.1-DYL1	0.308	0.166	0.186	0.18	0.18	0.204	0.46	0.681	0.597	0.674	0.684	0.6192
561_HsUAP56_vs_sp-O60885.2-BRD4	0.181	0.212	0.222	0.225	0.179	0.2038	0.331	0.346	0.339	0.335	0.337	0.3376
2_HsUAP56_vs_sp-Q13769.2-THOC5	0.167	0.151	0.313	0.206	0.177	0.2028	0.428	0.418	0.41	0.41	0.409	0.415
285_HsUAP56_vs_sp-Q9UK58.1-CCNL1	0.327	0.119	0.263	0.136	0.169	0.2028	0.499	0.441	0.49	0.438	0.444	0.4624
153_HsUAP56_vs_sp-O60508.1-PRP17	0.239	0.195	0.151	0.157	0.271	0.2026	0.427	0.435	0.414	0.422	0.431	0.4258
73_HsUAP56_vs_sp-P82932.3-RT06	0.176	0.228	0.247	0.234	0.125	0.202	0.458	0.681	0.671	0.692	0.646	0.6296
476_HsUAP56_vs_sp-Q14562.1-DHX8	0.264	0.262	0.173	0.153	0.157	0.2018	0.521	0.517	0.505	0.512	0.498	0.5106
425_HsUAP56_vs_sp-Q9UNL2.1-SSRG	0.167	0.192	0.246	0.232	0.168	0.201	0.426	0.635	0.632	0.632	0.624	0.5898
253_HsUAP56_vs_sp-P57071.4-PRD15	0.257	0.204	0.182	0.176	0.183	0.2004	0.327	0.331	0.322	0.321	0.326	0.3254
443_HsUAP56_vs_sp-P05455.2-LA	0.146	0.184	0.22	0.197	0.254	0.2002	0.391	0.478	0.465	0.479	0.506	0.4638
460_HsUAP56_vs_sp-Q9UKM9.1-RALY	0.149	0.152	0.146	0.139	0.414	0.2	0.542	0.548	0.542	0.55	0.598	0.556
209_HsUAP56_vs_sp-Q9UNX4.1-WDR3	0.274	0.194	0.19	0.144	0.197	0.1998	0.643	0.634	0.626	0.619	0.629	0.6302
608_HsUAP56_vs_sp-P07814.5-SYEP	0.221	0.2	0.215	0.161	0.199	0.1992	0.388	0.385	0.385	0.371	0.382	0.3822
537_HsUAP56_vs_sp-P46782.4-RS5	0.523	0.115	0.171	0.0946	0.0877	0.19826	0.409	0.58	0.567	0.567	0.567	0.538
346_HsUAP56_vs_sp-Q9ULV3.2-CIZ1	0.276	0.168	0.193	0.167	0.185	0.1978	0.379	0.376	0.377	0.377	0.381	0.378
577_HsUAP56_vs_sp-Q6P1J9.1-CDC73	0.516	0.123	0.118	0.106	0.126	0.1978	0.526	0.441	0.434	0.442	0.441	0.4568
598_HsUAP56_vs_sp-Q9H2P0.1-ADNP	0.192	0.217	0.185	0.187	0.205	0.1972	0.358	0.368	0.358	0.358	0.365	0.3614
656_HsUAP56_vs_sp-Q68CP9.2-ARID2	0.19	0.223	0.204	0.189	0.18	0.1972	0.328	0.345	0.325	0.33	0.35	0.3356
600_HsUAP56_vs_sp-Q9H116.1-GZF1	0.31	0.138	0.278	0.127	0.127	0.196	0.421	0.403	0.41	0.401	0.399	0.4068
340_HsUAP56_vs_sp-Q9BQ67.1-GRWD1	0.18	0.186	0.162	0.278	0.173	0.1958	0.525	0.531	0.52	0.572	0.526	0.5348
98_HsUAP56_vs_sp-Q7Z2T5.2-TRM1L	0.308	0.169	0.177	0.157	0.168	0.1958	0.454	0.45	0.446	0.445	0.45	0.449
354_HsUAP56_vs_sp-Q9NQ55.1-SSF1	0.175	0.239	0.306	0.117	0.139	0.1952	0.47	0.506	0.541	0.449	0.46	0.4852
633_HsUAP56_vs_sp-Q969Q0.3-RL36L	0.133	0.236	0.139	0.248	0.219	0.195	0.475	0.695	0.68	0.692	0.69	0.6464
514_HsUAP56_vs_sp-Q01780.2-EXOSX	0.139	0.388	0.154	0.158	0.134	0.1946	0.382	0.381	0.383	0.385	0.38	0.3822
72_HsUAP56_vs_sp-Q9BZE1.2-RM37	0.135	0.128	0.401	0.186	0.123	0.1946	0.458	0.485	0.608	0.514	0.486	0.5102
649_HsUAP56_vs_sp-Q9NTI5.1-PDS5B	0.198	0.236	0.181	0.169	0.187	0.1942	0.558	0.573	0.554	0.554	0.555	0.5588
89_HsUAP56_vs_sp-Q9BYD6.2-RM01	0.168	0.194	0.218	0.224	0.167	0.1942	0.452	0.533	0.535	0.548	0.531	0.5198
236_HsUAP56_vs_sp-Q96AG4.1-LRC59	0.191	0.2	0.181	0.231	0.167	0.194	0.55	0.565	0.554	0.586	0.55	0.561
290_HsUAP56_vs_sp-Q6P158.2-DHX57	0.236	0.187	0.174	0.195	0.172	0.1928	0.524	0.517	0.516	0.521	0.513	0.5182
615_HsUAP56_vs_sp-Q14202.2-ZMYM3	0.253	0.192	0.186	0.161	0.171	0.1926	0.338	0.341	0.334	0.327	0.33	0.334
677_HsUAP56_vs_sp-Q08AN1.2-ZN616	0.434	0.133	0.133	0.127	0.136	0.1926	0.395	0.386	0.381	0.384	0.385	0.3862
424_HsUAP56_vs_sp-P31930.3-QCR1	0.144	0.229	0.174	0.139	0.276	0.1924	0.521	0.54	0.53	0.522	0.554	0.5334
596_HsUAP56_vs_sp-Q5JTH9.2-RRP12	0.169	0.167	0.174	0.22	0.231	0.1922	0.503	0.507	0.504	0.513	0.518	0.509
215_HsUAP56_vs_sp-Q16637.1-SMN	0.262	0.132	0.159	0.166	0.232	0.1902	0.558	0.558	0.56	0.562	0.579	0.5634
188_HsUAP56_vs_sp-Q9UIG0.2-BAZ1B	0.223	0.195	0.175	0.185	0.17	0.1896	0.405	0.408	0.387	0.409	0.406	0.403
530_HsUAP56_vs_sp-Q9UBU9.1-NXF1	0.196	0.16	0.142	0.29	0.159	0.1894	0.405	0.421	0.411	0.409	0.413	0.4118
626_HsUAP56_vs_sp-P51858.1-HDGF	0.257	0.15	0.149	0.226	0.165	0.1894	0.603	0.582	0.582	0.597	0.581	0.589
203_HsUAP56_vs_sp-Q5RKV6.1-EXOS6	0.197	0.215	0.214	0.164	0.155	0.189	0.423	0.573	0.525	0.533	0.542	0.5192
597_HsUAP56_vs_sp-Q6IQ49.1-SDE2	0.114	0.191	0.198	0.146	0.296	0.189	0.463	0.474	0.472	0.474	0.476	0.4718
609_HsUAP56_vs_sp-Q8IV63.2-VRK3	0.209	0.189	0.185	0.186	0.175	0.1888	0.472	0.483	0.477	0.485	0.471	0.4776
456_HsUAP56_vs_sp-Q5JTV8.2-TOIP1	0.22	0.198	0.198	0.162	0.165	0.1886	0.448	0.443	0.445	0.44	0.44	0.4432
134_HsUAP56_vs_sp-Q96A35.1-RM24	0.18	0.183	0.229	0.186	0.163	0.1882	0.423	0.572	0.555	0.575	0.552	0.5354
592_HsUAP56_vs_sp-Q92610.2-ZN592	0.2	0.182	0.18	0.174	0.205	0.1882	0.338	0.346	0.339	0.336	0.342	0.3402
674_HsUAP56_vs_sp-Q9UMS4.1-PRP19	0.209	0.217	0.186	0.131	0.197	0.188	0.44	0.46	0.444	0.45	0.45	0.4488
59_HsUAP56_vs_sp-P82663.1-RT25	0.111	0.18	0.374	0.155	0.118	0.1876	0.429	0.635	0.618	0.642	0.612	0.5872
543_HsUAP56_vs_sp-Q99496.1-RING2	0.236	0.179	0.112	0.112	0.298	0.1874	0.525	0.523	0.51	0.53	0.524	0.5224
313_HsUAP56_vs_sp-Q1ED39.1-KNOP1	0.199	0.165	0.187	0.181	0.204	0.1872	0.479	0.486	0.479	0.486	0.49	0.484
675_HsUAP56_vs_sp-P23588.2-IF4B	0.184	0.256	0.221	0.142	0.132	0.187	0.426	0.44	0.437	0.429	0.427	0.4318
591_HsUAP56_vs_sp-Q9NWT1.2-PK1IP	0.246	0.126	0.208	0.14	0.207	0.1854	0.477	0.49	0.511	0.49	0.511	0.4958
80_HsUAP56_vs_sp-Q9Y3D9.2-RT23	0.156	0.231	0.141	0.118	0.281	0.1854	0.422	0.634	0.609	0.619	0.629	0.5826
22_HsUAP56_vs_sp-P61326.1-MGN	0.197	0.264	0.213	0.136	0.115	0.185	0.463	0.689	0.671	0.666	0.655	0.6288
383_HsUAP56_vs_sp-P02008.2-HBAZ	0.164	0.191	0.147	0.165	0.258	0.185	0.427	0.649	0.647	0.651	0.657	0.6062
114_HsUAP56_vs_sp-Q13617.2-CUL2	0.17	0.183	0.222	0.202	0.147	0.1848	0.551	0.544	0.552	0.554	0.538	0.5478
238_HsUAP56_vs_sp-Q8IUF8.1-RIOX2	0.2	0.141	0.272	0.143	0.168	0.1848	0.544	0.519	0.575	0.522	0.533	0.5386
272_HsUAP56_vs_sp-P61313.2-RL15	0.286	0.0928	0.0978	0.234	0.211	0.18432	0.531	0.577	0.572	0.603	0.589	0.5744
193_HsUAP56_vs_sp-Q75N03.1-HAKAI	0.122	0.157	0.379	0.128	0.134	0.184	0.456	0.467	0.484	0.468	0.466	0.4682
428_HsUAP56_vs_sp-Q96S94.1-CCNL2	0.353	0.132	0.157	0.131	0.147	0.184	0.509	0.448	0.451	0.443	0.446	0.4594
322_HsUAP56_vs_sp-Q15361.3-TTF1	0.16	0.201	0.165	0.194	0.199	0.1838	0.362	0.385	0.369	0.371	0.371	0.3716
551_HsUAP56_vs_sp-O43719.1-HTSF1	0.161	0.236	0.178	0.136	0.207	0.1836	0.389	0.396	0.391	0.391	0.4	0.3934
170_HsUAP56_vs_sp-P57678.2-GEMI4	0.201	0.185	0.199	0.162	0.169	0.1832	0.561	0.527	0.555	0.544	0.56	0.5494
17_HsUAP56_vs_sp-Q9Y291.1-RT33	0.177	0.14	0.176	0.176	0.245	0.1828	0.479	0.694	0.661	0.711	0.697	0.6484
690_HsUAP56_vs_sp-Q9Y2W1.2-TR150	0.17	0.237	0.155	0.179	0.171	0.1824	0.366	0.376	0.371	0.367	0.375	0.371
308_HsUAP56_vs_sp-O60306.4-AQR	0.199	0.18	0.175	0.186	0.171	0.1822	0.697	0.69	0.69	0.695	0.686	0.6916
512_HsUAP56_vs_sp-O14646.2-CHD1	0.176	0.184	0.184	0.187	0.172	0.1806	0.434	0.44	0.434	0.429	0.437	0.4348
86_HsUAP56_vs_sp-Q09161.1-NCBP1	0.212	0.166	0.203	0.157	0.162	0.18	0.663	0.649	0.66	0.644	0.645	0.6522
515_HsUAP56_vs_sp-O95202.1-LETM1	0.293	0.191	0.158	0.128	0.126	0.1792	0.519	0.469	0.479	0.469	0.461	0.4794
267_HsUAP56_vs_sp-Q9Y4C8.3-RBM19	0.169	0.153	0.214	0.208	0.151	0.179	0.357	0.362	0.362	0.368	0.358	0.3614
242_HsUAP56_vs_sp-Q9NRL2.2-BAZ1A	0.19	0.194	0.178	0.165	0.167	0.1788	0.404	0.417	0.396	0.419	0.415	0.4102
318_HsUAP56_vs_sp-Q9NWH9.2-SLTM	0.199	0.211	0.157	0.163	0.161	0.1782	0.355	0.363	0.36	0.357	0.361	0.3592
252_HsUAP56_vs_sp-Q9Y5J1.3-UTP18	0.198	0.2	0.156	0.164	0.172	0.178	0.444	0.446	0.43	0.444	0.438	0.4404
614_HsUAP56_vs_sp-Q5BKZ1.2-ZN326	0.161	0.191	0.181	0.183	0.173	0.1778	0.43	0.437	0.433	0.435	0.437	0.4344
230_HsUAP56_vs_sp-Q02880.3-TOP2B	0.179	0.182	0.192	0.168	0.167	0.1776	0.48	0.485	0.488	0.492	0.492	0.4874
483_HsUAP56_vs_sp-Q9BQG0.2-MBB1A	0.18	0.168	0.173	0.187	0.176	0.1768	0.532	0.527	0.537	0.531	0.528	0.531
545_HsUAP56_vs_sp-A0FGR8.1-ESYT2	0.188	0.152	0.196	0.198	0.15	0.1768	0.408	0.41	0.4	0.402	0.385	0.401
628_HsUAP56_vs_sp-Q0VG06.3-FP100	0.199	0.185	0.17	0.158	0.171	0.1766	0.416	0.408	0.394	0.4	0.406	0.4048
276_HsUAP56_vs_sp-Q8NHQ9.3-DDX55	0.205	0.159	0.194	0.125	0.194	0.1754	0.481	0.478	0.489	0.493	0.485	0.4852
657_HsUAP56_vs_sp-O00541.1-PESC	0.161	0.172	0.2	0.156	0.188	0.1754	0.486	0.463	0.474	0.467	0.469	0.4718
431_HsUAP56_vs_sp-Q9H6W3.2-RIOX1	0.178	0.131	0.115	0.247	0.205	0.1752	0.497	0.483	0.474	0.516	0.5	0.494
481_HsUAP56_vs_sp-Q96IX5.1-ATPMK	0.108	0.228	0.199	0.206	0.135	0.1752	0.476	0.771	0.754	0.771	0.754	0.7052
665_HsUAP56_vs_sp-Q07955.2-SRSF1	0.185	0.146	0.09	0.116	0.338	0.175	0.523	0.569	0.552	0.56	0.606	0.562
686_HsUAP56_vs_sp-Q6PD62.1-CTR9	0.182	0.174	0.177	0.145	0.196	0.1748	0.437	0.448	0.434	0.435	0.425	0.4358
569_HsUAP56_vs_sp-Q02040.2-AK17A	0.187	0.165	0.178	0.178	0.165	0.1746	0.403	0.401	0.402	0.406	0.405	0.4034
439_HsUAP56_vs_sp-Q9UBL3.1-ASH2L	0.214	0.175	0.176	0.16	0.146	0.1742	0.433	0.431	0.423	0.427	0.421	0.427
330_HsUAP56_vs_sp-Q03701.3-CEBPZ	0.178	0.182	0.178	0.196	0.136	0.174	0.44	0.443	0.438	0.446	0.433	0.44
457_HsUAP56_vs_sp-Q7KZ85.2-SPT6H	0.173	0.178	0.177	0.171	0.171	0.174	0.534	0.531	0.54	0.545	0.547	0.5394
524_HsUAP56_vs_sp-Q9Y5U2.3-TSSC4	0.12	0.135	0.124	0.138	0.353	0.174	0.518	0.524	0.528	0.532	0.546	0.5296
154_HsUAP56_vs_sp-Q9BV38.2-WDR18	0.205	0.182	0.137	0.152	0.193	0.1738	0.494	0.496	0.461	0.484	0.496	0.4862
321_HsUAP56_vs_sp-Q99676.4-ZN184	0.344	0.144	0.134	0.123	0.123	0.1736	0.403	0.395	0.389	0.39	0.391	0.3936
327_HsUAP56_vs_sp-P54198.2-HIRA	0.193	0.178	0.173	0.17	0.154	0.1736	0.378	0.378	0.37	0.373	0.368	0.3734
627_HsUAP56_vs_sp-Q13616.2-CUL1	0.174	0.16	0.185	0.177	0.172	0.1736	0.555	0.556	0.566	0.554	0.545	0.5552
204_HsUAP56_vs_sp-P11388.3-TOP2A	0.167	0.185	0.19	0.162	0.163	0.1734	0.487	0.494	0.494	0.5	0.5	0.495
482_HsUAP56_vs_sp-Q8TED0.3-UTP15	0.213	0.151	0.208	0.118	0.176	0.1732	0.416	0.451	0.453	0.432	0.455	0.4414
556_HsUAP56_vs_sp-Q9Y2S7.1-PDIP2	0.25	0.177	0.166	0.126	0.143	0.1724	0.429	0.506	0.494	0.495	0.5	0.4848
356_HsUAP56_vs_sp-Q6NW34.3-NEPRO	0.286	0.137	0.137	0.157	0.144	0.1722	0.42	0.434	0.428	0.43	0.432	0.4288
478_HsUAP56_vs_sp-Q6PL18.1-ATAD2	0.158	0.162	0.159	0.226	0.156	0.1722	0.393	0.368	0.391	0.423	0.403	0.3956
526_HsUAP56_vs_sp-Q9GZL7.2-WDR12	0.16	0.241	0.144	0.169	0.147	0.1722	0.526	0.561	0.522	0.533	0.517	0.5318
653_HsUAP56_vs_sp-Q09028.3-RBBP4	0.204	0.149	0.167	0.166	0.173	0.1718	0.528	0.516	0.514	0.521	0.521	0.52
13_HsUAP56_vs_sp-Q6PJT7.1-ZC3HE	0.152	0.237	0.149	0.156	0.164	0.1716	0.398	0.411	0.399	0.402	0.405	0.403
331_HsUAP56_vs_sp-O60884.1-DNJA2	0.156	0.127	0.146	0.132	0.297	0.1716	0.364	0.46	0.435	0.466	0.505	0.446
625_HsUAP56_vs_sp-Q12986.2-NFX1	0.219	0.169	0.187	0.142	0.141	0.1716	0.351	0.35	0.343	0.34	0.339	0.3446
454_HsUAP56_vs_sp-P10515.3-ODP2	0.274	0.123	0.211	0.126	0.12	0.1708	0.432	0.408	0.418	0.407	0.405	0.414
692_HsUAP56_vs_sp-Q9NZM5.2-NOP53	0.0969	0.187	0.275	0.195	0.1	0.17078	0.446	0.449	0.456	0.455	0.446	0.4504
574_HsUAP56_vs_sp-Q9NRF8.1-PYRG2	0.153	0.13	0.167	0.274	0.129	0.1706	0.578	0.573	0.583	0.615	0.572	0.5842
172_HsUAP56_vs_sp-Q9BVS5.2-TR61B	0.172	0.176	0.168	0.164	0.171	0.1702	0.428	0.464	0.447	0.458	0.466	0.4526
121_HsUAP56_vs_sp-Q7LGA3.1-HS2ST	0.15	0.146	0.173	0.251	0.129	0.1698	0.435	0.511	0.468	0.486	0.491	0.4782
177_HsUAP56_vs_sp-A2AJT9.1-BCLA3	0.165	0.183	0.167	0.165	0.168	0.1696	0.402	0.41	0.405	0.408	0.41	0.407
399_HsUAP56_vs_sp-Q9NXF1.2-TEX10	0.201	0.216	0.139	0.138	0.152	0.1692	0.551	0.501	0.508	0.526	0.525	0.5222
558_HsUAP56_vs_sp-Q96G25.2-MED8	0.172	0.189	0.149	0.192	0.144	0.1692	0.526	0.57	0.562	0.577	0.556	0.5582
647_HsUAP56_vs_sp-O75127.2-PTCD1	0.127	0.211	0.171	0.12	0.217	0.1692	0.464	0.486	0.471	0.467	0.484	0.4744
43_HsUAP56_vs_sp-Q96A72.1-MGN2	0.179	0.264	0.12	0.138	0.144	0.169	0.451	0.676	0.622	0.647	0.651	0.6094
634_HsUAP56_vs_sp-Q00610.5-CLH1	0.168	0.169	0.17	0.17	0.168	0.169	0.386	0.383	0.392	0.342	0.389	0.3784
275_HsUAP56_vs_sp-Q9Y3U8.3-RL36	0.295	0.106	0.224	0.0913	0.121	0.16746	0.497	0.676	0.673	0.642	0.677	0.633
488_HsUAP56_vs_sp-P62805.2-H4	0.159	0.151	0.14	0.259	0.128	0.1674	0.435	0.677	0.665	0.665	0.661	0.6206
393_HsUAP56_vs_sp-Q9H6R4.2-NOL6	0.194	0.174	0.163	0.163	0.142	0.1672	0.699	0.691	0.688	0.691	0.685	0.6908
27_HsUAP56_vs_sp-Q6PI47.2-KCD18	0.131	0.298	0.148	0.128	0.128	0.1666	0.465	0.481	0.484	0.477	0.478	0.477
171_HsUAP56_vs_sp-Q96B26.1-EXOS8	0.191	0.157	0.115	0.209	0.159	0.1662	0.429	0.547	0.456	0.515	0.517	0.4928
350_HsUAP56_vs_sp-Q13895.3-BYST	0.277	0.13	0.16	0.112	0.152	0.1662	0.426	0.475	0.462	0.463	0.466	0.4584
440_HsUAP56_vs_sp-Q8TDN6.2-BRX1	0.116	0.179	0.137	0.188	0.211	0.1662	0.466	0.52	0.502	0.523	0.519	0.506
618_HsUAP56_vs_sp-P18621.3-RL17	0.21	0.113	0.176	0.183	0.148	0.166	0.397	0.602	0.593	0.613	0.593	0.5596
129_HsUAP56_vs_sp-Q8N5N7.2-RM50	0.168	0.18	0.159	0.177	0.144	0.1656	0.512	0.659	0.638	0.655	0.64	0.6208
258_HsUAP56_vs_sp-Q9UEG4.2-ZN629	0.13	0.151	0.141	0.27	0.136	0.1656	0.369	0.374	0.369	0.375	0.373	0.372
53_HsUAP56_vs_sp-Q7Z2W9.2-RM21	0.155	0.207	0.104	0.131	0.23	0.1654	0.558	0.631	0.588	0.613	0.632	0.6044
679_HsUAP56_vs_sp-Q9NPE3.1-NOP10	0.119	0.173	0.159	0.169	0.207	0.1654	0.463	0.718	0.679	0.709	0.712	0.6562
137_HsUAP56_vs_sp-Q13206.2-DDX10	0.146	0.192	0.133	0.15	0.205	0.1652	0.425	0.437	0.419	0.431	0.447	0.4318
309_HsUAP56_vs_sp-Q14683.2-SMC1A	0.179	0.148	0.19	0.16	0.149	0.1652	0.336	0.328	0.331	0.342	0.338	0.335
178_HsUAP56_vs_sp-Q52LJ0.2-FA98B	0.129	0.208	0.204	0.154	0.13	0.165	0.415	0.481	0.472	0.475	0.463	0.4612
637_HsUAP56_vs_sp-P11166.2-GTR1	0.14	0.17	0.201	0.129	0.184	0.1648	0.532	0.546	0.555	0.531	0.549	0.5426
277_HsUAP56_vs_sp-O95625.2-ZBT11	0.184	0.18	0.154	0.146	0.158	0.1644	0.353	0.362	0.35	0.354	0.355	0.3548
494_HsUAP56_vs_sp-O15381.1-NVL	0.144	0.165	0.146	0.233	0.134	0.1644	0.419	0.417	0.407	0.438	0.406	0.4174
166_HsUAP56_vs_sp-O75880.1-SCO1	0.132	0.192	0.121	0.123	0.253	0.1642	0.388	0.53	0.498	0.476	0.55	0.4884
660_HsUAP56_vs_sp-Q9H3M7.1-TXNIP	0.234	0.163	0.144	0.131	0.147	0.1638	0.452	0.492	0.474	0.481	0.479	0.4756
662_HsUAP56_vs_sp-O43390.1-HNRPR	0.2	0.196	0.132	0.128	0.163	0.1638	0.41	0.422	0.405	0.409	0.419	0.413
584_HsUAP56_vs_sp-Q96NB3.2-ZN830	0.158	0.265	0.126	0.1	0.168	0.1634	0.491	0.518	0.505	0.499	0.505	0.5036
66_HsUAP56_vs_sp-Q96EY7.3-PTCD3	0.182	0.166	0.198	0.124	0.147	0.1634	0.528	0.528	0.526	0.518	0.527	0.5254
392_HsUAP56_vs_sp-Q9GZR2.2-REXO4	0.196	0.197	0.157	0.128	0.137	0.163	0.465	0.497	0.475	0.483	0.476	0.4792
659_HsUAP56_vs_sp-P84098.1-RL19	0.104	0.344	0.187	0.0772	0.102	0.16284	0.469	0.645	0.595	0.572	0.565	0.5692
462_HsUAP56_vs_sp-Q9BZE4.3-GTPB4	0.12	0.115	0.108	0.137	0.334	0.1628	0.398	0.405	0.4	0.413	0.408	0.4048
280_HsUAP56_vs_sp-Q8WV60.3-PTCD2	0.223	0.168	0.127	0.14	0.154	0.1624	0.476	0.507	0.49	0.505	0.499	0.4954
645_HsUAP56_vs_sp-Q8TF76.3-HASP	0.16	0.151	0.141	0.207	0.153	0.1624	0.402	0.4	0.397	0.398	0.402	0.3998
93_HsUAP56_vs_sp-P51398.1-RT29	0.138	0.186	0.133	0.173	0.182	0.1624	0.485	0.509	0.478	0.505	0.508	0.497
450_HsUAP56_vs_sp-O60341.2-KDM1A	0.159	0.166	0.177	0.131	0.178	0.1622	0.55	0.549	0.555	0.547	0.552	0.5506
504_HsUAP56_vs_sp-Q9NUM3.2-S39A9	0.101	0.144	0.124	0.308	0.134	0.1622	0.386	0.541	0.525	0.6	0.535	0.5174
509_HsUAP56_vs_sp-Q13263.5-TIF1B	0.154	0.17	0.16	0.161	0.165	0.162	0.385	0.39	0.385	0.386	0.382	0.3856
264_HsUAP56_vs_sp-P48651.1-PTSS1	0.155	0.171	0.156	0.148	0.178	0.1616	0.462	0.481	0.473	0.469	0.476	0.4722
565_HsUAP56_vs_sp-O14966.1-RAB7L	0.143	0.143	0.191	0.153	0.178	0.1616	0.388	0.556	0.475	0.565	0.565	0.5098
611_HsUAP56_vs_sp-P56270.1-MAZ	0.125	0.297	0.132	0.129	0.123	0.1612	0.461	0.498	0.462	0.467	0.466	0.4708
122_HsUAP56_vs_sp-Q9HC36.2-MRM3	0.144	0.23	0.147	0.149	0.135	0.161	0.423	0.509	0.467	0.484	0.469	0.4704
268_HsUAP56_vs_sp-Q6PML9.1-ZNT9	0.28	0.154	0.153	0.11	0.108	0.161	0.422	0.424	0.413	0.418	0.415	0.4184
263_HsUAP56_vs_sp-Q9BXY0.2-MAK16	0.112	0.122	0.189	0.278	0.102	0.1606	0.5	0.53	0.522	0.562	0.521	0.527
358_HsUAP56_vs_sp-Q9Y4W2.2-LAS1L	0.17	0.162	0.179	0.169	0.122	0.1604	0.407	0.4	0.398	0.4	0.389	0.3988
211_HsUAP56_vs_sp-Q92769.2-HDAC2	0.159	0.159	0.148	0.172	0.163	0.1602	0.484	0.486	0.48	0.467	0.487	0.4808
412_HsUAP56_vs_sp-Q9H4L4.2-SENP3	0.151	0.164	0.186	0.147	0.153	0.1602	0.414	0.434	0.433	0.435	0.433	0.4298
560_HsUAP56_vs_sp-Q13185.4-CBX3	0.168	0.153	0.131	0.102	0.247	0.1602	0.431	0.617	0.536	0.609	0.626	0.5638
182_HsUAP56_vs_sp-P26599.2-PTBP1	0.154	0.142	0.138	0.234	0.132	0.16	0.438	0.445	0.443	0.44	0.437	0.4406
310_HsUAP56_vs_sp-Q8N5L8.1-RP25L	0.182	0.166	0.151	0.152	0.146	0.1594	0.433	0.642	0.59	0.632	0.614	0.5822
594_HsUAP56_vs_sp-P62841.2-RS15	0.0979	0.229	0.0787	0.161	0.23	0.15932	0.418	0.651	0.62	0.622	0.643	0.5908
107_HsUAP56_vs_sp-O60231.2-DHX16	0.141	0.149	0.228	0.138	0.14	0.1592	0.5	0.49	0.483	0.492	0.489	0.4908
119_HsUAP56_vs_sp-Q9UI42.2-CBPA4	0.195	0.16	0.148	0.134	0.156	0.1586	0.54	0.528	0.519	0.52	0.525	0.5264
34_HsUAP56_vs_sp-Q96EL3.1-RM53	0.171	0.208	0.144	0.14	0.128	0.1582	0.459	0.703	0.676	0.697	0.679	0.6428
376_HsUAP56_vs_sp-Q9Y580.1-RBM7	0.155	0.146	0.188	0.15	0.152	0.1582	0.545	0.564	0.569	0.571	0.568	0.5634
695_HsUAP56_vs_sp-P62312.1-LSM6	0.217	0.139	0.136	0.132	0.167	0.1582	0.461	0.699	0.67	0.704	0.708	0.6484
527_HsUAP56_vs_sp-P17010.2-ZFX	0.149	0.208	0.172	0.124	0.133	0.1572	0.38	0.394	0.383	0.378	0.381	0.3832
25_HsUAP56_vs_sp-O00422.1-SAP18	0.166	0.149	0.134	0.143	0.191	0.1566	0.44	0.634	0.579	0.639	0.625	0.5834
286_HsUAP56_vs_sp-P11142.1-HSP7C	0.143	0.196	0.15	0.176	0.116	0.1562	0.476	0.512	0.469	0.506	0.471	0.4868
581_HsUAP56_vs_sp-Q13242.1-SRSF9	0.134	0.152	0.222	0.117	0.156	0.1562	0.466	0.587	0.574	0.579	0.577	0.5566
582_HsUAP56_vs_sp-Q3ZCQ8.2-TIM50	0.177	0.173	0.176	0.111	0.144	0.1562	0.348	0.504	0.466	0.45	0.486	0.4508
417_HsUAP56_vs_sp-Q9Y421.2-FA32A	0.152	0.167	0.125	0.198	0.138	0.156	0.47	0.689	0.682	0.703	0.686	0.646
550_HsUAP56_vs_sp-O94901.4-SUN1	0.151	0.175	0.154	0.154	0.146	0.156	0.385	0.396	0.389	0.396	0.391	0.3914
624_HsUAP56_vs_sp-Q8TBC3.2-SHKB1	0.159	0.167	0.142	0.169	0.143	0.156	0.468	0.481	0.462	0.483	0.459	0.4706
227_HsUAP56_vs_sp-P49821.4-NDUV1	0.176	0.153	0.139	0.158	0.152	0.1556	0.542	0.534	0.528	0.537	0.537	0.5356
415_HsUAP56_vs_sp-Q9NW13.3-RBM28	0.169	0.177	0.168	0.13	0.134	0.1556	0.386	0.401	0.388	0.388	0.388	0.3902
396_HsUAP56_vs_sp-Q96SB3.3-NEB2	0.142	0.154	0.194	0.142	0.145	0.1554	0.377	0.381	0.387	0.382	0.381	0.3816
423_HsUAP56_vs_sp-P61353.2-RL27	0.151	0.187	0.118	0.136	0.185	0.1554	0.434	0.649	0.627	0.633	0.647	0.598
444_HsUAP56_vs_sp-P46779.3-RL28	0.215	0.133	0.129	0.136	0.164	0.1554	0.505	0.665	0.656	0.669	0.661	0.6312
>1_HsUAP56_vs_HsUAP56	0.265	0.147	0.143	0.104	0.116	0.155	0.398	0.407	0.382	0.454	0.388	0.4058
257_HsUAP56_vs_sp-Q9HC07.1-TM165	0.124	0.151	0.165	0.192	0.141	0.1546	0.366	0.541	0.521	0.515	0.524	0.4934
244_HsUAP56_vs_sp-Q06265.3-EXOS9	0.173	0.195	0.174	0.103	0.127	0.1544	0.416	0.506	0.48	0.461	0.466	0.4658
302_HsUAP56_vs_sp-Q6NSZ9.3-ZSC25	0.28	0.12	0.124	0.11	0.138	0.1544	0.435	0.434	0.428	0.438	0.434	0.4338
61_HsUAP56_vs_sp-Q9NZE8.3-RM35	0.0957	0.372	0.0805	0.101	0.122	0.15424	0.415	0.659	0.598	0.602	0.6	0.5748
632_HsUAP56_vs_sp-O00483.1-NDUA4	0.167	0.153	0.118	0.162	0.168	0.1536	0.469	0.731	0.72	0.736	0.73	0.6772
378_HsUAP56_vs_sp-Q9Y5B9.1-SP16H	0.18	0.145	0.153	0.148	0.141	0.1534	0.383	0.382	0.38	0.383	0.38	0.3816
479_HsUAP56_vs_sp-Q15758.2-AAAT	0.174	0.122	0.178	0.125	0.168	0.1534	0.478	0.461	0.473	0.465	0.469	0.4692
570_HsUAP56_vs_sp-Q9UGY1.1-NOL12	0.229	0.208	0.11	0.085	0.135	0.1534	0.587	0.59	0.598	0.594	0.599	0.5936
288_HsUAP56_vs_sp-Q96FK6.1-WDR89	0.149	0.178	0.147	0.141	0.151	0.1532	0.48	0.502	0.482	0.48	0.487	0.4862
273_HsUAP56_vs_sp-Q9NR30.5-DDX21	0.144	0.163	0.147	0.178	0.133	0.153	0.449	0.457	0.447	0.461	0.454	0.4536
435_HsUAP56_vs_sp-P30050.1-RL12	0.136	0.12	0.142	0.25	0.117	0.153	0.429	0.606	0.586	0.549	0.576	0.5492
326_HsUAP56_vs_sp-P49458.2-SRP09	0.162	0.178	0.136	0.126	0.16	0.1524	0.468	0.724	0.71	0.721	0.721	0.6688
557_HsUAP56_vs_sp-Q8NC60.2-NOA1	0.153	0.145	0.172	0.14	0.152	0.1524	0.509	0.513	0.51	0.516	0.504	0.5104
57_HsUAP56_vs_sp-Q7Z7K6.1-CENPV	0.145	0.142	0.14	0.159	0.176	0.1524	0.379	0.542	0.523	0.516	0.554	0.5028
485_HsUAP56_vs_sp-P19338.3-NUCL	0.139	0.142	0.143	0.128	0.209	0.1522	0.397	0.401	0.401	0.4	0.404	0.4006
239_HsUAP56_vs_sp-P34897.3-GLYM	0.128	0.173	0.16	0.144	0.154	0.1518	0.538	0.557	0.542	0.545	0.548	0.546
339_HsUAP56_vs_sp-Q96N46.1-TTC14	0.149	0.162	0.138	0.162	0.148	0.1518	0.386	0.39	0.386	0.385	0.392	0.3878
38_HsUAP56_vs_sp-Q9Y3C6.1-PPIL1	0.128	0.148	0.175	0.135	0.172	0.1516	0.411	0.566	0.517	0.621	0.58	0.539
226_HsUAP56_vs_sp-Q9NX24.1-NHP2	0.098	0.27	0.174	0.117	0.0985	0.1515	0.411	0.663	0.596	0.626	0.581	0.5754
175_HsUAP56_vs_sp-Q9NVP1.2-DDX18	0.152	0.161	0.135	0.152	0.157	0.1514	0.45	0.456	0.449	0.459	0.456	0.454
293_HsUAP56_vs_sp-O43159.2-RRP8	0.15	0.146	0.157	0.14	0.164	0.1514	0.451	0.471	0.47	0.469	0.469	0.466
433_HsUAP56_vs_sp-Q9Y657.3-SPIN1	0.12	0.129	0.189	0.16	0.157	0.151	0.501	0.56	0.553	0.595	0.575	0.5568
208_HsUAP56_vs_sp-O95365.1-ZBT7A	0.139	0.157	0.148	0.112	0.198	0.1508	0.425	0.433	0.432	0.429	0.438	0.4314
223_HsUAP56_vs_sp-Q13423.3-NNTM	0.161	0.147	0.151	0.142	0.153	0.1508	0.477	0.485	0.485	0.48	0.484	0.4822
283_HsUAP56_vs_sp-P56537.1-IF6	0.143	0.164	0.164	0.175	0.108	0.1508	0.414	0.549	0.493	0.55	0.503	0.5018
401_HsUAP56_vs_sp-Q02447.3-SP3	0.173	0.142	0.152	0.141	0.146	0.1508	0.39	0.393	0.393	0.393	0.395	0.3928
68_HsUAP56_vs_sp-P49406.2-RM19	0.169	0.204	0.137	0.122	0.122	0.1508	0.439	0.551	0.513	0.52	0.517	0.508
397_HsUAP56_vs_sp-O43920.3-NDUS5	0.152	0.156	0.173	0.129	0.141	0.1502	0.449	0.701	0.693	0.687	0.689	0.6438
40_HsUAP56_vs_sp-Q9Y2R5.1-RT17	0.157	0.142	0.175	0.116	0.159	0.1498	0.448	0.633	0.623	0.578	0.628	0.582
249_HsUAP56_vs_sp-O15504.1-NUP42	0.162	0.134	0.17	0.134	0.148	0.1496	0.488	0.489	0.494	0.489	0.493	0.4906
590_HsUAP56_vs_sp-O60264.1-SMCA5	0.141	0.142	0.185	0.14	0.14	0.1496	0.424	0.417	0.404	0.409	0.424	0.4156
294_HsUAP56_vs_sp-Q7Z7K2.1-ZN467	0.155	0.163	0.165	0.137	0.127	0.1494	0.428	0.43	0.423	0.427	0.424	0.4264
381_HsUAP56_vs_sp-P36776.2-LONM	0.151	0.157	0.144	0.159	0.135	0.1492	0.389	0.396	0.394	0.399	0.384	0.3924
36_HsUAP56_vs_sp-O60783.1-RT14	0.298	0.111	0.116	0.102	0.118	0.149	0.443	0.645	0.648	0.652	0.634	0.6044
678_HsUAP56_vs_sp-P83731.1-RL24	0.113	0.245	0.108	0.169	0.11	0.149	0.599	0.648	0.634	0.651	0.635	0.6334
90_HsUAP56_vs_sp-P62995.1-TRA2B	0.13	0.194	0.136	0.145	0.14	0.149	0.528	0.559	0.541	0.548	0.545	0.5442
372_HsUAP56_vs_sp-P12956.2-XRCC6	0.156	0.147	0.144	0.136	0.161	0.1488	0.452	0.459	0.437	0.445	0.439	0.4464
388_HsUAP56_vs_sp-P78346.1-RPP30	0.175	0.189	0.127	0.115	0.137	0.1486	0.43	0.578	0.522	0.556	0.557	0.5286
497_HsUAP56_vs_sp-Q969S3.1-ZN622	0.234	0.15	0.125	0.127	0.106	0.1484	0.468	0.461	0.453	0.452	0.448	0.4564
588_HsUAP56_vs_sp-O14979.3-HNRDL	0.198	0.138	0.141	0.119	0.146	0.1484	0.464	0.479	0.474	0.481	0.48	0.4756
221_HsUAP56_vs_sp-Q13595.1-TRA2A	0.135	0.184	0.166	0.127	0.129	0.1482	0.524	0.565	0.55	0.549	0.544	0.5464
400_HsUAP56_vs_sp-Q8TCJ2.1-STT3B	0.143	0.135	0.204	0.129	0.13	0.1482	0.542	0.553	0.559	0.54	0.541	0.547
571_HsUAP56_vs_sp-Q9P246.2-STIM2	0.167	0.158	0.143	0.123	0.15	0.1482	0.401	0.399	0.394	0.393	0.399	0.3972
385_HsUAP56_vs_sp-P62906.2-RL10A	0.127	0.212	0.156	0.102	0.142	0.1478	0.434	0.612	0.567	0.576	0.578	0.5534
501_HsUAP56_vs_sp-P28331.3-NDUS1	0.165	0.121	0.173	0.117	0.163	0.1478	0.605	0.612	0.607	0.608	0.62	0.6104
55_HsUAP56_vs_sp-O14776.2-TCRG1	0.139	0.154	0.148	0.148	0.15	0.1478	0.345	0.348	0.349	0.347	0.349	0.3476
629_HsUAP56_vs_sp-P62899.1-RL31	0.236	0.13	0.115	0.111	0.147	0.1478	0.427	0.649	0.638	0.63	0.644	0.5976
473_HsUAP56_vs_sp-P27635.5-RL10	0.104	0.152	0.155	0.16	0.167	0.1476	0.407	0.591	0.581	0.581	0.589	0.5498
603_HsUAP56_vs_sp-O75530.2-EED	0.136	0.147	0.161	0.139	0.155	0.1476	0.482	0.484	0.492	0.481	0.488	0.4854
87_HsUAP56_vs_sp-Q71F23.1-CENPU	0.146	0.14	0.165	0.147	0.14	0.1476	0.474	0.481	0.485	0.485	0.486	0.4822
505_HsUAP56_vs_sp-Q13416.2-ORC2	0.131	0.129	0.126	0.233	0.118	0.1474	0.414	0.425	0.427	0.427	0.424	0.4234
664_HsUAP56_vs_sp-Q4G0J3.1-LARP7	0.146	0.161	0.143	0.137	0.15	0.1474	0.426	0.433	0.43	0.428	0.433	0.43
638_HsUAP56_vs_sp-Q02094.2-RHAG	0.143	0.144	0.146	0.134	0.168	0.147	0.535	0.532	0.53	0.53	0.544	0.5342
35_HsUAP56_vs_sp-P48047.1-ATPO	0.187	0.13	0.125	0.116	0.176	0.1468	0.388	0.577	0.56	0.58	0.57	0.535
599_HsUAP56_vs_sp-O60506.2-HNRPQ	0.148	0.144	0.144	0.139	0.159	0.1468	0.41	0.419	0.411	0.414	0.422	0.4152
92_HsUAP56_vs_sp-Q6P5R6.2-RL22L	0.134	0.196	0.0974	0.204	0.102	0.14668	0.441	0.662	0.624	0.651	0.63	0.6016
301_HsUAP56_vs_sp-P02100.2-HBE	0.145	0.162	0.18	0.114	0.132	0.1466	0.43	0.64	0.604	0.631	0.607	0.5824
91_HsUAP56_vs_sp-Q9H9J2.1-RM44	0.148	0.121	0.156	0.169	0.138	0.1464	0.412	0.502	0.482	0.511	0.507	0.4828
379_HsUAP56_vs_sp-P26373.4-RL13	0.272	0.0799	0.13	0.133	0.116	0.14618	0.545	0.565	0.56	0.552	0.55	0.5544
390_HsUAP56_vs_sp-Q6PK04.1-CC137	0.148	0.158	0.164	0.159	0.0984	0.14548	0.551	0.551	0.554	0.566	0.552	0.5548
292_HsUAP56_vs_sp-O95816.1-BAG2	0.196	0.0883	0.145	0.0956	0.2	0.14498	0.437	0.564	0.556	0.593	0.594	0.5488
140_HsUAP56_vs_sp-P18859.1-ATP5J	0.145	0.141	0.154	0.147	0.137	0.1448	0.441	0.677	0.628	0.676	0.663	0.617
185_HsUAP56_vs_sp-Q92665.3-RT31	0.111	0.115	0.207	0.126	0.165	0.1448	0.472	0.488	0.5	0.489	0.492	0.4882
365_HsUAP56_vs_sp-Q9UBD5.1-ORC3	0.155	0.148	0.139	0.144	0.137	0.1446	0.535	0.532	0.515	0.525	0.518	0.525
503_HsUAP56_vs_sp-Q14145.2-KEAP1	0.167	0.133	0.16	0.128	0.135	0.1446	0.518	0.497	0.497	0.504	0.492	0.5016
508_HsUAP56_vs_sp-Q13042.2-CDC16	0.146	0.131	0.135	0.154	0.157	0.1446	0.524	0.501	0.509	0.508	0.504	0.5092
156_HsUAP56_vs_sp-Q14592.2-ZN460	0.127	0.141	0.209	0.112	0.132	0.1442	0.426	0.438	0.431	0.432	0.431	0.4316
413_HsUAP56_vs_sp-Q9BQ39.1-DDX50	0.156	0.166	0.137	0.123	0.139	0.1442	0.465	0.477	0.46	0.474	0.458	0.4668
620_HsUAP56_vs_sp-Q96GD4.3-AURKB	0.11	0.165	0.122	0.196	0.128	0.1442	0.403	0.527	0.498	0.501	0.508	0.4874
552_HsUAP56_vs_sp-P52292.1-IMA1	0.16	0.146	0.165	0.112	0.137	0.144	0.504	0.506	0.5	0.495	0.49	0.499
643_HsUAP56_vs_sp-A4D1E9.1-GTPBA	0.111	0.136	0.181	0.164	0.128	0.144	0.335	0.463	0.451	0.439	0.445	0.4266
536_HsUAP56_vs_sp-Q9H479.1-FN3K	0.158	0.192	0.0931	0.149	0.127	0.14382	0.481	0.534	0.441	0.501	0.482	0.4878
136_HsUAP56_vs_sp-O75531.1-BAF	0.136	0.169	0.115	0.129	0.17	0.1438	0.448	0.721	0.702	0.723	0.717	0.6622
151_HsUAP56_vs_sp-Q8TCC3.1-RM30	0.204	0.116	0.0987	0.132	0.168	0.14374	0.42	0.632	0.624	0.635	0.634	0.589
251_HsUAP56_vs_sp-P08865.4-RSSA	0.209	0.106	0.157	0.12	0.126	0.1436	0.414	0.521	0.536	0.524	0.524	0.5038
316_HsUAP56_vs_sp-O75964.3-ATP5L	0.11	0.12	0.16	0.146	0.182	0.1436	0.447	0.684	0.678	0.675	0.69	0.6348
394_HsUAP56_vs_sp-O75340.1-PDCD6	0.138	0.137	0.124	0.138	0.178	0.143	0.412	0.612	0.581	0.612	0.623	0.568
452_HsUAP56_vs_sp-Q92993.2-KAT5	0.15	0.158	0.133	0.126	0.148	0.143	0.428	0.456	0.438	0.439	0.448	0.4418
7_HsUAP56_vs_sp-Q96J01.1-THOC3	0.148	0.153	0.14	0.129	0.144	0.1428	0.48	0.517	0.475	0.512	0.502	0.4972
644_HsUAP56_vs_sp-Q96CB9.2-NSUN4	0.139	0.162	0.169	0.11	0.132	0.1424	0.484	0.494	0.498	0.471	0.478	0.485
506_HsUAP56_vs_sp-Q8NB50.3-ZFP62	0.18	0.139	0.134	0.127	0.131	0.1422	0.366	0.367	0.36	0.365	0.365	0.3646
470_HsUAP56_vs_sp-Q96AE4.3-FUBP1	0.148	0.137	0.138	0.149	0.138	0.142	0.415	0.421	0.418	0.419	0.417	0.418
161_HsUAP56_vs_sp-P53701.1-CCHL	0.0935	0.13	0.243	0.137	0.105	0.1417	0.405	0.551	0.511	0.505	0.522	0.4988
602_HsUAP56_vs_sp-Q9UHA3.1-RLP24	0.0773	0.0821	0.162	0.207	0.18	0.14168	0.517	0.604	0.6	0.618	0.607	0.5892
314_HsUAP56_vs_sp-Q13415.2-ORC1	0.138	0.167	0.138	0.135	0.13	0.1416	0.369	0.382	0.372	0.376	0.37	0.3738
566_HsUAP56_vs_sp-Q6NZY4.2-ZCHC8	0.139	0.141	0.137	0.148	0.143	0.1416	0.397	0.401	0.401	0.402	0.403	0.4008
648_HsUAP56_vs_sp-Q96SQ5.1-ZN587	0.118	0.129	0.147	0.106	0.208	0.1416	0.423	0.43	0.425	0.428	0.433	0.4278
672_HsUAP56_vs_sp-Q9H089.2-LSG1	0.137	0.135	0.136	0.16	0.14	0.1416	0.414	0.413	0.409	0.426	0.415	0.4154
228_HsUAP56_vs_sp-P22415.1-USF1	0.126	0.147	0.104	0.129	0.201	0.1414	0.526	0.537	0.532	0.543	0.547	0.537
426_HsUAP56_vs_sp-Q16777.4-H2A2C	0.129	0.124	0.12	0.213	0.121	0.1414	0.421	0.638	0.622	0.644	0.618	0.5886
472_HsUAP56_vs_sp-Q9NVU7.3-SDA1	0.141	0.216	0.118	0.12	0.112	0.1414	0.459	0.47	0.443	0.452	0.453	0.4554
495_HsUAP56_vs_sp-Q13547.1-HDAC1	0.15	0.149	0.14	0.108	0.159	0.1412	0.482	0.483	0.476	0.468	0.485	0.4788
669_HsUAP56_vs_sp-P83916.1-CBX1	0.124	0.119	0.267	0.0967	0.0982	0.14098	0.41	0.607	0.572	0.604	0.573	0.5532
630_HsUAP56_vs_sp-P62306.1-RUXF	0.155	0.145	0.133	0.13	0.14	0.1406	0.467	0.678	0.629	0.68	0.64	0.6188
405_HsUAP56_vs_sp-Q9ULX6.4-AKP8L	0.126	0.141	0.166	0.135	0.134	0.1404	0.41	0.42	0.416	0.417	0.42	0.4166
163_HsUAP56_vs_sp-Q15024.3-EXOS7	0.175	0.133	0.138	0.13	0.125	0.1402	0.451	0.535	0.478	0.523	0.515	0.5004
414_HsUAP56_vs_sp-P56182.1-RRP1	0.114	0.2	0.131	0.131	0.125	0.1402	0.382	0.469	0.439	0.431	0.45	0.4342
468_HsUAP56_vs_sp-P62861.2-RS30	0.132	0.128	0.129	0.143	0.169	0.1402	0.593	0.674	0.667	0.682	0.679	0.659
673_HsUAP56_vs_sp-O75027.2-ABCB7	0.137	0.135	0.146	0.122	0.159	0.1398	0.425	0.444	0.46	0.446	0.444	0.4438
247_HsUAP56_vs_sp-Q96HS1.2-PGAM5	0.163	0.115	0.181	0.111	0.127	0.1394	0.437	0.527	0.535	0.525	0.528	0.5104
274_HsUAP56_vs_sp-Q9Y3E7.3-CHMP3	0.156	0.105	0.177	0.114	0.144	0.1392	0.505	0.582	0.571	0.588	0.577	0.5646
404_HsUAP56_vs_sp-Q14566.1-MCM6	0.161	0.154	0.129	0.121	0.131	0.1392	0.417	0.447	0.428	0.427	0.433	0.4304
427_HsUAP56_vs_sp-P18077.2-RL35A	0.13	0.142	0.121	0.14	0.163	0.1392	0.441	0.665	0.648	0.652	0.658	0.6128
250_HsUAP56_vs_sp-Q5T280.3-CI114	0.145	0.136	0.148	0.125	0.141	0.139	0.449	0.499	0.49	0.485	0.494	0.4834
202_HsUAP56_vs_sp-P06576.3-ATPB	0.126	0.166	0.124	0.132	0.146	0.1388	0.511	0.532	0.514	0.517	0.515	0.5178
516_HsUAP56_vs_sp-Q96SB4.2-SRPK1	0.143	0.152	0.132	0.132	0.135	0.1388	0.443	0.447	0.433	0.443	0.446	0.4424
220_HsUAP56_vs_sp-Q13257.1-MD2L1	0.145	0.139	0.176	0.108	0.125	0.1386	0.403	0.568	0.548	0.529	0.534	0.5164
186_HsUAP56_vs_sp-P84090.1-ERH	0.132	0.152	0.123	0.134	0.149	0.138	0.458	0.68	0.667	0.685	0.667	0.6314
522_HsUAP56_vs_sp-Q9HCS7.2-SYF1	0.17	0.127	0.143	0.123	0.126	0.1378	0.455	0.453	0.453	0.448	0.449	0.4516
187_HsUAP56_vs_sp-Q9UNP9.1-PPIE	0.144	0.149	0.143	0.12	0.132	0.1376	0.383	0.512	0.491	0.52	0.514	0.484
217_HsUAP56_vs_sp-Q9Y3B7.1-RM11	0.147	0.131	0.149	0.116	0.143	0.1372	0.429	0.582	0.583	0.58	0.576	0.55
455_HsUAP56_vs_sp-Q96EP5.1-DAZP1	0.135	0.133	0.174	0.13	0.114	0.1372	0.481	0.492	0.5	0.493	0.486	0.4904
343_HsUAP56_vs_sp-Q9BSR8.1-YIPF4	0.109	0.155	0.161	0.144	0.115	0.1368	0.378	0.588	0.564	0.592	0.572	0.5388
84_HsUAP56_vs_sp-Q9BYD2.2-RM09	0.143	0.135	0.143	0.136	0.127	0.1368	0.396	0.547	0.541	0.546	0.544	0.5148
148_HsUAP56_vs_sp-Q96KR6.2-F210B	0.124	0.153	0.129	0.136	0.141	0.1366	0.534	0.63	0.616	0.625	0.617	0.6044
234_HsUAP56_vs_sp-Q9NY93.1-DDX56	0.143	0.137	0.122	0.144	0.136	0.1364	0.463	0.475	0.474	0.497	0.484	0.4786
31_HsUAP56_vs_sp-Q9Y6G3.1-RM42	0.126	0.168	0.1	0.161	0.126	0.1362	0.619	0.661	0.658	0.675	0.664	0.6554
525_HsUAP56_vs_sp-Q9GZS1.3-RPA49	0.143	0.132	0.121	0.143	0.14	0.1358	0.437	0.481	0.467	0.482	0.476	0.4686
366_HsUAP56_vs_sp-Q9UHR5.1-S30BP	0.139	0.147	0.12	0.148	0.124	0.1356	0.527	0.537	0.536	0.547	0.538	0.537
70_HsUAP56_vs_sp-Q9Y676.1-RT18B	0.12	0.107	0.119	0.165	0.167	0.1356	0.481	0.557	0.555	0.564	0.562	0.5438
398_HsUAP56_vs_sp-Q9HD42.1-CHM1A	0.229	0.128	0.101	0.0923	0.127	0.13546	0.411	0.589	0.572	0.6	0.573	0.549
201_HsUAP56_vs_sp-Q12905.2-ILF2	0.141	0.133	0.144	0.13	0.128	0.1352	0.462	0.495	0.474	0.495	0.488	0.4828
298_HsUAP56_vs_sp-Q8WTT2.1-NOC3L	0.165	0.125	0.135	0.122	0.129	0.1352	0.443	0.449	0.451	0.442	0.45	0.447
681_HsUAP56_vs_sp-O00505.2-IMA4	0.111	0.159	0.155	0.12	0.131	0.1352	0.479	0.496	0.484	0.496	0.478	0.4866
490_HsUAP56_vs_sp-Q8N7H5.2-PAF1	0.153	0.128	0.122	0.144	0.127	0.1348	0.442	0.446	0.444	0.448	0.45	0.446
51_HsUAP56_vs_sp-Q86U42.3-PABP2	0.123	0.1	0.106	0.19	0.155	0.1348	0.517	0.529	0.529	0.542	0.538	0.531
502_HsUAP56_vs_sp-P46777.3-RL5	0.114	0.137	0.129	0.127	0.166	0.1346	0.397	0.536	0.524	0.523	0.542	0.5044
19_HsUAP56_vs_sp-P82921.3-RT21	0.148	0.101	0.0835	0.169	0.17	0.1343	0.451	0.699	0.685	0.721	0.709	0.653
139_HsUAP56_vs_sp-Q13610.1-PWP1	0.125	0.132	0.132	0.124	0.158	0.1342	0.455	0.459	0.462	0.461	0.475	0.4624
205_HsUAP56_vs_sp-Q13868.2-EXOS2	0.228	0.113	0.108	0.111	0.111	0.1342	0.423	0.526	0.492	0.508	0.509	0.4916
687_HsUAP56_vs_sp-Q8WUB8.3-PHF10	0.127	0.132	0.141	0.16	0.111	0.1342	0.448	0.446	0.448	0.46	0.44	0.4484
387_HsUAP56_vs_sp-Q96GQ7.2-DDX27	0.128	0.131	0.15	0.126	0.131	0.1332	0.466	0.471	0.46	0.473	0.47	0.468
174_HsUAP56_vs_sp-Q99873.3-ANM1	0.128	0.135	0.133	0.107	0.161	0.1328	0.431	0.505	0.477	0.478	0.499	0.478
419_HsUAP56_vs_sp-O75818.3-RPP40	0.137	0.149	0.105	0.114	0.156	0.1322	0.495	0.505	0.473	0.49	0.506	0.4938
15_HsUAP56_vs_sp-P82930.2-RT34	0.141	0.143	0.12	0.117	0.138	0.1318	0.45	0.604	0.588	0.597	0.601	0.568
642_HsUAP56_vs_sp-Q9UH17.1-ABC3B	0.157	0.127	0.124	0.121	0.13	0.1318	0.4	0.481	0.448	0.492	0.475	0.4592
373_HsUAP56_vs_sp-O15269.1-SPTC1	0.131	0.112	0.191	0.108	0.115	0.1314	0.5	0.498	0.525	0.496	0.494	0.5026
461_HsUAP56_vs_sp-Q14CZ7.2-FAKD3	0.149	0.118	0.13	0.117	0.143	0.1314	0.535	0.523	0.524	0.524	0.525	0.5262
231_HsUAP56_vs_sp-Q9Y3A4.2-RRP7A	0.135	0.137	0.127	0.134	0.123	0.1312	0.468	0.549	0.518	0.557	0.533	0.525
341_HsUAP56_vs_sp-Q99729.2-ROAA	0.13	0.126	0.131	0.122	0.146	0.131	0.48	0.516	0.505	0.514	0.52	0.507
8_HsUAP56_vs_sp-Q86W42.1-THOC6	0.128	0.12	0.142	0.127	0.138	0.131	0.481	0.506	0.49	0.512	0.512	0.5002
307_HsUAP56_vs_sp-P16989.4-YBOX3	0.143	0.133	0.115	0.128	0.135	0.1308	0.503	0.504	0.503	0.511	0.509	0.506
329_HsUAP56_vs_sp-Q8IVS2.2-FABD	0.134	0.128	0.126	0.111	0.155	0.1308	0.463	0.466	0.456	0.455	0.469	0.4618
683_HsUAP56_vs_sp-Q99459.2-CDC5L	0.138	0.128	0.134	0.122	0.132	0.1308	0.377	0.377	0.379	0.378	0.375	0.3772
668_HsUAP56_vs_sp-Q9NVN8.1-GNL3L	0.129	0.137	0.137	0.134	0.116	0.1306	0.421	0.434	0.418	0.42	0.417	0.422
82_HsUAP56_vs_sp-Q7Z7H8.3-RM10	0.148	0.149	0.108	0.123	0.125	0.1306	0.529	0.573	0.554	0.565	0.561	0.5564
380_HsUAP56_vs_sp-P40429.2-RL13A	0.11	0.0848	0.0949	0.263	0.0996	0.13046	0.402	0.575	0.567	0.588	0.57	0.5404
111_HsUAP56_vs_sp-Q9BQC6.1-RT63	0.142	0.178	0.105	0.113	0.114	0.1304	0.46	0.712	0.694	0.71	0.699	0.655
77_HsUAP56_vs_sp-Q8N8A6.3-DDX51	0.126	0.132	0.139	0.124	0.131	0.1304	0.465	0.466	0.463	0.469	0.471	0.4668
496_HsUAP56_vs_sp-O43660.1-PLRG1	0.156	0.142	0.111	0.11	0.132	0.1302	0.443	0.452	0.434	0.44	0.445	0.4428
621_HsUAP56_vs_sp-P23396.2-RS3	0.141	0.149	0.101	0.116	0.143	0.13	0.452	0.565	0.547	0.555	0.548	0.5334
544_HsUAP56_vs_sp-Q8WWC4.1-MAIP1	0.124	0.146	0.123	0.143	0.113	0.1298	0.513	0.556	0.541	0.55	0.54	0.54
589_HsUAP56_vs_sp-Q96EY1.2-DNJA3	0.134	0.118	0.153	0.104	0.14	0.1298	0.387	0.444	0.422	0.435	0.447	0.427
143_HsUAP56_vs_sp-P82912.2-RT11	0.151	0.106	0.11	0.141	0.14	0.1296	0.448	0.586	0.588	0.603	0.581	0.5612
312_HsUAP56_vs_sp-Q9BZJ0.4-CRNL1	0.134	0.135	0.134	0.122	0.123	0.1296	0.365	0.368	0.366	0.369	0.363	0.3662
507_HsUAP56_vs_sp-O00567.4-NOP56	0.158	0.113	0.123	0.126	0.128	0.1296	0.411	0.418	0.414	0.423	0.415	0.4162
586_HsUAP56_vs_sp-P06493.3-CDK1	0.127	0.144	0.116	0.134	0.127	0.1296	0.433	0.512	0.465	0.475	0.504	0.4778
606_HsUAP56_vs_sp-O43929.2-ORC4	0.115	0.117	0.121	0.135	0.16	0.1296	0.438	0.468	0.453	0.479	0.479	0.4634
639_HsUAP56_vs_sp-Q8NFH3.1-NUP43	0.143	0.122	0.14	0.119	0.124	0.1296	0.476	0.492	0.493	0.49	0.492	0.4886
94_HsUAP56_vs_sp-Q5VTD9.1-GFI1B	0.149	0.125	0.147	0.1	0.126	0.1294	0.517	0.521	0.518	0.52	0.52	0.5192
361_HsUAP56_vs_sp-P62888.2-RL30	0.152	0.127	0.119	0.121	0.126	0.129	0.441	0.644	0.561	0.612	0.636	0.5788
441_HsUAP56_vs_sp-Q96MX3.2-ZNF48	0.122	0.143	0.128	0.127	0.125	0.129	0.417	0.429	0.42	0.422	0.423	0.4222
305_HsUAP56_vs_sp-Q8N0S6.2-CENPL	0.105	0.136	0.151	0.129	0.123	0.1288	0.459	0.533	0.508	0.525	0.525	0.51
389_HsUAP56_vs_sp-P23246.2-SFPQ	0.133	0.142	0.12	0.123	0.126	0.1288	0.394	0.404	0.397	0.402	0.404	0.4002
670_HsUAP56_vs_sp-P39656.4-OST48	0.113	0.128	0.159	0.116	0.128	0.1288	0.463	0.463	0.472	0.464	0.465	0.4654
135_HsUAP56_vs_sp-Q9Y2Q9.1-RT28	0.117	0.142	0.16	0.111	0.113	0.1286	0.42	0.618	0.608	0.618	0.608	0.5744
194_HsUAP56_vs_sp-Q96GC5.2-RM48	0.155	0.121	0.109	0.129	0.127	0.1282	0.575	0.607	0.598	0.614	0.602	0.5992
593_HsUAP56_vs_sp-Q8TF68.2-ZN384	0.129	0.13	0.121	0.116	0.145	0.1282	0.43	0.432	0.428	0.43	0.432	0.4304
605_HsUAP56_vs_sp-P49736.4-MCM2	0.125	0.13	0.13	0.126	0.129	0.128	0.455	0.463	0.475	0.45	0.454	0.4594
555_HsUAP56_vs_sp-Q9Y3D7.2-TIM16	0.111	0.104	0.128	0.175	0.121	0.1278	0.424	0.649	0.629	0.653	0.653	0.6016
224_HsUAP56_vs_sp-Q96EK4.2-THA11	0.15	0.122	0.119	0.126	0.121	0.1276	0.531	0.532	0.537	0.54	0.541	0.5362
169_HsUAP56_vs_sp-Q9Y2R4.4-DDX52	0.118	0.129	0.131	0.128	0.13	0.1272	0.452	0.457	0.453	0.459	0.466	0.4574
416_HsUAP56_vs_sp-P32969.1-RL9	0.101	0.147	0.118	0.156	0.113	0.127	0.402	0.597	0.568	0.579	0.556	0.5404
465_HsUAP56_vs_sp-Q9UKK6.1-NXT1	0.113	0.136	0.104	0.134	0.148	0.127	0.431	0.634	0.586	0.643	0.632	0.5852
548_HsUAP56_vs_sp-Q5QNW6.3-H2B2F	0.16	0.0987	0.111	0.132	0.133	0.12694	0.44	0.617	0.639	0.552	0.63	0.5756
88_HsUAP56_vs_sp-Q9Y3D5.1-RT18C	0.109	0.117	0.139	0.127	0.141	0.1266	0.471	0.651	0.658	0.668	0.656	0.6208
24_HsUAP56_vs_sp-Q9H307.5-PININ	0.122	0.124	0.133	0.124	0.128	0.1262	0.395	0.399	0.402	0.398	0.401	0.399
446_HsUAP56_vs_sp-Q8N9T8.3-KRI1	0.117	0.113	0.14	0.15	0.111	0.1262	0.393	0.394	0.397	0.398	0.393	0.395
200_HsUAP56_vs_sp-P52434.4-RPAB3	0.133	0.126	0.137	0.111	0.123	0.126	0.416	0.597	0.554	0.601	0.592	0.552
311_HsUAP56_vs_sp-O75616.2-ERAL1	0.122	0.134	0.121	0.108	0.145	0.126	0.435	0.46	0.456	0.46	0.466	0.4554
391_HsUAP56_vs_sp-O94776.1-MTA2	0.119	0.17	0.111	0.111	0.119	0.126	0.4	0.414	0.401	0.403	0.405	0.4046
74_HsUAP56_vs_sp-Q8TAE8.1-G45IP	0.122	0.18	0.111	0.105	0.111	0.1258	0.402	0.562	0.505	0.546	0.532	0.5094
519_HsUAP56_vs_sp-P12004.1-PCNA	0.114	0.187	0.116	0.0927	0.119	0.12574	0.416	0.521	0.419	0.512	0.501	0.4738
265_HsUAP56_vs_sp-Q9H5H4.2-ZN768	0.151	0.123	0.108	0.108	0.138	0.1256	0.439	0.435	0.43	0.435	0.436	0.435
48_HsUAP56_vs_sp-Q15287.1-RNPS1	0.131	0.102	0.167	0.103	0.124	0.1254	0.541	0.541	0.553	0.543	0.544	0.5444
222_HsUAP56_vs_sp-P05387.1-RLA2	0.0772	0.0996	0.221	0.113	0.116	0.12536	0.437	0.658	0.675	0.636	0.66	0.6132
371_HsUAP56_vs_sp-Q53HL2.2-BOREA	0.144	0.111	0.11	0.138	0.123	0.1252	0.553	0.559	0.553	0.57	0.559	0.5588
445_HsUAP56_vs_sp-Q8NFW8.2-NEUA	0.14	0.116	0.14	0.117	0.111	0.1248	0.423	0.459	0.439	0.455	0.451	0.4454
118_HsUAP56_vs_sp-Q9BRJ2.2-RM45	0.117	0.133	0.13	0.11	0.132	0.1244	0.39	0.535	0.521	0.524	0.53	0.5
489_HsUAP56_vs_sp-Q8WUD4.1-CCD12	0.12	0.152	0.117	0.127	0.104	0.124	0.539	0.623	0.616	0.634	0.616	0.6056
44_HsUAP56_vs_sp-Q9UKD2.2-MRT4	0.131	0.125	0.137	0.107	0.119	0.1238	0.398	0.557	0.512	0.558	0.542	0.5134
691_HsUAP56_vs_sp-Q6P1L8.1-RM14	0.148	0.112	0.086	0.123	0.15	0.1238	0.442	0.645	0.638	0.65	0.646	0.6042
75_HsUAP56_vs_sp-Q9Y221.1-NIP7	0.139	0.117	0.1	0.17	0.093	0.1238	0.417	0.604	0.56	0.58	0.56	0.5442
622_HsUAP56_vs_sp-Q71UI9.3-H2AV	0.121	0.122	0.121	0.136	0.118	0.1236	0.421	0.623	0.602	0.554	0.613	0.5626
67_HsUAP56_vs_sp-Q96PQ6.2-ZN317	0.127	0.136	0.127	0.108	0.12	0.1236	0.416	0.426	0.415	0.419	0.421	0.4194
573_HsUAP56_vs_sp-P35268.2-RL22	0.104	0.125	0.159	0.116	0.113	0.1234	0.422	0.654	0.626	0.644	0.638	0.5968
109_HsUAP56_vs_sp-Q9Y399.1-RT02	0.154	0.116	0.124	0.109	0.113	0.1232	0.417	0.512	0.518	0.495	0.512	0.4908
564_HsUAP56_vs_sp-P46776.2-RL27A	0.0903	0.157	0.0874	0.114	0.167	0.12314	0.538	0.635	0.63	0.638	0.64	0.6162
39_HsUAP56_vs_sp-O75494.1-SRS10	0.114	0.134	0.14	0.115	0.112	0.123	0.547	0.56	0.564	0.564	0.56	0.559
613_HsUAP56_vs_sp-E9PRG8.2-CK098	0.171	0.0846	0.126	0.116	0.114	0.12232	0.552	0.65	0.665	0.667	0.66	0.6388
126_HsUAP56_vs_sp-P41223.2-BUD31	0.107	0.122	0.106	0.13	0.146	0.1222	0.414	0.613	0.593	0.601	0.599	0.564
138_HsUAP56_vs_sp-Q9Y3D3.1-RT16	0.133	0.118	0.114	0.14	0.105	0.122	0.437	0.629	0.63	0.628	0.609	0.5866
269_HsUAP56_vs_sp-O43913.1-ORC5	0.128	0.121	0.132	0.12	0.108	0.1218	0.388	0.476	0.441	0.471	0.459	0.447
641_HsUAP56_vs_sp-O00566.2-MPP10	0.116	0.127	0.136	0.114	0.115	0.1216	0.398	0.4	0.404	0.404	0.402	0.4016
241_HsUAP56_vs_sp-P41208.1-CETN2	0.0886	0.14	0.164	0.105	0.11	0.12152	0.398	0.606	0.478	0.552	0.571	0.521
355_HsUAP56_vs_sp-P62910.2-RL32	0.121	0.143	0.104	0.115	0.124	0.1214	0.419	0.63	0.614	0.587	0.611	0.5722
85_HsUAP56_vs_sp-Q96EL2.1-RT24	0.145	0.139	0.108	0.0906	0.122	0.12092	0.437	0.626	0.603	0.616	0.619	0.5802
18_HsUAP56_vs_sp-P38919.4-IF4A3	0.127	0.122	0.142	0.0961	0.117	0.12082	0.36	0.44	0.452	0.451	0.42	0.4246
261_HsUAP56_vs_sp-P83111.2-LACTB	0.122	0.125	0.121	0.111	0.125	0.1208	0.478	0.479	0.476	0.477	0.481	0.4782
5_HsUAP56_vs_sp-Q6I9Y2.3-THOC7	0.0835	0.143	0.114	0.0876	0.175	0.12062	0.418	0.582	0.562	0.59	0.599	0.5502
97_HsUAP56_vs_sp-Q9NVS2.1-RT18A	0.125	0.117	0.123	0.133	0.104	0.1204	0.541	0.608	0.598	0.622	0.604	0.5946
52_HsUAP56_vs_sp-P62979.2-RS27A	0.133	0.0922	0.145	0.11	0.121	0.12024	0.598	0.63	0.628	0.638	0.635	0.6258
534_HsUAP56_vs_sp-Q5TEC6.1-H37	0.117	0.114	0.117	0.116	0.137	0.1202	0.422	0.649	0.645	0.63	0.631	0.5954
652_HsUAP56_vs_sp-Q8IVI9.2-NOSTN	0.119	0.116	0.124	0.116	0.126	0.1202	0.448	0.454	0.448	0.453	0.458	0.4522
289_HsUAP56_vs_sp-Q9H7B2.2-RPF2	0.131	0.133	0.147	0.0918	0.0969	0.11994	0.459	0.536	0.524	0.522	0.516	0.5114
207_HsUAP56_vs_sp-Q9HD33.2-RM47	0.0823	0.122	0.183	0.117	0.0953	0.11992	0.507	0.559	0.57	0.551	0.559	0.5492
408_HsUAP56_vs_sp-Q8IUE6.3-H2A2B	0.1	0.109	0.117	0.136	0.135	0.1194	0.422	0.635	0.613	0.636	0.621	0.5854
685_HsUAP56_vs_sp-Q15365.2-PCBP1	0.113	0.119	0.128	0.115	0.122	0.1194	0.467	0.507	0.507	0.501	0.507	0.4978
110_HsUAP56_vs_sp-Q14197.1-ICT1	0.141	0.13	0.104	0.107	0.113	0.119	0.487	0.586	0.586	0.586	0.582	0.5654
210_HsUAP56_vs_sp-Q9P0M9.1-RM27	0.12	0.122	0.105	0.123	0.124	0.1188	0.526	0.641	0.636	0.651	0.643	0.6194
471_HsUAP56_vs_sp-Q8N988.2-ZN557	0.135	0.113	0.109	0.102	0.135	0.1188	0.456	0.478	0.465	0.48	0.478	0.4714
521_HsUAP56_vs_sp-P35250.3-RFC2	0.106	0.101	0.141	0.102	0.144	0.1188	0.394	0.484	0.461	0.455	0.478	0.4544
115_HsUAP56_vs_sp-P82650.1-RT22	0.118	0.119	0.133	0.107	0.115	0.1184	0.432	0.507	0.502	0.508	0.502	0.4902
320_HsUAP56_vs_sp-Q8IW36.4-ZN695	0.125	0.123	0.127	0.105	0.109	0.1178	0.434	0.44	0.426	0.438	0.436	0.4348
429_HsUAP56_vs_sp-P62310.2-LSM3	0.0936	0.126	0.111	0.111	0.147	0.11772	0.445	0.656	0.588	0.64	0.649	0.5956
149_HsUAP56_vs_sp-Q02543.2-RL18A	0.0861	0.128	0.158	0.128	0.0883	0.11768	0.491	0.602	0.594	0.599	0.584	0.574
229_HsUAP56_vs_sp-Q9P2F9.2-ZN319	0.115	0.119	0.117	0.113	0.124	0.1176	0.425	0.43	0.422	0.424	0.425	0.4252
128_HsUAP56_vs_sp-Q9NPA8.1-ENY2	0.111	0.141	0.0969	0.12	0.119	0.11758	0.454	0.684	0.673	0.695	0.67	0.6352
635_HsUAP56_vs_sp-P00403.1-COX2	0.128	0.12	0.109	0.109	0.121	0.1174	0.395	0.549	0.546	0.509	0.543	0.5084
112_HsUAP56_vs_sp-P82673.1-RT35	0.0931	0.105	0.131	0.101	0.155	0.11702	0.434	0.508	0.507	0.497	0.515	0.4922
125_HsUAP56_vs_sp-Q9NX20.1-RM16	0.112	0.13	0.114	0.118	0.111	0.117	0.42	0.559	0.54	0.549	0.548	0.5232
499_HsUAP56_vs_sp-Q15776.2-ZKSC8	0.114	0.124	0.127	0.105	0.115	0.117	0.418	0.426	0.423	0.426	0.426	0.4238
612_HsUAP56_vs_sp-O00560.1-SDCB1	0.106	0.131	0.127	0.107	0.114	0.117	0.462	0.541	0.53	0.539	0.534	0.5212
235_HsUAP56_vs_sp-Q9NQ50.1-RM40	0.0982	0.117	0.128	0.0873	0.151	0.1163	0.518	0.596	0.581	0.603	0.597	0.579
47_HsUAP56_vs_sp-P52298.1-NCBP2	0.111	0.145	0.101	0.116	0.106	0.1158	0.424	0.627	0.591	0.63	0.615	0.5774
254_HsUAP56_vs_sp-Q96BK5.2-PINX1	0.132	0.117	0.105	0.111	0.113	0.1156	0.519	0.522	0.524	0.528	0.523	0.5232
281_HsUAP56_vs_sp-P54709.1-AT1B3	0.113	0.115	0.144	0.102	0.103	0.1154	0.39	0.531	0.54	0.542	0.526	0.5058
498_HsUAP56_vs_sp-Q13162.1-PRDX4	0.114	0.127	0.103	0.113	0.12	0.1154	0.377	0.516	0.48	0.51	0.517	0.48
352_HsUAP56_vs_sp-Q15233.4-NONO	0.111	0.113	0.104	0.103	0.144	0.115	0.451	0.463	0.442	0.46	0.467	0.4566
278_HsUAP56_vs_sp-Q13901.1-C1D	0.0916	0.137	0.11	0.137	0.0981	0.11474	0.422	0.651	0.642	0.662	0.614	0.5982
49_HsUAP56_vs_sp-P58317.2-ZN121	0.108	0.119	0.118	0.103	0.125	0.1146	0.459	0.486	0.461	0.483	0.483	0.4744
636_HsUAP56_vs_sp-O60832.3-DKC1	0.118	0.124	0.109	0.115	0.107	0.1146	0.423	0.436	0.422	0.422	0.429	0.4264
542_HsUAP56_vs_sp-Q9NY12.1-GAR1	0.129	0.113	0.119	0.104	0.107	0.1144	0.438	0.576	0.57	0.54	0.54	0.5328
113_HsUAP56_vs_sp-Q9Y3B2.1-EXOS1	0.116	0.11	0.106	0.112	0.126	0.114	0.389	0.585	0.525	0.592	0.566	0.5314
463_HsUAP56_vs_sp-Q9ULW3.1-ABT1	0.178	0.0966	0.104	0.0873	0.104	0.11398	0.546	0.548	0.545	0.552	0.546	0.5474
26_HsUAP56_vs_sp-Q8N983.1-RM43	0.154	0.101	0.12	0.0846	0.11	0.11392	0.451	0.576	0.575	0.57	0.575	0.5494
409_HsUAP56_vs_sp-P39023.2-RL3	0.0921	0.128	0.14	0.11	0.0991	0.11384	0.453	0.481	0.47	0.462	0.465	0.4662
64_HsUAP56_vs_sp-O00148.2-DX39A	0.13	0.124	0.109	0.1	0.105	0.1136	0.361	0.435	0.397	0.432	0.43	0.411
453_HsUAP56_vs_sp-P40937.1-RFC5	0.101	0.116	0.109	0.131	0.108	0.113	0.382	0.471	0.428	0.444	0.456	0.4362
579_HsUAP56_vs_sp-P84243.2-H33	0.12	0.11	0.105	0.106	0.124	0.113	0.424	0.647	0.644	0.636	0.634	0.597
402_HsUAP56_vs_sp-O75934.1-SPF27	0.0813	0.0903	0.107	0.0829	0.202	0.1127	0.509	0.56	0.543	0.577	0.575	0.5528
83_HsUAP56_vs_sp-Q96DA6.3-TIM14	0.0939	0.102	0.129	0.116	0.121	0.11238	0.445	0.671	0.664	0.67	0.654	0.6208
245_HsUAP56_vs_sp-Q5T653.2-RM02	0.119	0.119	0.125	0.0997	0.0991	0.11236	0.504	0.521	0.523	0.519	0.52	0.5174
78_HsUAP56_vs_sp-P52815.2-RM12	0.12	0.104	0.128	0.0885	0.121	0.1123	0.588	0.603	0.604	0.605	0.608	0.6016
50_HsUAP56_vs_sp-Q8WXF1.1-PSPC1	0.127	0.115	0.106	0.107	0.106	0.1122	0.439	0.442	0.433	0.441	0.44	0.439
106_HsUAP56_vs_sp-Q9NRX2.1-RM17	0.0996	0.15	0.1	0.104	0.106	0.11192	0.398	0.607	0.581	0.599	0.593	0.5556
567_HsUAP56_vs_sp-Q9Y3C1.2-NOP16	0.0931	0.104	0.154	0.0975	0.111	0.11192	0.536	0.605	0.609	0.613	0.61	0.5946
120_HsUAP56_vs_sp-P09001.1-RM03	0.156	0.109	0.0952	0.0893	0.11	0.1119	0.498	0.505	0.476	0.465	0.507	0.4902
583_HsUAP56_vs_sp-Q13573.1-SNW1	0.102	0.131	0.112	0.104	0.108	0.1114	0.435	0.438	0.44	0.441	0.441	0.439
359_HsUAP56_vs_sp-P51970.3-NDUA8	0.0966	0.139	0.0988	0.116	0.105	0.11108	0.406	0.611	0.555	0.583	0.592	0.5494
237_HsUAP56_vs_sp-P83876.1-TXN4A	0.104	0.114	0.109	0.115	0.113	0.111	0.419	0.629	0.557	0.58	0.576	0.5522
152_HsUAP56_vs_sp-Q96DV4.2-RM38	0.108	0.104	0.123	0.106	0.113	0.1108	0.452	0.482	0.467	0.47	0.477	0.4696
607_HsUAP56_vs_sp-O95478.1-NSA2	0.0901	0.101	0.098	0.108	0.156	0.11062	0.456	0.547	0.534	0.542	0.55	0.5258
256_HsUAP56_vs_sp-Q96DF8.1-ESS2	0.107	0.12	0.111	0.105	0.109	0.1104	0.452	0.456	0.458	0.459	0.457	0.4564
79_HsUAP56_vs_sp-Q9H2W6.1-RM46	0.104	0.12	0.115	0.111	0.101	0.1102	0.366	0.531	0.488	0.543	0.515	0.4886
20_HsUAP56_vs_sp-Q9Y5S9.1-RBM8A	0.111	0.0854	0.116	0.111	0.127	0.11008	0.431	0.604	0.58	0.617	0.609	0.5682
246_HsUAP56_vs_sp-Q96C36.1-P5CR2	0.114	0.118	0.109	0.0993	0.109	0.10986	0.401	0.454	0.443	0.439	0.464	0.4402
165_HsUAP56_vs_sp-Q12962.1-TAF10	0.102	0.132	0.111	0.1	0.103	0.1096	0.555	0.598	0.594	0.598	0.603	0.5896
438_HsUAP56_vs_sp-Q99848.2-EBP2	0.0963	0.154	0.0921	0.0923	0.113	0.10954	0.498	0.525	0.52	0.525	0.528	0.5192
259_HsUAP56_vs_sp-P05388.1-RLA0	0.0892	0.107	0.12	0.113	0.118	0.10944	0.471	0.517	0.504	0.517	0.514	0.5046
617_HsUAP56_vs_sp-O95777.3-LSM8	0.12	0.119	0.109	0.0822	0.116	0.10924	0.451	0.641	0.613	0.678	0.664	0.6094
142_HsUAP56_vs_sp-O96008.1-TOM40	0.111	0.121	0.111	0.0983	0.104	0.10906	0.376	0.502	0.49	0.488	0.489	0.469
199_HsUAP56_vs_sp-O43181.1-NDUS4	0.103	0.0936	0.119	0.113	0.115	0.10872	0.595	0.619	0.619	0.63	0.623	0.6172
105_HsUAP56_vs_sp-P82664.2-RT10	0.113	0.111	0.116	0.0954	0.108	0.10868	0.436	0.605	0.597	0.599	0.596	0.5666
96_HsUAP56_vs_sp-P50914.4-RL14	0.0855	0.104	0.0986	0.102	0.153	0.10862	0.422	0.585	0.585	0.593	0.59	0.555
189_HsUAP56_vs_sp-Q6P161.1-RM54	0.0942	0.107	0.123	0.102	0.115	0.10824	0.478	0.655	0.622	0.66	0.631	0.6092
447_HsUAP56_vs_sp-Q9Y4Z0.1-LSM4	0.101	0.113	0.112	0.0924	0.119	0.10748	0.44	0.656	0.649	0.656	0.657	0.6116
395_HsUAP56_vs_sp-P18124.1-RL7	0.102	0.14	0.118	0.0875	0.0886	0.10722	0.379	0.562	0.514	0.51	0.514	0.4958
164_HsUAP56_vs_sp-Q15007.2-FL2D	0.0924	0.136	0.114	0.0957	0.0974	0.1071	0.485	0.496	0.493	0.495	0.493	0.4924
45_HsUAP56_vs_sp-Q7Z7F7.1-RM55	0.113	0.0924	0.131	0.0985	0.1	0.10698	0.437	0.653	0.653	0.661	0.646	0.61
547_HsUAP56_vs_sp-Q9BRL6.1-SRSF8	0.111	0.104	0.101	0.105	0.113	0.1068	0.528	0.545	0.543	0.552	0.548	0.5432
386_HsUAP56_vs_sp-P43307.3-SSRA	0.108	0.116	0.115	0.0927	0.102	0.10674	0.517	0.554	0.552	0.554	0.548	0.545
487_HsUAP56_vs_sp-P62913.2-RL11	0.103	0.157	0.0939	0.0867	0.0929	0.1067	0.409	0.594	0.564	0.538	0.555	0.532
623_HsUAP56_vs_sp-P61254.1-RL26	0.0817	0.126	0.0746	0.0923	0.158	0.10652	0.427	0.629	0.611	0.576	0.608	0.5702
535_HsUAP56_vs_sp-Q9BYG3.1-MK67I	0.104	0.0969	0.137	0.0999	0.0936	0.10628	0.475	0.525	0.516	0.503	0.521	0.508
131_HsUAP56_vs_sp-Q9Y2R9.2-RT07	0.128	0.115	0.0929	0.0969	0.0977	0.1061	0.446	0.554	0.547	0.556	0.544	0.5294
335_HsUAP56_vs_sp-P61513.2-RL37A	0.117	0.119	0.0879	0.0949	0.11	0.10576	0.452	0.678	0.657	0.66	0.651	0.6196
585_HsUAP56_vs_sp-Q14493.1-SLBP	0.105	0.1	0.108	0.101	0.114	0.1056	0.524	0.551	0.552	0.559	0.558	0.5488
469_HsUAP56_vs_sp-Q9Y3B9.2-RRP15	0.115	0.106	0.0985	0.109	0.0993	0.10556	0.53	0.542	0.547	0.553	0.544	0.5432
541_HsUAP56_vs_sp-Q9Y5K5.3-UCHL5	0.106	0.113	0.1	0.101	0.105	0.105	0.411	0.501	0.427	0.464	0.486	0.4578
303_HsUAP56_vs_sp-Q07020.2-RL18	0.0791	0.0892	0.125	0.0876	0.144	0.10498	0.413	0.59	0.58	0.536	0.57	0.5378
437_HsUAP56_vs_sp-P52435.1-RPB11	0.0837	0.128	0.0997	0.107	0.106	0.10488	0.43	0.66	0.641	0.663	0.628	0.6044
421_HsUAP56_vs_sp-Q9NQT5.3-EXOS3	0.111	0.104	0.108	0.106	0.0914	0.10408	0.385	0.539	0.502	0.529	0.506	0.4922
384_HsUAP56_vs_sp-P40938.2-RFC3	0.128	0.0961	0.111	0.0921	0.0931	0.10406	0.438	0.483	0.445	0.48	0.471	0.4634
448_HsUAP56_vs_sp-Q01081.3-U2AF1	0.0953	0.0974	0.102	0.0993	0.125	0.1038	0.393	0.553	0.531	0.542	0.54	0.5118
518_HsUAP56_vs_sp-Q96AQ8.1-MCUR1	0.0939	0.113	0.104	0.095	0.112	0.10358	0.489	0.506	0.503	0.505	0.507	0.502
658_HsUAP56_vs_sp-P62750.1-RL23A	0.108	0.093	0.115	0.0991	0.102	0.10342	0.569	0.621	0.625	0.617	0.617	0.6098
216_HsUAP56_vs_sp-Q9P015.1-RM15	0.126	0.0918	0.0981	0.0928	0.108	0.10334	0.413	0.512	0.511	0.499	0.505	0.488
533_HsUAP56_vs_sp-P31689.2-DNJA1	0.119	0.105	0.101	0.0925	0.0969	0.10288	0.349	0.446	0.411	0.446	0.442	0.4188
382_HsUAP56_vs_sp-P49207.3-RL34	0.0806	0.114	0.0799	0.131	0.108	0.1027	0.433	0.65	0.621	0.612	0.625	0.5882
474_HsUAP56_vs_sp-P62917.2-RL8	0.131	0.0918	0.119	0.084	0.0868	0.10252	0.389	0.528	0.537	0.501	0.521	0.4952
466_HsUAP56_vs_sp-Q9H444.1-CHM4B	0.0889	0.0993	0.131	0.0906	0.0995	0.10186	0.38	0.558	0.472	0.525	0.54	0.495
198_HsUAP56_vs_sp-P30049.2-ATPD	0.0928	0.112	0.102	0.0799	0.119	0.10114	0.405	0.598	0.576	0.595	0.581	0.551
69_HsUAP56_vs_sp-Q13405.1-RM49	0.0866	0.1	0.117	0.0989	0.102	0.1009	0.405	0.62	0.586	0.574	0.61	0.559
103_HsUAP56_vs_sp-Q13084.4-RM28	0.0955	0.106	0.105	0.0957	0.099	0.10024	0.437	0.549	0.524	0.552	0.552	0.5228
500_HsUAP56_vs_sp-P42766.2-RL35	0.0975	0.0984	0.101	0.106	0.097	0.09998	0.443	0.644	0.636	0.637	0.623	0.5966
159_HsUAP56_vs_sp-Q9ULR0.3-ISY1	0.0962	0.0959	0.117	0.0924	0.0967	0.09964	0.403	0.532	0.519	0.524	0.525	0.5006
190_HsUAP56_vs_sp-Q9HAN9.1-NMNA1	0.0957	0.104	0.101	0.0895	0.101	0.09824	0.392	0.53	0.51	0.522	0.523	0.4954
517_HsUAP56_vs_sp-Q15528.2-MED22	0.0925	0.0846	0.104	0.1	0.105	0.09722	0.458	0.588	0.592	0.596	0.595	0.5658
480_HsUAP56_vs_sp-P36578.5-RL4	0.0916	0.0991	0.0932	0.107	0.0949	0.09716	0.457	0.462	0.455	0.462	0.458	0.4588
62_HsUAP56_vs_sp-Q8N4V1.1-EMC5	0.0823	0.0751	0.121	0.101	0.104	0.09668	0.422	0.66	0.659	0.673	0.659	0.6146
255_HsUAP56_vs_sp-Q9BYD1.1-RM13	0.1	0.119	0.0969	0.0842	0.0816	0.09634	0.42	0.589	0.573	0.565	0.574	0.5442
287_HsUAP56_vs_sp-Q9BY43.3-CHM4A	0.0845	0.104	0.102	0.0957	0.0946	0.09616	0.386	0.568	0.505	0.542	0.551	0.5104
232_HsUAP56_vs_sp-Q15072.2-OZF	0.11	0.0937	0.0894	0.0894	0.096	0.0957	0.436	0.529	0.509	0.539	0.518	0.5062
403_HsUAP56_vs_sp-Q6DKI1.2-RL7L	0.0853	0.0999	0.106	0.0887	0.098	0.09558	0.383	0.544	0.538	0.504	0.519	0.4976
337_HsUAP56_vs_sp-Q99547.2-MPH6	0.0925	0.0864	0.109	0.0925	0.0962	0.09532	0.525	0.63	0.621	0.646	0.633	0.611
54_HsUAP56_vs_sp-P24539.2-AT5F1	0.0931	0.0944	0.106	0.0843	0.0949	0.09454	0.507	0.538	0.55	0.554	0.552	0.5402
176_HsUAP56_vs_sp-Q9NWU5.1-RM22	0.112	0.0869	0.0933	0.0895	0.0905	0.09444	0.477	0.575	0.575	0.579	0.574	0.556
192_HsUAP56_vs_sp-Q9GZT6.2-CC90B	0.0783	0.101	0.0954	0.087	0.107	0.09374	0.527	0.56	0.549	0.564	0.561	0.5522
58_HsUAP56_vs_sp-Q9BYC8.1-RM32	0.101	0.119	0.0781	0.0845	0.0856	0.09364	0.439	0.606	0.582	0.592	0.595	0.5628
160_HsUAP56_vs_sp-Q96NC0.1-ZMAT2	0.0755	0.114	0.0874	0.108	0.0824	0.09346	0.527	0.588	0.589	0.594	0.582	0.576
141_HsUAP56_vs_sp-Q8IXM3.1-RM41	0.0758	0.0955	0.0839	0.1	0.108	0.09264	0.625	0.667	0.653	0.669	0.66	0.6548
464_HsUAP56_vs_sp-Q15050.2-RRS1	0.0935	0.0913	0.103	0.0864	0.0869	0.09222	0.48	0.488	0.489	0.49	0.487	0.4868
99_HsUAP56_vs_sp-O15182.2-CETN3	0.0882	0.0967	0.0865	0.0894	0.0986	0.09188	0.403	0.562	0.43	0.475	0.526	0.4792
467_HsUAP56_vs_sp-P62424.2-RL7A	0.0867	0.0935	0.096	0.0976	0.0849	0.09174	0.496	0.54	0.532	0.522	0.53	0.524
342_HsUAP56_vs_sp-O75947.3-ATP5H	0.0863	0.0983	0.0898	0.0835	0.0865	0.08888	0.425	0.623	0.621	0.635	0.631	0.587
37_HsUAP56_vs_sp-Q9BYC9.1-RM20	0.0811	0.0975	0.0859	0.0896	0.0855	0.08792	0.57	0.62	0.623	0.629	0.598	0.608
646_HsUAP56_vs_sp-Q00059.1-TFAM	0.0833	0.0839	0.0805	0.0801	0.0925	0.08406	0.505	0.562	0.533	0.555	0.56	0.543
688_HsUAP56_vs_sp-Q9UNX3.1-RL26L	0.0777	0.0754	0.0742	0.0783	0.0745	0.07602	0.419	0.613	0.611	0.579	0.604	0.5652
357_HsUAP56_vs_sp-P46778.2-RL21	0.0703	0.0782	0.0756	0.0778	0.0749	0.07536	0.422	0.601	0.595	0.56	0.587	0.553
