# Supplementary material for: An ATP-gated molecular switch orchestrates human mRNA export
Source: Nature. 2025 Nov 6;649(8098):1042–50. doi: 10.1038/s41586-025-09832-z (PMC12823420; doi:10.1038/s41586-025-09832-z)
Supplement: Supplementary file 6 — Proteomics data of Flag–UAP56 immunoprecipitations. [file 41586_2025_9832_MOESM6_ESM.xlsx]

## Sheet: Main
Contaminant	tag	Accession	Protein group accessions	Description	Gene	Quantified Peptides	MW[kDa]	ctrl. Turbo-GFP_1								ctrl. Turbo-GFP_2								ctrl. Turbo-GFP_3															flag-Turbo-UAP56_1								flag-Turbo-UAP56_2
								Area (Norm.)	Area (Raw)	Coverage	# Peptides	# Unique peptides	# Peptide Isoforms	# Unique Peptide Isoforms	# PSMs	Area (Norm.)	Area (Raw)	Coverage	# Peptides	# Unique peptides	# Peptide Isoforms	# Unique Peptide Isoforms	# PSMs	Area (Norm.)	Area (Raw)	Coverage	# Peptides	# Unique peptides	# Peptide Isoforms	# Unique Peptide Isoforms	# PSMs	Area (Raw)	Coverage	# Peptides	# Unique peptides	# Peptide Isoforms	# Unique Peptide Isoforms	# PSMs	Area (Norm.)	Area (Raw)	Coverage	# Peptides	# Unique peptides	# Peptide Isoforms	# Unique Peptide Isoforms	# PSMs	Area (Norm.)	Area (Raw)	Coverage
		Q13838	Q13838PCID2bind	UAP56		65	48.947	1.92038e+07	1.3487e+07	0.100467	4	0	4	0	4	1.54168e+07	1.07568e+07	0.100467	4	0	4	0	4	1.89492e+07	1.25919e+07	0.100467	4	0	4	0	5	9.74717e+09	0.626168	69	1	76	1	569	1.21309e+10	1.16478e+10	0.635514	71	1	78	1	645	1.19494e+10	1.23088e+10	0.635514
		Q86W42	Q86W42	THO complex subunit 6 OS=Homo sapiens OX=9606 GN=THOC6 PE=1 SV=1	THOC6	22	37.511	793932	557583	0.0674487	2	2	2	2	2	449967	313955	0.0791789	2	2	2	2	2	796338	529174	0.0674487	2	2	2	2	2	9.05765e+07	0.659824	18	18	18	18	30	3.72912e+08	3.58059e+08	0.706745	32	32	32	32	75	4.19126e+08	4.31729e+08	0.739003
		O75494	O75494; Q8WXF0	Serine/arginine-rich splicing factor 10 OS=Homo sapiens OX=9606 GN=SRSF10 PE=1 SV=1	SRSF10	11	31.282	32410.6	0	0	0	0	0	0	0	29481.2	0	0	0	0	0	0	0	35400.3	0	0	0	0	0	0	0	5.23498e+06	0.148855	4	4	4	4	4	1.00823e+07	9.68077e+06	0.244275	7	7	7	7	8	1.38678e+07	1.42848e+07	0.244275
		Q96J01	Q96J01	THO complex subunit 3 OS=Homo sapiens OX=9606 GN=THOC3 PE=1 SV=1	THOC3	17	38.747	1.44498e+06	1.01481e+06	0.122507	3	3	3	3	3	1.39622e+06	974186	0.048433	2	2	2	2	3	1.48002e+06	983489	0.122507	3	3	3	3	4	1.21671e+08	0.512821	20	20	20	20	38	4.82345e+08	4.63133e+08	0.518519	22	22	22	22	56	5.15074e+08	5.30563e+08	0.54416
		Q9UNE7	Q9UNE7	E3 ubiquitin-protein ligase CHIP OS=Homo sapiens OX=9606 GN=STUB1 PE=1 SV=2	STUB1	1	34.834	32410.6	0	0	0	0	0	0	0	29481.2	0	0	0	0	0	0	0	35400.3	0	0	0	0	0	0	0	6.97519e+06	0.049505	1	1	1	1	1	9.30203e+06	8.93153e+06	0.049505	1	1	1	1	2	8.02686e+06	8.26823e+06	0.049505
		Q6I9Y2	Q6I9Y2	THO complex subunit 7 OS=Homo sapiens OX=9606 GN=THOC7 PE=1 SV=3	THOC7	22	23.728	2.51281e+06	1.76476e+06	0.112745	2	2	2	2	2	2.0642e+06	1.44025e+06	0.215686	4	4	4	4	4	3.33796e+06	2.21811e+06	0.112745	2	2	2	2	2	1.30775e+08	0.843137	26	26	26	26	46	5.68534e+08	5.4589e+08	0.877451	30	30	31	31	88	5.86669e+08	6.04311e+08	0.877451
		Q86U42	Q86U42; A6NDY0	Polyadenylate-binding protein 2 OS=Homo sapiens OX=9606 GN=PABPN1 PE=1 SV=3	PABPN1	10	32.729	856881	601792	0.140523	3	3	3	3	4	695672	485391	0.114379	2	2	2	2	3	743183	493852	0.140523	3	3	3	3	4	8.19038e+07	0.323529	12	12	12	12	19	1.2606e+08	1.21039e+08	0.300654	14	14	14	14	26	1.4918e+08	1.53666e+08	0.300654
		Q8NI27	Q8NI27	THO complex subunit 2 OS=Homo sapiens OX=9606 GN=THOC2 PE=1 SV=2	THOC2	88	182.659	2.42451e+06	1.70275e+06	0.101695	15	15	15	15	16	2.43614e+06	1.69977e+06	0.0903955	15	15	15	15	16	2.44904e+06	1.62741e+06	0.0979284	15	15	15	15	16	9.62505e+07	0.42624	97	97	99	99	167	3.51038e+08	3.37057e+08	0.502825	127	127	135	135	289	3.76936e+08	3.88271e+08	0.468927
		P61326	P61326	Protein mago nashi homolog OS=Homo sapiens OX=9606 GN=MAGOH PE=1 SV=1	MAGOH	1	17.153	140522	98689.4	0.219178	4	0	4	0	4	140144	97782.4	0.219178	3	0	3	0	3	110246	73259.8	0.219178	3	0	3	0	3	9.06276e+06	0.69863	13	0	13	0	24	1.48616e+07	1.42696e+07	0.794521	18	1	19	1	37	1.76641e+07	1.81952e+07	0.794521
		Q13769	Q13769	THO complex subunit 5 OS=Homo sapiens OX=9606 GN=THOC5 PE=1 SV=2	THOC5	42	78.458	2.59344e+06	1.82139e+06	0.057101	2	2	2	2	2	2.81105e+06	1.96136e+06	0.0468521	2	2	2	2	2	5.04206e+06	3.35049e+06	0.057101	2	2	2	2	2	8.4887e+07	0.584187	45	45	48	48	90	3.68788e+08	3.54099e+08	0.626647	62	62	68	68	181	3.96852e+08	4.08785e+08	0.576867
		Q9Y3X0	Q9Y3X0	Coiled-coil domain-containing protein 9 OS=Homo sapiens OX=9606 GN=CCDC9 PE=1 SV=1	CCDC9	20	59.667	149296	104852	0	0	0	0	0	0	89372.2	62357.7	0.0169492	1	1	1	1	1	146173	97133.6	0	0	0	0	0	0	4.74819e+06	0.314501	13	13	13	13	14	1.09672e+07	1.05303e+07	0.363465	18	18	18	18	24	1.24263e+07	1.28e+07	0.361582
		Q6PJT7	Q6PJT7	Zinc finger CCCH domain-containing protein 14 OS=Homo sapiens OX=9606 GN=ZC3H14 PE=1 SV=1	ZC3H14	42	82.823	172523	121164	0.0353261	2	2	2	2	2	236456	164982	0.0353261	2	2	2	2	2	316413	210260	0.0353261	2	2	2	2	2	1.8418e+07	0.466033	38	38	38	38	56	2.01139e+07	1.93127e+07	0.474185	39	39	39	39	54	2.38355e+07	2.45523e+07	0.487772
		cont_P00006	cont_P00006	FLAG-Tag FLAG-Tag		1	1.012	32410.6	0	0	0	0	0	0	0	29481.2	0	0	0	0	0	0	0	35400.3	0	0	0	0	0	0	0	0	0	0	0	0	0	0	4.75767e+06	4.56817e+06	1	1	1	1	1	1	1.59741e+06	1.64545e+06	0
		O75152	O75152; A0A1B0GTU1; P0DQW0	Zinc finger CCCH domain-containing protein 11A OS=Homo sapiens OX=9606 GN=ZC3H11A PE=1 SV=3	ZC3H11A	34	89.076	127322	89418.8	0	0	0	0	0	0	152016	106066	0	0	0	0	0	0	144499	96020.7	0	0	0	0	0	0	1.43027e+07	0.476543	35	35	35	35	45	1.16715e+07	1.12066e+07	0.376543	29	29	29	29	36	1.31499e+07	1.35453e+07	0.371605
		Q96A72	Q96A72	Protein mago nashi homolog 2 OS=Homo sapiens OX=9606 GN=MAGOHB PE=1 SV=1	MAGOHB	17	17.265	2.77729e+06	1.9505e+06	0.216216	4	0	4	0	4	2.5348e+06	1.7686e+06	0.216216	3	0	3	0	3	3.64556e+06	2.42251e+06	0.216216	3	0	3	0	3	1.28197e+08	0.75	14	1	14	1	26	1.99411e+08	1.91469e+08	0.790541	18	1	19	1	37	2.45487e+08	2.5287e+08	0.790541
		Q9Y5S9	Q9Y5S9	RNA-binding protein 8A OS=Homo sapiens OX=9606 GN=RBM8A PE=1 SV=1	RBM8A	11	19.877	4.5615e+06	3.20356e+06	0.304598	3	3	3	3	3	4.68661e+06	3.26999e+06	0.304598	3	3	3	3	3	5.50622e+06	3.65893e+06	0.494253	5	5	5	5	5	1.79692e+08	0.609195	12	12	12	12	23	3.01853e+08	2.89831e+08	0.764368	15	15	15	15	33	2.87865e+08	2.96522e+08	0.609195
		Q96MU7	Q96MU7	YTH domain-containing protein 1 OS=Homo sapiens OX=9606 GN=YTHDC1 PE=1 SV=3	YTHDC1	22	84.649	356903	250655	0.0412655	2	2	2	2	2	286563	199943	0.00962861	1	1	1	1	1	443169	294490	0.0412655	2	2	2	2	2	1.18399e+07	0.281981	22	22	22	22	26	1.86229e+07	1.78812e+07	0.291609	24	24	26	26	37	2.28663e+07	2.35539e+07	0.292985
		Q9BZL1	Q9BZL1	Ubiquitin-like protein 5 OS=Homo sapiens OX=9606 GN=UBL5 PE=1 SV=1	UBL5	3	8.541	32410.6	0	0	0	0	0	0	0	29481.2	0	0	0	0	0	0	0	35400.3	0	0	0	0	0	0	0	165000	0	0	0	0	0	0	1.54137e+06	1.47998e+06	0.123288	1	1	1	1	2	2.05383e+06	2.11559e+06	0.123288
		Q9Y5J9	Q9Y5J9	Mitochondrial import inner membrane translocase subunit Tim8 B OS=Homo sapiens OX=9606 GN=TIMM8B PE=1 SV=1	TIMM8B	6	9.338	461647	324217	0	0	0	0	0	0	640350	446792	0.0963855	1	1	1	1	1	388444	258124	0	0	0	0	0	0	9.79102e+06	0.650602	5	5	5	5	8	2.26309e+07	2.17295e+07	0.650602	5	5	5	5	8	2.64871e+07	2.72837e+07	0.650602
		Q53F19	Q53F19	Nuclear cap-binding protein subunit 3 OS=Homo sapiens OX=9606 GN=NCBP3 PE=1 SV=2	NCBP3	26	70.549	685998	481780	0.0725806	4	4	4	4	4	719711	502164	0.0887097	5	5	5	5	5	975362	648137	0.1	5	5	5	5	5	1.65394e+07	0.348387	22	22	22	22	28	3.4357e+07	3.29886e+07	0.396774	27	27	27	27	38	3.88446e+07	4.00127e+07	0.385484
		P78406	P78406	mRNA export factor RAE1 OS=Homo sapiens OX=9606 GN=RAE1 PE=1 SV=1	RAE1	11	40.942	255071	179138	0	0	0	0	0	0	210484	146861	0	0	0	0	0	0	357653	237663	0	0	0	0	0	0	5.28115e+06	0.269022	7	7	7	7	9	9.52552e+06	9.14612e+06	0.285326	8	8	8	8	12	1.40715e+07	1.44947e+07	0.399457
		Q96FV9	Q96FV9	THO complex subunit 1 OS=Homo sapiens OX=9606 GN=THOC1 PE=1 SV=1	THOC1	47	75.619	1.27939e+07	8.9852e+06	0.136986	8	8	8	8	9	1.40532e+07	9.80533e+06	0.117199	7	7	7	7	7	1.56014e+07	1.03672e+07	0.065449	4	4	4	4	4	1.44974e+08	0.611872	59	59	60	60	99	6.08032e+08	5.83814e+08	0.634703	78	78	85	85	206	6.41865e+08	6.61167e+08	0.608828
		P38919	P38919	Eukaryotic initiation factor 4A-III OS=Homo sapiens OX=9606 GN=EIF4A3 PE=1 SV=4	EIF4A3	31	46.841	5.01995e+06	3.52554e+06	0.22871	10	8	10	8	12	4.91316e+06	3.42806e+06	0.243309	10	7	10	7	10	5.80426e+06	3.85698e+06	0.226277	10	8	10	8	12	1.17018e+08	0.469586	29	23	29	23	47	2.15361e+08	2.06783e+08	0.481752	33	27	34	28	62	2.50482e+08	2.58014e+08	0.469586
		Q13595	Q13595	Transformer-2 protein homolog alpha OS=Homo sapiens OX=9606 GN=TRA2A PE=1 SV=1	TRA2A	12	32.669	404187	283863	0.0248227	1	1	1	1	1	192314	134183	0.0248227	1	1	1	1	1	378216	251328	0.0248227	1	1	1	1	1	6.26313e+06	0.283688	15	9	15	9	18	1.09218e+07	1.04867e+07	0.35461	18	12	18	12	24	1.40406e+07	1.44628e+07	0.432624
		O00422	O00422	Histone deacetylase complex subunit SAP18 OS=Homo sapiens OX=9606 GN=SAP18 PE=1 SV=1	SAP18	16	17.55	2.16838e+06	1.52287e+06	0.287582	5	5	5	5	5	2.20805e+06	1.54062e+06	0.150327	3	3	3	3	3	2.88315e+06	1.91588e+06	0.196078	4	4	4	4	4	4.92247e+07	0.75817	17	17	17	17	26	8.60298e+07	8.26033e+07	0.75817	18	18	18	18	29	1.02823e+08	1.05915e+08	0.712418
		Q96QD9	Q96QD9	UAP56-interacting factor OS=Homo sapiens OX=9606 GN=FYTTD1 PE=1 SV=3	FYTTD1	23	35.796	1.8213e+06	1.27911e+06	0.0849057	2	2	2	2	2	1.44717e+06	1.00973e+06	0.0849057	2	2	2	2	2	1.54254e+06	1.02503e+06	0.116352	3	3	3	3	3	3.9157e+07	0.493711	19	19	19	19	24	5.18836e+07	4.9817e+07	0.424528	19	19	19	19	25	5.95501e+07	6.13408e+07	0.562893
		P62995	P62995	Transformer-2 protein homolog beta OS=Homo sapiens OX=9606 GN=TRA2B PE=1 SV=1	TRA2B	20	33.646	2.5775e+06	1.81019e+06	0.0590278	2	2	2	2	2	2.26988e+06	1.58376e+06	0.0590278	2	2	2	2	2	2.51545e+06	1.67154e+06	0.0590278	2	2	2	2	2	2.88646e+07	0.392361	16	10	16	10	21	5.98914e+07	5.75059e+07	0.395833	17	11	18	12	29	7.75689e+07	7.99015e+07	0.402778
		Q9NPJ8	Q9NPJ8	NTF2-related export protein 2 OS=Homo sapiens OX=9606 GN=NXT2 PE=1 SV=1	NXT2	5	16.218	429384	301558	0.0492958	1	0	1	0	1	259260	180894	0	0	0	0	0	0	326378	216881	0	0	0	0	0	0	4.96365e+06	0.21831	3	1	3	1	3	7.20783e+06	6.92074e+06	0.373239	4	2	4	2	5	9.28149e+06	9.56059e+06	0.373239
ü		cont_Q7M135	cont_Q7M135	Lysyl endopeptidase OS=Lysobacter enzymogenes PE=1 SV=1		2	27.943	2.46381e+06	1.73035e+06	0.0743494	1	1	1	1	6	1.97985e+06	1.3814e+06	0.0743494	1	1	1	1	4	1.98562e+06	1.31946e+06	0.0743494	1	1	1	1	4	1.32491e+06	0.0743494	2	2	2	2	4	2.68541e+08	2.57845e+08	0.0743494	1	1	1	1	3	2.918e+08	3.00574e+08	0.0743494
		Q9UKV3	Q9UKV3	Apoptotic chromatin condensation inducer in the nucleus OS=Homo sapiens OX=9606 GN=ACIN1 PE=1 SV=2	ACIN1	51	151.771	1.66673e+06	1.17055e+06	0.122297	11	11	11	11	12	1.62747e+06	1.13554e+06	0.0999254	10	10	10	10	11	1.91169e+06	1.27033e+06	0.155854	15	15	15	15	16	2.39896e+07	0.36689	51	51	51	51	81	3.56943e+07	3.42726e+07	0.349739	50	50	50	50	82	4.18515e+07	4.311e+07	0.348248
		P52298	P52298; A6PVI3	Nuclear cap-binding protein subunit 2 OS=Homo sapiens OX=9606 GN=NCBP2 PE=1 SV=1	NCBP2	8	17.99	924250	649106	0.121795	2	2	2	2	2	724214	505306	0.121795	2	2	2	2	2	854890	568082	0.121795	2	2	2	2	2	6.00214e+06	0.24359	5	5	5	5	5	1.37717e+07	1.32232e+07	0.24359	5	5	5	5	5	1.73138e+07	1.78344e+07	0.288462
		O60220	O60220	Mitochondrial import inner membrane translocase subunit Tim8 A OS=Homo sapiens OX=9606 GN=TIMM8A PE=1 SV=1	TIMM8A	6	10.991	1.69676e+06	1.19164e+06	0.113402	1	1	1	1	1	1.86722e+06	1.30282e+06	0.113402	1	1	1	1	1	624106	414724	0	0	0	0	0	0	8.71237e+06	0.309278	3	3	3	3	3	2.19079e+07	2.10353e+07	0.639175	5	5	5	5	6	2.60659e+07	2.68497e+07	0.340206
		O15504	O15504	Nucleoporin NUP42 OS=Homo sapiens OX=9606 GN=NUP42 PE=1 SV=1	NUP42	19	44.844	528000	370817	0	0	0	0	0	0	621686	433769	0	0	0	0	0	0	709616	471546	0	0	0	0	0	0	4.806e+06	0.293144	8	8	8	8	11	1.02414e+07	9.83347e+06	0.34279	10	10	10	10	15	1.23824e+07	1.27548e+07	0.34279
		Q9NW64	Q9NW64	Pre-mRNA-splicing factor RBM22 OS=Homo sapiens OX=9606 GN=RBM22 PE=1 SV=1	RBM22	7	46.865	73587.9	51681.2	0.0380952	1	1	1	1	1	92002.2	64192.7	0.0380952	1	1	1	1	1	35400.3	0	0	0	0	0	0	0	472882	0.0642857	2	2	2	2	2	959534	921316	0.0857143	3	3	3	3	3	1.16318e+06	1.19816e+06	0.0857143
		Q9Y5L4	Q9Y5L4	Mitochondrial import inner membrane translocase subunit Tim13 OS=Homo sapiens OX=9606 GN=TIMM13 PE=1 SV=1	TIMM13	7	10.493	3.81988e+06	2.68272e+06	0.115789	1	1	1	1	1	3.8198e+06	2.66519e+06	0.115789	1	1	1	1	1	3.24312e+06	2.15508e+06	0.115789	1	1	1	1	1	1.98299e+07	0.526316	5	5	5	5	7	5.16535e+07	4.95962e+07	0.610526	7	7	7	7	11	5.68465e+07	5.8556e+07	0.610526
		Q09161	Q09161	Nuclear cap-binding protein subunit 1 OS=Homo sapiens OX=9606 GN=NCBP1 PE=1 SV=1	NCBP1	25	91.781	965295	677932	0.0531646	4	4	4	4	4	977513	682040	0.0746835	5	5	5	5	5	999010	663851	0.0746835	5	5	5	5	5	6.32662e+06	0.258228	16	16	16	16	19	1.32959e+07	1.27664e+07	0.270886	23	23	23	23	26	1.4696e+07	1.51379e+07	0.312658
		Q14151	Q14151	Scaffold attachment factor B2 OS=Homo sapiens OX=9606 GN=SAFB2 PE=1 SV=1	SAFB2	41	107.408	634086	445322	0.00944386	1	0	1	0	1	450832	314559	0.00944386	1	0	1	0	1	616001	409339	0.00944386	1	0	1	0	1	3.78831e+06	0.165792	15	10	15	10	18	7.23641e+06	6.94819e+06	0.29276	28	18	28	18	35	8.94427e+06	9.21323e+06	0.314795
		O60508	O60508	Pre-mRNA-processing factor 17 OS=Homo sapiens OX=9606 GN=CDC40 PE=1 SV=1	CDC40	24	65.479	185999	130628	0.0241796	1	1	1	1	1	169137	118012	0.060449	2	2	2	2	2	181367	120520	0.0241796	1	1	1	1	1	1.18467e+06	0.172712	7	7	7	7	8	2.10802e+06	2.02405e+06	0.286701	12	12	12	12	14	2.63125e+06	2.71038e+06	0.343696
		P49760	P49760	Dual specificity protein kinase CLK2 OS=Homo sapiens OX=9606 GN=CLK2 PE=1 SV=1	CLK2	3	60.053	32410.6	0	0.0160321	1	0	1	0	1	29481.2	0	0.0160321	1	0	1	0	1	35400.3	0	0.0160321	1	0	1	0	1	215254	0.0320641	2	1	2	1	3	355050	340909	0.0320641	2	1	2	1	2	543650	559998	0.0320641
	ü	V5-flag-Turbo	V5-flag-Turbo; cont_P00020	V5-flag-Turbo		43	40.57	6.4461e+08	4.52713e+08	0.668449	37	1	39	1	100	7.16453e+08	4.99891e+08	0.652406	38	1	41	1	106	5.51029e+08	3.66164e+08	0.764706	45	1	49	1	105	8.33419e+09	0.71123	59	0	67	0	439	8.48896e+09	8.15085e+09	0.772727	68	5	76	5	438	8.1634e+09	8.40888e+09	0.759358
		Q13242	Q13242	Serine/arginine-rich splicing factor 9 OS=Homo sapiens OX=9606 GN=SRSF9 PE=1 SV=1	SRSF9	12	25.526	995154	698902	0.0950226	2	2	2	2	2	769716	537054	0.0950226	2	2	2	2	2	1.18645e+06	788404	0.0452489	1	1	1	1	1	5.76437e+06	0.321267	7	7	7	7	9	1.0653e+07	1.02287e+07	0.361991	8	8	8	8	13	1.35389e+07	1.39461e+07	0.361991
		Q96NC0	Q96NC0	Zinc finger matrin-type protein 2 OS=Homo sapiens OX=9606 GN=ZMAT2 PE=1 SV=1	ZMAT2	4	23.597	107562	75541.4	0	0	0	0	0	0	29481.2	0	0	0	0	0	0	0	223308	148390	0	0	0	0	0	0	644342	0	0	0	0	0	0	1.00693e+06	966827	0.0502513	1	1	1	1	1	1.21035e+06	1.24674e+06	0.0502513
		Q9H814	Q9H814	Phosphorylated adapter RNA export protein OS=Homo sapiens OX=9606 GN=PHAX PE=1 SV=1	PHAX	4	44.375	32410.6	0	0	0	0	0	0	0	29481.2	0	0	0	0	0	0	0	35400.3	0	0	0	0	0	0	0	0	0	0	0	0	0	0	356982	342764	0.0203046	1	1	1	1	1	442801	456117	0.0431472
		Q9NVH1	Q9NVH1	DnaJ homolog subfamily C member 11 OS=Homo sapiens OX=9606 GN=DNAJC11 PE=1 SV=2	DNAJC11	14	63.239	1.41672e+06	994971	0.109123	5	5	5	5	5	1.52288e+06	1.06256e+06	0.135957	6	6	6	6	6	1.16146e+06	771800	0.121646	5	5	5	5	5	1.9076e+06	0.127013	6	6	6	6	7	1.31301e+07	1.26071e+07	0.110912	5	5	5	5	6	1.56628e+07	1.61338e+07	0.139535
		Q15717	Q15717; Q12926; P26378	ELAV-like protein 1 OS=Homo sapiens OX=9606 GN=ELAVL1 PE=1 SV=2	ELAVL1	14	36.069	677873	476074	0.116564	3	3	3	3	3	481029	335628	0.0552147	1	1	1	1	1	640877	425868	0.0766871	2	2	2	2	2	3.73983e+06	0.404908	11	11	11	11	11	5.28252e+06	5.07212e+06	0.460123	12	12	12	12	13	6.56925e+06	6.7668e+06	0.460123
		Q15287	Q15287	RNA-binding protein with serine-rich domain 1 OS=Homo sapiens OX=9606 GN=RNPS1 PE=1 SV=1	RNPS1	7	34.188	9.72197e+06	6.82779e+06	0.137705	4	4	4	4	5	9.83835e+06	6.86451e+06	0.137705	4	4	4	4	7	1.12859e+07	7.49956e+06	0.137705	5	5	5	5	9	4.78509e+07	0.255738	8	8	9	9	19	9.07736e+07	8.71581e+07	0.255738	9	9	10	10	21	1.08267e+08	1.11522e+08	0.255738
		P12268	P12268; P20839	Inosine-5'-monophosphate dehydrogenase 2 OS=Homo sapiens OX=9606 GN=IMPDH2 PE=1 SV=2	IMPDH2	5	55.77	29571.1	20768	0	0	0	0	0	0	29481.2	0	0	0	0	0	0	0	43159.9	28680.2	0	0	0	0	0	0	524410	0	0	0	0	0	0	599818	575927	0	0	0	0	0	0	175516	180794	0
		Q9BXP5	Q9BXP5	Serrate RNA effector molecule homolog OS=Homo sapiens OX=9606 GN=SRRT PE=1 SV=1	SRRT	36	100.604	1.34721e+06	946150	0.130137	10	10	10	10	11	1.28069e+06	893574	0.0981735	9	9	9	9	10	1.71089e+06	1.1369e+06	0.141553	11	11	11	11	12	4.32419e+06	0.175799	16	16	16	16	23	1.20437e+07	1.1564e+07	0.234018	25	25	25	25	34	1.39289e+07	1.43478e+07	0.257991
		Q9UKK6	Q9UKK6	NTF2-related export protein 1 OS=Homo sapiens OX=9606 GN=NXT1 PE=1 SV=1	NXT1	2	15.837	171530	120466	0.05	1	0	1	0	1	183756	128212	0	0	0	0	0	0	172239	114455	0	0	0	0	0	0	661158	0.25	3	1	3	1	3	1.37724e+06	1.32238e+06	0.25	3	1	3	1	4	1.79808e+06	1.85215e+06	0.25
		O00148	O00148	ATP-dependent RNA helicase DDX39A OS=Homo sapiens OX=9606 GN=DDX39A PE=1 SV=2	DDX39A	9	49.098	879917	617971	0.12178	5	1	5	1	5	877777	612451	0.192037	6	2	6	2	6	724345	481334	0.192037	6	2	6	2	7	6.36106e+06	0.512881	37	7	40	7	289	1.28043e+07	1.22943e+07	0.522248	36	7	39	7	311	5.64684e+06	5.81665e+06	0.512881
		Q9BVC5	Q9BVC5	Ashwin OS=Homo sapiens OX=9606 GN=C2orf49 PE=1 SV=1	C2orf49	5	25.843	32410.6	0	0	0	0	0	0	0	54260.7	37859.4	0	0	0	0	0	0	77393.2	51428.5	0	0	0	0	0	0	173188	0	0	0	0	0	0	369589	354868	0.0387931	1	1	1	1	1	488487	503177	0.0387931
		Q16629	Q16629	Serine/arginine-rich splicing factor 7 OS=Homo sapiens OX=9606 GN=SRSF7 PE=1 SV=1	SRSF7	13	27.35	1.03686e+07	7.28191e+06	0.214286	5	4	5	4	7	8.96376e+06	6.25429e+06	0.214286	5	4	5	4	6	1.03266e+07	6.86212e+06	0.214286	5	4	5	4	7	4.33923e+07	0.281513	9	8	9	8	11	6.94456e+07	6.66796e+07	0.352941	11	10	11	10	14	9.7572e+07	1.00506e+08	0.428571
		Q15424	Q15424	Scaffold attachment factor B1 OS=Homo sapiens OX=9606 GN=SAFB PE=1 SV=4	SAFB	23	102.58	443555	311511	0.0644809	5	4	5	4	6	326262	227643	0.0327869	3	2	3	2	3	520989	346202	0.0819672	6	5	6	5	6	1.36108e+06	0.143169	14	9	14	9	17	2.45387e+06	2.35614e+06	0.225137	24	14	24	14	30	4.47863e+06	4.6133e+06	0.212022
		P07910	P07910; O60812; B7ZW38|P0DMR1; B2RXH8	Heterogeneous nuclear ribonucleoproteins C1/C2 OS=Homo sapiens OX=9606 GN=HNRNPC PE=1 SV=4	HNRNPC	30	33.65	2.84688e+07	1.99938e+07	0.366013	17	16	17	16	26	2.44447e+07	1.70558e+07	0.366013	16	15	16	15	25	3.1845e+07	2.11613e+07	0.30719	14	13	14	13	22	1.70312e+08	0.470588	29	28	30	29	49	1.96684e+08	1.8885e+08	0.46732	27	26	28	27	53	2.25472e+08	2.32252e+08	0.470588
		Q9UBU9	Q9UBU9	Nuclear RNA export factor 1 OS=Homo sapiens OX=9606 GN=NXF1 PE=1 SV=1	NXF1	31	70.139	3.24647e+06	2.28002e+06	0.0549273	3	3	3	3	3	892171	622494	0.0355412	2	2	2	2	2	2.33549e+06	1.55195e+06	0.0549273	3	3	3	3	3	8.00961e+06	0.410339	23	23	23	23	29	1.3053e+07	1.25331e+07	0.444265	24	24	24	24	35	1.49915e+07	1.54424e+07	0.431341
		Q53GS7	Q53GS7	mRNA export factor GLE1 OS=Homo sapiens OX=9606 GN=GLE1 PE=1 SV=2	GLE1	23	79.786	484023	339932	0	0	0	0	0	0	448433	312885	0	0	0	0	0	0	587062	390108	0	0	0	0	0	0	1.46652e+06	0.19914	12	12	12	12	12	3.52461e+06	3.38423e+06	0.280802	17	17	17	17	18	3.75406e+06	3.86695e+06	0.27937
		Q9BV90	Q9BV90	U11/U12 small nuclear ribonucleoprotein 25 kDa protein OS=Homo sapiens OX=9606 GN=SNRNP25 PE=1 SV=1	SNRNP25	2	15.26	32410.6	0	0	0	0	0	0	0	150002	104661	0	0	0	0	0	0	35400.3	0	0	0	0	0	0	0	427184	0.106061	1	1	1	1	1	365009	350471	0	0	0	0	0	0	392446	404247	0.106061
		Q86WW8	Q86WW8	Cytochrome c oxidase assembly factor 5 OS=Homo sapiens OX=9606 GN=COA5 PE=1 SV=1	COA5	2	8.37	32410.6	0	0	0	0	0	0	0	29481.2	0	0	0	0	0	0	0	238368	158398	0	0	0	0	0	0	1.41125e+06	0.22973	2	2	2	2	3	359520	345201	0	0	0	0	0	0	798483	822495	0
		Q9H307	Q9H307	Pinin OS=Homo sapiens OX=9606 GN=PNN PE=1 SV=5	PNN	50	81.579	9.67028e+06	6.79149e+06	0.344491	24	24	24	24	27	9.36877e+06	6.53687e+06	0.295676	20	20	20	20	22	1.16393e+07	7.73442e+06	0.309623	21	21	21	21	23	3.5664e+07	0.450488	48	48	49	49	70	6.63231e+07	6.36815e+07	0.476987	59	59	60	60	93	7.33587e+07	7.55647e+07	0.496513
		Q8WYQ5	Q8WYQ5	Microprocessor complex subunit DGCR8 OS=Homo sapiens OX=9606 GN=DGCR8 PE=1 SV=1	DGCR8	7	85.991	86228.8	60559	0	0	0	0	0	0	114516	79901.6	0.0103493	1	1	1	1	1	121493	80733.2	0	0	0	0	0	0	1.05979e+06	0.0996119	7	7	7	7	7	643111	617496	0.00905563	1	1	1	1	1	835633	860762	0.0129366
		Q9Y3D5	Q9Y3D5	Small ribosomal subunit protein bS18m OS=Homo sapiens OX=9606 GN=MRPS18C PE=1 SV=1	MRPS18C	2	15.839	32410.6	0	0	0	0	0	0	0	29481.2	0	0	0	0	0	0	0	35400.3	0	0	0	0	0	0	0	0	0	0	0	0	0	0	130619	125416	0	0	0	0	0	0	337322	347466	0
		P05089	P05089	Arginase-1 OS=Homo sapiens OX=9606 GN=ARG1 PE=1 SV=2	ARG1	10	34.713	32410.6	0	0	0	0	0	0	0	29481.2	0	0	0	0	0	0	0	35400.3	0	0	0	0	0	0	0	35449.4	0	0	0	0	0	0	587223	563834	0.0807453	3	3	3	3	3	25148.2	0	0
		P57740	P57740	Nuclear pore complex protein Nup107 OS=Homo sapiens OX=9606 GN=NUP107 PE=1 SV=1	NUP107	17	106.307	1.34459e+06	944314	0.175135	14	14	14	14	15	1.23244e+06	859907	0.155676	11	11	11	11	15	1.43267e+06	952020	0.138378	10	10	10	10	12	1.28603e+06	0.163243	12	12	12	12	14	8.95121e+06	8.59469e+06	0.147027	10	10	10	10	11	7.26335e+06	7.48177e+06	0.117838
		Q9UKM9	Q9UKM9	RNA-binding protein Raly OS=Homo sapiens OX=9606 GN=RALY PE=1 SV=1	RALY	13	32.444	2.88098e+06	2.02333e+06	0.284314	8	8	8	8	10	2.34775e+06	1.6381e+06	0.22549	6	6	6	6	7	2.66659e+06	1.77198e+06	0.22549	6	6	6	6	8	1.82692e+07	0.346405	11	11	11	11	16	1.46021e+07	1.40205e+07	0.313726	9	9	9	9	12	1.71013e+07	1.76155e+07	0.313726
		P41223	P41223	Protein BUD31 homolog OS=Homo sapiens OX=9606 GN=BUD31 PE=1 SV=2	BUD31	5	16.989	722931	507719	0.131944	1	1	1	1	1	574199	400636	0	0	0	0	0	0	691443	459470	0.131944	1	1	1	1	1	3.07523e+06	0.131944	1	1	1	1	1	2.90351e+06	2.78787e+06	0.256944	3	3	3	3	3	4.26238e+06	4.39056e+06	0.319444
		Q99567	Q99567	Nuclear pore complex protein Nup88 OS=Homo sapiens OX=9606 GN=NUP88 PE=1 SV=2	NUP88	17	83.489	140652	98780.6	0	0	0	0	0	0	299974	209301	0	0	0	0	0	0	309299	205532	0	0	0	0	0	0	910720	0.0958165	6	6	6	6	7	1.23013e+06	1.18114e+06	0.147099	8	8	8	8	8	1.35999e+06	1.40089e+06	0.121457
		Q08170	Q08170	Serine/arginine-rich splicing factor 4 OS=Homo sapiens OX=9606 GN=SRSF4 PE=1 SV=2	SRSF4	19	56.645	9.30079e+06	6.53199e+06	0.163968	9	5	9	5	10	8.3071e+06	5.79612e+06	0.163968	9	5	9	5	9	9.14131e+06	6.07448e+06	0.161943	8	4	8	4	8	2.3904e+07	0.271255	14	9	14	9	18	4.29602e+07	4.12491e+07	0.273279	16	11	16	11	28	5.49607e+07	5.66134e+07	0.279352
		Q5JVF3	Q5JVF3	PCI domain-containing protein 2 OS=Homo sapiens OX=9606 GN=PCID2 PE=1 SV=2	PCID2	8	46	194845	136841	0.0225564	1	1	1	1	1	120733	84239.4	0	0	0	0	0	0	97528.8	64808.8	0	0	0	0	0	0	393970	0.120301	4	4	4	4	4	618085	593467	0.117794	4	4	4	4	4	710021	731373	0.245614
		Q8N9M1	Q8N9M1	Uncharacterized protein C19orf47 OS=Homo sapiens OX=9606 GN=C19orf47 PE=1 SV=1	C19orf47	16	44.718	834094	585788	0.106635	3	3	3	3	3	685162	478058	0.127962	4	4	4	4	4	1.25292e+06	832579	0.175355	5	5	5	5	6	3.37055e+06	0.293839	11	11	11	11	13	4.40864e+06	4.23305e+06	0.35545	13	13	13	13	17	4.98937e+06	5.13941e+06	0.303318
		Q6P6C2	Q6P6C2	RNA demethylase ALKBH5 OS=Homo sapiens OX=9606 GN=ALKBH5 PE=1 SV=2	ALKBH5	5	44.229	123482	86721.8	0	0	0	0	0	0	48875.9	34102.2	0.0177665	1	1	1	1	1	120635	80163.4	0	0	0	0	0	0	256564	0	0	0	0	0	0	489297	469809	0.0913706	2	2	2	2	2	488626	503320	0.116751
		Q75N03	Q75N03	E3 ubiquitin-protein ligase Hakai OS=Homo sapiens OX=9606 GN=CBLL1 PE=1 SV=1	CBLL1	2	54.484	32410.6	0	0	0	0	0	0	0	29481.2	0	0	0	0	0	0	0	82595	54885.1	0	0	0	0	0	0	422041	0.0835031	3	3	3	3	3	166918	160270	0.0162933	1	1	1	1	1	276930	285258	0.0570265
		Q9UBZ9	Q9UBZ9	DNA repair protein REV1 OS=Homo sapiens OX=9606 GN=REV1 PE=1 SV=1	REV1	1	138.161	308798	216871	0.00559552	1	1	1	1	2	166822	116396	0.00559552	1	1	1	1	2	299452	198988	0.00559552	1	1	1	1	2	639578	0.00559552	1	1	1	1	1	1.21328e+06	1.16496e+06	0.00559552	1	1	1	1	2	1.42044e+06	1.46316e+06	0.00559552
		P37198	P37198	Nuclear pore glycoprotein p62 OS=Homo sapiens OX=9606 GN=NUP62 PE=1 SV=3	NUP62	7	53.222	411343	288888	0.0268199	1	1	1	1	1	469109	327312	0.0268199	1	1	1	1	2	415406	276041	0	0	0	0	0	0	1.45588e+06	0.159004	5	5	5	5	6	1.95871e+06	1.88069e+06	0.210728	8	8	8	8	11	2.15557e+06	2.22039e+06	0.187739
		Q9HCS7	Q9HCS7	Pre-mRNA-splicing factor SYF1 OS=Homo sapiens OX=9606 GN=XAB2 PE=1 SV=2	XAB2	17	99.946	217477	152735	0.0245614	2	2	2	2	2	173167	120824	0.0409357	3	3	3	3	3	185262	123108	0.0350877	3	3	3	3	3	498511	0.0842105	6	6	6	6	6	815352	782877	0.129825	9	9	9	9	9	998959	1.029e+06	0.173099
		Q5TEC6	Q5TEC6; Q6NXT2	Histone H3-7 OS=Homo sapiens OX=9606 GN=H3-7 PE=1 SV=1	H3-7	1	15.421	32410.6	0	0.0661765	1	0	1	0	1	29481.2	0	0.0661765	1	0	1	0	1	35400.3	0	0.0661765	1	0	1	0	1	132196	0	0	0	0	0	0	149792	143826	0	0	0	0	0	0	148219	152676	0
		Q9NWH9	Q9NWH9	SAFB-like transcription modulator OS=Homo sapiens OX=9606 GN=SLTM PE=1 SV=2	SLTM	35	117.079	680523	477935	0.0705996	6	6	6	6	6	680955	475123	0.0647969	6	6	6	6	7	774176	514447	0.0609284	6	6	6	6	7	2.0827e+06	0.260155	23	23	23	23	25	3.29451e+06	3.16329e+06	0.246615	21	21	21	21	26	3.65737e+06	3.76735e+06	0.309478
		Q5T200	Q5T200; Q8WZ42	Zinc finger CCCH domain-containing protein 13 OS=Homo sapiens OX=9606 GN=ZC3H13 PE=1 SV=1	ZC3H13	42	196.519	597453	419595	0.0473621	8	8	8	8	8	588436	410569	0.0347722	6	6	6	6	6	771123	512418	0.059952	11	11	11	11	11	2.18065e+06	0.143885	25	25	25	25	28	2.68708e+06	2.58006e+06	0.161271	30	30	30	30	34	3.20485e+06	3.30123e+06	0.168465
		Q9H000	Q9H000	E3 ubiquitin-protein ligase makorin-2 OS=Homo sapiens OX=9606 GN=MKRN2 PE=1 SV=2	MKRN2	4	46.909	32410.6	0	0	0	0	0	0	0	29481.2	0	0	0	0	0	0	0	35400.3	0	0	0	0	0	0	0	27431.9	0	0	0	0	0	0	105513	101310	0.0288462	1	1	1	1	1	162279	167159	0.0216346
		O95372	O95372	Acyl-protein thioesterase 2 OS=Homo sapiens OX=9606 GN=LYPLA2 PE=1 SV=1	LYPLA2	3	24.721	32410.6	0	0	0	0	0	0	0	29481.2	0	0	0	0	0	0	0	35400.3	0	0	0	0	0	0	0	103907	0	0	0	0	0	0	207043	198797	0	0	0	0	0	0	138747	142920	0
		Q13247	Q13247	Serine/arginine-rich splicing factor 6 OS=Homo sapiens OX=9606 GN=SRSF6 PE=1 SV=2	SRSF6	12	39.563	7.39775e+06	5.19548e+06	0.203488	9	5	9	5	10	6.21895e+06	4.33915e+06	0.203488	8	4	8	4	9	6.64686e+06	4.4169e+06	0.203488	8	4	8	4	9	1.77607e+07	0.34593	15	10	15	10	17	2.63095e+07	2.52616e+07	0.34593	15	10	15	10	21	3.47771e+07	3.58229e+07	0.34593
		Q96HS1	Q96HS1	Serine/threonine-protein phosphatase PGAM5, mitochondrial OS=Homo sapiens OX=9606 GN=PGAM5 PE=1 SV=2	PGAM5	17	31.985	4.95234e+06	3.47806e+06	0.273356	8	8	8	8	11	5.33629e+06	3.72329e+06	0.276817	9	9	9	9	10	5.54878e+06	3.68722e+06	0.273356	8	8	8	8	8	1.19477e+07	0.474048	12	12	12	12	17	2.12893e+07	2.04414e+07	0.515571	14	14	14	14	20	2.76248e+07	2.84555e+07	0.515571
		Q8IXT5	Q8IXT5	RNA-binding protein 12B OS=Homo sapiens OX=9606 GN=RBM12B PE=1 SV=2	RBM12B	7	118.03	32410.6	0	0	0	0	0	0	0	29481.2	0	0	0	0	0	0	0	12964.1	8614.75	0	0	0	0	0	0	48899.6	0.034965	2	2	2	2	2	75395.9	72392.9	0.020979	2	2	2	2	2	161016	165858	0.030969
		Q9HCE1	Q9HCE1	Helicase MOV-10 OS=Homo sapiens OX=9606 GN=MOV10 PE=1 SV=2	MOV10	8	113.599	16998.9	11938.4	0.0179462	1	1	1	1	1	19755.1	13783.7	0	0	0	0	0	0	17136.3	11387.2	0.0179462	1	1	1	1	1	36007.1	0.0179462	1	1	1	1	1	58396.1	56070.2	0.0478564	3	3	3	3	3	90753.2	93482.2	0.0568295
		P82979	P82979	SAP domain-containing ribonucleoprotein OS=Homo sapiens OX=9606 GN=SARNP PE=1 SV=3	SARNP	15	23.656	6.88943e+06	4.83849e+06	0.390476	9	9	9	9	9	5.80204e+06	4.04826e+06	0.357143	8	8	8	8	8	6.70016e+06	4.45231e+06	0.214286	5	5	5	5	5	1.84422e+07	0.390476	9	9	9	9	11	2.55619e+07	2.45438e+07	0.390476	10	10	10	10	13	2.75842e+07	2.84137e+07	0.390476
		Q96EL3	Q96EL3	Large ribosomal subunit protein mL53 OS=Homo sapiens OX=9606 GN=MRPL53 PE=1 SV=1	MRPL53	2	12.099	122830	86264.1	0	0	0	0	0	0	104416	72854.3	0	0	0	0	0	0	35400.3	0	0	0	0	0	0	0	72671.1	0	0	0	0	0	0	279861	268714	0.133929	1	1	1	1	1	489843	504573	0.133929
		P35658	P35658	Nuclear pore complex protein Nup214 OS=Homo sapiens OX=9606 GN=NUP214 PE=1 SV=2	NUP214	17	213.488	108661	76313.5	0.0200957	4	4	4	4	4	117472	81963.7	0.0110048	2	2	2	2	2	122292	81264.1	0.0110048	2	2	2	2	2	487872	0.0755981	12	12	12	12	13	430670	413517	0.0550239	11	11	11	11	12	492089	506886	0.0421053
		Q96DF8	Q96DF8	Splicing factor ESS-2 homolog OS=Homo sapiens OX=9606 GN=ESS2 PE=1 SV=1	ESS2	10	52.536	48137.8	33807.5	0	0	0	0	0	0	98485.8	68716.5	0	0	0	0	0	0	108732	72253.2	0	0	0	0	0	0	323072	0.0420168	1	1	1	1	1	255761	245574	0.052521	1	1	1	1	1	355153	365833	0.0777311
		Q9UQ35	Q9UQ35	Serine/arginine repetitive matrix protein 2 OS=Homo sapiens OX=9606 GN=SRRM2 PE=1 SV=2	SRRM2	107	299.438	3.73724e+06	2.62468e+06	0.135174	35	35	35	35	46	4.9747e+06	3.471e+06	0.12282	34	34	35	35	46	5.18084e+06	3.44271e+06	0.133721	37	37	38	38	50	7.01301e+06	0.295785	81	81	82	82	101	1.6445e+07	1.579e+07	0.37173	113	113	117	117	156	1.90982e+07	1.96725e+07	0.383358
		Q96SI9	Q96SI9	Spermatid perinuclear RNA-binding protein OS=Homo sapiens OX=9606 GN=STRBP PE=1 SV=1	STRBP	18	73.606	247291	173674	0.0327381	2	1	2	1	2	256788	179169	0.0193452	1	0	1	0	1	324313	215509	0.0446429	3	2	3	2	3	1.20443e+06	0.168155	12	10	12	10	14	974928	936097	0.169643	11	8	11	8	13	1.14577e+06	1.18022e+06	0.181548
		Q9HCD5	Q9HCD5	Nuclear receptor coactivator 5 OS=Homo sapiens OX=9606 GN=NCOA5 PE=1 SV=2	NCOA5	11	65.496	151669	106518	0	0	0	0	0	0	158360	110493	0	0	0	0	0	0	295128	196116	0.0207254	1	1	1	1	1	471995	0.0846287	4	4	4	4	4	584969	561670	0.1019	5	5	5	5	6	880493	906971	0.0984456
		Q9BZJ0	Q9BZJ0	Crooked neck-like protein 1 OS=Homo sapiens OX=9606 GN=CRNKL1 PE=1 SV=4	CRNKL1	17	100.389	334251	234746	0.0271226	2	2	2	2	2	313741	218907	0.0165094	1	1	1	1	1	369252	245372	0.0271226	2	2	2	2	2	788662	0.0801887	6	6	6	6	7	1.22197e+06	1.1733e+06	0.139151	11	11	11	11	13	1.38738e+06	1.4291e+06	0.119104
		Q12905	Q12905	Interleukin enhancer-binding factor 2 OS=Homo sapiens OX=9606 GN=ILF2 PE=1 SV=2	ILF2	12	43.035	1.24841e+06	876768	0.0820513	2	2	2	2	3	1.43759e+06	1.00305e+06	0.1	4	4	4	4	5	1.27934e+06	850131	0.0538462	1	1	1	1	2	4.41069e+06	0.353846	10	10	11	11	13	4.48374e+06	4.30515e+06	0.282051	9	9	9	9	10	5.22278e+06	5.37984e+06	0.24359
		Q9Y241	Q9Y241	HIG1 domain family member 1A, mitochondrial OS=Homo sapiens OX=9606 GN=HIGD1A PE=1 SV=1	HIGD1A	1	10.136	193093	135610	0	0	0	0	0	0	29481.2	0	0	0	0	0	0	0	35400.3	0	0	0	0	0	0	0	0	0	0	0	0	0	0	276164	265164	0	0	0	0	0	0	159091	163875	0
		P35613	P35613	Basigin OS=Homo sapiens OX=9606 GN=BSG PE=1 SV=2	BSG	3	42.174	229850	161425	0.0467532	1	1	1	1	1	112734	78657.8	0.0467532	1	1	1	1	1	65040.5	43220	0.0467532	1	1	1	1	1	222480	0	0	0	0	0	0	459497	441196	0.0467532	1	1	1	1	1	410437	422779	0.0467532
		Q8IX01	Q8IX01	SURP and G-patch domain-containing protein 2 OS=Homo sapiens OX=9606 GN=SUGP2 PE=1 SV=2	SUGP2	9	120.132	50512.8	35475.4	0.00739372	1	1	1	1	1	55265.4	38560.3	0	0	0	0	0	0	40143.4	26675.6	0	0	0	0	0	0	112260	0.0351201	2	2	2	2	2	164923	158354	0	0	0	0	0	0	166568	171577	0.0147874
		Q15758	Q15758	Neutral amino acid transporter B(0) OS=Homo sapiens OX=9606 GN=SLC1A5 PE=1 SV=2	SLC1A5	5	56.562	434749	305327	0.0591497	2	2	2	2	3	371381	259124	0.0591497	2	2	2	2	3	280718	186540	0.0591497	2	2	2	2	3	64590.9	0	0	0	0	0	0	1.19673e+06	1.14907e+06	0.0757856	3	3	3	3	4	1.28708e+06	1.32578e+06	0.0794824
		P14923	P14923	Junction plakoglobin OS=Homo sapiens OX=9606 GN=JUP PE=1 SV=3	JUP	31	81.693	402136	282422	0.033557	2	2	2	2	2	29481.2	0	0	0	0	0	0	0	672766	447059	0.095302	7	5	7	5	8	175805	0.0348993	2	1	2	1	2	1.79338e+06	1.72195e+06	0.167785	13	11	13	11	15	265627	273615	0.0241611
		P38159	P38159; Q8N7X1; Q8IZ40; O75526	RNA-binding motif protein, X chromosome OS=Homo sapiens OX=9606 GN=RBMX PE=1 SV=3	RBMX	19	42.306	2.23705e+07	1.57109e+07	0.217391	10	4	10	4	17	1.91949e+07	1.33929e+07	0.217391	10	4	10	4	13	2.30728e+07	1.53321e+07	0.237852	11	4	11	4	15	4.7204e+07	0.332481	17	6	17	6	28	6.67143e+07	6.40571e+07	0.352941	19	6	20	6	39	7.66332e+07	7.89377e+07	0.332481
		O60306	O60306	RNA helicase aquarius OS=Homo sapiens OX=9606 GN=AQR PE=1 SV=4	AQR	30	171.186	507927	356720	0.0343434	4	4	4	4	4	462650	322805	0.0599327	6	6	6	6	6	560763	372632	0.0329966	4	4	4	4	4	1.32336e+06	0.101684	12	11	12	11	13	1.53097e+06	1.46999e+06	0.124579	15	15	15	15	17	1.96991e+06	2.02914e+06	0.13064
		Q5VZF2	Q5VZF2; Q9NR56; Q9NUK0	Muscleblind-like protein 2 OS=Homo sapiens OX=9606 GN=MBNL2 PE=1 SV=2	MBNL2	2	40.491	88840.1	62392.9	0	0	0	0	0	0	51246	35755.9	0	0	0	0	0	0	52926.6	35170.2	0	0	0	0	0	0	78186.7	0.0214477	1	1	1	1	1	180120	172946	0.0214477	1	1	1	1	1	225393	232171	0.0214477
		P55265	P55265	Double-stranded RNA-specific adenosine deaminase OS=Homo sapiens OX=9606 GN=ADAR PE=1 SV=4	ADAR	17	135.981	88679.8	62280.3	0.00652529	1	1	1	1	1	100217	69924.2	0.00652529	1	1	1	1	1	142318	94571.5	0.0187602	2	2	2	2	2	312138	0.0644372	7	7	7	7	7	331601	318393	0.0595432	6	6	6	6	6	373731	384969	0.0734095
		P67809	P67809; Q9Y2T7	Y-box-binding protein 1 OS=Homo sapiens OX=9606 GN=YBX1 PE=1 SV=3	YBX1	17	35.903	6.14925e+06	4.31865e+06	0.274691	6	2	6	2	7	6.66622e+06	4.65122e+06	0.222222	6	3	6	3	7	7.24064e+06	4.81147e+06	0.33642	8	4	8	4	9	1.37764e+07	0.657407	15	10	15	10	21	1.88953e+07	1.81427e+07	0.691358	17	12	17	12	25	2.29585e+07	2.36489e+07	0.691358
		P31944	P31944	Caspase-14 OS=Homo sapiens OX=9606 GN=CASP14 PE=1 SV=2	CASP14	23	27.662	158606	111390	0	0	0	0	0	0	235514	164325	0	0	0	0	0	0	673391	447474	0.0330578	1	1	1	1	1	258540	0	0	0	0	0	0	1.01027e+06	970033	0.0619835	1	1	1	1	1	328564	338444	0
		Q8WUD4	Q8WUD4	Coiled-coil domain-containing protein 12 OS=Homo sapiens OX=9606 GN=CCDC12 PE=1 SV=1	CCDC12	5	19.169	666071	467785	0.0662651	1	1	1	1	1	1.12577e+06	785484	0.150602	3	3	3	3	3	1.01424e+06	673969	0.108434	2	2	2	2	2	1.79299e+06	0.150602	3	3	3	3	3	2.53671e+06	2.43567e+06	0.192771	4	4	4	4	5	2.76447e+06	2.8476e+06	0.150602
		Q9BRJ6	Q9BRJ6	Protein cholesin OS=Homo sapiens OX=9606 GN=CHLSN PE=1 SV=1	C7orf50	1	22.07	109306	76766.1	0.108247	1	1	1	1	1	29481.2	0	0.108247	1	1	1	1	1	35400.3	0	0	0	0	0	0	0	0	0	0	0	0	0	0	140531	134933	0.108247	1	1	1	1	1	156207	160904	0.108247
		P49761	P49761	Dual specificity protein kinase CLK3 OS=Homo sapiens OX=9606 GN=CLK3 PE=1 SV=4	CLK3	5	58.551	155681	109335	0.0142857	1	1	1	1	1	114719	80043.2	0	0	0	0	0	0	207769	138064	0	0	0	0	0	0	320047	0.0510204	2	2	2	2	3	391139	375560	0.0510204	2	2	2	2	3	568069	585152	0.0693878
		Q07955	Q07955	Serine/arginine-rich splicing factor 1 OS=Homo sapiens OX=9606 GN=SRSF1 PE=1 SV=2	SRSF1	15	27.728	3.76102e+07	2.64138e+07	0.346774	11	11	11	11	15	3.06649e+07	2.13958e+07	0.310484	9	9	9	9	12	3.65772e+07	2.43059e+07	0.310484	10	10	10	10	12	7.69969e+07	0.391129	12	12	12	12	22	9.0507e+07	8.69022e+07	0.451613	14	14	14	14	23	1.11333e+08	1.14681e+08	0.451613
		Q86VM9	Q86VM9	Zinc finger CCCH domain-containing protein 18 OS=Homo sapiens OX=9606 GN=ZC3H18 PE=1 SV=2	ZC3H18	38	106.315	3.80011e+06	2.66884e+06	0.216159	15	15	15	15	18	3.2432e+06	2.26288e+06	0.207765	14	14	14	14	19	3.91838e+06	2.6038e+06	0.214061	14	14	14	14	17	6.17947e+06	0.301154	19	19	19	19	26	9.66144e+06	9.27663e+06	0.398741	31	31	31	31	42	1.12402e+07	1.15782e+07	0.405037
		P08603	P08603; Q02985	Complement factor H OS=Homo sapiens OX=9606 GN=CFH PE=1 SV=4	CFH	20	139.005	12179.5	8553.74	0	0	0	0	0	0	29481.2	0	0	0	0	0	0	0	35400.3	0	0	0	0	0	0	0	32816.2	0	0	0	0	0	0	50812.5	48788.6	0	0	0	0	0	0	64644.4	66588.3	0
		Q9Y3C6	Q9Y3C6	Peptidyl-prolyl cis-trans isomerase-like 1 OS=Homo sapiens OX=9606 GN=PPIL1 PE=1 SV=1	PPIL1	7	18.225	2.19834e+06	1.5439e+06	0.228916	3	3	3	3	3	2.04807e+06	1.429e+06	0.144578	2	2	2	2	2	2.04678e+06	1.3601e+06	0.192771	3	3	3	3	3	3.86837e+06	0.319277	5	5	5	5	6	5.62463e+06	5.4006e+06	0.319277	7	7	7	7	8	6.45656e+06	6.65072e+06	0.337349
		Q8TBK6	Q8TBK6	Zinc finger CCHC domain-containing protein 10 OS=Homo sapiens OX=9606 GN=ZCCHC10 PE=1 SV=1	ZCCHC10	2	20.954	160884	112990	0	0	0	0	0	0	156290	109048	0	0	0	0	0	0	219111	145601	0	0	0	0	0	0	395079	0.0729167	1	1	1	1	1	506439	486267	0	0	0	0	0	0	497571	512534	0.0729167
		P52948	P52948	Nuclear pore complex protein Nup98-Nup96 OS=Homo sapiens OX=9606 GN=NUP98 PE=1 SV=4	NUP98	20	197.457	235584	165452	0.0165107	3	3	3	3	3	236681	165140	0.0225647	5	5	5	5	5	287143	190809	0.0269675	6	6	6	6	6	541212	0.0511833	9	9	9	9	10	667442	640858	0.0643919	10	10	10	10	12	774504	797794	0.0621904
		Q6NZY4	Q6NZY4	Zinc finger CCHC domain-containing protein 8 OS=Homo sapiens OX=9606 GN=ZCCHC8 PE=1 SV=2	ZCCHC8	19	78.529	231278	162428	0.0551627	2	2	2	2	2	227914	159022	0.0636492	3	3	3	3	3	224952	149483	0.0905233	4	4	4	4	4	541322	0.135785	6	6	6	6	6	589406	565930	0.0537482	3	3	3	3	3	730891	752870	0.135785
		Q96KR1	Q96KR1	Zinc finger RNA-binding protein OS=Homo sapiens OX=9606 GN=ZFR PE=1 SV=2	ZFR	18	116.939	226868	159331	0.0130354	1	1	1	1	1	182559	127377	0	0	0	0	0	0	243360	161715	0	0	0	0	0	0	702443	0.0912477	8	8	8	8	8	546901	525118	0.0837989	8	8	8	8	8	680026	700476	0.0670391
		Q96GM8	Q96GM8	Target of EGR1 protein 1 OS=Homo sapiens OX=9606 GN=TOE1 PE=1 SV=1	TOE1	6	56.512	152137	106847	0.0431373	1	1	1	1	1	64428.4	44953.7	0.0431373	1	1	1	1	1	166564	110683	0.0431373	1	1	1	1	1	239092	0.0431373	1	1	1	1	1	314662	302129	0.0431373	1	1	1	1	1	363426	374355	0.107843
		Q9H2U1	Q9H2U1	ATP-dependent DNA/RNA helicase DHX36 OS=Homo sapiens OX=9606 GN=DHX36 PE=1 SV=2	DHX36	13	114.688	232675	163409	0.0753968	5	5	5	5	6	164099	114497	0.0456349	3	3	3	3	3	208791	138744	0.0228175	2	2	2	2	2	332495	0.0753968	5	5	5	5	5	505320	485194	0.094246	6	6	6	6	7	594281	612152	0.123016
		Q13573	Q13573; A4UGR9	SNW domain-containing protein 1 OS=Homo sapiens OX=9606 GN=SNW1 PE=1 SV=1	SNW1	18	61.456	1.98577e+06	1.39462e+06	0.192164	7	7	7	7	10	1.88195e+06	1.3131e+06	0.233209	8	8	8	8	10	2.09873e+06	1.39463e+06	0.151119	6	6	6	6	6	3.5786e+06	0.253731	10	10	10	10	13	5.04144e+06	4.84064e+06	0.30597	12	12	12	12	17	5.85535e+06	6.03143e+06	0.33209
		Q9UNP9	Q9UNP9	Peptidyl-prolyl cis-trans isomerase E OS=Homo sapiens OX=9606 GN=PPIE PE=1 SV=1	PPIE	13	33.41	788076	553470	0.0332226	1	1	1	1	1	819480	571776	0.106312	3	2	3	2	3	878205	583575	0.0232558	1	0	1	0	1	1.40661e+06	0.222591	7	6	7	6	7	1.94481e+06	1.86734e+06	0.222591	7	6	7	6	7	3.20941e+06	3.30592e+06	0.265781
		Q1KMD3	Q1KMD3	Heterogeneous nuclear ribonucleoprotein U-like protein 2 OS=Homo sapiens OX=9606 GN=HNRNPUL2 PE=1 SV=1	HNRNPUL2	35	85.052	3.1047e+06	2.18044e+06	0.207497	14	14	14	14	16	2.98567e+06	2.08319e+06	0.219545	13	13	13	13	15	3.33726e+06	2.21764e+06	0.206158	14	14	14	14	16	7.92291e+06	0.287818	20	20	20	20	26	7.72174e+06	7.41419e+06	0.323963	22	22	22	22	26	9.41206e+06	9.6951e+06	0.29585
		O43660	O43660	Pleiotropic regulator 1 OS=Homo sapiens OX=9606 GN=PLRG1 PE=1 SV=1	PLRG1	18	57.158	1.13786e+06	799124	0.16537	6	6	6	6	6	1.13164e+06	789583	0.13035	5	5	5	5	5	1.11544e+06	741222	0.13035	5	5	5	5	5	2.25042e+06	0.270428	10	10	10	10	13	2.85974e+06	2.74583e+06	0.322957	11	11	11	11	15	3.17863e+06	3.27422e+06	0.291829
		P11940	P11940; Q9H361; Q4VXU2; Q5JQF8; Q96DU9	Polyadenylate-binding protein 1 OS=Homo sapiens OX=9606 GN=PABPC1 PE=1 SV=2	PABPC1	24	70.626	2.62193e+06	1.8414e+06	0.15566	10	6	10	6	12	2.67615e+06	1.86723e+06	0.160377	10	7	10	7	11	2.97998e+06	1.98023e+06	0.143082	9	6	9	6	10	4.08129e+06	0.275157	16	12	16	12	17	6.73467e+06	6.46643e+06	0.303459	17	12	17	12	21	8.2358e+06	8.48346e+06	0.34434
		Q96NB3	Q96NB3	Zinc finger protein 830 OS=Homo sapiens OX=9606 GN=ZNF830 PE=1 SV=2	ZNF830	2	41.973	43582.3	30608.1	0	0	0	0	0	0	29481.2	0	0	0	0	0	0	0	56575.9	37595.2	0	0	0	0	0	0	37561.6	0	0	0	0	0	0	75439.4	72434.7	0	0	0	0	0	0	142082	146355	0
ü		cont_Q5D862; Q5D862	cont_Q5D862|Q5D862	Filaggrin-2 OS=Homo sapiens GN=FLG2 PE=1 SV=1<|>Filaggrin-2 OS=Homo sapiens OX=9606 GN=FLG2 PE=1 SV=1	FLG2	42	247.928	26106.1	18334.4	0.0460059	2	2	2	2	2	35346.5	24662.3	0.0209118	1	1	1	1	1	59000.8	39206.6	0.00501882	1	1	1	1	1	12262.8	0	0	0	0	0	0	283448	272158	0.0685905	6	6	6	6	8	41346.4	42589.7	0
		P16989	P16989; Q9Y2T7	Y-box-binding protein 3 OS=Homo sapiens OX=9606 GN=YBX3 PE=1 SV=4	YBX3	4	40.066	160807	112935	0.107527	4	0	4	0	4	167370	116779	0.061828	3	0	3	0	3	197767	131418	0.107527	4	0	4	0	4	453234	0.137097	6	1	6	1	8	385989	370615	0.137097	6	1	6	1	9	562147	579051	0.177419
		O14949	O14949	Cytochrome b-c1 complex subunit 8 OS=Homo sapiens OX=9606 GN=UQCRQ PE=1 SV=4	UQCRQ	2	9.9	161187	113202	0.109756	1	1	1	1	1	398857	278294	0.109756	1	1	1	1	2	479525	318648	0.109756	1	1	1	1	2	1.67048e+06	0.353659	4	4	4	4	5	631949	606779	0.109756	1	1	1	1	1	940209	968483	0.109756
		Q9ULR0	Q9ULR0	Pre-mRNA-splicing factor ISY1 homolog OS=Homo sapiens OX=9606 GN=ISY1 PE=1 SV=3	ISY1	7	32.972	944483	663315	0.14386	3	3	3	3	3	853294	595369	0.161404	3	3	3	3	3	972446	646199	0.112281	2	2	2	2	2	1.51804e+06	0.126316	3	3	3	3	3	2.32323e+06	2.23069e+06	0.178947	5	5	5	5	5	2.50509e+06	2.58042e+06	0.178947
		O95926	O95926	Pre-mRNA-splicing factor SYF2 OS=Homo sapiens OX=9606 GN=SYF2 PE=1 SV=1	SYF2	9	28.705	1.21555e+06	853690	0.201646	4	4	4	4	4	1.07373e+06	749174	0.111111	2	2	2	2	2	1.17837e+06	783036	0.156379	3	3	3	3	3	2.00772e+06	0.337449	6	6	6	6	7	2.68477e+06	2.57784e+06	0.292181	5	5	5	5	5	3.30802e+06	3.40749e+06	0.246914
		Q96TA2	Q96TA2	ATP-dependent zinc metalloprotease YME1L1 OS=Homo sapiens OX=9606 GN=YME1L1 PE=1 SV=2	YME1L1	6	86.401	23320.2	16377.9	0.0258732	1	1	1	1	1	18040.7	12587.5	0	0	0	0	0	0	22892	15212	0.0258732	1	1	1	1	1	60446.9	0.0194049	1	1	1	1	1	48906.1	46958.2	0.0194049	1	1	1	1	1	69223.6	71305.2	0.0375162
		O60318	O60318	Germinal-center associated nuclear protein OS=Homo sapiens OX=9606 GN=MCM3AP PE=1 SV=2	MCM3AP	4	218.267	18082.5	12699.4	0	0	0	0	0	0	13147.2	9173.21	0	0	0	0	0	0	13549.5	9003.77	0	0	0	0	0	0	45227.5	0.0222222	2	2	2	2	2	36876.5	35407.7	0	0	0	0	0	0	33044	34037.7	0.0222222
		O00411	O00411	DNA-directed RNA polymerase, mitochondrial OS=Homo sapiens OX=9606 GN=POLRMT PE=1 SV=2	POLRMT	5	138.532	13862.8	9735.93	0	0	0	0	0	0	29648.7	20686.8	0	0	0	0	0	0	27541	18301.3	0	0	0	0	0	0	0	0	0	0	0	0	0	62371.6	59887.4	0	0	0	0	0	0	72637.3	74821.6	0.0211382
		Q2TAY7	Q2TAY7	WD40 repeat-containing protein SMU1 OS=Homo sapiens OX=9606 GN=SMU1 PE=1 SV=2	SMU1	16	57.507	2.4622e+06	1.72921e+06	0.0955166	4	4	4	4	5	1.88605e+06	1.31595e+06	0.128655	6	6	6	6	7	2.11849e+06	1.40776e+06	0.128655	6	6	6	6	6	2.60501e+06	0.237817	10	10	10	10	12	5.05815e+06	4.85669e+06	0.335283	14	14	14	14	17	5.92218e+06	6.10027e+06	0.395712
		Q8TAE8	Q8TAE8	Large ribosomal subunit protein mL64 OS=Homo sapiens OX=9606 GN=GADD45GIP1 PE=1 SV=1	GADD45GIP1	3	25.368	130730	91812.4	0	0	0	0	0	0	83654.8	58368.5	0	0	0	0	0	0	101732	67602.1	0	0	0	0	0	0	0	0	0	0	0	0	0	260042	249685	0	0	0	0	0	0	295612	304501	0
		P02746	P02746	Complement C1q subcomponent subunit B OS=Homo sapiens OX=9606 GN=C1QB PE=1 SV=3	C1QB	3	26.704	316563	222324	0.055336	1	1	1	1	1	284004	198158	0.055336	1	1	1	1	1	394222	261964	0	0	0	0	0	0	819302	0.055336	1	1	1	1	1	724905	696033	0.055336	1	1	1	1	1	874757	901062	0.055336
		Q08211	Q08211	ATP-dependent RNA helicase A OS=Homo sapiens OX=9606 GN=DHX9 PE=1 SV=4	DHX9	41	140.869	2.09042e+06	1.46812e+06	0.144094	17	17	17	17	19	1.90269e+06	1.32756e+06	0.140945	16	16	16	16	19	2.25504e+06	1.49849e+06	0.164567	19	19	19	19	21	3.6885e+06	0.24252	26	26	26	26	32	4.38064e+06	4.20616e+06	0.285039	32	32	32	32	36	5.57286e+06	5.74044e+06	0.292126
		P62308	P62308; A8MWD9	Small nuclear ribonucleoprotein G OS=Homo sapiens OX=9606 GN=SNRPG PE=1 SV=1	SNRPG	2	8.49	1.07349e+07	7.53915e+06	0.25	2	2	2	2	2	7.98652e+06	5.57243e+06	0.25	2	2	2	2	3	8.64189e+06	5.74261e+06	0.25	2	2	2	2	2	1.61296e+07	0.25	2	2	2	2	2	1.9996e+07	1.91996e+07	0.25	2	2	2	2	3	2.4687e+07	2.54294e+07	0.25
		P54274	P54274	Telomeric repeat-binding factor 1 OS=Homo sapiens OX=9606 GN=TERF1 PE=1 SV=3	TERF1	2	50.214	32410.6	0	0	0	0	0	0	0	66609.9	46475.8	0.0182232	1	1	1	1	1	94314.6	62672.9	0	0	0	0	0	0	173942	0.0182232	1	1	1	1	1	132167	126903	0.0182232	1	1	1	1	1	143490	147805	0
		P32926	P32926	Desmoglein-3 OS=Homo sapiens OX=9606 GN=DSG3 PE=1 SV=2	DSG3	5	107.465	20467.1	14374.2	0.00700701	1	1	1	1	1	70340.1	49078.4	0.00700701	1	1	1	1	2	28857.9	19176.3	0.00700701	1	1	1	1	1	43605.6	0.00700701	1	1	1	1	1	76332.2	73292	0.00700701	1	1	1	1	1	94450	97290.2	0
		Q9NZ63	Q9NZ63	Splicing factor C9orf78 OS=Homo sapiens OX=9606 GN=C9orf78 PE=1 SV=1	C9orf78	1	33.667	32410.6	0	0	0	0	0	0	0	29481.2	0	0	0	0	0	0	0	35400.3	0	0	0	0	0	0	0	0	0	0	0	0	0	0	68233.4	65515.7	0	0	0	0	0	0	94825.8	97677.3	0
		P52272	P52272	Heterogeneous nuclear ribonucleoprotein M OS=Homo sapiens OX=9606 GN=HNRNPM PE=1 SV=3	HNRNPM	42	77.464	2.81779e+06	1.97895e+06	0.289041	17	17	17	17	17	2.6855e+06	1.87375e+06	0.246575	15	15	15	15	16	3.99451e+06	2.65439e+06	0.245205	15	15	15	15	17	5.03252e+06	0.39726	26	26	26	26	30	6.74796e+06	6.47919e+06	0.476712	35	35	35	35	39	8.32131e+06	8.57155e+06	0.486301
		Q02413	Q02413	Desmoglein-1 OS=Homo sapiens OX=9606 GN=DSG1 PE=1 SV=2	DSG1	28	113.676	77958.5	54750.7	0.0524309	3	3	3	3	3	24824.8	17321	0	0	0	0	0	0	192867	128162	0.0400381	3	3	3	3	3	108189	0.0181125	1	1	1	1	1	553040	531012	0.0476644	4	4	4	4	4	47447.9	48874.8	0.0190658
		Q9BQ39	Q9BQ39	ATP-dependent RNA helicase DDX50 OS=Homo sapiens OX=9606 GN=DDX50 PE=1 SV=1	DDX50	22	82.514	911137	639897	0.128901	9	7	9	7	11	1.14504e+06	798926	0.131615	10	8	10	8	11	890448	591711	0.0949796	7	5	7	5	9	1.358e+06	0.128901	10	8	10	8	12	2.25435e+06	2.16456e+06	0.246947	17	14	17	14	19	2.42664e+06	2.49961e+06	0.202171
		O43684	O43684	Mitotic checkpoint protein BUB3 OS=Homo sapiens OX=9606 GN=BUB3 PE=1 SV=1	BUB3	1	37.131	32410.6	0	0	0	0	0	0	0	134913	94132.5	0	0	0	0	0	0	35400.3	0	0	0	0	0	0	0	0	0	0	0	0	0	0	161607	155170	0	0	0	0	0	0	107793	111035	0
		O75909	O75909	Cyclin-K OS=Homo sapiens OX=9606 GN=CCNK PE=1 SV=2	CCNK	6	64.199	172702	121290	0.0413793	1	1	1	1	1	136641	95338.6	0.0413793	1	1	1	1	1	178700	118748	0.0413793	1	1	1	1	1	1.44514e+06	0.163793	5	5	5	5	7	310491	298124	0.0655172	2	2	2	2	2	455276	468967	0.0655172
ü		cont_Q86YZ3; Q86YZ3	cont_Q86YZ3|Q86YZ3	Hornerin OS=Homo sapiens GN=HRNR PE=1 SV=2<|>Hornerin OS=Homo sapiens OX=9606 GN=HRNR PE=1 SV=2	HRNR	38	282.228	228408	160412	0.152982	12	12	12	12	13	196128	136844	0.165614	12	12	12	12	12	218165	144973	0.105263	6	6	6	6	7	110595	0.125965	9	9	9	9	10	780321	749241	0.205965	21	21	21	21	28	116494	119997	0.131228
		O60783	O60783	Small ribosomal subunit protein uS14m OS=Homo sapiens OX=9606 GN=MRPS14 PE=1 SV=1	MRPS14	3	15.129	244829	171945	0	0	0	0	0	0	446815	311757	0	0	0	0	0	0	241906	160749	0	0	0	0	0	0	0	0	0	0	0	0	0	825977	793079	0	0	0	0	0	0	753542	776202	0
ü		cont_P35527; P35527	cont_P35527|P35527	Keratin, type I cytoskeletal 9 OS=Homo sapiens GN=KRT9 PE=1 SV=3<|>Keratin, type I cytoskeletal 9 OS=Homo sapiens OX=9606 GN=KRT9 PE=1 SV=3	KRT9	43	62.027	4.45345e+07	3.12768e+07	0.536116	40	39	40	39	56	5.03856e+06	3.51556e+06	0.243981	15	14	15	14	19	4.64792e+07	3.08858e+07	0.526485	39	38	39	38	66	2.64597e+07	0.52809	29	28	30	29	42	4.81475e+07	4.62298e+07	0.539326	40	39	41	40	61	3.46602e+07	3.57025e+07	0.510433
		Q9BYD6	Q9BYD6	Large ribosomal subunit protein uL1m OS=Homo sapiens OX=9606 GN=MRPL1 PE=1 SV=2	MRPL1	7	36.885	374864	263269	0.0738462	2	2	2	2	2	313798	218946	0.0738462	2	2	2	2	2	433673	288179	0.0369231	1	1	1	1	1	59052.3	0	0	0	0	0	0	945093	907450	0.0369231	1	1	1	1	1	888759	915486	0.0369231
		P08865	P08865; A0A8I5KQE6	Small ribosomal subunit protein uS2 OS=Homo sapiens OX=9606 GN=RPSA PE=1 SV=4	RPSA	15	32.833	2.55251e+06	1.79264e+06	0.183051	4	4	4	4	4	2.46972e+06	1.7232e+06	0.183051	4	4	4	4	4	3.04033e+06	2.02033e+06	0.233898	5	5	5	5	5	5.20999e+06	0.461017	8	8	8	8	10	6.19204e+06	5.94541e+06	0.461017	9	9	9	9	12	7.95726e+06	8.19654e+06	0.461017
		Q9UDW3	Q9UDW3	Zinc finger matrin-type protein 5 OS=Homo sapiens OX=9606 GN=ZMAT5 PE=1 SV=1	ZMAT5	2	19.958	97192.9	68259.1	0	0	0	0	0	0	79253.9	55297.8	0	0	0	0	0	0	100079	66503.6	0	0	0	0	0	0	250147	0	0	0	0	0	0	193798	186079	0	0	0	0	0	0	229523	236425	0
		P43243	P43243	Matrin-3 OS=Homo sapiens OX=9606 GN=MATR3 PE=1 SV=2	MATR3	36	94.565	3.13857e+06	2.20424e+06	0.191263	14	14	14	14	16	2.65035e+06	1.84923e+06	0.167651	12	12	12	12	13	3.39923e+06	2.25882e+06	0.161747	12	12	12	12	13	5.11622e+06	0.292798	23	23	23	23	29	6.11016e+06	5.8668e+06	0.371901	26	26	26	26	31	7.63641e+06	7.86605e+06	0.330579
		Q9UMS4	Q9UMS4	Pre-mRNA-processing factor 19 OS=Homo sapiens OX=9606 GN=PRPF19 PE=1 SV=1	PRPF19	20	55.146	8.71316e+06	6.1193e+06	0.275794	12	12	12	12	14	9.26387e+06	6.46368e+06	0.462302	17	17	17	17	19	1.00124e+07	6.6533e+06	0.30754	13	13	13	13	16	1.56606e+07	0.509921	21	21	21	21	28	1.98349e+07	1.90449e+07	0.488095	22	22	22	22	31	2.17795e+07	2.24344e+07	0.543651
		O95777	O95777	U6 snRNA-associated Sm-like protein LSm8 OS=Homo sapiens OX=9606 GN=LSM8 PE=1 SV=3	LSM8	5	10.396	2.30857e+06	1.62132e+06	0.34375	3	3	3	3	4	2.45638e+06	1.71389e+06	0.34375	3	3	3	3	3	2.50707e+06	1.66597e+06	0.239583	2	2	2	2	2	4.64893e+06	0.447917	4	4	4	4	4	5.05055e+06	4.84939e+06	0.34375	3	3	3	3	3	6.79335e+06	6.99764e+06	0.447917
		Q15007	Q15007	Pre-mRNA-splicing regulator WTAP OS=Homo sapiens OX=9606 GN=WTAP PE=1 SV=2	WTAP	15	44.217	2.66239e+06	1.86981e+06	0.209596	7	7	7	7	8	2.34205e+06	1.63412e+06	0.338384	11	11	11	11	12	2.49968e+06	1.66106e+06	0.234848	8	8	8	8	8	4.65206e+06	0.414141	15	15	15	15	19	3.60348e+06	3.45996e+06	0.335859	13	13	13	13	15	7.09649e+06	7.30989e+06	0.414141
		Q9H875	Q9H875	PRKR-interacting protein 1 OS=Homo sapiens OX=9606 GN=PRKRIP1 PE=1 SV=1	PRKRIP1	4	20.984	305109	214280	0.0380435	1	1	1	1	1	177578	123901	0.0869565	2	2	2	2	2	396034	263168	0.0380435	1	1	1	1	1	449178	0.0869565	2	2	2	2	2	551761	529785	0.0380435	1	1	1	1	1	709924	731272	0.163043
		Q9Y277	Q9Y277	Non-selective voltage-gated ion channel VDAC3 OS=Homo sapiens OX=9606 GN=VDAC3 PE=1 SV=1	VDAC3	6	30.639	2.13706e+06	1.50087e+06	0.257951	6	6	6	6	7	1.93381e+06	1.34928e+06	0.229682	5	5	5	5	6	2.0005e+06	1.32935e+06	0.14841	4	4	4	4	5	4.86522e+06	0.14841	4	4	4	4	4	4.84684e+06	4.65379e+06	0.215548	6	6	6	6	8	4.45326e+06	4.58718e+06	0.215548
		P83876	P83876	Thioredoxin-like protein 4A OS=Homo sapiens OX=9606 GN=TXNL4A PE=1 SV=1	TXNL4A	4	16.775	522417	366896	0.0774648	1	1	1	1	1	470144	328033	0.0774648	1	1	1	1	1	424513	282092	0.0774648	1	1	1	1	1	954811	0.15493	2	2	2	2	2	1.00393e+06	963944	0.0774648	1	1	1	1	1	1.43439e+06	1.47753e+06	0.21831
		Q9BWU0	Q9BWU0	Kanadaptin OS=Homo sapiens OX=9606 GN=SLC4A1AP PE=1 SV=2	SLC4A1AP	11	82.839	117244	82341.4	0.0336927	2	2	2	2	2	125232	87378.4	0.0336927	2	2	2	2	2	177293	117813	0.0188679	1	1	1	1	1	579954	0.149596	7	7	7	7	7	303194	291117	0.0929919	5	5	5	5	5	370014	381140	0.0606469
		Q9NYP7	Q9NYP7	Very long chain fatty acid elongase 5 OS=Homo sapiens OX=9606 GN=ELOVL5 PE=1 SV=1	ELOVL5	2	35.27	337678	237153	0.083612	1	1	1	1	1	375732	262159	0.083612	1	1	1	1	1	175581	116675	0	0	0	0	0	0	219872	0	0	0	0	0	0	656758	630599	0.083612	1	1	1	1	1	499881	514913	0.083612
		Q13123	Q13123	Protein Red OS=Homo sapiens OX=9606 GN=IK PE=1 SV=3	IK	21	65.562	2.24257e+06	1.57497e+06	0.236984	10	10	10	10	11	1.97643e+06	1.37901e+06	0.170557	9	9	9	9	10	2.45301e+06	1.63005e+06	0.183124	8	8	8	8	8	3.10635e+06	0.228007	11	11	11	11	12	4.29307e+06	4.12208e+06	0.292639	14	14	14	14	15	5.11265e+06	5.26639e+06	0.355476
		Q92917	Q92917	G-patch domain and KOW motifs-containing protein OS=Homo sapiens OX=9606 GN=GPKOW PE=1 SV=2	GPKOW	4	52.197	65177.7	45774.6	0.0441176	1	1	1	1	1	103870	72473.2	0.0441176	1	1	1	1	1	76761.6	51008.8	0	0	0	0	0	0	0	0	0	0	0	0	0	170279	163497	0.0756303	2	2	2	2	2	194472	200320	0.0756303
		O43390	O43390	Heterogeneous nuclear ribonucleoprotein R OS=Homo sapiens OX=9606 GN=HNRNPR PE=1 SV=1	HNRNPR	36	70.899	2.36137e+07	1.6584e+07	0.475513	29	20	30	21	39	1.99849e+07	1.39441e+07	0.454976	27	18	28	19	34	2.33825e+07	1.55379e+07	0.492891	30	21	31	22	39	3.08131e+07	0.515008	32	23	32	23	43	4.40486e+07	4.22941e+07	0.480253	32	23	32	23	44	4.93497e+07	5.08338e+07	0.533965
		Q9H300	Q9H300	Presenilin-associated rhomboid-like protein, mitochondrial OS=Homo sapiens OX=9606 GN=PARL PE=1 SV=2	PARL	2	42.163	129410	90885	0	0	0	0	0	0	29481.2	0	0	0	0	0	0	0	122406	81340.2	0	0	0	0	0	0	220571	0.0237467	1	1	1	1	1	143897	138166	0.0237467	1	1	1	1	1	160425	165249	0.0237467
		Q9H9J4	Q9H9J4	Ubiquitin carboxyl-terminal hydrolase 42 OS=Homo sapiens OX=9606 GN=USP42 PE=1 SV=3	USP42	3	145.302	32410.6	0	0	0	0	0	0	0	22151.9	15456.1	0	0	0	0	0	0	35400.3	0	0	0	0	0	0	0	0	0	0	0	0	0	0	64172.4	61616.4	0.0143505	1	1	1	1	1	64002.5	65927.2	0.0143505
		O14880	O14880	Glutathione S-transferase 3, mitochondrial OS=Homo sapiens OX=9606 GN=MGST3 PE=1 SV=1	MGST3	1	16.506	154215	108306	0.0526316	1	1	1	1	1	159022	110954	0	0	0	0	0	0	402088	267191	0	0	0	0	0	0	820203	0.0526316	1	1	1	1	1	342295	328661	0.0526316	1	1	1	1	1	429935	442864	0
		P82932	P82932	Small ribosomal subunit protein bS6m OS=Homo sapiens OX=9606 GN=MRPS6 PE=1 SV=3	MRPS6	7	14.218	1.84705e+06	1.2972e+06	0.128	2	2	2	2	2	2.01558e+06	1.40633e+06	0.128	2	2	2	2	2	1.97623e+06	1.31322e+06	0.128	2	2	2	2	2	2.72972e+06	0	0	0	0	0	0	4.07179e+06	3.90961e+06	0.44	6	6	6	6	6	4.62581e+06	4.76491e+06	0.44
		P39748	P39748	Flap endonuclease 1 OS=Homo sapiens OX=9606 GN=FEN1 PE=1 SV=1	FEN1	4	42.566	114370	80322.5	0.0815789	2	2	2	2	2	146858	102467	0	0	0	0	0	0	203783	135416	0	0	0	0	0	0	85996.1	0	0	0	0	0	0	298408	286522	0.0815789	2	2	2	2	2	319953	329574	0.0815789
		P62306	P62306	Small nuclear ribonucleoprotein F OS=Homo sapiens OX=9606 GN=SNRPF PE=1 SV=1	SNRPF	8	9.719	2.09659e+07	1.47245e+07	0.488372	5	5	5	5	7	2.25377e+07	1.57252e+07	0.488372	6	6	6	6	7	2.09769e+07	1.39393e+07	0.488372	6	6	6	6	7	3.45799e+07	0.488372	8	8	8	8	12	4.50178e+07	4.32248e+07	0.488372	10	10	10	10	12	5.2357e+07	5.39314e+07	0.488372
		Q9UH17	Q9UH17; P31941; Q96AK3	DNA dC->dU-editing enzyme APOBEC-3B OS=Homo sapiens OX=9606 GN=APOBEC3B PE=1 SV=1	APOBEC3B	6	45.894	143552	100817	0	0	0	0	0	0	170849	119206	0	0	0	0	0	0	137628	91455	0	0	0	0	0	0	100006	0.0549738	1	1	1	1	1	286680	275261	0.0549738	1	1	1	1	1	397382	409332	0.0811518
		Q52LJ0	Q52LJ0	Protein FAM98B OS=Homo sapiens OX=9606 GN=FAM98B PE=1 SV=2	FAM98B	3	45.519	344074	241645	0.133949	4	3	4	3	4	282242	196929	0.150115	5	3	5	3	6	339208	225407	0.133949	4	3	4	3	5	506448	0.133949	4	3	4	3	4	637105	611730	0.133949	4	3	4	3	5	661235	681119	0.133949
		Q9Y3D3	Q9Y3D3	Small ribosomal subunit protein bS16m OS=Homo sapiens OX=9606 GN=MRPS16 PE=1 SV=1	MRPS16	4	15.335	856429	601475	0.0583942	1	1	1	1	1	709081	494747	0.0583942	1	1	1	1	1	798820	530823	0.0583942	1	1	1	1	1	0	0	0	0	0	0	0	1.60115e+06	1.53737e+06	0.189781	3	3	3	3	3	1.84043e+06	1.89578e+06	0.189781
		Q9P013	Q9P013	Spliceosome-associated protein CWC15 homolog OS=Homo sapiens OX=9606 GN=CWC15 PE=1 SV=2	CWC15	8	26.608	1.59765e+06	1.12204e+06	0.148472	2	2	2	2	2	1.36063e+06	949350	0.113537	3	3	3	3	3	1.84495e+06	1.22599e+06	0.0786026	2	2	2	2	2	2.51149e+06	0.344978	7	7	7	7	8	3.03257e+06	2.91178e+06	0.222707	4	4	4	4	4	3.4012e+06	3.50348e+06	0.296943
		Q13310	Q13310; P0CB38	Polyadenylate-binding protein 4 OS=Homo sapiens OX=9606 GN=PABPC4 PE=1 SV=1	PABPC4	9	70.738	871332	611941	0.119565	8	4	8	4	9	919779	641757	0.0931677	6	3	6	3	6	930704	618461	0.107143	7	4	7	4	7	1.20739e+06	0.131988	9	5	9	5	9	1.76705e+06	1.69667e+06	0.190994	12	7	12	7	15	2.1018e+06	2.165e+06	0.21118
		P01040	P01040	Cystatin-A OS=Homo sapiens OX=9606 GN=CSTA PE=1 SV=1	CSTA	7	11	32410.6	0	0	0	0	0	0	0	29481.2	0	0	0	0	0	0	0	581740	386572	0	0	0	0	0	0	0	0	0	0	0	0	0	258553	248255	0	0	0	0	0	0	25148.2	0	0
		Q9Y2R5	Q9Y2R5	Small ribosomal subunit protein uS17m OS=Homo sapiens OX=9606 GN=MRPS17 PE=1 SV=1	MRPS17	7	14.493	3.6559e+06	2.56756e+06	0.361538	3	3	3	3	3	3.59354e+06	2.50732e+06	0.361538	3	3	3	3	3	3.43856e+06	2.28495e+06	0.361538	3	3	3	3	3	515147	0	0	0	0	0	0	6.99921e+06	6.72044e+06	0.361538	4	4	4	4	4	7.93588e+06	8.17452e+06	0.446154
		P32119	P32119	Peroxiredoxin-2 OS=Homo sapiens OX=9606 GN=PRDX2 PE=1 SV=5	PRDX2	6	21.878	32410.6	0	0.0555556	1	0	1	0	1	245539	171320	0.0555556	1	0	1	0	1	141826	94244.5	0.0555556	1	0	1	0	1	229320	0	0	0	0	0	0	626086	601149	0.237374	4	3	4	3	4	56655.9	58359.6	0.0555556
		P52597	P52597	Heterogeneous nuclear ribonucleoprotein F OS=Homo sapiens OX=9606 GN=HNRNPF PE=1 SV=3	HNRNPF	14	45.643	5.70372e+06	4.00576e+06	0.279518	9	7	9	7	11	5.47789e+06	3.82209e+06	0.298795	10	8	10	8	12	5.57372e+06	3.70379e+06	0.233735	8	6	8	6	8	7.97365e+06	0.356627	12	10	12	10	13	1.01022e+07	9.69987e+06	0.339759	13	11	13	11	17	1.23805e+07	1.27528e+07	0.325301
		P06733	P06733; P13929; P09104	Alpha-enolase OS=Homo sapiens OX=9606 GN=ENO1 PE=1 SV=2	ENO1	14	47.139	222003	155914	0	0	0	0	0	0	186851	130371	0.0184332	1	1	1	1	1	240043	159511	0.0207373	1	1	1	1	1	172285	0.0184332	1	1	1	1	1	501876	481887	0.0184332	1	1	1	1	1	352435	363034	0.0184332
		O75934	O75934	Pre-mRNA-splicing factor SPF27 OS=Homo sapiens OX=9606 GN=BCAS2 PE=1 SV=1	BCAS2	9	26.115	2.70475e+06	1.89956e+06	0.217778	4	4	4	4	4	2.68467e+06	1.87318e+06	0.204444	4	4	4	4	5	2.45737e+06	1.63294e+06	0.137778	3	3	3	3	3	6.08462e+06	0.315556	7	7	7	7	9	4.66647e+06	4.4806e+06	0.262222	6	6	6	6	7	5.63113e+06	5.80047e+06	0.262222
		Q9H6F5	Q9H6F5	Coiled-coil domain-containing protein 86 OS=Homo sapiens OX=9606 GN=CCDC86 PE=1 SV=1	CCDC86	3	40.211	2.69169e+06	1.89039e+06	0.0861111	2	2	2	2	2	68432.8	47747.7	0.0222222	1	1	1	1	1	2.85799e+06	1.89916e+06	0.0222222	1	1	1	1	1	0	0	0	0	0	0	0	1.22458e+06	1.17581e+06	0	0	0	0	0	0	2.05857e+06	2.12047e+06	0.0222222
		Q8TDN6	Q8TDN6	Ribosome biogenesis protein BRX1 homolog OS=Homo sapiens OX=9606 GN=BRIX1 PE=1 SV=2	BRIX1	17	41.375	2.26756e+06	1.59252e+06	0.288952	9	9	9	9	10	2.51649e+06	1.75583e+06	0.269122	8	8	8	8	9	2.80408e+06	1.86334e+06	0.283286	8	8	8	8	9	884951	0.186969	4	4	4	4	4	4.63373e+06	4.44917e+06	0.490085	15	15	15	15	17	5.2147e+06	5.37151e+06	0.376771
		P31943	P31943	Heterogeneous nuclear ribonucleoprotein H OS=Homo sapiens OX=9606 GN=HNRNPH1 PE=1 SV=4	HNRNPH1	15	49.198	9.3076e+06	6.53678e+06	0.271715	12	4	12	4	18	8.02092e+06	5.59644e+06	0.314031	12	4	12	4	17	8.48603e+06	5.63904e+06	0.285078	12	5	12	5	17	1.02647e+07	0.314031	14	5	14	5	19	1.58024e+07	1.5173e+07	0.329621	15	5	15	5	23	1.829e+07	1.884e+07	0.329621
		P05455	P05455	Lupus La protein OS=Homo sapiens OX=9606 GN=SSB PE=1 SV=2	SSB	30	46.808	3.56109e+06	2.50098e+06	0.284314	13	13	13	13	13	3.79118e+06	2.64522e+06	0.230392	11	11	11	11	12	4.17486e+06	2.77423e+06	0.252451	13	13	13	13	14	3.21288e+06	0.321078	14	14	14	14	15	7.15515e+06	6.87016e+06	0.431373	20	20	20	20	22	8.16156e+06	8.40699e+06	0.465686
		P56537	P56537	Eukaryotic translation initiation factor 6 OS=Homo sapiens OX=9606 GN=EIF6 PE=1 SV=1	EIF6	4	26.582	359323	252354	0.0408163	1	1	1	1	1	400104	279164	0.0408163	1	1	1	1	1	368146	244637	0	0	0	0	0	0	276914	0	0	0	0	0	0	674647	647776	0.0979592	1	1	1	1	1	774061	797338	0.0979592
		Q92614	Q92614	Unconventional myosin-XVIIIa OS=Homo sapiens OX=9606 GN=MYO18A PE=1 SV=3	MYO18A	3	232.971	13897.3	9760.18	0.0150925	2	2	2	2	2	10214.2	7126.75	0.0116845	2	2	2	2	2	15766.4	10476.9	0.0116845	2	2	2	2	2	6014.74	0	0	0	0	0	0	25726.7	0	0	0	0	0	0	0	25148.2	0	0.00340798
		P62312	P62312	U6 snRNA-associated Sm-like protein LSm6 OS=Homo sapiens OX=9606 GN=LSM6 PE=1 SV=1	LSM6	5	9.122	4.70934e+06	3.3074e+06	0.425	4	4	4	4	4	3.83895e+06	2.67855e+06	0.2375	2	2	2	2	2	3.62651e+06	2.40985e+06	0.325	3	3	3	3	3	7.35786e+06	0.425	4	4	4	4	5	7.45546e+06	7.15851e+06	0.425	4	4	4	4	5	8.17957e+06	8.42554e+06	0.425
		Q9UK61	Q9UK61	Protein TASOR OS=Homo sapiens OX=9606 GN=TASOR PE=1 SV=3	TASOR	16	188.914	422450	296689	0.051497	9	9	9	9	10	444525	310158	0.0652695	11	11	11	11	12	504084	334969	0.0652695	11	11	11	11	12	809873	0.1	14	14	14	14	15	816078	783574	0.0311377	6	6	6	6	7	897993	924997	0.0299401
		Q96E39	Q96E39; Q8N7X1; Q8IZ40	RNA binding motif protein, X-linked-like-1 OS=Homo sapiens OX=9606 GN=RBMXL1 PE=1 SV=1	RBMXL1	2	42.116	296212	208031	0.184615	8	2	8	2	11	238801	166619	0.184615	8	2	8	2	9	303671	201792	0.205128	9	2	9	2	11	292879	0.258974	12	1	12	1	18	471987	453188	0.279487	14	1	15	1	24	549745	566277	0.258974
		P15924	P15924	Desmoplakin OS=Homo sapiens OX=9606 GN=DSP PE=1 SV=3	DSP	156	331.569	235696	165531	0	0	0	0	0	0	138700	96775	0	0	0	0	0	0	294858	195936	0.0188088	6	6	6	6	7	137247	0	0	0	0	0	0	695118	667432	0.0703588	19	19	19	19	22	210144	216464	0.0031348
		P55795	P55795	Heterogeneous nuclear ribonucleoprotein H2 OS=Homo sapiens OX=9606 GN=HNRNPH2 PE=1 SV=1	HNRNPH2	4	49.232	226816	159294	0.167038	8	1	8	1	11	198269	138338	0.180401	8	1	8	1	10	241120	160226	0.131403	6	0	6	0	8	304711	0.180401	9	1	9	1	12	364624	350101	0.195991	10	1	10	1	14	417165	429710	0.195991
		P29508	P29508	Serpin B3 OS=Homo sapiens OX=9606 GN=SERPINB3 PE=1 SV=2	SERPINB3	30	44.537	32410.6	0	0	0	0	0	0	0	29481.2	0	0	0	0	0	0	0	44175.8	29355.3	0	0	0	0	0	0	0	0	0	0	0	0	0	34664.6	33283.9	0	0	0	0	0	0	63256.7	65158.9	0
		Q9Y4Y9	Q9Y4Y9	U6 snRNA-associated Sm-like protein LSm5 OS=Homo sapiens OX=9606 GN=LSM5 PE=1 SV=3	LSM5	2	9.931	2.35662e+06	1.65507e+06	0.208791	1	1	1	1	1	2.02313e+06	1.4116e+06	0	0	0	0	0	0	2.01956e+06	1.34202e+06	0	0	0	0	0	0	4.76918e+06	0.208791	1	1	1	1	1	3.52723e+06	3.38675e+06	0.208791	1	1	1	1	1	4.52286e+06	4.65887e+06	0
		P14678	P14678; P63162	Small nuclear ribonucleoprotein-associated proteins B and B' OS=Homo sapiens OX=9606 GN=SNRPB PE=1 SV=2	SNRPB	12	24.594	1.46959e+07	1.0321e+07	0.304167	9	9	9	9	12	1.40789e+07	9.8233e+06	0.304167	9	9	9	9	12	1.50327e+07	9.98934e+06	0.241667	8	8	8	8	11	2.18653e+07	0.3	8	8	8	8	12	2.4772e+07	2.37854e+07	0.320833	11	11	11	11	15	3.04734e+07	3.13898e+07	0.316667
		Q96AE4	Q96AE4	Far upstream element-binding protein 1 OS=Homo sapiens OX=9606 GN=FUBP1 PE=1 SV=3	FUBP1	6	67.518	40693.7	28579.4	0.0139752	1	1	1	1	1	37577.3	26218.8	0.0248447	2	1	2	1	2	38798.4	25781.9	0.0124224	1	0	1	0	1	94783.3	0.0698758	5	4	5	4	5	64362.4	61798.9	0.0124224	1	0	1	0	1	75152.7	77412.6	0.0217391
		P82933	P82933	Small ribosomal subunit protein uS9m OS=Homo sapiens OX=9606 GN=MRPS9 PE=1 SV=2	MRPS9	22	45.806	2.01581e+06	1.41572e+06	0.232323	9	9	9	9	9	2.00125e+06	1.39634e+06	0.267677	9	9	9	9	9	1.97788e+06	1.31432e+06	0.159091	7	7	7	7	8	230313	0	0	0	0	0	0	3.41264e+06	3.27672e+06	0.292929	10	10	10	10	11	3.90345e+06	4.02083e+06	0.270202
		Q9NP92	Q9NP92	Large ribosomal subunit protein mL65 OS=Homo sapiens OX=9606 GN=MRPS30 PE=1 SV=2	MRPS30	4	50.333	54313.9	38145	0	0	0	0	0	0	115272	80428.5	0	0	0	0	0	0	144063	95731.4	0	0	0	0	0	0	182886	0	0	0	0	0	0	141788	136141	0.0273349	1	1	1	1	1	275131	283405	0
		Q9Y333	Q9Y333	U6 snRNA-associated Sm-like protein LSm2 OS=Homo sapiens OX=9606 GN=LSM2 PE=1 SV=1	LSM2	5	10.828	2.52741e+06	1.77501e+06	0.284211	2	2	2	2	2	2.31809e+06	1.6174e+06	0.284211	2	2	2	2	2	2.47521e+06	1.6448e+06	0.284211	2	2	2	2	2	3.96976e+06	0.684211	4	4	4	4	4	4.31612e+06	4.14421e+06	0.6	4	4	4	4	4	4.8025e+06	4.94692e+06	0.6
		Q9NWU5	Q9NWU5	Large ribosomal subunit protein uL22m OS=Homo sapiens OX=9606 GN=MRPL22 PE=1 SV=1	MRPL22	4	23.626	290143	203769	0.0582524	1	1	1	1	1	307613	214631	0	0	0	0	0	0	421885	280347	0	0	0	0	0	0	0	0	0	0	0	0	0	486741	467354	0.0582524	1	1	1	1	1	677185	697549	0.15534
		Q9Y2Q9	Q9Y2Q9	Small ribosomal subunit protein bS1m OS=Homo sapiens OX=9606 GN=MRPS28 PE=1 SV=1	MRPS28	7	20.83	2.17843e+06	1.52992e+06	0.272727	5	5	5	5	6	2.24936e+06	1.56945e+06	0.272727	5	5	5	5	6	2.43861e+06	1.62048e+06	0.272727	5	5	5	5	6	673790	0	0	0	0	0	0	4.04515e+06	3.88404e+06	0.235294	5	5	5	5	6	4.29929e+06	4.42858e+06	0.283422
		Q9H7B2	Q9H7B2	Ribosome production factor 2 homolog OS=Homo sapiens OX=9606 GN=RPF2 PE=1 SV=2	RPF2	3	35.56	194537	136625	0.0653595	2	2	2	2	2	226882	158303	0.0653595	2	2	2	2	2	120251	79908	0.0653595	2	2	2	2	2	50085.8	0.0653595	2	2	2	2	2	284858	273512	0.0980392	2	2	2	2	2	323319	333042	0.0980392
		P62841	P62841	Small ribosomal subunit protein uS19 OS=Homo sapiens OX=9606 GN=RPS15 PE=1 SV=2	RPS15	5	17.029	6.67959e+06	4.69111e+06	0.358621	5	5	5	5	7	9.06591e+06	6.32556e+06	0.358621	5	5	5	5	6	8.44545e+06	5.61208e+06	0.358621	4	4	4	4	5	1.36813e+07	0.358621	6	6	6	6	11	1.25701e+07	1.20694e+07	0.358621	6	6	6	6	9	1.44034e+07	1.48366e+07	0.358621
		A2AJT9	A2AJT9	BCLAF1 and THRAP3 family member 3 OS=Homo sapiens OX=9606 GN=BCLAF3 PE=1 SV=1	BCLAF3	8	83.82	351509	246867	0.0225035	1	1	1	1	1	292692	204220	0.0225035	1	1	1	1	1	412465	274086	0.0337553	2	2	2	2	2	450958	0.0857947	5	5	5	5	5	581659	558491	0.105485	6	6	6	6	6	608136	626423	0.105485
		Q99459	Q99459	Cell division cycle 5-like protein OS=Homo sapiens OX=9606 GN=CDC5L PE=1 SV=2	CDC5L	35	92.194	3.55642e+06	2.49769e+06	0.431421	25	25	25	25	26	3.67796e+06	2.56622e+06	0.457606	24	24	24	24	27	4.29519e+06	2.85419e+06	0.478803	27	27	27	27	29	5.3285e+06	0.496259	29	29	29	29	35	6.35148e+06	6.0985e+06	0.531172	33	33	33	33	40	7.31257e+06	7.53247e+06	0.528678
		Q6P2Q9	Q6P2Q9	Pre-mRNA-processing-splicing factor 8 OS=Homo sapiens OX=9606 GN=PRPF8 PE=1 SV=2	PRPF8	102	273.427	6.78772e+06	4.76705e+06	0.292934	60	60	60	60	72	6.70122e+06	4.67564e+06	0.292934	61	61	61	61	75	7.84302e+06	5.21176e+06	0.296788	61	61	62	62	75	1.15464e+07	0.384154	84	84	84	84	106	1.20693e+07	1.15886e+07	0.391006	90	90	90	90	112	1.33053e+07	1.37054e+07	0.408994
		Q9BWF3	Q9BWF3; Q9BQ04	RNA-binding protein 4 OS=Homo sapiens OX=9606 GN=RBM4 PE=1 SV=1	RBM4	2	40.289	32410.6	0	0	0	0	0	0	0	29481.2	0	0	0	0	0	0	0	35400.3	0	0	0	0	0	0	0	0	0	0	0	0	0	0	38972.2	37419.9	0.0247253	1	1	1	1	1	47304.1	48726.6	0.021978
		Q9UNX4	Q9UNX4	WD repeat-containing protein 3 OS=Homo sapiens OX=9606 GN=WDR3 PE=1 SV=1	WDR3	2	106.032	32410.6	0	0.00742312	1	1	1	1	1	29481.2	0	0	0	0	0	0	0	35400.3	0	0.00742312	1	1	1	1	1	0	0	0	0	0	0	0	98545.9	94620.9	0	0	0	0	0	0	20218.7	20826.7	0.00742312
		P82930	P82930	Small ribosomal subunit protein mS34 OS=Homo sapiens OX=9606 GN=MRPS34 PE=1 SV=2	MRPS34	10	25.634	3.17788e+06	2.23184e+06	0.311927	5	5	5	5	6	3.37306e+06	2.35349e+06	0.37156	6	6	6	6	7	3.46598e+06	2.30317e+06	0.188073	4	4	4	4	5	208582	0	0	0	0	0	0	5.43379e+06	5.21737e+06	0.380734	6	6	6	6	8	5.95329e+06	6.13232e+06	0.412844
		P26038	P26038	Moesin OS=Homo sapiens OX=9606 GN=MSN PE=1 SV=3	MSN	8	67.778	32410.6	0	0	0	0	0	0	0	27590	19250.4	0	0	0	0	0	0	64226.5	42679.1	0	0	0	0	0	0	39288.1	0.0138648	1	1	1	1	1	58479.1	56149.9	0	0	0	0	0	0	75099.9	77358.2	0
ü		cont_P35908; P35908	cont_P35908|P35908; cont_REFSEQ:XP_932229	Keratin, type II cytoskeletal 2 epidermal OS=Homo sapiens GN=KRT2 PE=1 SV=2<|>Keratin, type II cytoskeletal 2 epidermal OS=Homo sapiens OX=9606 GN=KRT2 PE=1 SV=2	KRT2	66	65.393	3.69664e+07	2.59617e+07	0.677621	43	30	44	31	65	1.47203e+07	1.02708e+07	0.505477	30	19	30	19	38	2.84959e+07	1.89358e+07	0.574335	32	19	32	19	40	2.48682e+07	0.611894	36	25	36	25	51	1.27063e+08	1.22002e+08	0.765258	60	44	62	45	101	2.10352e+07	2.16677e+07	0.527387
		Q9Y291	Q9Y291	Small ribosomal subunit protein mS33 OS=Homo sapiens OX=9606 GN=MRPS33 PE=1 SV=1	MRPS33	6	12.621	3.14966e+06	2.21202e+06	0.0849057	1	1	1	1	1	2.97246e+06	2.07398e+06	0.386792	3	3	3	3	4	3.356e+06	2.23009e+06	0.386792	3	3	3	3	4	302233	0	0	0	0	0	0	5.34106e+06	5.12833e+06	0.386792	3	3	3	3	4	6.29418e+06	6.48345e+06	0.386792
		P62304	P62304	Small nuclear ribonucleoprotein E OS=Homo sapiens OX=9606 GN=SNRPE PE=1 SV=1	SNRPE	3	10.797	2.40248e+07	1.68727e+07	0.25	3	3	3	3	3	2.28656e+07	1.5954e+07	0.25	3	3	3	3	4	2.68664e+07	1.7853e+07	0.25	3	3	3	3	3	3.19366e+07	0.380435	4	4	4	4	5	3.91265e+07	3.75681e+07	0.380435	4	4	4	4	6	4.59294e+07	4.73105e+07	0.380435
		P82663	P82663	Small ribosomal subunit protein mS25 OS=Homo sapiens OX=9606 GN=MRPS25 PE=1 SV=1	MRPS25	8	20.103	3.33475e+06	2.34202e+06	0.364162	6	6	6	6	8	2.96772e+06	2.07067e+06	0.289017	5	5	5	5	5	2.90321e+06	1.92921e+06	0.289017	5	5	5	5	7	77109.5	0.0520231	1	1	1	1	1	5.09127e+06	4.88849e+06	0.364162	6	6	6	6	8	5.65968e+06	5.82988e+06	0.433526
		Q69YN4	Q69YN4	Protein virilizer homolog OS=Homo sapiens OX=9606 GN=VIRMA PE=1 SV=2	VIRMA	29	201.898	639368	449031	0.0513245	9	9	9	9	10	650036	453549	0.0584989	10	10	10	10	11	749134	497807	0.0568433	10	10	10	10	12	1.18996e+06	0.115894	20	20	20	20	21	1.06302e+06	1.02068e+06	0.0722958	13	13	13	13	13	1.37312e+06	1.41441e+06	0.0833333
		O95319	O95319	CUGBP Elav-like family member 2 OS=Homo sapiens OX=9606 GN=CELF2 PE=1 SV=1	CELF2	2	54.25	32410.6	0	0	0	0	0	0	0	29481.2	0	0	0	0	0	0	0	35400.3	0	0	0	0	0	0	0	0	0	0	0	0	0	0	25726.7	0	0	0	0	0	0	0	109829	113132	0
		Q9UK45	Q9UK45	U6 snRNA-associated Sm-like protein LSm7 OS=Homo sapiens OX=9606 GN=LSM7 PE=1 SV=1	LSM7	2	11.595	2.45386e+06	1.72336e+06	0.15534	2	2	2	2	2	2.34832e+06	1.63849e+06	0.15534	2	2	2	2	2	2.14254e+06	1.42374e+06	0.15534	2	2	2	2	2	3.57625e+06	0.15534	2	2	2	2	2	3.89456e+06	3.73944e+06	0.15534	2	2	2	2	2	4.55794e+06	4.69501e+06	0.15534
		O75937	O75937	DnaJ homolog subfamily C member 8 OS=Homo sapiens OX=9606 GN=DNAJC8 PE=1 SV=2	DNAJC8	5	29.823	173733	122014	0	0	0	0	0	0	144404	100755	0	0	0	0	0	0	162755	108152	0	0	0	0	0	0	353315	0	0	0	0	0	0	250202	240236	0	0	0	0	0	0	298339	307311	0
		Q9HC07	Q9HC07	Putative divalent cation/proton antiporter TMEM165 OS=Homo sapiens OX=9606 GN=TMEM165 PE=1 SV=1	TMEM165	2	34.883	375823	263942	0	0	0	0	0	0	348568	243206	0.0246914	1	1	1	1	1	282207	187529	0	0	0	0	0	0	301568	0.0709877	1	1	1	1	1	534585	513293	0.095679	2	2	2	2	2	532037	548036	0.0709877
		P84103	P84103	Serine/arginine-rich splicing factor 3 OS=Homo sapiens OX=9606 GN=SRSF3 PE=1 SV=1	SRSF3	11	19.318	1.05463e+08	7.40673e+07	0.396341	13	12	14	13	24	7.71032e+07	5.37972e+07	0.396341	12	11	14	13	21	1.12366e+08	7.46685e+07	0.396341	12	11	13	12	23	2.0084e+08	0.396341	13	12	13	12	24	1.44781e+08	1.39014e+08	0.396341	13	12	14	13	20	1.74597e+08	1.79847e+08	0.445122
		Q08188	Q08188	Protein-glutamine gamma-glutamyltransferase E OS=Homo sapiens OX=9606 GN=TGM3 PE=1 SV=4	TGM3	32	76.584	77345.1	54319.9	0	0	0	0	0	0	22159	15461	0	0	0	0	0	0	78134.7	51921.2	0	0	0	0	0	0	0	0	0	0	0	0	0	148341	142432	0.020202	2	2	2	2	2	25148.2	0	0
		Q9Y676	Q9Y676	Small ribosomal subunit protein mS40 OS=Homo sapiens OX=9606 GN=MRPS18B PE=1 SV=1	MRPS18B	12	29.377	3.44157e+06	2.41704e+06	0.321705	6	6	6	6	7	3.55896e+06	2.48319e+06	0.282946	5	5	5	5	6	3.56383e+06	2.3682e+06	0.329457	6	6	6	6	7	1.34306e+06	0	0	0	0	0	0	5.68229e+06	5.45597e+06	0.418605	9	9	9	9	10	6.32143e+06	6.51153e+06	0.387597
		P62318	P62318	Small nuclear ribonucleoprotein Sm D3 OS=Homo sapiens OX=9606 GN=SNRPD3 PE=1 SV=1	SNRPD3	6	13.907	5.08e+07	3.56771e+07	0.47619	6	6	6	6	12	4.92733e+07	3.43795e+07	0.47619	5	5	5	5	11	5.41891e+07	3.60091e+07	0.47619	5	5	5	5	11	7.17158e+07	0.47619	6	6	6	6	13	7.50689e+07	7.20789e+07	0.47619	6	6	6	6	12	9.19579e+07	9.47232e+07	0.47619
		Q99729	Q99729	Heterogeneous nuclear ribonucleoprotein A/B OS=Homo sapiens OX=9606 GN=HNRNPAB PE=1 SV=2	HNRNPAB	9	36.202	3.36202e+06	2.36117e+06	0.120482	3	3	3	3	4	2.84575e+06	1.98556e+06	0.11747	3	3	3	3	3	3.27773e+06	2.17808e+06	0.156627	4	4	4	4	4	3.90221e+06	0.150602	5	5	5	5	6	4.32354e+06	4.15134e+06	0.186747	6	6	6	6	7	5.58256e+06	5.75043e+06	0.180723
		Q92841	Q92841	Probable ATP-dependent RNA helicase DDX17 OS=Homo sapiens OX=9606 GN=DDX17 PE=1 SV=2	DDX17	15	80.222	1.5577e+06	1.09398e+06	0.224966	15	8	15	8	18	1.15466e+06	805643	0.194787	13	6	13	6	15	1.4006e+06	930709	0.205761	14	7	14	7	17	1.31647e+06	0.200274	12	7	12	7	14	2.0709e+06	1.98842e+06	0.281207	17	11	17	11	19	2.48766e+06	2.56246e+06	0.260631
		Q9ULX3	Q9ULX3	RNA-binding protein NOB1 OS=Homo sapiens OX=9606 GN=NOB1 PE=1 SV=1	NOB1	2	46.646	57924.2	40680.5	0.0169903	1	1	1	1	1	61940.5	43217.7	0.0291262	1	1	1	1	1	35400.3	0	0	0	0	0	0	0	68389.6	0	0	0	0	0	0	78515.7	75388.4	0	0	0	0	0	0	86697.7	89304.8	0.0169903
		P51398	P51398	Small ribosomal subunit protein mS29 OS=Homo sapiens OX=9606 GN=DAP3 PE=1 SV=1	DAP3	14	45.538	3.18599e+06	2.23754e+06	0.258794	8	8	8	8	8	3.37904e+06	2.35766e+06	0.258794	8	8	8	8	9	3.31504e+06	2.20288e+06	0.208543	7	7	7	7	7	404410	0.0628141	2	2	2	2	2	5.39198e+06	5.17722e+06	0.376884	10	10	10	10	10	5.76656e+06	5.93997e+06	0.417085
		Q8TCC3	Q8TCC3	Large ribosomal subunit protein uL30m OS=Homo sapiens OX=9606 GN=MRPL30 PE=1 SV=1	MRPL30	4	18.534	421288	295873	0.068323	1	1	1	1	1	464559	324137	0.068323	1	1	1	1	1	433274	287914	0.118012	2	2	2	2	3	73430.3	0.068323	1	1	1	1	1	782710	751535	0.173913	2	2	2	2	3	720567	742235	0.118012
		Q92665	Q92665	Small ribosomal subunit protein mS31 OS=Homo sapiens OX=9606 GN=MRPS31 PE=1 SV=3	MRPS31	13	45.29	1.102e+06	773939	0.0911392	3	3	3	3	3	1.13079e+06	788984	0.212658	6	6	6	6	6	1.08394e+06	720291	0.111392	4	4	4	4	4	278675	0.0607595	2	2	2	2	2	1.90799e+06	1.83199e+06	0.179747	6	6	6	6	6	1.87618e+06	1.9326e+06	0.118987
		P62310	P62310	U6 snRNA-associated Sm-like protein LSm3 OS=Homo sapiens OX=9606 GN=LSM3 PE=1 SV=2	LSM3	3	11.838	4.32601e+06	3.03818e+06	0.196078	2	2	2	2	2	3.7204e+06	2.59584e+06	0.196078	2	2	2	2	2	4.1777e+06	2.77612e+06	0.196078	2	2	2	2	2	6.82532e+06	0.401961	3	3	3	3	3	6.59702e+06	6.33426e+06	0.401961	3	3	3	3	3	7.49428e+06	7.71965e+06	0.323529
		Q96EY7	Q96EY7	Small ribosomal subunit protein mS39 OS=Homo sapiens OX=9606 GN=PTCD3 PE=1 SV=3	PTCD3	19	78.5	1.66243e+06	1.16753e+06	0.213353	11	11	11	11	11	1.43178e+06	998994	0.137881	7	7	7	7	9	1.62037e+06	1.07675e+06	0.140784	8	8	8	8	9	88975.9	0	0	0	0	0	0	2.49985e+06	2.40028e+06	0.188679	10	10	10	10	12	2.88393e+06	2.97066e+06	0.185776
		Q9P287	Q9P287	BRCA2 and CDKN1A-interacting protein OS=Homo sapiens OX=9606 GN=BCCIP PE=1 SV=1	BCCIP	4	35.957	110157	77363.7	0.0732484	1	1	1	1	1	117073	81685.3	0	0	0	0	0	0	69782.9	46371.4	0.0732484	1	1	1	1	1	96716.4	0.0732484	1	1	1	1	1	140640	135039	0.0732484	1	1	1	1	1	168983	174064	0.0732484
		P09012	P09012	U1 small nuclear ribonucleoprotein A OS=Homo sapiens OX=9606 GN=SNRPA PE=1 SV=3	SNRPA	12	31.259	1.44934e+07	1.01788e+07	0.397163	11	9	12	10	13	1.39239e+07	9.71515e+06	0.397163	12	10	12	10	13	1.68446e+07	1.11934e+07	0.425532	13	11	14	12	15	2.01489e+07	0.397163	13	11	14	12	15	2.2927e+07	2.20138e+07	0.368794	11	9	12	10	13	2.59683e+07	2.67492e+07	0.397163
ü		cont_P12081; P12081	cont_P12081|P12081; P49590	Histidine--tRNA ligase, cytoplasmic OS=Homo sapiens GN=HARS PE=1 SV=2<|>Histidine--tRNA ligase, cytoplasmic OS=Homo sapiens OX=9606 GN=HARS1 PE=1 SV=2	HARS1	7	57.374	32410.6	0	0	0	0	0	0	0	29481.2	0	0	0	0	0	0	0	35400.3	0	0	0	0	0	0	0	0	0	0	0	0	0	0	25726.7	0	0	0	0	0	0	0	37573.8	38703.7	0
		P47985	P47985; P0C7P4	Cytochrome b-c1 complex subunit Rieske, mitochondrial OS=Homo sapiens OX=9606 GN=UQCRFS1 PE=1 SV=2	UQCRFS1	5	29.649	1.35602e+06	952338	0.0328467	2	2	2	2	2	1.13957e+06	795114	0.0328467	2	2	2	2	2	997337	662739	0.0291971	1	1	1	1	1	1.4519e+07	0.0875912	3	3	3	3	3	1.746e+06	1.67646e+06	0.0875912	3	3	3	3	3	1.79015e+06	1.84398e+06	0.0912409
		Q96EL2	Q96EL2	Small ribosomal subunit protein uS3m OS=Homo sapiens OX=9606 GN=MRPS24 PE=1 SV=1	MRPS24	3	19.003	1.12692e+06	791446	0.161677	2	2	2	2	2	981135	684567	0.161677	2	2	2	2	2	1.33938e+06	890029	0.161677	2	2	2	2	2	0	0	0	0	0	0	0	1.7704e+06	1.69989e+06	0.161677	2	2	2	2	4	1.93319e+06	1.99132e+06	0.161677
		Q92552	Q92552	Small ribosomal subunit protein mS27 OS=Homo sapiens OX=9606 GN=MRPS27 PE=1 SV=3	MRPS27	21	47.581	3.60689e+06	2.53314e+06	0.292271	10	10	10	10	11	3.78262e+06	2.63925e+06	0.275362	9	9	9	9	10	3.78178e+06	2.51303e+06	0.227053	7	7	7	7	8	705932	0.0241546	1	1	1	1	1	5.90762e+06	5.67233e+06	0.311594	11	11	11	11	14	6.37655e+06	6.5683e+06	0.410628
		O43818	O43818	U3 small nucleolar RNA-interacting protein 2 OS=Homo sapiens OX=9606 GN=RRP9 PE=1 SV=1	RRP9	5	51.809	169547	119074	0	0	0	0	0	0	115373	80499.1	0	0	0	0	0	0	186778	124116	0	0	0	0	0	0	122013	0	0	0	0	0	0	247642	237779	0	0	0	0	0	0	247623	255070	0
		Q96I24	Q96I24	Far upstream element-binding protein 3 OS=Homo sapiens OX=9606 GN=FUBP3 PE=1 SV=2	FUBP3	6	61.602	110099	77322.8	0.048951	2	2	2	2	2	96048.5	67015.9	0.0629371	3	2	3	2	3	85053.9	56519.1	0.0384615	2	1	2	1	2	77170.2	0.0629371	3	2	3	2	3	149563	143606	0.0384615	2	1	2	1	2	171797	176963	0.0611888
		P08621	P08621	U1 small nuclear ribonucleoprotein 70 kDa OS=Homo sapiens OX=9606 GN=SNRNP70 PE=1 SV=2	SNRNP70	15	51.526	1.40255e+07	9.85021e+06	0.203661	12	12	12	12	16	1.15924e+07	8.08837e+06	0.224256	11	11	11	11	14	1.43408e+07	9.52962e+06	0.208238	11	11	11	11	14	1.37665e+07	0.308924	16	16	16	16	21	1.97132e+07	1.8928e+07	0.308924	16	16	17	17	22	2.2064e+07	2.27275e+07	0.327231
		Q9BTD8	Q9BTD8	RNA-binding protein 42 OS=Homo sapiens OX=9606 GN=RBM42 PE=1 SV=1	RBM42	4	50.382	485386	340889	0.05625	1	1	1	1	1	474260	330905	0.0729167	2	2	2	2	2	510292	339094	0.108333	3	3	3	3	3	888785	0.0729167	2	2	2	2	2	770361	739678	0.0166667	1	1	1	1	1	864922	890932	0.0729167
		P11166	P11166	Solute carrier family 2, facilitated glucose transporter member 1 OS=Homo sapiens OX=9606 GN=SLC2A1 PE=1 SV=2	SLC2A1	4	54.049	3.83168e+06	2.69101e+06	0.0772358	3	3	3	3	4	3.38211e+06	2.3598e+06	0.0772358	3	3	3	3	4	3.27585e+06	2.17683e+06	0.0772358	3	3	3	3	4	1.25694e+06	0.0772358	3	3	3	3	3	5.36929e+06	5.15544e+06	0.0772358	3	3	3	3	5	5.23236e+06	5.3897e+06	0.0772358
		P82650	P82650	Small ribosomal subunit protein mS22 OS=Homo sapiens OX=9606 GN=MRPS22 PE=1 SV=1	MRPS22	18	41.254	6.05006e+06	4.24899e+06	0.3	11	11	11	11	13	5.8577e+06	4.08709e+06	0.402778	12	12	12	12	14	6.24518e+06	4.14998e+06	0.358333	12	12	12	12	14	412902	0.075	1	1	1	1	1	9.83479e+06	9.44307e+06	0.433333	15	15	15	15	17	9.51039e+06	9.79638e+06	0.452778
		P46100	P46100	Transcriptional regulator ATRX OS=Homo sapiens OX=9606 GN=ATRX PE=1 SV=6	ATRX	2	282.412	7240.14	5084.79	0	0	0	0	0	0	7338.66	5120.4	0	0	0	0	0	0	22825.6	15167.8	0	0	0	0	0	0	50583.4	0	0	0	0	0	0	15582.7	14962	0	0	0	0	0	0	23647.1	24358.2	0
		Q9BYN8	Q9BYN8	Small ribosomal subunit protein mS26 OS=Homo sapiens OX=9606 GN=MRPS26 PE=1 SV=1	MRPS26	12	24.197	4.32475e+06	3.03729e+06	0.170732	4	4	4	4	4	4.60174e+06	3.21077e+06	0.258537	6	6	6	6	6	4.18715e+06	2.7824e+06	0.146341	4	4	4	4	4	1.4102e+06	0	0	0	0	0	0	6.61349e+06	6.35008e+06	0.346341	9	9	9	9	9	7.55061e+06	7.77766e+06	0.253659
		Q13243	Q13243	Serine/arginine-rich splicing factor 5 OS=Homo sapiens OX=9606 GN=SRSF5 PE=1 SV=1	SRSF5	10	31.245	1.86229e+07	1.30789e+07	0.253676	10	9	10	9	12	1.54174e+07	1.07572e+07	0.253676	9	8	9	8	11	1.77364e+07	1.1786e+07	0.227941	9	8	9	8	12	1.96098e+07	0.279412	11	10	11	10	15	2.35107e+07	2.25743e+07	0.305147	10	9	10	9	13	2.77939e+07	2.86297e+07	0.279412
		Q7L2J0	Q7L2J0	7SK snRNA methylphosphate capping enzyme OS=Homo sapiens OX=9606 GN=MEPCE PE=1 SV=1	MEPCE	3	74.31	32467.1	22801.8	0	0	0	0	0	0	29227.4	20392.9	0	0	0	0	0	0	27039.7	17968.1	0	0	0	0	0	0	22953.2	0	0	0	0	0	0	41439.8	39789.2	0	0	0	0	0	0	47664.2	49097.5	0.0188679
		P08579	P08579	U2 small nuclear ribonucleoprotein B'' OS=Homo sapiens OX=9606 GN=SNRPB2 PE=1 SV=1	SNRPB2	10	25.47	7.41872e+06	5.21021e+06	0.311111	7	5	7	5	7	8.01155e+06	5.5899e+06	0.311111	8	6	8	6	8	9.32976e+06	6.19971e+06	0.311111	7	5	7	5	7	1.34526e+07	0.355556	10	8	10	8	12	1.21284e+07	1.16454e+07	0.36	10	8	10	8	12	1.44629e+07	1.48979e+07	0.355556
		P63272	P63272	Transcription elongation factor SPT4 OS=Homo sapiens OX=9606 GN=SUPT4H1 PE=1 SV=1	SUPT4H1	2	13.185	330072	231811	0	0	0	0	0	0	181388	126560	0	0	0	0	0	0	180404	119880	0	0	0	0	0	0	106369	0	0	0	0	0	0	328695	315603	0.136752	1	1	1	1	1	396924	408860	0.136752
		P0DMU9	P0DMU9; P0DMU7|P0DMU8|P0DMV0; Q8NHU0; Q5DJT8|P0DMV2|P0DMV1; Q5HYN5	Cancer/testis antigen family 45 member A10 OS=Homo sapiens OX=9606 GN=CT45A10 PE=1 SV=1	CT45A10	2	21.132	389352	273444	0.121693	1	1	1	1	2	447926	312532	0.121693	1	1	1	1	1	512401	340495	0.121693	1	1	1	1	1	456768	0.121693	1	1	1	1	1	719632	690969	0.174603	2	2	2	2	3	820413	845084	0.121693
		P82912	P82912	Small ribosomal subunit protein uS11m OS=Homo sapiens OX=9606 GN=MRPS11 PE=1 SV=2	MRPS11	6	20.603	1.5796e+06	1.10936e+06	0.113402	2	2	2	2	2	1.46916e+06	1.02508e+06	0.113402	2	2	2	2	3	1.71753e+06	1.14132e+06	0.113402	2	2	2	2	3	83822.8	0	0	0	0	0	0	2.36731e+06	2.27302e+06	0.113402	2	2	2	2	2	2.61876e+06	2.69751e+06	0.201031
		P05023	P05023; P20648	Sodium/potassium-transporting ATPase subunit alpha-1 OS=Homo sapiens OX=9606 GN=ATP1A1 PE=1 SV=1	ATP1A1	12	112.824	449498	315685	0.0576735	4	4	4	4	4	384016	267939	0.0498534	4	3	4	3	4	350634	232999	0.026393	2	2	2	2	2	154588	0	0	0	0	0	0	590933	567396	0.0537634	4	3	4	3	4	537974	554152	0.0801564
		P67775	P67775; P62714	Serine/threonine-protein phosphatase 2A catalytic subunit alpha isoform OS=Homo sapiens OX=9606 GN=PPP2CA PE=1 SV=1	PPP2CA	4	35.571	109353	76798.9	0	0	0	0	0	0	74345	51872.7	0	0	0	0	0	0	223764	148693	0	0	0	0	0	0	206629	0	0	0	0	0	0	183192	175896	0	0	0	0	0	0	192102	197878	0
		Q7L2E3	Q7L2E3	ATP-dependent RNA helicase DHX30 OS=Homo sapiens OX=9606 GN=DHX30 PE=1 SV=1	DHX30	18	133.855	267868	188125	0.0670017	6	6	6	6	6	280030	195385	0.0326633	3	3	3	3	3	297187	197484	0.0762144	7	7	7	7	7	122044	0.0343384	3	3	3	3	3	409035	392743	0.0762144	8	8	8	8	8	439335	452546	0.125628
		Q9NX24	Q9NX24	H/ACA ribonucleoprotein complex subunit 2 OS=Homo sapiens OX=9606 GN=NHP2 PE=1 SV=1	NHP2	2	17.19	1.06646e+06	748979	0.124183	1	1	1	1	1	1.03949e+06	725286	0.124183	1	1	1	1	1	909343	604267	0.124183	1	1	1	1	1	926746	0	0	0	0	0	0	1.47213e+06	1.4135e+06	0.124183	1	1	1	1	1	1.6993e+06	1.7504e+06	0.189542
		Q02543	Q02543	Large ribosomal subunit protein eL20 OS=Homo sapiens OX=9606 GN=RPL18A PE=1 SV=2	RPL18A	4	20.749	1.97477e+06	1.38689e+06	0.1875	3	3	3	3	3	2.43452e+06	1.69864e+06	0.136364	2	2	2	2	2	1.1518e+06	765382	0.136364	2	2	2	2	2	445944	0	0	0	0	0	0	2.45386e+06	2.35612e+06	0.136364	2	2	2	2	2	2.89703e+06	2.98415e+06	0.1875
		P53985	P53985	Monocarboxylate transporter 1 OS=Homo sapiens OX=9606 GN=SLC16A1 PE=1 SV=3	SLC16A1	6	53.909	2.31526e+06	1.62602e+06	0.064	3	3	3	3	5	2.11428e+06	1.4752e+06	0.078	4	4	4	4	5	1.9801e+06	1.3158e+06	0.09	4	4	4	4	5	997065	0.078	4	4	4	4	5	3.07204e+06	2.94968e+06	0.078	4	4	4	4	7	3.17416e+06	3.26961e+06	0.104
		O75643	O75643	U5 small nuclear ribonucleoprotein 200 kDa helicase OS=Homo sapiens OX=9606 GN=SNRNP200 PE=1 SV=2	SNRNP200	94	244.353	9.01314e+06	6.32998e+06	0.340824	68	68	69	69	80	8.7594e+06	6.1117e+06	0.360019	68	68	69	69	79	1.01706e+07	6.75848e+06	0.372191	73	73	73	73	85	1.44543e+07	0.434925	88	88	88	88	113	1.34942e+07	1.29567e+07	0.40309	82	82	83	83	100	1.50401e+07	1.54923e+07	0.42603
		Q01081	Q01081; Q8WU68	Splicing factor U2AF 35 kDa subunit OS=Homo sapiens OX=9606 GN=U2AF1 PE=1 SV=3	U2AF1	8	27.854	6.93787e+06	4.87251e+06	0.229167	4	4	5	5	6	7.98805e+06	5.57351e+06	0.229167	4	4	4	4	6	8.14741e+06	5.41403e+06	0.229167	4	4	4	4	5	1.57334e+07	0.341667	7	7	7	7	12	9.65327e+06	9.26878e+06	0.341667	7	7	8	8	10	1.29819e+07	1.33723e+07	0.325
		Q7Z7H8	Q7Z7H8	Large ribosomal subunit protein uL10m OS=Homo sapiens OX=9606 GN=MRPL10 PE=1 SV=3	MRPL10	3	29.264	32410.6	0	0	0	0	0	0	0	50011.6	34894.6	0	0	0	0	0	0	35400.3	0	0	0	0	0	0	0	0	0	0	0	0	0	0	40664.4	39044.8	0	0	0	0	0	0	53032.8	54627.6	0
		P31942	P31942	Heterogeneous nuclear ribonucleoprotein H3 OS=Homo sapiens OX=9606 GN=HNRNPH3 PE=1 SV=2	HNRNPH3	5	36.903	177009	124314	0.0491329	2	1	2	1	2	119082	83087.3	0.0491329	2	1	2	1	2	164977	109629	0.0491329	2	1	2	1	2	191355	0.0491329	2	1	2	1	2	197685	189812	0.0491329	2	1	2	1	2	248152	255614	0.0491329
		Q13148	Q13148	TAR DNA-binding protein 43 OS=Homo sapiens OX=9606 GN=TARDBP PE=1 SV=1	TARDBP	6	44.711	1.11776e+06	785005	0.0772947	3	3	3	3	3	999947	697694	0.0772947	3	3	3	3	4	1.19596e+06	794728	0.0942029	4	4	4	4	5	1.19391e+06	0.0917874	3	3	3	3	3	1.52048e+06	1.45992e+06	0.0942029	4	4	4	4	5	1.79225e+06	1.84615e+06	0.137681
		P62249	P62249	Small ribosomal subunit protein uS9 OS=Homo sapiens OX=9606 GN=RPS16 PE=1 SV=2	RPS16	11	16.435	4.18988e+07	2.94257e+07	0.465753	9	9	9	9	12	4.38726e+07	3.06112e+07	0.513699	9	9	9	9	13	4.68462e+07	3.11298e+07	0.513699	10	10	10	10	13	5.47765e+07	0.520548	10	10	10	10	14	6.23419e+07	5.98588e+07	0.568493	11	11	11	11	16	7.01579e+07	7.22677e+07	0.568493
		Q9Y3D9	Q9Y3D9	Small ribosomal subunit protein mS23 OS=Homo sapiens OX=9606 GN=MRPS23 PE=1 SV=2	MRPS23	12	21.757	6.37724e+06	4.47877e+06	0.505263	9	9	9	9	12	6.29367e+06	4.39128e+06	0.589474	10	10	10	10	11	6.63149e+06	4.40669e+06	0.505263	9	9	9	9	11	311115	0.0526316	1	1	1	1	1	9.00768e+06	8.64891e+06	0.536842	9	9	9	9	11	1.06417e+07	1.09617e+07	0.589474
		P60866	P60866	Small ribosomal subunit protein uS10 OS=Homo sapiens OX=9606 GN=RPS20 PE=1 SV=1	RPS20	5	13.364	3.82769e+07	2.68821e+07	0.327731	5	5	5	5	7	4.30865e+07	3.00628e+07	0.327731	5	5	5	5	7	4.31785e+07	2.86925e+07	0.327731	5	5	5	5	7	5.56185e+07	0.327731	5	5	5	5	7	5.82957e+07	5.59738e+07	0.327731	5	5	5	5	9	7.10267e+07	7.31626e+07	0.327731
		P42285	P42285	Exosome RNA helicase MTR4 OS=Homo sapiens OX=9606 GN=MTREX PE=1 SV=3	MTREX	30	117.729	1.14941e+06	807235	0.149712	13	13	13	13	13	1.04491e+06	729064	0.0988484	10	10	10	10	10	1.07376e+06	713525	0.147793	13	13	13	13	13	1.67706e+06	0.195777	15	15	15	15	16	1.58034e+06	1.51739e+06	0.190979	15	15	15	15	15	1.6413e+06	1.69065e+06	0.1881
		Q01650	Q01650	Large neutral amino acids transporter small subunit 1 OS=Homo sapiens OX=9606 GN=SLC7A5 PE=1 SV=2	SLC7A5	1	54.974	96973.9	68105.3	0	0	0	0	0	0	95927.8	66931.7	0	0	0	0	0	0	40513.3	26921.4	0	0	0	0	0	0	27764.8	0	0	0	0	0	0	91433.1	87791.3	0	0	0	0	0	0	118678	122247	0
		Q96P63	Q96P63	Serpin B12 OS=Homo sapiens OX=9606 GN=SERPINB12 PE=1 SV=1	SERPINB12	10	46.247	48786.7	34263.1	0	0	0	0	0	0	29481.2	0	0	0	0	0	0	0	100667	66894.2	0	0	0	0	0	0	28577.6	0	0	0	0	0	0	207793	199516	0	0	0	0	0	0	25148.2	0	0
		Q9NR30	Q9NR30	Nucleolar RNA helicase 2 OS=Homo sapiens OX=9606 GN=DDX21 PE=1 SV=5	DDX21	42	87.29	1.62734e+07	1.14289e+07	0.390805	29	27	29	27	39	1.57692e+07	1.10027e+07	0.357599	29	27	29	27	39	1.78139e+07	1.18375e+07	0.381865	29	27	29	27	39	1.48782e+07	0.389527	32	30	32	30	41	2.36756e+07	2.27326e+07	0.453384	38	35	38	35	52	2.59845e+07	2.67658e+07	0.434227
		P62857	P62857	Small ribosomal subunit protein eS28 OS=Homo sapiens OX=9606 GN=RPS28 PE=1 SV=1	RPS28	3	7.836	3.12859e+07	2.19723e+07	0.463768	3	3	3	3	4	3.53963e+07	2.46971e+07	0.463768	3	3	3	3	3	3.35951e+07	2.23243e+07	0.463768	3	3	3	3	3	4.0501e+07	0.463768	4	4	4	4	6	4.60535e+07	4.42192e+07	0.463768	4	4	4	4	7	5.68165e+07	5.85251e+07	0.463768
		P49711	P49711	Transcriptional repressor CTCF OS=Homo sapiens OX=9606 GN=CTCF PE=1 SV=1	CTCF	13	82.732	700561	492008	0.0467675	4	4	4	4	4	700772	488950	0.0467675	4	4	4	4	4	619293	411526	0.0467675	4	4	4	4	4	823252	0.137552	8	7	8	7	8	900831	864952	0.0921596	6	5	6	5	6	1.05318e+06	1.08485e+06	0.0577717
		P39019	P39019	Small ribosomal subunit protein eS19 OS=Homo sapiens OX=9606 GN=RPS19 PE=1 SV=2	RPS19	13	16.051	4.39145e+07	3.08414e+07	0.6	13	13	14	14	20	4.73597e+07	3.30443e+07	0.6	14	14	14	14	20	4.92629e+07	3.27356e+07	0.6	14	14	15	15	21	6.33271e+07	0.6	14	14	15	15	23	6.16449e+07	5.91896e+07	0.6	14	14	15	15	21	7.9366e+07	8.17526e+07	0.6
		Q14498	Q14498; Q86U06	RNA-binding protein 39 OS=Homo sapiens OX=9606 GN=RBM39 PE=1 SV=2	RBM39	24	59.343	2.6443e+07	1.85711e+07	0.401887	26	26	26	26	46	3.1263e+07	2.18131e+07	0.460377	28	28	29	29	47	3.21339e+07	2.13533e+07	0.490566	31	31	31	31	54	7.57961e+07	0.481132	34	34	37	37	75	4.05631e+07	3.89475e+07	0.477358	31	31	33	33	58	4.82752e+07	4.97269e+07	0.490566
		P82673	P82673	Small ribosomal subunit protein mS35 OS=Homo sapiens OX=9606 GN=MRPS35 PE=1 SV=1	MRPS35	10	36.821	3.291e+06	2.31129e+06	0.235294	6	6	6	6	6	3.80734e+06	2.6565e+06	0.260062	7	7	7	7	7	4.15749e+06	2.76269e+06	0.235294	6	6	6	6	6	495342	0	0	0	0	0	0	5.3358e+06	5.12328e+06	0.334365	8	8	8	8	8	5.82219e+06	5.99727e+06	0.359133
		Q9NZT1	Q9NZT1	Calmodulin-like protein 5 OS=Homo sapiens OX=9606 GN=CALML5 PE=1 SV=2	CALML5	13	15.883	1.01301e+06	711443	0.308219	3	3	3	3	3	889322	620507	0.212329	2	2	2	2	2	3.78102e+06	2.51252e+06	0.308219	5	5	5	5	5	214922	0	0	0	0	0	0	2.37306e+06	2.27854e+06	0.308219	4	4	4	4	4	208690	214965	0
		Q9NZI8	Q9NZI8	Insulin-like growth factor 2 mRNA-binding protein 1 OS=Homo sapiens OX=9606 GN=IGF2BP1 PE=1 SV=2	IGF2BP1	20	63.441	2.10425e+06	1.47783e+06	0.277296	13	11	13	11	13	1.80093e+06	1.25656e+06	0.29636	14	12	14	12	14	1.86279e+06	1.23784e+06	0.237435	12	10	12	10	12	1.83761e+06	0.279029	14	12	14	12	14	2.50376e+06	2.40404e+06	0.275563	14	12	14	12	14	3.30607e+06	3.40548e+06	0.37435
		Q9Y3B4	Q9Y3B4	Splicing factor 3B subunit 6 OS=Homo sapiens OX=9606 GN=SF3B6 PE=1 SV=1	SF3B6	6	14.576	2.82424e+07	1.98348e+07	0.448	5	5	5	5	5	2.81955e+07	1.96728e+07	0.448	5	5	5	5	6	2.96812e+07	1.97234e+07	0.456	5	5	5	5	7	5.57647e+07	0.6	7	7	7	7	12	4.12861e+07	3.96417e+07	0.512	6	6	6	6	8	4.62051e+07	4.75946e+07	0.512
		P62269	P62269	Small ribosomal subunit protein uS13 OS=Homo sapiens OX=9606 GN=RPS18 PE=1 SV=3	RPS18	10	17.708	3.71332e+07	2.60789e+07	0.434211	9	9	9	9	12	4.00363e+07	2.79345e+07	0.440789	9	9	9	9	13	4.07764e+07	2.70963e+07	0.440789	9	9	9	9	15	5.98041e+07	0.434211	9	9	9	9	16	5.26613e+07	5.05638e+07	0.434211	9	9	9	9	14	5.97065e+07	6.1502e+07	0.434211
		Q9Y580	Q9Y580	RNA-binding protein 7 OS=Homo sapiens OX=9606 GN=RBM7 PE=1 SV=1	RBM7	10	30.485	1.12082e+06	787159	0.12782	3	3	3	3	3	926090	646161	0.0789474	2	2	2	2	2	952826	633162	0.0789474	2	2	2	2	2	1.25862e+06	0.300752	7	7	7	7	8	1.21304e+06	1.16473e+06	0.330827	9	9	9	9	10	1.59908e+06	1.64717e+06	0.263158
		O15226	O15226; A0AAG2UWQ9	NF-kappa-B-repressing factor OS=Homo sapiens OX=9606 GN=NKRF PE=1 SV=2	NKRF	14	77.624	621920	436778	0.0666667	5	5	5	5	5	578739	403804	0.0826087	6	6	6	6	6	597975	397360	0.0652174	5	5	5	5	5	631503	0.104348	7	7	7	7	7	850002	816147	0.123188	8	8	8	8	8	930576	958560	0.134783
		P84101	P84101	Small EDRK-rich factor 2 OS=Homo sapiens OX=9606 GN=SERF2 PE=1 SV=1	SERF2	2	6.896	631372	443416	0	0	0	0	0	0	1.58083e+06	1.103e+06	0	0	0	0	0	0	2.13354e+06	1.41775e+06	0.152542	1	1	1	1	1	2.80769e+06	0.288136	2	2	2	2	3	1.62181e+06	1.55722e+06	0.152542	1	1	1	1	1	2.14326e+06	2.20771e+06	0
		Q14562	Q14562	ATP-dependent RNA helicase DHX8 OS=Homo sapiens OX=9606 GN=DHX8 PE=1 SV=1	DHX8	37	139.227	1.41958e+06	996981	0.143443	15	14	15	14	18	1.3029e+06	909076	0.12623	13	12	13	12	16	1.52692e+06	1.01465e+06	0.12623	13	12	13	12	16	2.12454e+06	0.263934	26	25	26	25	30	1.90886e+06	1.83283e+06	0.204098	20	19	20	19	23	2.1866e+06	2.25236e+06	0.222951
		P09661	P09661	U2 small nuclear ribonucleoprotein A' OS=Homo sapiens OX=9606 GN=SNRPA1 PE=1 SV=2	SNRPA1	12	28.398	2.08119e+07	1.46163e+07	0.360784	12	12	12	12	14	2.03564e+07	1.42033e+07	0.360784	12	12	13	13	15	2.13714e+07	1.42015e+07	0.32549	11	11	12	12	14	3.37298e+07	0.466667	13	13	14	14	18	2.91207e+07	2.79608e+07	0.392157	13	13	14	14	17	3.20185e+07	3.29813e+07	0.364706
		Q9NZE8	Q9NZE8	Large ribosomal subunit protein bL35m OS=Homo sapiens OX=9606 GN=MRPL35 PE=1 SV=3	MRPL35	2	21.501	206583	145084	0	0	0	0	0	0	103926	72512.6	0	0	0	0	0	0	346304	230122	0.037234	1	1	1	1	1	99107.1	0	0	0	0	0	0	299156	287240	0.037234	1	1	1	1	1	246447	253858	0.037234
		O43395	O43395	U4/U6 small nuclear ribonucleoprotein Prp3 OS=Homo sapiens OX=9606 GN=PRPF3 PE=1 SV=2	PRPF3	24	77.481	3.5854e+06	2.51805e+06	0.291362	18	18	18	18	20	3.04426e+06	2.12408e+06	0.248902	14	14	14	14	15	3.49474e+06	2.32229e+06	0.272328	15	15	15	15	17	5.0953e+06	0.363104	20	20	20	20	22	4.5304e+06	4.34996e+06	0.310395	17	17	17	17	19	5.20355e+06	5.36003e+06	0.289898
		Q9NYV4	Q9NYV4; Q96Q40; Q00535; P11802; O94921; Q07002; Q00537; Q00534; Q00536	Cyclin-dependent kinase 12 OS=Homo sapiens OX=9606 GN=CDK12 PE=1 SV=2	CDK12	17	164.054	709414	498225	0.0395973	5	4	5	4	5	588105	410339	0.0181208	3	2	3	2	3	622509	413663	0.0295302	4	3	4	3	4	1.46517e+06	0.128859	14	12	14	12	18	763378	732973	0.0557047	7	6	7	6	8	1.03243e+06	1.06348e+06	0.085906
		Q96T58	Q96T58	Msx2-interacting protein OS=Homo sapiens OX=9606 GN=SPEN PE=1 SV=1	SPEN	15	402.004	52883.8	37140.6	0.0281114	6	6	6	6	6	34309.6	23938.8	0.007369	1	1	1	1	1	40338.7	26805.4	0.010917	2	2	2	2	2	47696.2	0.00545852	2	2	2	2	2	57853.8	55549.5	0.00545852	2	2	2	2	2	56586.1	58287.7	0.00545852
		Q8IZP2	Q8IZP2; P50502; Q8NFI4	Putative protein FAM10A4 OS=Homo sapiens OX=9606 GN=ST13P4 PE=5 SV=1	ST13P4	3	27.39	32410.6	0	0	0	0	0	0	0	29481.2	0	0	0	0	0	0	0	35400.3	0	0	0	0	0	0	0	66547.9	0	0	0	0	0	0	25726.7	0	0	0	0	0	0	0	51684.9	53239.1	0
		Q8IWZ8	Q8IWZ8	SURP and G-patch domain-containing protein 1 OS=Homo sapiens OX=9606 GN=SUGP1 PE=1 SV=2	SUGP1	3	72.425	52317.3	36742.8	0	0	0	0	0	0	63539.2	44333.2	0	0	0	0	0	0	32578.1	21648.4	0	0	0	0	0	0	121777	0.0744186	3	3	3	3	3	75582.8	72572.3	0.0310078	1	1	1	1	1	87005.8	89622.1	0.0310078
		P82664	P82664	Small ribosomal subunit protein uS10m OS=Homo sapiens OX=9606 GN=MRPS10 PE=1 SV=2	MRPS10	9	22.985	2.29042e+06	1.60857e+06	0.288557	5	5	5	5	5	2.30674e+06	1.60948e+06	0.199005	3	3	3	3	3	2.6242e+06	1.7438e+06	0.199005	3	3	3	3	3	194879	0	0	0	0	0	0	3.52292e+06	3.38261e+06	0.293532	5	5	5	5	5	3.64096e+06	3.75045e+06	0.348259
		Q9BY77	Q9BY77	Polymerase delta-interacting protein 3 OS=Homo sapiens OX=9606 GN=POLDIP3 PE=1 SV=2	POLDIP3	30	46.06	5.01149e+07	3.5196e+07	0.63658	30	30	31	31	47	5.41136e+07	3.77567e+07	0.679335	34	34	35	35	51	5.98844e+07	3.97937e+07	0.634204	32	32	32	32	47	8.92863e+07	0.705463	36	36	39	39	62	7.60183e+07	7.29906e+07	0.660333	38	38	41	41	58	7.55522e+07	7.78242e+07	0.705463
		Q14320	Q14320; Q9Y247	Protein FAM50A OS=Homo sapiens OX=9606 GN=FAM50A PE=1 SV=2	FAM50A	2	40.216	32410.6	0	0	0	0	0	0	0	29481.2	0	0	0	0	0	0	0	35400.3	0	0	0	0	0	0	0	0	0	0	0	0	0	0	44065.5	42310.4	0	0	0	0	0	0	49210.4	50690.2	0
		O14646	O14646; O14647	Chromodomain-helicase-DNA-binding protein 1 OS=Homo sapiens OX=9606 GN=CHD1 PE=1 SV=2	CHD1	15	196.567	368316	258671	0.0497076	7	7	7	7	7	318018	221891	0.0421053	4	4	4	4	4	403597	268194	0.0497076	7	7	7	7	7	380190	0.0497076	6	6	6	6	6	536343	514980	0.0491228	6	6	6	6	7	669759	689900	0.0760234
		Q15005	Q15005	Signal peptidase complex subunit 2 OS=Homo sapiens OX=9606 GN=SPCS2 PE=1 SV=3	SPCS2	2	24.987	79538.5	55860.3	0	0	0	0	0	0	29481.2	0	0	0	0	0	0	0	94400.9	62730.3	0	0	0	0	0	0	71538.7	0.0840708	1	1	1	1	1	68774.6	66035.3	0	0	0	0	0	0	90140.8	92851.5	0
		Q9ULV3	Q9ULV3	Cip1-interacting zinc finger protein OS=Homo sapiens OX=9606 GN=CIZ1 PE=1 SV=2	CIZ1	10	99.983	345109	242372	0.013363	1	1	1	1	1	398795	278251	0.0523385	3	3	3	3	3	398738	264965	0.0244989	2	2	2	2	2	234105	0.0389755	2	2	2	2	2	522539	501727	0.0567929	4	4	4	4	4	573519	590766	0.0579065
		Q15428	Q15428	Splicing factor 3A subunit 2 OS=Homo sapiens OX=9606 GN=SF3A2 PE=1 SV=2	SF3A2	14	49.224	1.09002e+07	7.6553e+06	0.280172	11	11	11	11	14	1.23614e+07	8.62495e+06	0.299569	13	13	13	13	15	1.21926e+07	8.10208e+06	0.243534	11	11	11	11	13	1.89821e+07	0.31681	19	19	21	21	24	1.64404e+07	1.57855e+07	0.299569	18	18	18	18	21	1.7674e+07	1.82054e+07	0.31681
		Q9BUJ2	Q9BUJ2	Heterogeneous nuclear ribonucleoprotein U-like protein 1 OS=Homo sapiens OX=9606 GN=HNRNPUL1 PE=1 SV=2	HNRNPUL1	21	95.679	1.75051e+06	1.22939e+06	0.142523	11	11	11	11	11	1.84063e+06	1.28426e+06	0.149533	11	11	11	11	11	2.06083e+06	1.36944e+06	0.148364	11	11	11	11	11	1.82115e+06	0.163551	12	12	12	12	12	2.49763e+06	2.39815e+06	0.192757	16	16	16	16	16	2.8787e+06	2.96527e+06	0.185748
		P17026	P17026	Zinc finger protein 22 OS=Homo sapiens OX=9606 GN=ZNF22 PE=1 SV=3	ZNF22	2	25.899	161021	113086	0.0535714	1	1	1	1	1	138260	96468.2	0	0	0	0	0	0	212152	140977	0.0535714	1	1	1	1	1	256328	0.0535714	1	1	1	1	1	239329	229796	0	0	0	0	0	0	236169	243271	0.0535714
		P46781	P46781	Small ribosomal subunit protein uS4 OS=Homo sapiens OX=9606 GN=RPS9 PE=1 SV=3	RPS9	12	22.578	1.29055e+07	9.06363e+06	0.417526	10	10	10	10	12	1.40367e+07	9.79382e+06	0.381443	9	9	9	9	12	1.41644e+07	9.41235e+06	0.381443	9	9	9	9	11	1.6244e+07	0.494845	12	12	12	12	15	1.78117e+07	1.71023e+07	0.494845	12	12	12	12	15	2.14707e+07	2.21163e+07	0.494845
		Q9BYD2	Q9BYD2	Large ribosomal subunit protein bL9m OS=Homo sapiens OX=9606 GN=MRPL9 PE=1 SV=2	MRPL9	8	30.224	505959	355337	0.0374532	1	1	1	1	2	420166	293163	0.0374532	1	1	1	1	1	622983	413978	0.071161	2	2	2	2	3	30896.6	0	0	0	0	0	0	663336	636915	0.0374532	1	1	1	1	2	786682	810339	0.0374532
		Q9BYC9	Q9BYC9	Large ribosomal subunit protein bL20m OS=Homo sapiens OX=9606 GN=MRPL20 PE=1 SV=1	MRPL20	4	17.432	343995	241589	0.0536913	1	1	1	1	1	380265	265323	0.0536913	1	1	1	1	1	139836	92922.4	0.0536913	1	1	1	1	1	0	0	0	0	0	0	0	387245	371821	0.0536913	1	1	1	1	1	350954	361508	0
ü		cont_P06868	cont_P06868	Plasminogen OS=Bos_taurus GN=PLG PE=1 SV=2	PLG	31	91.157	5.45107e+06	3.82832e+06	0.25	21	19	21	19	23	6.38041e+06	4.4518e+06	0.241379	19	17	19	17	22	5.65376e+06	3.75698e+06	0.243842	20	18	20	18	23	2.25586e+06	0.171182	13	12	13	12	13	8.11694e+06	7.79364e+06	0.23399	17	16	17	16	19	8.82745e+06	9.0929e+06	0.257389
		Q5QNW6	Q5QNW6; Q99879; A0A2R8Y619; P58876; Q96A08; Q93079; O60814; Q99880; P62807; P57053; Q99877	Histone H2B type 2-F OS=Homo sapiens OX=9606 GN=H2BC18 PE=1 SV=3	H2BC18	2	13.912	3.64177e+06	2.55763e+06	0.468254	9	1	9	1	12	3.49758e+06	2.44037e+06	0.468254	8	1	8	1	11	3.72929e+06	2.47814e+06	0.468254	7	1	7	1	10	3.54441e+06	0.468254	8	1	9	1	15	4.5016e+06	4.3223e+06	0.468254	9	1	9	1	13	4.83181e+06	4.9771e+06	0.396825
		Q8WU90	Q8WU90	Zinc finger CCCH domain-containing protein 15 OS=Homo sapiens OX=9606 GN=ZC3H15 PE=1 SV=1	ZC3H15	3	48.573	32410.6	0	0.0164319	1	1	1	1	1	44865.3	31303.9	0.0164319	1	1	1	1	1	71336.3	47403.6	0.0164319	1	1	1	1	1	202293	0.0915493	4	4	4	4	4	60940.8	58513.5	0.0164319	1	1	1	1	1	72980.2	75174.8	0.0164319
		Q02878	Q02878	Large ribosomal subunit protein eL6 OS=Homo sapiens OX=9606 GN=RPL6 PE=1 SV=3	RPL6	17	32.708	1.07701e+07	7.56393e+06	0.347222	13	13	13	13	16	1.0945e+07	7.63669e+06	0.371528	14	14	14	14	18	1.19145e+07	7.91728e+06	0.347222	13	13	13	13	16	5.34675e+06	0.305556	10	10	10	10	10	1.4716e+07	1.41299e+07	0.34375	13	13	13	13	15	1.7805e+07	1.83405e+07	0.319444
		Q9P2R3	Q9P2R3	Rabankyrin-5 OS=Homo sapiens OX=9606 GN=ANKFY1 PE=1 SV=2	ANKFY1	13	128.318	110538	77631.4	0.0333618	3	3	3	3	3	138309	96502.4	0.0556031	4	4	4	4	4	164646	109409	0.0444825	4	4	4	4	4	0	0	0	0	0	0	0	179109	171975	0.0333618	3	3	3	3	3	228848	235729	0.0513259
		Q15029	Q15029	116 kDa U5 small nuclear ribonucleoprotein component OS=Homo sapiens OX=9606 GN=EFTUD2 PE=1 SV=1	EFTUD2	41	109.366	1.26498e+07	8.88402e+06	0.31893	29	28	29	28	39	1.28563e+07	8.97026e+06	0.420782	34	33	34	33	43	1.51019e+07	1.00353e+07	0.369342	32	31	32	31	41	1.96718e+07	0.44856	39	38	39	38	58	1.78492e+07	1.71382e+07	0.480453	40	39	40	39	54	1.9914e+07	2.05129e+07	0.426955
		Q9Y5B6	Q9Y5B6	PAX3- and PAX7-binding protein 1 OS=Homo sapiens OX=9606 GN=PAXBP1 PE=1 SV=2	PAXBP1	15	104.739	937620	658496	0.12868	8	8	8	8	8	964905	673243	0.145038	10	10	10	10	11	974442	647526	0.115594	9	9	9	9	10	955129	0.136314	10	10	10	10	10	1.16276e+06	1.11645e+06	0.173391	12	12	12	12	12	1.45855e+06	1.50241e+06	0.197383
		P04406	P04406; O14556	Glyceraldehyde-3-phosphate dehydrogenase OS=Homo sapiens OX=9606 GN=GAPDH PE=1 SV=3	GAPDH	17	36.03	311622	218854	0.125373	3	3	3	3	3	181787	126838	0.0298507	1	1	1	1	1	355379	236153	0.125373	3	3	3	3	3	268520	0.101493	2	2	2	2	2	778324	747324	0.146269	4	4	4	4	4	66225.9	68217.4	0
		Q13610	Q13610	Periodic tryptophan protein 1 homolog OS=Homo sapiens OX=9606 GN=PWP1 PE=1 SV=1	PWP1	3	55.793	152226	106909	0.0538922	2	2	2	2	2	163839	114315	0.0219561	1	1	1	1	1	176348	117185	0	0	0	0	0	0	117645	0.0219561	1	1	1	1	1	238606	229102	0.0538922	2	2	2	2	2	241244	248498	0.0219561
		P62277	P62277	Small ribosomal subunit protein uS15 OS=Homo sapiens OX=9606 GN=RPS13 PE=1 SV=2	RPS13	6	17.212	9.02913e+06	6.34121e+06	0.350993	5	5	5	5	6	9.6367e+06	6.72382e+06	0.350993	5	5	5	5	5	1.05751e+07	7.02725e+06	0.304636	4	4	4	4	4	1.36929e+07	0.350993	5	5	5	5	5	1.18201e+07	1.13493e+07	0.245033	3	3	3	3	3	1.58584e+07	1.63352e+07	0.238411
		P62910	P62910	Large ribosomal subunit protein eL32 OS=Homo sapiens OX=9606 GN=RPL32 PE=1 SV=2	RPL32	7	15.85	3.77844e+06	2.65362e+06	0.2	2	2	2	2	3	4.23875e+06	2.9575e+06	0.2	2	2	2	2	2	4.22976e+06	2.81072e+06	0.251852	4	4	4	4	5	944653	0.0962963	1	1	1	1	1	5.25243e+06	5.04323e+06	0.303704	5	5	5	5	6	6.24777e+06	6.43565e+06	0.303704
		Q9Y6A4	Q9Y6A4	Cilia- and flagella-associated protein 20 OS=Homo sapiens OX=9606 GN=CFAP20 PE=1 SV=1	CFAP20	4	22.76	1.36212e+06	956625	0.0777202	2	2	2	2	2	1.07307e+06	748716	0.0362694	1	1	1	1	1	1.29343e+06	859497	0	0	0	0	0	0	4.24608e+06	0.290155	6	6	6	6	6	1.41361e+06	1.35731e+06	0.0777202	2	2	2	2	2	1.89509e+06	1.95208e+06	0.0777202
		Q96IX5	Q96IX5	ATP synthase F(0) complex subunit k, mitochondrial OS=Homo sapiens OX=9606 GN=ATP5MK PE=1 SV=1	ATP5MK	1	6.453	1.54933e+06	1.0881e+06	0.258621	1	1	1	1	1	1.0395e+06	725293	0.258621	1	1	1	1	1	718143	477212	0	0	0	0	0	0	0	0	0	0	0	0	0	1.43493e+06	1.37778e+06	0.258621	1	1	1	1	1	1.56337e+06	1.61038e+06	0.258621
		Q5VWQ0	Q5VWQ0	Lysine-specific demethylase 9 OS=Homo sapiens OX=9606 GN=RSBN1 PE=1 SV=2	RSBN1	4	90.015	121790	85534	0.00872818	1	0	1	0	1	127121	88696.2	0	0	0	0	0	0	121295	80601.6	0.021197	1	1	1	1	1	42814.6	0.0199501	1	1	1	1	1	149731	143767	0	0	0	0	0	0	201195	207245	0.00872818
		Q8N2M8	Q8N2M8	CLK4-associating serine/arginine rich protein OS=Homo sapiens OX=9606 GN=CLASRP PE=1 SV=5	CLASRP	3	77.116	417269	293050	0.0474777	3	3	3	3	3	328396	229132	0.0311573	2	2	2	2	2	389906	259096	0.0311573	2	2	2	2	2	217563	0.0118694	1	1	1	1	1	433723	416448	0.0474777	3	3	3	3	3	524214	539978	0.0474777
		Q02040	Q02040	A-kinase anchor protein 17A OS=Homo sapiens OX=9606 GN=AKAP17A PE=1 SV=2	AKAP17A	19	80.686	1.10032e+06	772762	0.119424	8	8	8	8	9	974032	679611	0.103597	6	6	6	6	7	1.18467e+06	787223	0.0820144	7	7	7	7	8	1.74559e+06	0.176978	13	13	13	13	15	1.3902e+06	1.33483e+06	0.159712	12	12	12	12	14	1.49341e+06	1.53832e+06	0.161151
		Q9Y657	Q9Y657	Spindlin-1 OS=Homo sapiens OX=9606 GN=SPIN1 PE=1 SV=3	SPIN1	20	29.582	2.28913e+08	1.60767e+08	0.687023	22	16	22	16	29	2.0694e+08	1.44389e+08	0.633588	21	15	21	15	31	4.33014e+07	2.87742e+07	0.618321	18	12	18	12	26	1.54558e+08	0.744275	20	13	20	13	28	1.90067e+08	1.82497e+08	0.671756	21	15	21	15	28	1.64723e+08	1.69676e+08	0.687023
		Q9H8H2	Q9H8H2	ATP-dependent DNA helicase DDX31 OS=Homo sapiens OX=9606 GN=DDX31 PE=1 SV=2	DDX31	7	94.029	114767	80601.2	0.0305523	2	2	2	2	2	103119	71948.9	0.0505288	3	3	3	3	3	175373	116537	0.0305523	2	2	2	2	2	166132	0.0329025	3	3	3	3	3	161681	155241	0.0505288	3	3	3	3	3	181832	187300	0.0505288
		Q14839	Q14839; Q8TDI0	Chromodomain-helicase-DNA-binding protein 4 OS=Homo sapiens OX=9606 GN=CHD4 PE=1 SV=2	CHD4	8	217.867	319445	224348	0.0334728	5	4	5	4	6	320203	223415	0.0313808	5	4	5	4	7	416816	276978	0.0319038	5	5	5	5	6	381166	0.0387029	5	5	5	5	8	403204	387144	0.0203975	3	3	3	3	5	496225	511148	0.0251046
		P08708	P08708	Small ribosomal subunit protein eS17 OS=Homo sapiens OX=9606 GN=RPS17 PE=1 SV=2	RPS17	9	15.54	3.45383e+07	2.42564e+07	0.614815	8	8	8	8	11	4.62001e+07	3.22352e+07	0.614815	8	8	8	8	11	4.50947e+07	2.99658e+07	0.614815	7	7	7	7	9	8.00304e+07	0.614815	10	10	10	10	15	5.64697e+07	5.42205e+07	0.555556	9	9	9	9	12	5.03245e+07	5.18378e+07	0.622222
		P46783	P46783; Q9NQ39	Small ribosomal subunit protein eS10 OS=Homo sapiens OX=9606 GN=RPS10 PE=1 SV=1	RPS10	8	18.886	1.87179e+07	1.31457e+07	0.242424	5	5	5	5	8	2.01428e+07	1.40542e+07	0.29697	6	6	6	6	9	2.01991e+07	1.34225e+07	0.242424	5	5	5	5	9	2.88427e+07	0.29697	6	6	6	6	9	2.42028e+07	2.32388e+07	0.339394	7	6	7	6	9	2.91503e+07	3.00269e+07	0.29697
		Q15459	Q15459	Splicing factor 3A subunit 1 OS=Homo sapiens OX=9606 GN=SF3A1 PE=1 SV=1	SF3A1	35	88.831	1.44141e+07	1.01231e+07	0.430013	33	33	33	33	48	1.46563e+07	1.02262e+07	0.505675	36	36	36	36	50	1.64026e+07	1.08997e+07	0.486759	35	35	35	35	50	2.61216e+07	0.477932	40	40	40	40	59	2.02534e+07	1.94468e+07	0.476671	38	38	38	38	53	2.17919e+07	2.24472e+07	0.476671
		P30086	P30086	Phosphatidylethanolamine-binding protein 1 OS=Homo sapiens OX=9606 GN=PEBP1 PE=1 SV=3	PEBP1	7	21.044	163443	114787	0	0	0	0	0	0	186195	129914	0	0	0	0	0	0	214747	142702	0	0	0	0	0	0	1.10133e+06	0	0	0	0	0	0	238309	228817	0	0	0	0	0	0	291583	300351	0
		Q6P1J9	Q6P1J9	Parafibromin OS=Homo sapiens OX=9606 GN=CDC73 PE=1 SV=1	CDC73	3	60.539	43953.1	30868.5	0.0451977	2	2	2	2	2	34173.1	23843.6	0.0244821	1	1	1	1	1	40369.5	26825.9	0.0244821	1	1	1	1	1	87259.1	0.0244821	1	1	1	1	1	40130.1	38531.7	0	0	0	0	0	0	60176.6	61986.2	0
		Q9Y399	Q9Y399	Small ribosomal subunit protein uS2m OS=Homo sapiens OX=9606 GN=MRPS2 PE=1 SV=1	MRPS2	9	33.228	1.61041e+06	1.131e+06	0.0777027	3	3	3	3	4	1.70298e+06	1.18822e+06	0.0777027	3	3	3	3	4	1.8557e+06	1.23313e+06	0.0777027	3	3	3	3	3	313751	0	0	0	0	0	0	2.22429e+06	2.1357e+06	0.141892	5	5	5	5	6	2.697e+06	2.77811e+06	0.141892
		O95104	O95104	SR-related and CTD-associated factor 4 OS=Homo sapiens OX=9606 GN=SCAF4 PE=1 SV=3	SCAF4	3	125.79	82114.8	57669.7	0.00610288	1	0	1	0	1	71275.1	49730.8	0.00610288	1	0	1	0	1	72635.9	48267.2	0	0	0	0	0	0	54862.8	0	0	0	0	0	0	91000.6	87376.1	0.00610288	1	0	1	0	1	103028	106126	0.00610288
		Q9H8G2	Q9H8G2	Caspase activity and apoptosis inhibitor 1 OS=Homo sapiens OX=9606 GN=CAAP1 PE=1 SV=2	CAAP1	3	38.344	206300	144885	0.0221607	1	1	1	1	1	165664	115589	0.0221607	1	1	1	1	1	214747	142702	0.0221607	1	1	1	1	1	412288	0.0831025	2	2	2	2	2	236678	227251	0	0	0	0	0	0	258936	266723	0.0360111
		Q7L7L0	Q7L7L0; P04908	Histone H2A type 3 OS=Homo sapiens OX=9606 GN=H2AC25 PE=1 SV=3	H2AC25	7	14.113	2.35079e+07	1.65098e+07	0.323077	5	0	5	0	5	2.58225e+07	1.80171e+07	0.323077	5	0	5	0	5	3.12994e+07	2.07987e+07	0.176923	4	0	4	0	4	4.19655e+07	0.176923	4	0	4	0	4	3.06294e+07	2.94094e+07	0.323077	5	0	5	0	6	3.6565e+07	3.76645e+07	0.353846
		Q6ZVX7	Q6ZVX7	F-box only protein 50 OS=Homo sapiens OX=9606 GN=NCCRP1 PE=1 SV=1	NCCRP1	9	30.828	32410.6	0	0	0	0	0	0	0	29481.2	0	0	0	0	0	0	0	35400.3	0	0	0	0	0	0	0	0	0	0	0	0	0	0	76192.5	73157.8	0	0	0	0	0	0	25148.2	0	0
		Q8IYB3	Q8IYB3; Q9UPU5	Serine/arginine repetitive matrix protein 1 OS=Homo sapiens OX=9606 GN=SRRM1 PE=1 SV=2	SRRM1	42	102.274	2.41146e+07	1.69358e+07	0.198009	30	30	37	37	54	2.51887e+07	1.75749e+07	0.205752	31	31	39	39	59	3.35357e+07	2.22848e+07	0.196903	29	29	36	36	55	1.85282e+07	0.263274	37	37	45	45	57	3.47058e+07	3.33235e+07	0.288717	43	43	51	51	68	3.95142e+07	4.07025e+07	0.292035
		Q8N983	Q8N983	Large ribosomal subunit protein mL43 OS=Homo sapiens OX=9606 GN=MRPL43 PE=1 SV=1	MRPL43	3	23.416	88730.3	62315.8	0	0	0	0	0	0	74406.6	51915.7	0	0	0	0	0	0	73686.5	48965.3	0	0	0	0	0	0	53649.5	0	0	0	0	0	0	147111	141251	0	0	0	0	0	0	90800.4	93530.9	0
		O60506	O60506	Heterogeneous nuclear ribonucleoprotein Q OS=Homo sapiens OX=9606 GN=SYNCRIP PE=1 SV=2	SYNCRIP	19	69.56	1.00254e+07	7.04092e+06	0.383628	22	13	22	13	33	8.26206e+06	5.76469e+06	0.382022	21	12	21	12	31	1.03394e+07	6.8706e+06	0.4687	25	16	25	16	37	1.20074e+07	0.494382	28	19	28	19	42	1.22478e+07	1.176e+07	0.495987	28	19	28	19	41	1.32377e+07	1.36358e+07	0.495987
ü		cont_P04264; P04264	cont_P04264|P04264	Keratin, type II cytoskeletal 1 OS=Homo sapiens GN=KRT1 PE=1 SV=6<|>Keratin, type II cytoskeletal 1 OS=Homo sapiens OX=9606 GN=KRT1 PE=1 SV=6	KRT1	55	65.999	6.11338e+07	4.29346e+07	0.493789	50	36	53	38	81	2.94497e+07	2.0548e+07	0.403727	42	31	42	31	55	9.14597e+07	6.07758e+07	0.496894	52	37	54	38	93	3.93997e+07	0.423913	42	31	44	32	66	1.24482e+08	1.19524e+08	0.507764	55	39	62	43	106	3.73783e+07	3.85023e+07	0.447205
		Q96BP3	Q96BP3	Peptidylprolyl isomerase domain and WD repeat-containing protein 1 OS=Homo sapiens OX=9606 GN=PPWD1 PE=1 SV=1	PPWD1	2	73.528	26959.5	18933.8	0	0	0	0	0	0	29481.2	0	0	0	0	0	0	0	35400.3	0	0	0	0	0	0	0	17812.6	0	0	0	0	0	0	36799.5	35333.8	0	0	0	0	0	0	38971	40142.9	0
		O75940	O75940	Survival of motor neuron-related-splicing factor 30 OS=Homo sapiens OX=9606 GN=SMNDC1 PE=1 SV=1	SMNDC1	5	26.694	2.45998e+06	1.72765e+06	0.218487	3	3	3	3	5	2.02791e+06	1.41494e+06	0.180672	3	3	3	3	5	2.31816e+06	1.54044e+06	0.130252	2	2	2	2	4	2.90793e+06	0.252101	5	5	5	5	7	2.90635e+06	2.79059e+06	0.252101	5	5	5	5	7	3.21871e+06	3.3155e+06	0.252101
ü		cont_P06330.1	cont_P06330.1	Ig heavy chain V region AC38 205.12		1	12.926	2.64411e+08	1.85697e+08	0.118644	1	1	1	1	5	2.91686e+08	2.03518e+08	0.118644	1	1	1	1	5	9.79968e+07	6.51198e+07	0.118644	1	1	1	1	4	2.98816e+08	0.118644	1	1	1	1	3	2.99967e+08	2.8802e+08	0.118644	1	1	1	1	3	2.32105e+08	2.39084e+08	0.118644
		P25398	P25398	Small ribosomal subunit protein eS12 OS=Homo sapiens OX=9606 GN=RPS12 PE=1 SV=3	RPS12	7	14.505	3.0091e+07	2.1133e+07	0.318182	4	4	4	4	5	3.40186e+07	2.37358e+07	0.462121	6	6	6	6	7	3.59786e+07	2.39081e+07	0.462121	6	6	6	6	7	4.26132e+07	0.537879	7	7	7	7	9	4.14692e+07	3.98175e+07	0.537879	7	7	7	7	8	4.77076e+07	4.91422e+07	0.537879
		Q9Y2R9	Q9Y2R9	Small ribosomal subunit protein uS7m OS=Homo sapiens OX=9606 GN=MRPS7 PE=1 SV=2	MRPS7	11	28.116	5.00146e+06	3.51255e+06	0.289256	6	6	6	6	7	4.96607e+06	3.46498e+06	0.289256	6	6	6	6	7	5.69735e+06	3.78594e+06	0.318182	7	7	7	7	8	725468	0.053719	1	1	1	1	1	6.79246e+06	6.52192e+06	0.289256	7	7	7	7	8	7.60015e+06	7.8287e+06	0.363636
		Q12874	Q12874	Splicing factor 3A subunit 3 OS=Homo sapiens OX=9606 GN=SF3A3 PE=1 SV=1	SF3A3	23	58.812	1.72411e+07	1.21086e+07	0.321357	16	16	16	16	18	1.73172e+07	1.20828e+07	0.337325	18	18	18	18	21	1.93583e+07	1.28638e+07	0.359281	18	18	18	18	22	2.68403e+07	0.371257	22	22	23	23	29	2.33277e+07	2.23986e+07	0.341317	19	19	19	19	23	2.57147e+07	2.6488e+07	0.307385
		P23396	P23396	Small ribosomal subunit protein uS3 OS=Homo sapiens OX=9606 GN=RPS3 PE=1 SV=2	RPS3	22	26.671	3.63452e+07	2.55254e+07	0.674897	18	18	18	18	28	3.89721e+07	2.7192e+07	0.720165	18	18	18	18	26	4.05122e+07	2.69207e+07	0.748971	19	19	19	19	27	4.7601e+07	0.703704	19	19	19	19	31	4.3925e+07	4.21755e+07	0.748971	21	21	21	21	33	5.95743e+07	6.13658e+07	0.769547
		Q86V81	Q86V81	THO complex subunit 4 OS=Homo sapiens OX=9606 GN=ALYREF PE=1 SV=3	ALYREF	15	26.872	5.48717e+08	3.85367e+08	0.428016	25	25	27	27	78	5.93721e+08	4.14257e+08	0.389105	22	22	23	23	76	7.09142e+08	4.71231e+08	0.44358	25	25	27	27	84	5.4135e+08	0.505837	24	24	26	26	79	7.65035e+08	7.34564e+08	0.494163	25	25	27	27	88	8.06287e+08	8.30534e+08	0.494163
		P46782	P46782	Small ribosomal subunit protein uS7 OS=Homo sapiens OX=9606 GN=RPS5 PE=1 SV=4	RPS5	8	22.862	8.62365e+06	6.05644e+06	0.421569	7	7	7	7	8	1.04849e+07	7.31564e+06	0.421569	7	7	7	7	7	1.15048e+07	7.64502e+06	0.421569	7	7	7	7	7	1.30818e+07	0.387255	9	9	9	9	9	1.20666e+07	1.1586e+07	0.421569	8	8	8	8	9	1.48012e+07	1.52463e+07	0.485294
		Q9UL40	Q9UL40	Zinc finger protein 346 OS=Homo sapiens OX=9606 GN=ZNF346 PE=1 SV=1	ZNF346	1	32.912	32410.6	0	0	0	0	0	0	0	29481.2	0	0	0	0	0	0	0	35400.3	0	0	0	0	0	0	0	0	0	0	0	0	0	0	25726.7	0	0	0	0	0	0	0	60253.9	62065.8	0
		Q5VUA4	Q5VUA4	Zinc finger protein 318 OS=Homo sapiens OX=9606 GN=ZNF318 PE=1 SV=2	ZNF318	3	250.958	32923.2	23122.2	0.0136025	2	2	2	2	2	17241.5	12029.9	0	0	0	0	0	0	14785	9824.78	0	0	0	0	0	0	22552.9	0.0127249	2	2	2	2	2	24976.9	23982.1	0	0	0	0	0	0	33150.6	34147.5	0.0105309
		Q15366	Q15366; P57721	Poly(rC)-binding protein 2 OS=Homo sapiens OX=9606 GN=PCBP2 PE=1 SV=1	PCBP2	3	38.556	624339	438477	0.142466	4	1	4	1	5	618003	431199	0.172603	5	2	5	2	6	522436	347164	0.142466	5	1	5	1	6	1.02452e+06	0.194521	8	2	8	2	12	721202	692476	0.172603	5	2	5	2	6	845001	870412	0.142466
		P43307	P43307	Translocon-associated protein subunit alpha OS=Homo sapiens OX=9606 GN=SSR1 PE=1 SV=3	SSR1	2	32.215	219591	154220	0.027972	1	1	1	1	1	191740	133783	0.027972	1	1	1	1	1	168669	112082	0	0	0	0	0	0	280437	0	0	0	0	0	0	247919	238045	0.027972	1	1	1	1	1	276164	284468	0.027972
		O75694	O75694	Nuclear pore complex protein Nup155 OS=Homo sapiens OX=9606 GN=NUP155 PE=1 SV=1	NUP155	1	155.1	15475.9	10868.8	0	0	0	0	0	0	15632.5	10907.3	0	0	0	0	0	0	13367.2	8882.62	0	0	0	0	0	0	13964.8	0	0	0	0	0	0	18769.5	18021.9	0	0	0	0	0	0	21611.4	22261.3	0
		Q9BYD1	Q9BYD1	Large ribosomal subunit protein uL13m OS=Homo sapiens OX=9606 GN=MRPL13 PE=1 SV=1	MRPL13	8	20.679	463488	325510	0.0842697	1	1	1	1	1	459193	320393	0.0842697	1	1	1	1	1	498285	331115	0.0842697	1	1	1	1	1	234192	0	0	0	0	0	0	625500	600586	0	0	0	0	0	0	638353	657549	0.0561798
		Q12996	Q12996	Cleavage stimulation factor subunit 3 OS=Homo sapiens OX=9606 GN=CSTF3 PE=1 SV=1	CSTF3	2	82.869	22462.1	15775.2	0	0	0	0	0	0	24063.7	16790	0.0111576	1	1	1	1	2	21043.8	13983.8	0	0	0	0	0	0	41745.9	0.0111576	1	1	1	1	1	27701.3	26597.9	0.0111576	1	1	1	1	1	45518.3	46887.1	0.0111576
		Q9P015	Q9P015	Large ribosomal subunit protein uL15m OS=Homo sapiens OX=9606 GN=MRPL15 PE=1 SV=1	MRPL15	7	33.399	932088	654611	0.131757	3	3	3	3	3	855804	597120	0.0878378	2	2	2	2	2	922508	613015	0.121622	3	3	3	3	3	184629	0	0	0	0	0	0	1.19229e+06	1.1448e+06	0.131757	3	3	3	3	3	1.34311e+06	1.3835e+06	0.131757
		Q9NPE3	Q9NPE3	H/ACA ribonucleoprotein complex subunit 3 OS=Homo sapiens OX=9606 GN=NOP10 PE=1 SV=1	NOP10	2	7.701	1.30716e+06	918023	0.125	1	1	1	1	2	1.46152e+06	1.01975e+06	0.125	1	1	1	1	1	1.33583e+06	887671	0.125	1	1	1	1	1	1.22494e+06	0.125	1	1	1	1	1	1.66883e+06	1.60236e+06	0.328125	2	2	2	2	2	1.88311e+06	1.93974e+06	0.328125
		Q6IQ49	Q6IQ49	Splicing regulator SDE2 OS=Homo sapiens OX=9606 GN=SDE2 PE=1 SV=1	SDE2	2	49.711	32410.6	0	0	0	0	0	0	0	29481.2	0	0	0	0	0	0	0	35400.3	0	0	0	0	0	0	0	46526.6	0.0421286	2	2	2	2	2	35560	34143.7	0	0	0	0	0	0	34316	35348	0.0465632
		Q9Y3B7	Q9Y3B7	Large ribosomal subunit protein uL11m OS=Homo sapiens OX=9606 GN=MRPL11 PE=1 SV=1	MRPL11	8	20.67	1.10439e+06	775621	0.197917	4	4	4	4	4	897290	626066	0.197917	4	4	4	4	4	1.01132e+06	672030	0.15625	3	3	3	3	3	354501	0.0364583	1	1	1	1	1	1.17259e+06	1.12589e+06	0.1875	3	3	3	3	3	1.51734e+06	1.56297e+06	0.229167
		P62273	P62273	Small ribosomal subunit protein uS14 OS=Homo sapiens OX=9606 GN=RPS29 PE=1 SV=2	RPS29	3	6.672	9.62593e+06	6.76034e+06	0.464286	3	3	3	3	4	1.08491e+07	7.56973e+06	0.321429	2	2	2	2	3	1.17846e+07	7.83097e+06	0.321429	2	2	2	2	3	1.29357e+07	0.321429	2	2	2	2	3	1.24587e+07	1.19624e+07	0.464286	3	3	3	3	4	1.5111e+07	1.55654e+07	0.321429
		Q9UKJ3	Q9UKJ3; A4D1E1; Q7Z570	G patch domain-containing protein 8 OS=Homo sapiens OX=9606 GN=GPATCH8 PE=1 SV=2	GPATCH8	10	164.098	180944	127078	0.023968	3	3	3	3	4	168366	117474	0.023968	3	3	3	3	4	211106	140282	0.023968	3	3	3	3	4	53608.9	0.00599201	1	1	1	1	1	213557	205051	0.0306258	4	4	4	4	5	278097	286460	0.0399467
		P62888	P62888	Large ribosomal subunit protein eL30 OS=Homo sapiens OX=9606 GN=RPL30 PE=1 SV=2	RPL30	7	12.776	2.63146e+06	1.84809e+06	0.486957	5	5	5	5	5	2.41999e+06	1.6885e+06	0.0956522	1	1	1	1	1	2.70051e+06	1.79451e+06	0.382609	4	4	4	4	4	636091	0	0	0	0	0	0	3.01676e+06	2.89661e+06	0.408696	4	4	4	4	4	3.83431e+06	3.94961e+06	0.313043
		Q8TDD1	Q8TDD1	ATP-dependent RNA helicase DDX54 OS=Homo sapiens OX=9606 GN=DDX54 PE=1 SV=2	DDX54	13	98.534	587583	412663	0.118048	9	9	9	9	9	630086	439630	0.104427	7	7	7	7	7	737471	490056	0.111237	9	9	9	9	9	773182	0.0385925	3	3	3	3	3	781867	750725	0.102157	8	8	8	8	8	1.22354e+06	1.26033e+06	0.131669
		O00425	O00425	Insulin-like growth factor 2 mRNA-binding protein 3 OS=Homo sapiens OX=9606 GN=IGF2BP3 PE=1 SV=2	IGF2BP3	14	63.666	566521	397871	0.127807	7	5	7	5	7	511655	356997	0.0811744	4	2	4	2	4	642568	426992	0.0949914	5	3	5	3	5	513359	0.124352	7	5	7	5	7	678204	651192	0.132988	8	6	8	6	8	839232	864469	0.246978
		O60231	O60231	Pre-mRNA-splicing factor ATP-dependent RNA helicase DHX16 OS=Homo sapiens OX=9606 GN=DHX16 PE=1 SV=2	DHX16	9	119.189	212973	149572	0.037464	3	2	3	2	4	185964	129753	0.0211335	2	1	2	1	3	150309	99881.7	0.00864553	1	0	1	0	2	66366.6	0.0153698	2	1	2	1	3	227380	218323	0.0153698	2	1	2	1	3	276178	284483	0.0701249
		P21796	P21796	Non-selective voltage-gated ion channel VDAC1 OS=Homo sapiens OX=9606 GN=VDAC1 PE=1 SV=2	VDAC1	6	30.754	460812	323631	0	0	0	0	0	0	406599	283696	0	0	0	0	0	0	355143	235996	0	0	0	0	0	0	329500	0.0282686	1	1	1	1	1	453427	435367	0.0282686	1	1	1	1	1	581009	598480	0
		P09234	P09234	U1 small nuclear ribonucleoprotein C OS=Homo sapiens OX=9606 GN=SNRPC PE=1 SV=1	SNRPC	3	17.381	1.60881e+07	1.12988e+07	0.245283	3	3	3	3	4	1.57623e+07	1.09978e+07	0.245283	3	3	3	3	4	1.7777e+07	1.1813e+07	0.245283	3	3	3	3	4	1.73797e+07	0.245283	4	4	4	4	5	2.04809e+07	1.96652e+07	0.245283	4	4	4	4	6	2.30409e+07	2.37338e+07	0.245283
		Q9H5Z1	Q9H5Z1	Probable ATP-dependent RNA helicase DHX35 OS=Homo sapiens OX=9606 GN=DHX35 PE=1 SV=2	DHX35	10	78.86	626139	439741	0.100996	5	5	5	5	5	391554	273199	0.0682788	3	3	3	3	3	1.5286e+06	1.01577e+06	0.0853485	4	4	4	4	5	1.01461e+06	0.0853485	4	4	4	4	5	807898	775720	0.0810811	4	4	4	4	5	1.08604e+06	1.1187e+06	0.0981508
		Q9Y221	Q9Y221	60S ribosome subunit biogenesis protein NIP7 homolog OS=Homo sapiens OX=9606 GN=NIP7 PE=1 SV=1	NIP7	8	20.449	726664	510340	0.105556	1	1	1	1	1	2.37944e+06	1.66021e+06	0.183333	2	2	2	2	2	717430	476739	0.155556	2	2	2	2	2	985952	0	0	0	0	0	0	1.354e+06	1.30007e+06	0.266667	3	3	3	3	3	1.38187e+06	1.42342e+06	0.211111
		P49207	P49207	Large ribosomal subunit protein eL34 OS=Homo sapiens OX=9606 GN=RPL34 PE=1 SV=3	RPL34	6	13.284	9.83524e+06	6.90734e+06	0.358974	5	5	5	5	5	9.12265e+06	6.36515e+06	0.367521	6	6	6	6	6	8.46567e+06	5.62552e+06	0.358974	5	5	5	5	5	2.67853e+06	0.153846	2	2	2	2	2	1.11544e+07	1.07101e+07	0.299145	4	4	4	4	5	1.2468e+07	1.2843e+07	0.367521
		Q9Y3U8	Q9Y3U8	Large ribosomal subunit protein eL36 OS=Homo sapiens OX=9606 GN=RPL36 PE=1 SV=3	RPL36	4	12.246	6.19734e+06	4.35242e+06	0.285714	3	3	3	3	3	6.38214e+06	4.45301e+06	0.285714	3	3	3	3	3	5.79222e+06	3.84898e+06	0.190476	2	2	2	2	2	1.84273e+06	0.104762	1	1	1	1	1	7.09948e+06	6.81671e+06	0.2	2	2	2	2	2	9.11396e+06	9.38802e+06	0.209524
		P63220	P63220	Small ribosomal subunit protein eS21 OS=Homo sapiens OX=9606 GN=RPS21 PE=1 SV=1	RPS21	5	9.106	9.1759e+06	6.44428e+06	0.46988	3	3	3	3	3	9.2291e+06	6.43942e+06	0.277108	2	2	2	2	2	8.81279e+06	5.85618e+06	0.46988	3	3	3	3	3	9.72071e+06	0.46988	3	3	3	3	3	1.19578e+07	1.14815e+07	0.578313	4	4	4	4	4	1.35289e+07	1.39358e+07	0.578313
		Q01085	Q01085	Nucleolysin TIAR OS=Homo sapiens OX=9606 GN=TIAL1 PE=1 SV=1	TIAL1	1	41.564	32410.6	0	0	0	0	0	0	0	29481.2	0	0	0	0	0	0	0	35400.3	0	0	0	0	0	0	0	30520.4	0	0	0	0	0	0	37807.2	36301.3	0.048	1	1	1	1	1	47393.9	48819.1	0.048
		P82914	P82914	Small ribosomal subunit protein uS15m OS=Homo sapiens OX=9606 GN=MRPS15 PE=1 SV=1	MRPS15	8	29.823	2.18298e+06	1.53312e+06	0.101167	3	3	3	3	4	1.85682e+06	1.29556e+06	0.101167	3	3	3	3	4	2.08901e+06	1.38817e+06	0.101167	3	3	3	3	4	434871	0	0	0	0	0	0	2.41648e+06	2.32024e+06	0.136187	4	4	4	4	5	2.97769e+06	3.06724e+06	0.214008
		P84243	P84243; Q16695; Q6NXT2; P68431; Q71DI3	Histone H3.3 OS=Homo sapiens OX=9606 GN=H3-3A PE=1 SV=2	H3-3A; H3-3B	1	15.319	1.27658e+06	896548	0.0661765	1	0	1	0	1	1.40297e+06	978892	0.0661765	1	0	1	0	1	1.2184e+06	809636	0.0661765	1	0	1	0	1	1.37514e+06	0.0514706	1	1	1	1	1	1.48699e+06	1.42776e+06	0	0	0	0	0	0	1.4881e+06	1.53285e+06	0
		Q13405	Q13405	Large ribosomal subunit protein mL49 OS=Homo sapiens OX=9606 GN=MRPL49 PE=1 SV=1	MRPL49	5	19.186	1.09664e+06	770179	0.0783133	1	1	1	1	1	759975	530257	0.0783133	1	1	1	1	1	863945	574099	0	0	0	0	0	0	133738	0	0	0	0	0	0	1.2045e+06	1.15652e+06	0.060241	1	1	1	1	1	1.17304e+06	1.20831e+06	0
		Q96PV6	Q96PV6	Leukocyte receptor cluster member 8 OS=Homo sapiens OX=9606 GN=LENG8 PE=1 SV=3	LENG8	10	88.102	1.4707e+06	1.03288e+06	0.1075	7	7	7	7	8	939126	655257	0.12	7	7	7	7	8	1.09137e+06	725222	0.07875	5	5	5	5	6	666297	0.06625	3	3	3	3	3	1.21838e+06	1.16985e+06	0.095	6	6	6	6	7	1.57464e+06	1.62199e+06	0.1975
		O43447	O43447	Peptidyl-prolyl cis-trans isomerase H OS=Homo sapiens OX=9606 GN=PPIH PE=1 SV=1	PPIH	7	19.196	4.50042e+06	3.16067e+06	0.271186	5	5	5	5	8	4.17424e+06	2.91249e+06	0.271186	5	5	5	5	8	5.08631e+06	3.3799e+06	0.271186	5	5	5	5	8	5.89811e+06	0.322034	6	6	6	6	9	5.48048e+06	5.26219e+06	0.271186	5	5	5	5	8	6.47201e+06	6.66663e+06	0.271186
		Q96MN5	Q96MN5	Transcription elongation factor A N-terminal and central domain-containing protein 2 OS=Homo sapiens OX=9606 GN=TCEANC2 PE=1 SV=1	TCEANC2	2	24.135	117134	82263.8	0	0	0	0	0	0	98315.5	68597.7	0	0	0	0	0	0	235687	156616	0	0	0	0	0	0	502418	0.149038	3	3	3	3	3	148213	142310	0	0	0	0	0	0	199382	205378	0
ü		cont_P20930; P20930	cont_P20930|P20930	Filaggrin OS=Homo sapiens GN=FLG PE=1 SV=3<|>Filaggrin OS=Homo sapiens OX=9606 GN=FLG PE=1 SV=3	FLG	69	434.922	32410.6	0	0	0	0	0	0	0	8071.64	5631.82	0.0229008	3	3	3	3	3	35400.3	0	0.0204383	2	2	2	2	2	2884.7	0	0	0	0	0	0	18885.3	18133.1	0.00590987	3	3	3	3	3	25148.2	0	0
		P61247	P61247	Small ribosomal subunit protein eS1 OS=Homo sapiens OX=9606 GN=RPS3A PE=1 SV=2	RPS3A	18	29.926	1.83582e+07	1.2893e+07	0.488636	14	14	14	14	18	2.42844e+07	1.69439e+07	0.488636	16	16	16	16	20	2.02756e+07	1.34733e+07	0.537879	16	16	16	16	20	2.38759e+07	0.518939	18	18	18	18	23	2.48343e+07	2.38452e+07	0.488636	16	16	17	17	22	2.77657e+07	2.86007e+07	0.55303
		P62316	P62316	Small nuclear ribonucleoprotein Sm D2 OS=Homo sapiens OX=9606 GN=SNRPD2 PE=1 SV=1	SNRPD2	9	13.518	7.82643e+07	5.49654e+07	0.559322	9	9	9	9	11	7.44289e+07	5.19313e+07	0.652542	9	9	9	9	13	7.89088e+07	5.24356e+07	0.652542	10	10	10	10	14	6.28803e+07	0.652542	8	8	8	8	12	9.15999e+07	8.79515e+07	0.652542	10	10	10	10	14	1.04286e+08	1.07422e+08	0.652542
		Q8NHQ9	Q8NHQ9	ATP-dependent RNA helicase DDX55 OS=Homo sapiens OX=9606 GN=DDX55 PE=1 SV=3	DDX55	10	68.503	936912	657998	0.208333	10	10	10	10	10	985069	687312	0.181667	8	8	8	8	8	997474	662831	0.196667	9	9	9	9	9	826674	0.155	7	7	7	7	7	1.16394e+06	1.11758e+06	0.166667	8	8	8	8	8	1.36295e+06	1.40394e+06	0.226667
		Q9NXS2	Q9NXS2	Glutaminyl-peptide cyclotransferase-like protein OS=Homo sapiens OX=9606 GN=QPCTL PE=1 SV=2	QPCTL	4	42.897	1.94918e+06	1.36892e+06	0.0837696	3	3	3	3	4	2.03996e+06	1.42334e+06	0.0837696	3	3	3	3	4	2.83273e+06	1.88238e+06	0.10733	4	4	4	4	5	3.64554e+06	0.10733	4	4	4	4	6	2.94404e+06	2.82678e+06	0.0837696	3	3	3	3	4	3.04137e+06	3.13283e+06	0.10733
		Q04760	Q04760	Lactoylglutathione lyase OS=Homo sapiens OX=9606 GN=GLO1 PE=1 SV=4	GLO1	3	20.764	32410.6	0	0	0	0	0	0	0	29481.2	0	0	0	0	0	0	0	65444.6	43488.5	0	0	0	0	0	0	0	0	0	0	0	0	0	25726.7	0	0	0	0	0	0	0	98400.8	101360	0
		P51991	P51991	Heterogeneous nuclear ribonucleoprotein A3 OS=Homo sapiens OX=9606 GN=HNRNPA3 PE=1 SV=2	HNRNPA3	15	39.571	1.59715e+07	1.12169e+07	0.362434	13	12	13	12	20	1.28728e+07	8.98175e+06	0.362434	13	12	13	12	21	1.54304e+07	1.02537e+07	0.362434	13	12	13	12	21	1.80976e+07	0.362434	15	14	15	14	23	1.65016e+07	1.58443e+07	0.357143	12	12	12	12	21	1.98679e+07	2.04654e+07	0.402116
		Q9Y4Z0	Q9Y4Z0	U6 snRNA-associated Sm-like protein LSm4 OS=Homo sapiens OX=9606 GN=LSM4 PE=1 SV=1	LSM4	8	15.34	6.83372e+06	4.79936e+06	0.316547	5	5	5	5	5	6.14472e+06	4.28736e+06	0.359712	6	6	6	6	6	7.25705e+06	4.82238e+06	0.359712	6	6	6	6	6	8.07027e+06	0.467626	6	6	6	6	7	7.8508e+06	7.53811e+06	0.359712	6	6	6	6	6	9.71554e+06	1.00077e+07	0.359712
		Q6ZN17	Q6ZN17	Protein lin-28 homolog B OS=Homo sapiens OX=9606 GN=LIN28B PE=1 SV=1	LIN28B	3	27.066	32410.6	0	0	0	0	0	0	0	29481.2	0	0	0	0	0	0	0	35400.3	0	0	0	0	0	0	0	0	0	0	0	0	0	0	44299	42534.5	0	0	0	0	0	0	35699.3	36772.8	0.028
		P62314	P62314	Small nuclear ribonucleoprotein Sm D1 OS=Homo sapiens OX=9606 GN=SNRPD1 PE=1 SV=1	SNRPD1	4	13.273	9.10683e+07	6.39577e+07	0.378151	6	6	6	6	12	9.1087e+07	6.35541e+07	0.378151	6	6	7	7	14	8.71136e+07	5.78878e+07	0.378151	5	5	5	5	12	8.64811e+07	0.378151	5	5	5	5	9	9.66439e+07	9.27946e+07	0.378151	6	6	7	7	14	1.17884e+08	1.21429e+08	0.378151
		O60610	O60610	Protein diaphanous homolog 1 OS=Homo sapiens OX=9606 GN=DIAPH1 PE=1 SV=2	DIAPH1	4	141.258	32410.6	0	0	0	0	0	0	0	15794.2	11020.1	0.00628931	1	1	1	1	1	15262.6	10142.2	0.00628931	1	1	1	1	1	0	0	0	0	0	0	0	25726.7	0	0	0	0	0	0	0	25148.2	0	0
		Q9BU76	Q9BU76	Multiple myeloma tumor-associated protein 2 OS=Homo sapiens OX=9606 GN=MMTAG2 PE=1 SV=1	MMTAG2	12	29.394	5.84688e+06	4.1063e+06	0.357414	9	9	9	9	10	6.09739e+06	4.25433e+06	0.296578	7	7	7	7	8	6.35372e+06	4.22211e+06	0.296578	7	7	7	7	8	1.48796e+07	0.387833	9	9	9	9	12	7.37418e+06	7.08047e+06	0.296578	7	7	7	7	8	7.77163e+06	8.00533e+06	0.387833
		Q15008	Q15008	26S proteasome non-ATPase regulatory subunit 6 OS=Homo sapiens OX=9606 GN=PSMD6 PE=1 SV=1	PSMD6	5	45.502	39865.4	27997.7	0.033419	1	1	1	1	1	40218.9	28061.9	0	0	0	0	0	0	73962	49148.4	0.033419	1	1	1	1	1	0	0	0	0	0	0	0	54125.3	51969.5	0.0205656	1	1	1	1	1	69403.6	71490.7	0.0539846
		Q9NRX2	Q9NRX2	Large ribosomal subunit protein bL17m OS=Homo sapiens OX=9606 GN=MRPL17 PE=1 SV=1	MRPL17	7	20.038	376275	264260	0.04	1	1	1	1	1	447871	312493	0.04	1	1	1	1	1	500869	332832	0.04	1	1	1	1	1	114567	0	0	0	0	0	0	526976	505986	0.04	1	1	1	1	1	625949	644772	0.0857143
		P30153	P30153; P30154	Serine/threonine-protein phosphatase 2A 65 kDa regulatory subunit A alpha isoform OS=Homo sapiens OX=9606 GN=PPP2R1A PE=1 SV=4	PPP2R1A	6	65.267	34824.8	24457.7	0	0	0	0	0	0	25739.5	17959.2	0	0	0	0	0	0	30289.4	20127.6	0	0	0	0	0	0	19098.9	0	0	0	0	0	0	41648.9	39990	0	0	0	0	0	0	35492.6	36559.9	0
ü		cont_P15241	cont_P15241; cont_Q14533|Q14533; cont_O43790|O43790; cont_Q9NSB4|Q9NSB4	Keratin, type II microfibrillar, component 7C OS=Ovis aries PE=1 SV=1		2	53.647	106751	74972.1	0.0142566	1	0	1	0	1	100290	69975.6	0.0142566	1	0	1	0	1	121095	80468.5	0.0142566	1	0	1	0	1	0	0.0305499	2	0	2	0	2	126369	121335	0.0305499	2	0	2	0	2	143686	148007	0.0305499
		Q92522	Q92522	Histone H1.10 OS=Homo sapiens OX=9606 GN=H1-10 PE=1 SV=1	H1-10	9	22.474	3.15886e+06	2.21848e+06	0.262911	5	5	5	5	6	2.93171e+06	2.04554e+06	0.267606	6	6	6	6	7	3.20389e+06	2.12901e+06	0.267606	6	6	6	6	7	1.54485e+06	0.305164	6	6	6	6	6	3.4645e+06	3.32651e+06	0.305164	6	6	6	6	8	4.36991e+06	4.50132e+06	0.361502
		Q15517	Q15517	Corneodesmosin OS=Homo sapiens OX=9606 GN=CDSN PE=1 SV=4	CDSN	4	51.575	42416	29789	0	0	0	0	0	0	29481.2	0	0	0	0	0	0	0	72974.2	48492	0	0	0	0	0	0	35555.4	0	0	0	0	0	0	208580	200273	0	0	0	0	0	0	25148.2	0	0
		Q9UBB9	Q9UBB9	Tuftelin-interacting protein 11 OS=Homo sapiens OX=9606 GN=TFIP11 PE=1 SV=1	TFIP11	28	96.758	2.0398e+06	1.43256e+06	0.157706	12	12	12	12	13	1.89768e+06	1.32407e+06	0.169654	13	13	13	13	14	2.2482e+06	1.49395e+06	0.157706	12	12	12	12	13	1.83872e+06	0.204301	16	16	16	16	17	2.36255e+06	2.26845e+06	0.219833	18	18	18	18	19	2.73845e+06	2.8208e+06	0.268817
		P61353	P61353	Large ribosomal subunit protein eL27 OS=Homo sapiens OX=9606 GN=RPL27 PE=1 SV=2	RPL27	6	15.788	2.08328e+07	1.4631e+07	0.426471	5	5	5	5	6	1.93877e+07	1.35274e+07	0.360294	4	4	4	4	5	2.03324e+07	1.35111e+07	0.426471	5	5	5	5	6	7.68876e+06	0.426471	5	5	5	5	6	2.46915e+07	2.37081e+07	0.426471	5	5	5	5	6	2.5966e+07	2.67468e+07	0.426471
		Q5T653	Q5T653	Large ribosomal subunit protein uL2m OS=Homo sapiens OX=9606 GN=MRPL2 PE=1 SV=2	MRPL2	5	33.28	218364	153358	0.0229508	1	1	1	1	1	343184	239450	0.0229508	1	1	1	1	1	335385	222866	0.0229508	1	1	1	1	1	79826	0.0229508	1	1	1	1	1	397147	381329	0.0229508	1	1	1	1	1	435711	448813	0.0229508
		P46778	P46778	Large ribosomal subunit protein eL21 OS=Homo sapiens OX=9606 GN=RPL21 PE=1 SV=2	RPL21	4	18.553	7.87469e+06	5.53044e+06	0.1375	2	2	2	2	2	7.51272e+06	5.24185e+06	0.1875	3	3	3	3	3	7.24919e+06	4.81715e+06	0.20625	3	3	3	3	3	1.93572e+06	0.09375	1	1	1	1	1	8.6729e+06	8.32746e+06	0.2125	3	3	3	3	4	9.88592e+06	1.01832e+07	0.25625
		P50914	P50914	Large ribosomal subunit protein eL14 OS=Homo sapiens OX=9606 GN=RPL14 PE=1 SV=4	RPL14	5	23.417	6.38209e+06	4.48218e+06	0.246512	5	5	5	5	6	6.42211e+06	4.4809e+06	0.148837	3	3	3	3	4	6.76669e+06	4.49652e+06	0.246512	5	5	5	5	6	2.44117e+06	0.111628	2	2	2	2	2	7.44294e+06	7.14649e+06	0.246512	5	5	5	5	6	8.30261e+06	8.55228e+06	0.209302
		Q96LT9	Q96LT9	RNA-binding region-containing protein 3 OS=Homo sapiens OX=9606 GN=RNPC3 PE=1 SV=1	RNPC3	12	58.538	685992	481776	0.073501	3	3	3	3	3	696301	485831	0.0386847	2	2	2	2	2	838874	557439	0.0232108	1	1	1	1	1	1.22147e+06	0.158607	7	7	7	7	7	776870	745928	0.102515	4	4	4	4	4	961419	990330	0.139265
		P13639	P13639	Elongation factor 2 OS=Homo sapiens OX=9606 GN=EEF2 PE=1 SV=4	EEF2	26	95.277	146986	103229	0.0221445	2	1	2	1	3	139617	97414.9	0.0221445	2	1	2	1	2	137037	91062.1	0.011655	1	0	1	0	1	112392	0.011655	1	0	1	0	1	168160	161462	0.0314685	3	2	3	2	3	174052	179286	0.0314685
		Q9Y3Y2	Q9Y3Y2	Chromatin target of PRMT1 protein OS=Homo sapiens OX=9606 GN=CHTOP PE=1 SV=2	CHTOP	12	26.38	4.43088e+08	3.11183e+08	0.314516	10	10	11	11	46	4.57642e+08	3.19311e+08	0.282258	11	11	12	12	49	4.69167e+08	3.11766e+08	0.314516	10	10	12	12	42	3.0189e+08	0.326613	20	20	20	20	53	5.29719e+08	5.08621e+08	0.326613	19	19	19	19	66	5.71371e+08	5.88552e+08	0.326613
		P62244	P62244	Small ribosomal subunit protein uS8 OS=Homo sapiens OX=9606 GN=RPS15A PE=1 SV=2	RPS15A	8	14.83	1.46004e+07	1.0254e+07	0.361538	6	6	6	6	8	1.49021e+07	1.03977e+07	0.415385	7	7	7	7	9	1.7004e+07	1.12993e+07	0.361538	6	6	6	6	7	1.88501e+07	0.569231	8	8	8	8	10	1.73299e+07	1.66397e+07	0.515385	7	7	7	7	9	2.16293e+07	2.22797e+07	0.515385
		P61313	P61313	Large ribosomal subunit protein eL15 OS=Homo sapiens OX=9606 GN=RPL15 PE=1 SV=2	RPL15	11	24.131	4.41677e+06	3.10192e+06	0.29902	6	6	6	6	8	4.92824e+06	3.43858e+06	0.254902	5	5	5	5	6	4.85472e+06	3.22601e+06	0.254902	5	5	5	5	6	1.35464e+06	0.0931373	2	2	2	2	2	5.48024e+06	5.26196e+06	0.318627	8	8	8	8	8	6.30947e+06	6.4992e+06	0.333333
		P62263	P62263	Small ribosomal subunit protein uS11 OS=Homo sapiens OX=9606 GN=RPS14 PE=1 SV=3	RPS14	5	16.263	2.38544e+07	1.6753e+07	0.278146	3	3	3	3	4	2.54149e+07	1.77327e+07	0.278146	3	3	3	3	5	2.63711e+07	1.75238e+07	0.364238	4	4	4	4	6	3.08226e+07	0.364238	4	4	4	4	6	2.86435e+07	2.75027e+07	0.364238	4	4	4	4	6	3.38934e+07	3.49126e+07	0.364238
		P18077	P18077	Large ribosomal subunit protein eL33 OS=Homo sapiens OX=9606 GN=RPL35A PE=1 SV=2	RPL35A	7	12.53	1.08076e+07	7.59023e+06	0.527273	7	7	7	7	9	1.07763e+07	7.51894e+06	0.527273	7	7	7	7	10	1.08409e+07	7.20384e+06	0.527273	7	7	7	7	9	2.52379e+06	0.318182	4	4	4	4	4	1.2761e+07	1.22527e+07	0.527273	7	7	7	7	9	1.32826e+07	1.3682e+07	0.463636
		P62805	P62805	Histone H4 OS=Homo sapiens OX=9606 GN=H4C1 PE=1 SV=2	H4C1; H4C11; H4C12; H4C13; H4C14; H4C15; H4C16; H4C2; H4C3; H4C4; H4C5; H4C6; H4C8; H4C9	8	11.36	1.91605e+07	1.34565e+07	0.407767	4	4	4	4	7	2.02512e+07	1.41299e+07	0.407767	4	4	4	4	7	1.99783e+07	1.32758e+07	0.504854	5	5	5	5	7	3.25473e+07	0.514563	6	6	6	6	8	2.18843e+07	2.10127e+07	0.514563	6	6	6	6	8	1.95438e+07	2.01315e+07	0.514563
		P84098	P84098	Large ribosomal subunit protein eL19 OS=Homo sapiens OX=9606 GN=RPL19 PE=1 SV=1	RPL19	10	23.451	1.24443e+07	8.73968e+06	0.214286	4	4	4	4	4	1.31178e+07	9.15272e+06	0.127551	3	3	3	3	3	1.42257e+07	9.45307e+06	0.214286	4	4	4	4	4	1.24926e+07	0.260204	5	5	5	5	5	1.52941e+07	1.46849e+07	0.265306	6	6	6	6	6	1.68395e+07	1.73459e+07	0.306122
		Q9NP64	Q9NP64	Zinc finger CCHC domain-containing protein 17 OS=Homo sapiens OX=9606 GN=ZCCHC17 PE=1 SV=1	ZCCHC17	8	27.552	6.0118e+06	4.22212e+06	0.248963	5	5	5	5	7	7.00262e+06	4.88594e+06	0.294606	6	6	6	6	8	7.76087e+06	5.15717e+06	0.294606	6	6	6	6	8	7.38609e+06	0.186722	4	4	4	4	6	7.91704e+06	7.60171e+06	0.294606	7	7	7	7	9	8.75493e+06	9.0182e+06	0.186722
		P40429	P40429; Q6NVV1	Large ribosomal subunit protein uL13 OS=Homo sapiens OX=9606 GN=RPL13A PE=1 SV=2	RPL13A	7	23.562	8.35833e+06	5.8701e+06	0.108374	2	2	2	2	2	6.55715e+06	4.57512e+06	0.108374	2	2	2	2	2	7.62621e+06	5.06769e+06	0.147783	3	3	3	3	3	2.48666e+06	0.0541872	1	1	1	1	1	8.64038e+06	8.29624e+06	0.147783	3	3	3	3	3	9.59218e+06	9.88063e+06	0.216749
		P29375	P29375; Q9UGL1; Q9BY66	Lysine-specific demethylase 5A OS=Homo sapiens OX=9606 GN=KDM5A PE=1 SV=3	KDM5A	1	191.972	12747.3	8952.5	0	0	0	0	0	0	12636.7	8816.98	0	0	0	0	0	0	12607.5	8377.78	0.0106509	1	1	1	1	1	7915.08	0	0	0	0	0	0	25726.7	0	0	0	0	0	0	0	5701.49	5872.94	0
		O75688	O75688	Protein phosphatase 1B OS=Homo sapiens OX=9606 GN=PPM1B PE=1 SV=1	PPM1B	3	52.609	158982	111654	0.0647182	3	3	3	3	3	157453	109860	0.0647182	3	3	3	3	3	141694	94156.8	0.0647182	3	3	3	3	3	83843.4	0.0229645	1	1	1	1	1	165532	158939	0.0501044	2	2	2	2	2	221969	228644	0.0501044
		Q96N66	Q96N66	Lysophospholipid acyltransferase 7 OS=Homo sapiens OX=9606 GN=MBOAT7 PE=1 SV=2	MBOAT7	1	52.73	109923	77199.6	0.0254237	1	1	1	1	1	94901.8	66215.8	0.0254237	1	1	1	1	1	91357.9	60708.1	0.0254237	1	1	1	1	1	127238	0.0254237	1	1	1	1	1	119730	114961	0.0254237	1	1	1	1	1	106306	109502	0.0254237
		O14979	O14979	Heterogeneous nuclear ribonucleoprotein D-like OS=Homo sapiens OX=9606 GN=HNRNPDL PE=1 SV=3	HNRNPDL	8	46.409	2.80639e+06	1.97095e+06	0.22619	8	7	8	7	11	2.38848e+06	1.66651e+06	0.161905	6	5	6	5	8	2.66552e+06	1.77126e+06	0.207143	7	6	7	6	9	4.49018e+06	0.238095	8	7	8	7	10	2.74286e+06	2.63361e+06	0.27381	8	7	8	7	10	3.27686e+06	3.3754e+06	0.27381
		Q9NVV4	Q9NVV4	Poly(A) RNA polymerase, mitochondrial OS=Homo sapiens OX=9606 GN=MTPAP PE=1 SV=1	MTPAP	2	66.13	80428.5	56485.4	0.0120275	1	1	1	1	1	71375.2	49800.6	0	0	0	0	0	0	61900.4	41133.4	0	0	0	0	0	0	44984.9	0	0	0	0	0	0	79756.2	76579.5	0	0	0	0	0	0	89541.9	92234.5	0
		Q8WUM4	Q8WUM4	Programmed cell death 6-interacting protein OS=Homo sapiens OX=9606 GN=PDCD6IP PE=1 SV=1	PDCD6IP	18	95.963	90475.8	63541.7	0	0	0	0	0	0	59703.6	41657	0	0	0	0	0	0	60620.6	40282.9	0	0	0	0	0	0	147675	0	0	0	0	0	0	68309.8	65589	0	0	0	0	0	0	114607	118054	0
		O76021	O76021	Ribosomal L1 domain-containing protein 1 OS=Homo sapiens OX=9606 GN=RSL1D1 PE=1 SV=3	RSL1D1	20	54.939	6.61384e+06	4.64494e+06	0.263265	15	15	15	15	20	6.98065e+06	4.87061e+06	0.293878	16	16	16	16	20	7.35436e+06	4.88704e+06	0.263265	15	15	15	15	18	5.40513e+06	0.255102	14	14	14	14	19	7.91378e+06	7.59858e+06	0.244898	15	15	15	15	21	9.49777e+06	9.78338e+06	0.291837
		Q15365	Q15365; P57721	Poly(rC)-binding protein 1 OS=Homo sapiens OX=9606 GN=PCBP1 PE=1 SV=2	PCBP1	14	37.474	1.901e+07	1.33508e+07	0.533708	17	14	17	14	25	1.86724e+07	1.30283e+07	0.488764	17	14	17	14	21	1.94582e+07	1.29302e+07	0.533708	17	13	17	13	23	5.47419e+07	0.55618	20	14	20	14	35	2.19387e+07	2.10649e+07	0.533708	17	14	17	14	24	2.38532e+07	2.45705e+07	0.485955
		Q13084	Q13084	Large ribosomal subunit protein bL28m OS=Homo sapiens OX=9606 GN=MRPL28 PE=1 SV=4	MRPL28	6	30.138	546710	383958	0.0898438	3	3	3	3	3	624632	435825	0.0351562	1	1	1	1	1	728775	484278	0.0273438	1	1	1	1	1	99641.1	0	0	0	0	0	0	726881	697930	0.0273438	1	1	1	1	1	833817	858891	0.0273438
		Q15942	Q15942	Zyxin OS=Homo sapiens OX=9606 GN=ZYX PE=1 SV=1	ZYX	2	61.238	58393.4	41010	0.0192308	1	1	1	1	1	57628.3	40209	0.0192308	1	1	1	1	1	59105	39275.8	0.0192308	1	1	1	1	1	0	0	0	0	0	0	0	62432.5	59945.8	0.0192308	1	1	1	1	1	83844.1	86365.4	0.0192308
		Q8TAD8	Q8TAD8	Smad nuclear-interacting protein 1 OS=Homo sapiens OX=9606 GN=SNIP1 PE=1 SV=1	SNIP1	10	45.75	1.13135e+06	794550	0.174242	5	5	5	5	5	1.08426e+06	756520	0.126263	4	4	4	4	4	1.36895e+06	909679	0.126263	4	4	4	4	4	1.78158e+06	0.166667	6	6	6	6	6	1.29269e+06	1.2412e+06	0.126263	4	4	4	4	4	1.42884e+06	1.47181e+06	0.126263
		Q53GS9	Q53GS9	Ubiquitin carboxyl-terminal hydrolase 39 OS=Homo sapiens OX=9606 GN=USP39 PE=1 SV=2	USP39	17	65.34	3.64455e+06	2.55959e+06	0.159292	9	9	9	9	11	3.53722e+06	2.46802e+06	0.171681	9	9	9	9	11	4.15531e+06	2.76124e+06	0.138053	7	7	7	7	9	5.36288e+06	0.210619	11	11	11	11	15	4.21936e+06	4.05131e+06	0.210619	10	10	10	10	14	4.83469e+06	4.98007e+06	0.274336
		Q8N1F7	Q8N1F7	Nuclear pore complex protein Nup93 OS=Homo sapiens OX=9606 GN=NUP93 PE=1 SV=2	NUP93	15	93.43	383173	269104	0.0500611	4	4	4	4	5	385497	268973	0.0622711	5	5	5	5	5	375722	249671	0.029304	2	2	2	2	2	435276	0.0598291	5	5	5	5	6	395388	379640	0.030525	2	2	2	2	3	433679	446720	0.039072
		Q9UM00	Q9UM00	Calcium load-activated calcium channel OS=Homo sapiens OX=9606 GN=TMCO1 PE=1 SV=2	TMCO1	3	27.061	325862	228854	0	0	0	0	0	0	280222	195519	0	0	0	0	0	0	318507	211650	0	0	0	0	0	0	813106	0.0711297	2	2	2	2	3	320060	307313	0.0376569	1	1	1	1	1	304553	313711	0.0376569
ü		cont_Q6KB66.2; Q6KB66	cont_Q6KB66.2|Q6KB66	Keratin, type II cytoskeletal 80<|>Keratin, type II cytoskeletal 80 OS=Homo sapiens OX=9606 GN=KRT80 PE=1 SV=2	KRT80	25	50.494	81335.5	57122.4	0	0	0	0	0	0	29845.4	20824	0	0	0	0	0	0	35400.3	0	0	0	0	0	0	0	45989.8	0	0	0	0	0	0	74583.6	71612.9	0	0	0	0	0	0	59108.1	60885.5	0
		P05388	P05388; Q8NHW5	Large ribosomal subunit protein uL10 OS=Homo sapiens OX=9606 GN=RPLP0 PE=1 SV=1	RPLP0	11	34.252	8.30336e+06	5.83149e+06	0.283912	8	8	8	8	10	8.00424e+06	5.5848e+06	0.283912	8	8	8	8	11	8.48404e+06	5.63772e+06	0.283912	8	8	8	8	10	2.07252e+06	0.208202	5	5	5	5	6	9.2659e+06	8.89685e+06	0.305994	9	9	9	9	11	1.05044e+07	1.08202e+07	0.26183
		Q5T280	Q5T280	Putative methyltransferase C9orf114 OS=Homo sapiens OX=9606 GN=SPOUT1 PE=1 SV=3	SPOUT1	14	41.982	4.54181e+06	3.18974e+06	0.335106	9	9	9	9	13	4.75947e+06	3.32083e+06	0.335106	9	9	9	9	12	5.03937e+06	3.34871e+06	0.305851	9	9	9	9	12	7.76036e+06	0.409574	14	14	14	14	21	5.30336e+06	5.09213e+06	0.382979	12	12	12	12	15	5.59143e+06	5.75957e+06	0.385638
		Q8N684	Q8N684	Cleavage and polyadenylation specificity factor subunit 7 OS=Homo sapiens OX=9606 GN=CPSF7 PE=1 SV=1	CPSF7	7	52.018	1.05213e+06	738917	0.138004	6	6	6	6	7	891023	621693	0.07431	4	4	4	4	6	1.0683e+06	709893	0.07431	4	4	4	4	5	1.03224e+06	0.0976645	5	5	5	5	5	1.11455e+06	1.07016e+06	0.07431	4	4	4	4	5	1.30603e+06	1.3453e+06	0.07431
		P48634	P48634	Protein PRRC2A OS=Homo sapiens OX=9606 GN=PRRC2A PE=1 SV=3	PRRC2A	12	228.724	137386	96486.8	0.0394066	5	5	5	5	5	130023	90720.9	0.0287436	4	4	4	4	4	144313	95897.5	0.0287436	4	4	4	4	4	354927	0.0751043	11	11	11	11	11	143123	137422	0.0287436	4	4	4	4	5	182957	188459	0.0366249
		P05204	P05204; Q15651	Non-histone chromosomal protein HMG-17 OS=Homo sapiens OX=9606 GN=HMGN2 PE=1 SV=3	HMGN2	3	9.387	2.16001e+07	1.51699e+07	0.311111	4	3	4	3	9	2.69146e+07	1.87791e+07	0.233333	3	3	3	3	7	4.18965e+07	2.78406e+07	0.311111	4	3	4	3	9	6.94347e+07	0.311111	4	3	4	3	9	2.55326e+07	2.45156e+07	0.311111	4	3	4	3	9	4.05785e+07	4.17987e+07	0.311111
		Q9P0M9	Q9P0M9	Large ribosomal subunit protein bL27m OS=Homo sapiens OX=9606 GN=MRPL27 PE=1 SV=1	MRPL27	3	16.063	312485	219460	0.0675676	1	1	1	1	1	291142	203139	0.0675676	1	1	1	1	1	340039	225959	0.0675676	1	1	1	1	1	91242.8	0.0675676	1	1	1	1	1	332719	319467	0.0675676	1	1	1	1	1	442027	455320	0.0675676
		P62847	P62847	Small ribosomal subunit protein eS24 OS=Homo sapiens OX=9606 GN=RPS24 PE=1 SV=1	RPS24	5	15.413	1.58898e+07	1.11595e+07	0.308271	5	5	5	5	6	1.47755e+07	1.03093e+07	0.308271	5	5	5	5	6	1.66895e+07	1.10904e+07	0.308271	5	5	5	5	6	1.87674e+07	0.398496	8	8	8	8	8	1.66439e+07	1.5981e+07	0.398496	6	6	6	6	6	2.10722e+07	2.17059e+07	0.398496
		Q9Y224	Q9Y224	RNA transcription, translation and transport factor protein OS=Homo sapiens OX=9606 GN=RTRAF PE=1 SV=1	RTRAF	11	28.051	2.95168e+06	2.07298e+06	0.434426	8	8	8	8	9	2.85107e+06	1.98928e+06	0.397541	7	7	7	7	8	3.28765e+06	2.18468e+06	0.434426	8	8	8	8	9	2.73208e+06	0.311475	6	6	6	6	7	3.45239e+06	3.31488e+06	0.434426	8	8	8	8	9	3.94705e+06	4.06574e+06	0.348361
		Q02809	Q02809	Procollagen-lysine,2-oxoglutarate 5-dioxygenase 1 OS=Homo sapiens OX=9606 GN=PLOD1 PE=1 SV=2	PLOD1	3	83.497	32410.6	0	0	0	0	0	0	0	29373.2	20494.6	0	0	0	0	0	0	41615.4	27653.8	0	0	0	0	0	0	13766.8	0	0	0	0	0	0	35778.6	34353.5	0	0	0	0	0	0	38242.3	39392.3	0.00962861
		O15235	O15235	Small ribosomal subunit protein uS12m OS=Homo sapiens OX=9606 GN=MRPS12 PE=1 SV=1	MRPS12	3	15.163	1.69378e+06	1.18955e+06	0.0797101	1	1	1	1	1	1.77045e+06	1.2353e+06	0.26087	2	2	2	2	2	2.19269e+06	1.45706e+06	0.26087	2	2	2	2	2	441688	0.0797101	1	1	1	1	1	2.10926e+06	2.02525e+06	0.26087	2	2	2	2	2	2.46564e+06	2.53978e+06	0.26087
		Q5XKP0	Q5XKP0	MICOS complex subunit MIC13 OS=Homo sapiens OX=9606 GN=MICOS13 PE=1 SV=1	MICOS13	2	13.079	2.49328e+06	1.75104e+06	0.305085	3	3	3	3	3	2.45828e+06	1.71522e+06	0.118644	2	2	2	2	2	2.88488e+06	1.91703e+06	0.118644	2	2	2	2	2	2.16325e+06	0.118644	2	2	2	2	2	2.84566e+06	2.73231e+06	0.118644	2	2	2	2	2	3.10919e+06	3.20269e+06	0.118644
		Q9NZB2	Q9NZB2	Constitutive coactivator of PPAR-gamma-like protein 1 OS=Homo sapiens OX=9606 GN=FAM120A PE=1 SV=2	FAM120A	3	121.811	22951.2	16118.7	0	0	0	0	0	0	15038.1	10492.5	0	0	0	0	0	0	18417.4	12238.5	0	0	0	0	0	0	25160.3	0	0	0	0	0	0	15181.9	14577.2	0	0	0	0	0	0	33774	34789.7	0
		Q99848	Q99848	Probable rRNA-processing protein EBP2 OS=Homo sapiens OX=9606 GN=EBNA1BP2 PE=1 SV=2	EBNA1BP2	17	34.83	1.02053e+07	7.16723e+06	0.323529	11	11	11	11	11	1.05568e+07	7.36578e+06	0.297386	10	10	10	10	12	1.15777e+07	7.69349e+06	0.323529	11	11	11	11	13	5.20216e+06	0.238562	8	8	8	8	8	1.14572e+07	1.10008e+07	0.385621	13	13	13	13	14	1.29502e+07	1.33396e+07	0.359477
		Q9UKL3	Q9UKL3	CASP8-associated protein 2 OS=Homo sapiens OX=9606 GN=CASP8AP2 PE=1 SV=1	CASP8AP2	8	222.52	9785.72	6872.56	0.00454087	1	1	1	1	1	29481.2	0	0.00454087	1	1	1	1	1	22630.8	15038.3	0.00958628	2	2	2	2	2	151955	0.061554	11	11	11	11	11	15520.9	14902.7	0.00454087	1	1	1	1	1	31521.9	32469.8	0.00504541
		P30050	P30050	Large ribosomal subunit protein uL11 OS=Homo sapiens OX=9606 GN=RPL12 PE=1 SV=1	RPL12	8	17.808	1.32565e+07	9.31014e+06	0.50303	6	6	6	6	9	1.28907e+07	8.99422e+06	0.545455	7	7	7	7	9	1.31795e+07	8.75787e+06	0.50303	7	7	7	7	10	3.51676e+06	0.309091	4	4	4	4	4	1.42838e+07	1.37149e+07	0.545455	7	7	7	7	10	1.691e+07	1.74185e+07	0.545455
		P37108	P37108	Signal recognition particle 14 kDa protein OS=Homo sapiens OX=9606 GN=SRP14 PE=1 SV=2	SRP14	3	14.561	857625	602315	0.161765	2	2	2	2	2	797948	556753	0.161765	2	2	2	2	2	1.01653e+06	675495	0.161765	2	2	2	2	4	1.08557e+06	0.161765	2	2	2	2	3	875343	840479	0.161765	2	2	2	2	4	1.18345e+06	1.21904e+06	0.161765
		Q9NYK5	Q9NYK5	Large ribosomal subunit protein mL39 OS=Homo sapiens OX=9606 GN=MRPL39 PE=1 SV=3	MRPL39	8	38.687	640403	449758	0.0502959	2	2	2	2	2	701515	489468	0.0295858	1	1	1	1	1	659715	438387	0.0473373	2	2	2	2	2	171547	0	0	0	0	0	0	786434	755110	0.056213	2	2	2	2	2	785265	808879	0.0502959
		P51608	P51608	Methyl-CpG-binding protein 2 OS=Homo sapiens OX=9606 GN=MECP2 PE=1 SV=1	MECP2	3	52.409	114092	80127.3	0.0205761	1	1	1	1	1	80027.3	55837.5	0	0	0	0	0	0	119331	79296.7	0.0205761	1	1	1	1	1	145753	0.0576132	3	3	3	3	3	124148	119203	0.0164609	1	1	1	1	1	139866	144072	0.0205761
		Q9UKF6	Q9UKF6	Cleavage and polyadenylation specificity factor subunit 3 OS=Homo sapiens OX=9606 GN=CPSF3 PE=1 SV=1	CPSF3	15	77.436	411584	289058	0.0438596	3	3	3	3	4	333138	232441	0.0555556	4	4	4	4	5	459905	305611	0.0438596	3	3	3	3	3	2.16984e+06	0.390351	21	21	21	21	25	448717	430844	0.0394737	3	3	3	3	3	507294	522549	0.0526316
		Q7L2H7	Q7L2H7	Eukaryotic translation initiation factor 3 subunit M OS=Homo sapiens OX=9606 GN=EIF3M PE=1 SV=1	EIF3M	4	42.476	32410.6	0	0	0	0	0	0	0	43739.9	30518.6	0	0	0	0	0	0	35400.3	0	0	0	0	0	0	0	81929.7	0.0347594	1	1	1	1	1	25726.7	0	0	0	0	0	0	0	44398.8	45733.9	0.0347594
		Q9NRR4	Q9NRR4	Ribonuclease 3 OS=Homo sapiens OX=9606 GN=DROSHA PE=1 SV=2	DROSHA	5	159.214	39262.2	27574.1	0.0312955	3	3	3	3	3	14439.7	10075	0.014556	1	1	1	1	1	20761	13795.9	0.00582242	1	1	1	1	1	94753.7	0.0429403	4	4	4	4	5	16151.3	15508	0.014556	1	1	1	1	1	27745.2	28579.5	0
		Q15056	Q15056	Eukaryotic translation initiation factor 4H OS=Homo sapiens OX=9606 GN=EIF4H PE=1 SV=5	EIF4H	4	27.368	224155	157426	0	0	0	0	0	0	230277	160671	0.0322581	1	1	1	1	1	199863	132811	0.0322581	1	1	1	1	1	0	0	0	0	0	0	0	213758	205244	0.0322581	1	1	1	1	1	318608	328189	0.0322581
		Q12906	Q12906	Interleukin enhancer-binding factor 3 OS=Homo sapiens OX=9606 GN=ILF3 PE=1 SV=3	ILF3	33	95.279	1.45781e+07	1.02383e+07	0.231544	20	19	21	20	30	1.48123e+07	1.0335e+07	0.220358	19	18	20	19	30	1.58561e+07	1.05365e+07	0.194631	18	17	19	18	28	1.17591e+07	0.291946	27	25	28	26	37	1.57952e+07	1.51661e+07	0.289709	27	24	28	25	42	1.75436e+07	1.80711e+07	0.315436
ü		cont_P20760.1	cont_P20760.1	Ig gamma-2A chain C region	Igg-2a	2	35.163	3.57723e+06	2.51231e+06	0.164596	4	3	4	3	27	4.58387e+06	3.1983e+06	0.164596	5	4	5	4	29	7.5948e+06	5.04681e+06	0.189441	5	3	5	3	31	7.75378e+06	0.136646	4	2	4	2	32	4.56111e+06	4.37945e+06	0.164596	4	3	4	3	25	5.44654e+06	5.61032e+06	0.164596
		Q8IXM3	Q8IXM3	Large ribosomal subunit protein mL41 OS=Homo sapiens OX=9606 GN=MRPL41 PE=1 SV=1	MRPL41	4	15.373	1.01658e+06	713949	0	0	0	0	0	0	1.0029e+06	699751	0.0510949	1	1	1	1	1	939639	624399	0.0510949	1	1	1	1	1	532237	0	0	0	0	0	0	1.03176e+06	990664	0	0	0	0	0	0	1.36639e+06	1.40748e+06	0.0510949
		Q9H0D6	Q9H0D6	5'-3' exoribonuclease 2 OS=Homo sapiens OX=9606 GN=XRN2 PE=1 SV=1	XRN2	13	108.513	686671	482253	0.0126316	1	1	1	1	1	624210	435530	0.0505263	4	4	4	4	4	443207	294515	0.0505263	4	4	4	4	4	558227	0.0389474	4	4	4	4	4	572850	550034	0.0294737	3	3	3	3	3	729316	751248	0.06
		P55769	P55769	NHP2-like protein 1 OS=Homo sapiens OX=9606 GN=SNU13 PE=1 SV=3	SNU13	6	14.165	6.22846e+06	4.37428e+06	0.335938	4	4	4	4	4	5.60107e+06	3.90804e+06	0.335938	4	4	4	4	4	7.23965e+06	4.81082e+06	0.335938	4	4	4	4	4	6.52842e+06	0.25	3	3	3	3	3	6.39262e+06	6.138e+06	0.25	3	3	3	3	3	8.33232e+06	8.58289e+06	0.3125
		O60828	O60828	Polyglutamine-binding protein 1 OS=Homo sapiens OX=9606 GN=PQBP1 PE=1 SV=1	PQBP1	5	30.454	1.57425e+06	1.1056e+06	0.2	3	3	3	3	3	1.07501e+06	750068	0.0339623	1	1	1	1	1	1.16535e+06	774386	0.132075	2	2	2	2	2	1.28724e+06	0.0679245	2	2	2	2	2	1.25412e+06	1.20417e+06	0.2	3	3	3	3	3	1.55006e+06	1.59667e+06	0.101887
		P46779	P46779	Large ribosomal subunit protein eL28 OS=Homo sapiens OX=9606 GN=RPL28 PE=1 SV=3	RPL28	9	15.738	8.6418e+06	6.06919e+06	0.445255	8	8	8	8	10	8.61109e+06	6.00822e+06	0.386861	7	7	7	7	8	9.32853e+06	6.19889e+06	0.335766	6	6	6	6	7	2.61995e+06	0.233577	3	3	3	3	3	1.0136e+07	9.73224e+06	0.437956	8	8	8	8	10	1.09033e+07	1.12312e+07	0.445255
		P05387	P05387	Large ribosomal subunit protein P2 OS=Homo sapiens OX=9606 GN=RPLP2 PE=1 SV=1	RPLP2	6	11.658	2.23307e+07	1.5683e+07	0.478261	6	6	6	6	8	2.1683e+07	1.51289e+07	0.478261	5	5	5	5	6	2.06149e+07	1.36988e+07	0.478261	5	5	5	5	6	5.52312e+06	0.243478	2	2	2	2	2	2.29411e+07	2.20274e+07	0.478261	5	5	5	5	5	2.74686e+07	2.82946e+07	0.626087
		P11586	P11586	C-1-tetrahydrofolate synthase, cytoplasmic OS=Homo sapiens OX=9606 GN=MTHFD1 PE=1 SV=4	MTHFD1	6	101.467	32410.6	0	0	0	0	0	0	0	20413.6	14243.2	0	0	0	0	0	0	40506.2	26916.7	0	0	0	0	0	0	38983.3	0	0	0	0	0	0	24261.3	23295	0	0	0	0	0	0	43118.8	44415.4	0
		P49458	P49458	Signal recognition particle 9 kDa protein OS=Homo sapiens OX=9606 GN=SRP9 PE=1 SV=2	SRP9	2	10.105	1.52248e+06	1.06925e+06	0.22093	2	2	2	2	2	1.29842e+06	905946	0.127907	1	1	1	1	1	1.54699e+06	1.02799e+06	0.127907	1	1	1	1	1	1.62326e+06	0.127907	1	1	1	1	1	1.60895e+06	1.54486e+06	0.22093	2	2	2	2	2	1.78863e+06	1.84242e+06	0.22093
		Q7L014	Q7L014	Probable ATP-dependent RNA helicase DDX46 OS=Homo sapiens OX=9606 GN=DDX46 PE=1 SV=2	DDX46	58	117.29	1.18434e+08	8.31771e+07	0.400582	53	53	53	53	83	1.15254e+08	8.04159e+07	0.413191	53	53	53	53	77	5.7227e+07	3.80279e+07	0.436469	52	52	52	52	75	1.13481e+08	0.415131	51	51	51	51	69	9.28483e+07	8.91502e+07	0.4355	53	53	55	55	72	1.07632e+08	1.10868e+08	0.42968
		O43172	O43172	U4/U6 small nuclear ribonucleoprotein Prp4 OS=Homo sapiens OX=9606 GN=PRPF4 PE=1 SV=2	PRPF4	23	58.412	7.55181e+06	5.30367e+06	0.39272	16	16	16	16	17	7.25927e+06	5.06501e+06	0.454023	19	19	19	19	20	8.53772e+06	5.67339e+06	0.409962	17	17	17	17	18	8.88825e+06	0.377395	16	16	16	16	21	8.0884e+06	7.76624e+06	0.377395	15	15	15	15	19	9.51235e+06	9.7984e+06	0.367816
		Q9ULW3	Q9ULW3	Activator of basal transcription 1 OS=Homo sapiens OX=9606 GN=ABT1 PE=1 SV=1	ABT1	1	31.06	49081.7	34470.4	0	0	0	0	0	0	49071.7	34238.8	0	0	0	0	0	0	43525.1	28922.8	0	0	0	0	0	0	49750	0	0	0	0	0	0	56171.4	53934.1	0	0	0	0	0	0	61896	63757.3	0
		P18124	P18124	Large ribosomal subunit protein uL30 OS=Homo sapiens OX=9606 GN=RPL7 PE=1 SV=1	RPL7	11	29.207	1.04693e+07	7.35264e+06	0.278226	7	7	7	7	9	1.03939e+07	7.25215e+06	0.233871	6	6	6	6	8	9.54757e+06	6.34445e+06	0.310484	8	8	8	8	10	2.78903e+06	0.189516	5	5	5	5	7	1.14681e+07	1.10113e+07	0.346774	10	10	10	10	12	1.19037e+07	1.22617e+07	0.314516
		P78332	P78332	RNA-binding protein 6 OS=Homo sapiens OX=9606 GN=RBM6 PE=1 SV=5	RBM6	42	128.565	8.33139e+06	5.85118e+06	0.247551	29	24	29	24	35	1.31357e+07	9.16516e+06	0.277827	30	25	30	25	32	1.42046e+07	9.43909e+06	0.317898	35	31	35	31	37	2.04058e+07	0.45236	51	46	52	46	62	1.26056e+07	1.21035e+07	0.260018	27	23	27	23	31	1.39761e+07	1.43964e+07	0.24488
		O15020	O15020	Spectrin beta chain, non-erythrocytic 2 OS=Homo sapiens OX=9606 GN=SPTBN2 PE=1 SV=3	SPTBN2	18	271.157	32658	22935.9	0.0288703	7	1	7	1	10	24443.7	17055.1	0.0372385	9	1	9	1	13	23305.9	15487	0.0330544	8	0	8	0	11	7578.64	0.0330544	8	0	8	0	11	28721.8	27577.8	0.0330544	8	0	8	0	8	32133	33099.3	0.0330544
		Q10570	Q10570	Cleavage and polyadenylation specificity factor subunit 1 OS=Homo sapiens OX=9606 GN=CPSF1 PE=1 SV=2	CPSF1	22	160.782	563947	396063	0.0796951	10	10	10	10	11	458847	320151	0.0658351	8	8	8	8	8	492241	327099	0.0852391	10	10	10	10	10	2.77504e+06	0.246708	30	30	30	30	37	532327	511125	0.0755371	10	10	10	10	10	650842	670414	0.115731
		P07476	P07476	Involucrin OS=Homo sapiens OX=9606 GN=IVL PE=1 SV=2	IVL	22	68.437	91265.9	64096.5	0	0	0	0	0	0	29481.2	0	0	0	0	0	0	0	35400.3	0	0	0	0	0	0	0	0	0	0	0	0	0	0	25726.7	0	0	0	0	0	0	0	83460.4	85970.1	0
		P26373	P26373	Large ribosomal subunit protein eL13 OS=Homo sapiens OX=9606 GN=RPL13 PE=1 SV=4	RPL13	10	24.247	2.22355e+07	1.56161e+07	0.364929	8	8	8	8	12	2.19173e+07	1.52924e+07	0.417062	9	9	9	9	12	2.28483e+07	1.51829e+07	0.374408	8	8	8	8	11	1.01232e+07	0.317536	7	7	7	7	8	2.37434e+07	2.27977e+07	0.364929	8	8	8	8	11	2.73615e+07	2.81843e+07	0.364929
		Q9Y2W2	Q9Y2W2	WW domain-binding protein 11 OS=Homo sapiens OX=9606 GN=WBP11 PE=1 SV=1	WBP11	14	69.954	974198	684184	0.0795632	4	4	4	4	4	920540	642289	0.0717629	4	4	4	4	4	1.28655e+06	854923	0.0904836	6	6	6	6	6	755803	0.140406	8	8	8	8	8	1.11763e+06	1.07311e+06	0.0936037	5	5	5	5	5	1.27776e+06	1.31619e+06	0.140406
		O60716	O60716	Catenin delta-1 OS=Homo sapiens OX=9606 GN=CTNND1 PE=1 SV=1	CTNND1	6	108.103	14203.9	9975.47	0	0	0	0	0	0	15066.7	10512.5	0	0	0	0	0	0	35400.3	0	0	0	0	0	0	0	0	0	0	0	0	0	0	25726.7	0	0	0	0	0	0	0	16963.2	17473.4	0
		Q96DV4	Q96DV4	Large ribosomal subunit protein mL38 OS=Homo sapiens OX=9606 GN=MRPL38 PE=1 SV=2	MRPL38	5	44.568	384890	270310	0.0263158	1	1	1	1	1	360319	251405	0.0263158	1	1	1	1	1	314464	208964	0.0263158	1	1	1	1	1	104111	0.0263158	1	1	1	1	1	358782	344492	0.0631579	3	3	3	3	3	427857	440723	0.0368421
		P39023	P39023; Q92901	Large ribosomal subunit protein uL3 OS=Homo sapiens OX=9606 GN=RPL3 PE=1 SV=2	RPL3	19	46.08	1.08706e+07	7.63451e+06	0.332506	12	12	12	12	18	1.12291e+07	7.8349e+06	0.384615	15	15	15	15	19	1.14445e+07	7.60499e+06	0.367246	13	13	13	13	16	3.02886e+06	0.337469	12	12	12	12	12	1.13843e+07	1.09309e+07	0.404467	15	15	15	15	19	1.33258e+07	1.37265e+07	0.414392
		Q96IZ7	Q96IZ7	Serine/Arginine-related protein 53 OS=Homo sapiens OX=9606 GN=RSRC1 PE=1 SV=1	RSRC1	6	38.654	6.88729e+06	4.83698e+06	0.212575	6	6	6	6	7	6.92892e+06	4.83451e+06	0.212575	6	6	6	6	7	8.64841e+06	5.74694e+06	0.137725	4	4	4	4	5	4.73024e+06	0.137725	4	4	4	4	4	7.5787e+06	7.27684e+06	0.260479	7	7	7	7	8	8.29444e+06	8.54386e+06	0.224551
		Q8TA86	Q8TA86	Retinitis pigmentosa 9 protein OS=Homo sapiens OX=9606 GN=RP9 PE=1 SV=2	RP9	11	26.091	4.2865e+06	3.01043e+06	0.316742	7	7	7	7	8	5.36991e+06	3.74675e+06	0.285068	6	6	6	6	8	5.92033e+06	3.93411e+06	0.316742	7	7	7	7	8	1.07215e+07	0.371041	9	9	9	9	13	5.63647e+06	5.41197e+06	0.276018	6	6	6	6	8	5.66174e+06	5.83199e+06	0.285068
		O75683	O75683	Surfeit locus protein 6 OS=Homo sapiens OX=9606 GN=SURF6 PE=1 SV=3	SURF6	12	41.426	3.39668e+06	2.3855e+06	0.180055	8	8	8	8	8	3.89246e+06	2.71589e+06	0.199446	8	8	8	8	9	4.4577e+06	2.96218e+06	0.243767	10	10	10	10	11	1.77242e+06	0.0554017	2	2	2	2	2	4.18736e+06	4.02058e+06	0.141274	6	6	6	6	7	4.61914e+06	4.75804e+06	0.155125
		Q16630	Q16630	Cleavage and polyadenylation specificity factor subunit 6 OS=Homo sapiens OX=9606 GN=CPSF6 PE=1 SV=2	CPSF6	8	59.173	3.90349e+06	2.74145e+06	0.174229	8	8	8	8	8	2.56418e+06	1.7891e+06	0.0961887	4	4	4	4	4	3.04502e+06	2.02345e+06	0.14882	7	7	7	7	7	5.29573e+06	0.174229	8	8	8	8	8	3.29227e+06	3.16114e+06	0.141561	6	6	6	6	6	3.77094e+06	3.88434e+06	0.141561
		Q96PK6	Q96PK6	RNA-binding protein 14 OS=Homo sapiens OX=9606 GN=RBM14 PE=1 SV=2	RBM14	22	69.449	6.19629e+06	4.35169e+06	0.213752	13	13	13	13	18	4.79516e+06	3.34573e+06	0.197309	12	12	12	12	18	6.40705e+06	4.25754e+06	0.192825	12	12	12	12	18	7.94172e+06	0.310912	19	19	19	19	27	5.36809e+06	5.15428e+06	0.2287	13	13	13	13	18	6.88321e+06	7.0902e+06	0.264574
		Q15393	Q15393	Splicing factor 3B subunit 3 OS=Homo sapiens OX=9606 GN=SF3B3 PE=1 SV=4	SF3B3	46	135.492	2.25784e+07	1.5857e+07	0.393591	44	44	44	44	59	2.33484e+07	1.62909e+07	0.396056	45	45	46	46	62	2.3477e+07	1.56007e+07	0.351684	39	39	39	39	49	3.27582e+07	0.408381	48	48	49	49	75	2.56074e+07	2.45875e+07	0.408381	46	46	47	47	65	2.6931e+07	2.77408e+07	0.42235
		O43167	O43167	Zinc finger and BTB domain-containing protein 24 OS=Homo sapiens OX=9606 GN=ZBTB24 PE=1 SV=2	ZBTB24	7	78.233	163999	115177	0.0301291	2	2	2	2	2	189609	132296	0.0301291	2	2	2	2	2	219127	145612	0.0301291	2	2	2	2	2	175522	0.0301291	2	2	2	2	2	210995	202591	0.0301291	2	2	2	2	2	223161	229871	0.0301291
		Q9H7N4	Q9H7N4	Splicing factor, arginine/serine-rich 19 OS=Homo sapiens OX=9606 GN=SCAF1 PE=1 SV=3	SCAF1	11	139.186	1.12744e+06	791808	0.0297256	4	4	4	4	6	1.15475e+06	805702	0.0297256	4	4	4	4	5	1.5118e+06	1.00461e+06	0.0411585	5	5	5	5	7	1.18447e+06	0.0846037	10	10	10	10	12	1.28079e+06	1.22978e+06	0.0670732	8	8	8	8	10	1.4805e+06	1.52502e+06	0.0693598
		Q6ZUT1	Q6ZUT1	Uncharacterized protein NKAPD1 OS=Homo sapiens OX=9606 GN=NKAPD1 PE=1 SV=2	NKAPD1	8	34.089	7.06058e+06	4.95868e+06	0.191781	5	5	5	5	6	7.4432e+06	5.19335e+06	0.219178	6	6	6	6	7	7.99583e+06	5.3133e+06	0.215753	6	6	6	6	9	1.01125e+07	0.219178	7	7	7	7	9	7.10103e+06	6.8182e+06	0.195205	7	7	7	7	9	9.05414e+06	9.32641e+06	0.239726
		P61254	P61254	Large ribosomal subunit protein uL24 OS=Homo sapiens OX=9606 GN=RPL26 PE=1 SV=1	RPL26	10	17.248	1.46609e+07	1.02964e+07	0.331034	6	1	6	1	6	1.40143e+07	9.77821e+06	0.441379	8	2	8	2	8	1.53223e+07	1.01818e+07	0.37931	6	1	6	1	6	1.16162e+07	0.296552	7	2	7	2	7	1.48907e+07	1.42976e+07	0.386207	7	1	7	1	7	1.71468e+07	1.76624e+07	0.289655
		Q14103	Q14103	Heterogeneous nuclear ribonucleoprotein D0 OS=Homo sapiens OX=9606 GN=HNRNPD PE=1 SV=1	HNRNPD	16	38.41	1.14018e+07	8.00752e+06	0.253521	9	8	9	8	14	8.25297e+06	5.75835e+06	0.267606	9	8	9	8	11	9.54174e+06	6.34057e+06	0.326761	12	11	12	11	14	1.13209e+07	0.321127	12	11	12	11	15	9.46192e+06	9.08505e+06	0.340845	12	11	12	11	14	1.12931e+07	1.16327e+07	0.304225
		P22626	P22626	Heterogeneous nuclear ribonucleoproteins A2/B1 OS=Homo sapiens OX=9606 GN=HNRNPA2B1 PE=1 SV=2	HNRNPA2B1	22	37.407	5.34323e+07	3.75258e+07	0.606232	23	22	23	22	41	3.45697e+07	2.41203e+07	0.606232	20	19	21	20	39	4.81652e+07	3.20062e+07	0.606232	22	21	23	22	40	5.16832e+07	0.606232	26	25	28	27	51	4.60918e+07	4.4256e+07	0.606232	25	24	26	25	46	5.25909e+07	5.41724e+07	0.606232
		P82921	P82921	Small ribosomal subunit protein bS21m OS=Homo sapiens OX=9606 GN=MRPS21 PE=1 SV=3	MRPS21	1	10.681	1.41014e+06	990346	0.137931	1	1	1	1	1	1.61812e+06	1.12901e+06	0.137931	1	1	1	1	1	1.33985e+06	890344	0	0	0	0	0	0	0	0	0	0	0	0	0	1.39343e+06	1.33793e+06	0.137931	1	1	1	1	1	1.97815e+06	2.03763e+06	0.137931
		Q9P035	Q9P035	Very-long-chain (3R)-3-hydroxyacyl-CoA dehydratase 3 OS=Homo sapiens OX=9606 GN=HACD3 PE=1 SV=2	HACD3	4	43.132	688778	483733	0.0856354	3	3	3	3	3	738639	515371	0.0524862	2	2	2	2	2	599125	398124	0.0524862	2	2	2	2	2	561401	0.11326	3	3	3	3	3	659889	633606	0.0524862	2	2	2	2	2	776265	799608	0.11326
		P62424	P62424	Large ribosomal subunit protein eL8 OS=Homo sapiens OX=9606 GN=RPL7A PE=1 SV=2	RPL7A	14	29.977	1.65969e+07	1.16561e+07	0.349624	10	10	10	10	13	1.62368e+07	1.13289e+07	0.345865	9	9	9	9	10	1.69994e+07	1.12963e+07	0.293233	10	10	10	10	12	5.42387e+06	0.195489	5	5	5	5	5	1.75064e+07	1.68091e+07	0.293233	10	10	10	10	12	1.95869e+07	2.01759e+07	0.293233
		P14866	P14866	Heterogeneous nuclear ribonucleoprotein L OS=Homo sapiens OX=9606 GN=HNRNPL PE=1 SV=2	HNRNPL	19	64.092	2.09714e+07	1.47284e+07	0.308998	17	17	17	17	29	1.96907e+07	1.37388e+07	0.297114	17	17	17	17	25	2.10327e+07	1.39764e+07	0.297114	17	17	18	18	26	9.97396e+06	0.297114	17	17	17	17	25	2.12467e+07	2.04005e+07	0.324278	19	19	20	20	31	2.3536e+07	2.42438e+07	0.337861
		Q07020	Q07020	Large ribosomal subunit protein eL18 OS=Homo sapiens OX=9606 GN=RPL18 PE=1 SV=2	RPL18	7	21.621	8.09346e+06	5.68408e+06	0.218085	4	4	4	4	5	7.14104e+06	4.98252e+06	0.180851	3	3	3	3	3	7.53347e+06	5.00606e+06	0.271277	5	5	5	5	5	2.139e+06	0.106383	2	2	2	2	2	7.78246e+06	7.47249e+06	0.271277	5	5	5	5	6	9.11329e+06	9.38733e+06	0.271277
		Q9BUV0	Q9BUV0	Arginine/serine-rich protein 1 OS=Homo sapiens OX=9606 GN=RSRP1 PE=1 SV=2	RSRP1	2	33.593	292413	205363	0	0	0	0	0	0	145353	101417	0	0	0	0	0	0	229568	152550	0	0	0	0	0	0	0	0	0	0	0	0	0	133159	127856	0	0	0	0	0	0	277502	285847	0
		O95071	O95071	E3 ubiquitin-protein ligase UBR5 OS=Homo sapiens OX=9606 GN=UBR5 PE=1 SV=2	UBR5	2	309.158	11368.2	7983.97	0.0103608	2	2	2	2	2	17870	12468.5	0.00714541	1	1	1	1	2	9121.88	6061.57	0.00714541	1	1	1	1	1	0	0	0	0	0	0	0	25726.7	0	0	0	0	0	0	0	25148.2	0	0
		Q6KCM7	Q6KCM7	Mitochondrial adenyl nucleotide antiporter SLC25A25 OS=Homo sapiens OX=9606 GN=SLC25A25 PE=1 SV=1	SLC25A25	1	52.629	32410.6	0	0	0	0	0	0	0	41067	28653.7	0	0	0	0	0	0	35995.8	23919.5	0	0	0	0	0	0	37779.6	0.0426439	1	1	1	1	1	33905.2	32554.8	0.0426439	1	1	1	1	1	36359.7	37453.1	0
		Q9Y3B9	Q9Y3B9	RRP15-like protein OS=Homo sapiens OX=9606 GN=RRP15 PE=1 SV=2	RRP15	8	31.465	1.42408e+06	1.00014e+06	0.106383	3	3	3	3	3	1.42774e+06	996178	0.173759	5	5	5	5	5	1.51613e+06	1.00749e+06	0.134752	4	4	4	4	4	976141	0.134752	4	4	4	4	4	1.51518e+06	1.45483e+06	0.216312	6	6	6	6	6	1.71008e+06	1.7615e+06	0.223404
		O43809	O43809	Cleavage and polyadenylation specificity factor subunit 5 OS=Homo sapiens OX=9606 GN=NUDT21 PE=1 SV=1	NUDT21	12	26.211	5.02897e+06	3.53187e+06	0.246696	6	6	6	6	7	3.61327e+06	2.52109e+06	0.273128	6	6	6	6	7	4.34845e+06	2.88959e+06	0.207048	4	4	4	4	5	7.74483e+06	0.273128	6	6	6	6	8	4.49966e+06	4.32044e+06	0.273128	6	6	6	6	8	5.03104e+06	5.18233e+06	0.273128
		P42696	P42696	RNA-binding protein 34 OS=Homo sapiens OX=9606 GN=RBM34 PE=1 SV=2	RBM34	7	48.535	408112	286620	0.055814	2	2	2	2	2	506995	353746	0.0372093	1	1	1	1	1	605885	402616	0.0372093	1	1	1	1	1	390442	0.0186047	1	1	1	1	1	497532	477715	0.0604651	2	2	2	2	2	583781	601336	0.102326
		P62917	P62917	Large ribosomal subunit protein uL2 OS=Homo sapiens OX=9606 GN=RPL8 PE=1 SV=2	RPL8	7	28.007	1.0445e+07	7.33557e+06	0.194553	6	6	6	6	8	1.09215e+07	7.62023e+06	0.194553	6	6	6	6	8	1.06497e+07	7.07681e+06	0.194553	6	6	6	6	9	3.30331e+06	0.194553	5	5	5	5	6	1.0988e+07	1.05504e+07	0.194553	6	6	6	6	8	1.29639e+07	1.33537e+07	0.194553
		Q8N9Q2	Q8N9Q2	Protein SREK1IP1 OS=Homo sapiens OX=9606 GN=SREK1IP1 PE=1 SV=1	SREK1IP1	5	18.166	1.22755e+07	8.62113e+06	0.174194	3	3	3	3	4	1.44416e+07	1.00763e+07	0.329032	4	4	4	4	5	1.42096e+07	9.44242e+06	0.174194	3	3	3	3	4	9.30556e+06	0.174194	3	3	3	3	4	1.40405e+07	1.34813e+07	0.174194	3	3	3	3	4	1.49481e+07	1.53976e+07	0.174194
		O94906	O94906	Pre-mRNA-processing factor 6 OS=Homo sapiens OX=9606 GN=PRPF6 PE=1 SV=1	PRPF6	47	106.858	7.99801e+06	5.61704e+06	0.392136	36	36	36	36	43	8.21542e+06	5.73215e+06	0.400638	38	38	38	38	42	9.0131e+06	5.98929e+06	0.388948	36	36	36	36	42	1.10725e+07	0.443146	43	43	43	43	52	8.61654e+06	8.27335e+06	0.415515	40	40	40	40	47	9.83748e+06	1.01333e+07	0.451647
		Q14197	Q14197	Large ribosomal subunit protein mL62 OS=Homo sapiens OX=9606 GN=MRPL58 PE=1 SV=1	MRPL58	6	23.615	785333	551544	0.0339806	1	1	1	1	1	775527	541108	0.101942	2	2	2	2	2	1.16961e+06	777219	0.0339806	1	1	1	1	2	322548	0	0	0	0	0	0	735185	705903	0.101942	2	2	2	2	3	1.35405e+06	1.39476e+06	0.0339806
		P22352	P22352	Glutathione peroxidase 3 OS=Homo sapiens OX=9606 GN=GPX3 PE=1 SV=2	GPX3	1	25.537	32410.6	0	0	0	0	0	0	0	29481.2	0	0	0	0	0	0	0	75948.2	50468.3	0	0	0	0	0	0	81263.6	0	0	0	0	0	0	25726.7	0	0	0	0	0	0	0	63234.9	65136.5	0
		Q9UJV9	Q9UJV9	Probable ATP-dependent RNA helicase DDX41 OS=Homo sapiens OX=9606 GN=DDX41 PE=1 SV=2	DDX41	35	69.793	1.06708e+07	7.49418e+06	0.442122	25	25	25	25	33	1.09587e+07	7.6462e+06	0.437299	23	23	23	23	33	1.11999e+07	7.44243e+06	0.411576	24	24	24	24	32	4.81412e+06	0.397106	22	22	22	22	26	1.12967e+07	1.08468e+07	0.504823	27	27	27	27	35	1.24101e+07	1.27833e+07	0.5209
		Q02218	Q02218; Q9ULD0	2-oxoglutarate dehydrogenase complex component E1 OS=Homo sapiens OX=9606 GN=OGDH PE=1 SV=3	OGDH	5	115.861	62912.1	44183.5	0	0	0	0	0	0	62584.2	43666.9	0.0127077	1	1	1	1	1	74467.1	49484.1	0.0127077	1	1	1	1	1	0	0	0	0	0	0	0	69881	67097.7	0.0195503	2	2	2	2	2	78462.5	80821.9	0.0332356
		P62851	P62851	Small ribosomal subunit protein eS25 OS=Homo sapiens OX=9606 GN=RPS25 PE=1 SV=1	RPS25	8	13.734	1.91088e+08	1.34202e+08	0.344	7	7	8	8	14	2.06392e+08	1.44006e+08	0.344	6	6	6	6	11	2.52434e+08	1.67744e+08	0.44	9	9	9	9	15	2.50212e+08	0.344	7	7	7	7	13	2.09185e+08	2.00853e+08	0.344	7	7	7	7	13	2.42812e+08	2.50114e+08	0.344
		Q9H9J2	Q9H9J2	Large ribosomal subunit protein mL44 OS=Homo sapiens OX=9606 GN=MRPL44 PE=1 SV=1	MRPL44	7	37.512	95473.1	67051.3	0	0	0	0	0	0	64522.8	45019.5	0	0	0	0	0	0	159310	105863	0.0240964	1	1	1	1	1	0	0	0	0	0	0	0	84396.2	81034.7	0	0	0	0	0	0	102955	106051	0
		O43670	O43670	BUB3-interacting and GLEBS motif-containing protein ZNF207 OS=Homo sapiens OX=9606 GN=ZNF207 PE=1 SV=1	ZNF207	4	50.717	481998	338510	0.0271967	1	1	1	1	1	435847	304104	0.0794979	3	3	3	3	3	513989	341550	0.0523013	2	2	2	2	2	2.52129e+06	0.0271967	1	1	1	1	1	493901	474230	0.0543933	2	2	2	2	2	519235	534849	0.0543933
		Q9HC52	Q9HC52	Chromobox protein homolog 8 OS=Homo sapiens OX=9606 GN=CBX8 PE=1 SV=3	CBX8	3	43.369	97649	68579.4	0.0462725	2	2	2	2	2	37805.8	26378.2	0	0	0	0	0	0	73080.2	48562.5	0	0	0	0	0	0	264930	0.18509	5	5	5	5	5	49234.9	47273.9	0	0	0	0	0	0	76919.9	79233	0.0231362
		Q01780	Q01780	Exosome complex component 10 OS=Homo sapiens OX=9606 GN=EXOSC10 PE=1 SV=2	EXOSC10	10	100.768	175712	123404	0.00903955	1	1	1	1	1	162142	113132	0.0180791	2	2	2	2	2	182214	121083	0.00903955	1	1	1	1	1	234237	0.019209	2	2	2	2	2	158067	151771	0.0180791	2	2	2	2	2	216768	223286	0.0282486
		Q8N9T8	Q8N9T8	Protein KRI1 homolog OS=Homo sapiens OX=9606 GN=KRI1 PE=1 SV=3	KRI1	8	82.548	466547	327659	0.0512091	3	3	3	3	3	527320	367927	0.0469417	3	3	3	3	3	511141	339658	0.0312945	2	2	2	2	2	479135	0.0341394	2	2	2	2	2	574921	552022	0.0199147	1	1	1	1	1	501265	516339	0.0142248
		P49756	P49756	RNA-binding protein 25 OS=Homo sapiens OX=9606 GN=RBM25 PE=1 SV=3	RBM25	38	100.124	1.69333e+07	1.18923e+07	0.32503	31	31	32	32	38	1.40726e+07	9.81885e+06	0.30605	26	26	26	26	32	1.63154e+07	1.08417e+07	0.31554	29	29	29	29	36	2.52091e+07	0.309609	33	33	35	35	45	1.58021e+07	1.51727e+07	0.326216	29	29	30	30	35	1.73116e+07	1.78322e+07	0.333333
		Q5T8P6	Q5T8P6	RNA-binding protein 26 OS=Homo sapiens OX=9606 GN=RBM26 PE=1 SV=3	RBM26	13	113.527	1.03995e+06	730363	0.0705065	8	7	8	7	8	827497	577370	0.0496524	6	6	6	6	7	946499	628957	0.0655412	7	6	7	6	7	795140	0.0913605	10	9	10	9	12	928570	891585	0.0645482	7	6	7	6	7	1.1381e+06	1.17233e+06	0.0645482
		P15880	P15880	Small ribosomal subunit protein uS5 OS=Homo sapiens OX=9606 GN=RPS2 PE=1 SV=2	RPS2	13	31.305	3.45645e+07	2.42748e+07	0.372014	11	11	11	11	11	3.54892e+07	2.47619e+07	0.331058	10	10	10	10	10	4.08255e+07	2.71289e+07	0.365188	11	11	11	11	11	4.1431e+07	0.416382	11	11	11	11	13	3.88883e+07	3.73394e+07	0.375427	10	10	10	10	11	4.1962e+07	4.32238e+07	0.416382
		Q8NHQ1	Q8NHQ1	Centrosomal protein of 70 kDa OS=Homo sapiens OX=9606 GN=CEP70 PE=1 SV=2	CEP70	10	69.708	885308	621757	0.145729	8	8	8	8	9	971541	677874	0.142379	8	8	8	8	9	2.71173e+06	1.80197e+06	0.145729	8	8	8	8	9	1.81375e+06	0.0117253	1	1	1	1	1	1.96507e+06	1.88681e+06	0.0636516	5	5	5	5	5	773793	797062	0.0519263
		P53618	P53618	Coatomer subunit beta OS=Homo sapiens OX=9606 GN=COPB1 PE=1 SV=3	COPB1	4	107.074	23116.1	16234.6	0.0157398	1	1	1	1	1	25757.1	17971.5	0.0157398	1	1	1	1	1	21510.6	14294	0	0	0	0	0	0	0	0	0	0	0	0	0	25726.7	0	0	0	0	0	0	0	25148.2	0	0
		Q86TS9	Q86TS9	Large ribosomal subunit protein mL52 OS=Homo sapiens OX=9606 GN=MRPL52 PE=1 SV=2	MRPL52	3	13.655	365116	256423	0	0	0	0	0	0	617822	431073	0	0	0	0	0	0	361930	240506	0	0	0	0	0	0	0	0	0	0	0	0	0	425540	408591	0	0	0	0	0	0	481432	495910	0
		Q6NUK1	Q6NUK1	Mitochondrial adenyl nucleotide antiporter SLC25A24 OS=Homo sapiens OX=9606 GN=SLC25A24 PE=1 SV=2	SLC25A24	5	53.32	202201	142007	0.0188679	1	1	1	1	1	170833	119195	0.0188679	1	1	1	1	1	104143	69203.8	0.0188679	1	1	1	1	1	140373	0.0356394	2	2	2	2	2	154879	148710	0.0188679	1	1	1	1	1	170382	175506	0.0356394
		P62241	P62241; A0AAG2TTP8	Small ribosomal subunit protein eS8 OS=Homo sapiens OX=9606 GN=RPS8 PE=1 SV=2	RPS8	10	24.19	2.71577e+07	1.9073e+07	0.360577	8	8	8	8	10	2.576e+07	1.79735e+07	0.365385	8	8	8	8	9	2.67062e+07	1.77465e+07	0.360577	8	8	8	8	9	2.10421e+07	0.365385	8	8	8	8	9	2.67891e+07	2.57221e+07	0.360577	8	8	8	8	10	3.06792e+07	3.16018e+07	0.307692
		Q96DI7	Q96DI7	U5 small nuclear ribonucleoprotein 40 kDa protein OS=Homo sapiens OX=9606 GN=SNRNP40 PE=1 SV=1	SNRNP40	17	39.286	2.7289e+07	1.91652e+07	0.521008	16	16	16	16	19	2.64563e+07	1.84594e+07	0.490196	14	14	14	14	18	1.75569e+07	1.16667e+07	0.521008	15	15	15	15	19	2.55926e+07	0.568627	16	16	16	16	21	2.33237e+07	2.23947e+07	0.610644	17	17	17	17	22	2.70962e+07	2.7911e+07	0.610644
		Q9NY61	Q9NY61	Protein AATF OS=Homo sapiens OX=9606 GN=AATF PE=1 SV=1	AATF	6	63.094	320071	224788	0.1	4	4	4	4	4	320675	223745	0.0803571	3	3	3	3	3	354918	235846	0.0553571	2	2	2	2	2	243696	0.0875	3	3	3	3	4	292181	280544	0.0785714	3	3	3	3	3	385140	396722	0.0553571
		O43143	O43143	ATP-dependent RNA helicase DHX15 OS=Homo sapiens OX=9606 GN=DHX15 PE=1 SV=2	DHX15	42	90.875	2.43857e+07	1.71262e+07	0.425157	33	32	33	32	49	2.68679e+07	1.87466e+07	0.441509	33	32	33	32	50	2.78293e+07	1.84928e+07	0.43522	35	34	35	34	51	3.80143e+07	0.506918	45	44	45	44	61	2.61836e+07	2.51407e+07	0.493082	40	39	40	39	57	3.03322e+07	3.12444e+07	0.465409
		Q9BUQ8	Q9BUQ8	Probable ATP-dependent RNA helicase DDX23 OS=Homo sapiens OX=9606 GN=DDX23 PE=1 SV=3	DDX23	41	95.524	1.01785e+07	7.14845e+06	0.353659	30	30	30	30	42	9.99966e+06	6.97707e+06	0.365854	31	31	31	31	40	1.17012e+07	7.77552e+06	0.337805	28	28	28	28	40	1.22895e+07	0.365854	32	32	32	32	45	1.024e+07	9.83219e+06	0.357317	28	28	28	28	37	1.21311e+07	1.24959e+07	0.392683
		Q9UKD2	Q9UKD2	mRNA turnover protein 4 homolog OS=Homo sapiens OX=9606 GN=MRTO4 PE=1 SV=2	MRTO4	8	27.543	879955	617997	0.0460251	1	1	1	1	1	628224	438331	0.0334728	1	1	1	1	1	658303	437448	0.0334728	1	1	1	1	1	0	0	0	0	0	0	0	681513	654368	0.171548	3	3	3	3	3	835206	860322	0.171548
ü		cont_P25690	cont_P25690; cont_O76011; O76011; A0A140TA62	Keratin, type I microfibrillar, 47.6 kDa OS=Ovis aries PE=3 SV=2		2	46.034	160896	112998	0	0	0	0	0	0	87311.9	60920.1	0	0	0	0	0	0	186163	123707	0	0	0	0	0	0	58354.6	0	0	0	0	0	0	383805	368518	0.0173267	1	1	1	1	1	75617.2	77891.1	0
		Q7Z7K6	Q7Z7K6	Centromere protein V OS=Homo sapiens OX=9606 GN=CENPV PE=1 SV=1	CENPV	1	29.927	496415	348635	0.04	1	1	1	1	1	500880	349479	0.04	1	1	1	1	1	644016	427955	0.04	1	1	1	1	1	959481	0.04	1	1	1	1	2	558407	536166	0.04	1	1	1	1	1	594899	612789	0.04
		O95232	O95232	Luc7-like protein 3 OS=Homo sapiens OX=9606 GN=LUC7L3 PE=1 SV=2	LUC7L3	20	51.435	5.21112e+07	3.6598e+07	0.268519	20	20	21	21	28	4.95536e+07	3.45751e+07	0.268519	19	19	20	20	28	5.70939e+07	3.79394e+07	0.268519	19	19	19	19	26	5.69043e+07	0.3125	20	20	22	22	34	5.0743e+07	4.87219e+07	0.3125	20	20	21	21	33	5.76989e+07	5.9434e+07	0.337963
		Q16698	Q16698	2,4-dienoyl-CoA reductase [(3E)-enoyl-CoA-producing], mitochondrial OS=Homo sapiens OX=9606 GN=DECR1 PE=1 SV=1	DECR1	4	36.045	86171.1	60518.4	0	0	0	0	0	0	75601.1	52749.2	0	0	0	0	0	0	54539.6	36242.1	0	0	0	0	0	0	26676.5	0	0	0	0	0	0	25726.7	0	0	0	0	0	0	0	127262	131089	0
		P52815	P52815	Large ribosomal subunit protein bL12m OS=Homo sapiens OX=9606 GN=MRPL12 PE=1 SV=2	MRPL12	5	21.335	1.87053e+06	1.31368e+06	0.0959596	2	2	2	2	3	1.6897e+06	1.17895e+06	0.161616	3	3	3	3	4	2.09072e+06	1.3893e+06	0.161616	3	3	3	3	3	369599	0.050505	1	1	1	1	1	1.89775e+06	1.82216e+06	0.0959596	2	2	2	2	3	2.17051e+06	2.23578e+06	0.186869
		Q9BYD3	Q9BYD3	Large ribosomal subunit protein uL4m OS=Homo sapiens OX=9606 GN=MRPL4 PE=1 SV=1	MRPL4	3	34.897	293723	206283	0.0900322	2	2	2	2	2	308731	215411	0.0514469	1	1	1	1	1	225037	149539	0.0514469	1	1	1	1	1	93620.2	0	0	0	0	0	0	263046	252569	0.0900322	2	2	2	2	2	305759	314953	0.0900322
		Q9BZE1	Q9BZE1	Large ribosomal subunit protein mL37 OS=Homo sapiens OX=9606 GN=MRPL37 PE=1 SV=2	MRPL37	12	48.087	359730	252640	0.073286	2	2	2	2	2	262790	183356	0.0803782	3	3	3	3	3	363948	241847	0.0212766	1	1	1	1	1	41987.8	0	0	0	0	0	0	333910	320611	0.0212766	1	1	1	1	1	341278	351541	0.0165485
		O43719	O43719	17S U2 SnRNP complex component HTATSF1 OS=Homo sapiens OX=9606 GN=HTATSF1 PE=1 SV=1	HTATSF1	22	85.801	1.86301e+06	1.3084e+06	0.25298	16	16	16	16	19	1.97915e+06	1.38091e+06	0.251656	15	15	15	15	16	2.31583e+06	1.53889e+06	0.254305	17	17	17	17	19	1.25146e+06	0.203974	13	13	13	13	15	2.07848e+06	1.99569e+06	0.259603	16	16	16	16	18	2.37633e+06	2.44779e+06	0.284768
		Q6IEG0	Q6IEG0	U11/U12 small nuclear ribonucleoprotein 48 kDa protein OS=Homo sapiens OX=9606 GN=SNRNP48 PE=1 SV=2	SNRNP48	3	39.941	461680	324241	0.0235988	1	1	1	1	1	436679	304684	0.0235988	1	1	1	1	1	475083	315697	0.0235988	1	1	1	1	1	479943	0.0471976	2	2	2	2	2	456524	438340	0.0471976	2	2	2	2	2	502151	517252	0.0235988
		P62906	P62906	Large ribosomal subunit protein uL1 OS=Homo sapiens OX=9606 GN=RPL10A PE=1 SV=2	RPL10A	9	24.816	1.59984e+07	1.12358e+07	0.271889	6	6	6	6	8	1.57019e+07	1.09557e+07	0.271889	6	6	6	6	9	1.76446e+07	1.1725e+07	0.271889	6	6	6	6	9	9.99388e+06	0.271889	6	6	6	6	8	1.65704e+07	1.59104e+07	0.271889	6	6	6	6	9	1.83983e+07	1.89515e+07	0.271889
		Q9NX58	Q9NX58	Cell growth-regulating nucleolar protein OS=Homo sapiens OX=9606 GN=LYAR PE=1 SV=3	LYAR	20	43.607	9.25545e+06	6.50015e+06	0.422164	16	16	16	16	23	9.4219e+06	6.57394e+06	0.406332	16	16	16	16	24	1.17208e+07	7.7886e+06	0.443272	18	18	18	18	26	5.80409e+06	0.345646	15	15	15	15	20	1.00803e+07	9.67881e+06	0.408971	18	18	18	18	24	1.13007e+07	1.16405e+07	0.414248
		Q8N5P1	Q8N5P1	Zinc finger CCCH domain-containing protein 8 OS=Homo sapiens OX=9606 GN=ZC3H8 PE=1 SV=2	ZC3H8	2	33.554	88445.5	62115.7	0.0309278	1	1	1	1	1	97663.1	68142.5	0.024055	1	1	1	1	1	131502	87384	0.0549828	2	2	2	2	2	93102.2	0.0309278	1	1	1	1	1	93355.1	89636.8	0.0309278	1	1	1	1	1	120256	123872	0.0309278
		Q9H8W3	Q9H8W3	Protein FAM204A OS=Homo sapiens OX=9606 GN=FAM204A PE=1 SV=1	FAM204A	1	27.005	142381	99994.8	0	0	0	0	0	0	171476	119644	0.0472103	1	1	1	1	1	174585	116013	0	0	0	0	0	0	235179	0.055794	1	1	1	1	1	183075	175783	0	0	0	0	0	0	177752	183098	0
		Q9UGU5	Q9UGU5	HMG domain-containing protein 4 OS=Homo sapiens OX=9606 GN=HMGXB4 PE=1 SV=2	HMGXB4	3	65.671	274336	192668	0.0615641	2	2	2	2	2	334000	233042	0.0282862	1	1	1	1	1	387872	257744	0.0615641	2	2	2	2	2	484669	0.0565724	2	2	2	2	2	329855	316717	0.0615641	2	2	2	2	2	332978	342991	0.0615641
		P01860	P01860	Immunoglobulin heavy constant gamma 3 OS=Homo sapiens OX=9606 GN=IGHG3 PE=1 SV=3	IGHG3	10	49.061	510128	358266	0.0201794	1	1	1	1	1	577487	402930	0.0201794	1	1	1	1	1	579290	384943	0.0201794	1	1	1	1	1	657672	0.0201794	1	1	1	1	1	579572	556488	0	0	0	0	0	0	566913	583961	0
		P36578	P36578	Large ribosomal subunit protein uL4 OS=Homo sapiens OX=9606 GN=RPL4 PE=1 SV=5	RPL4	16	47.667	1.78712e+07	1.25511e+07	0.330211	14	14	14	14	15	1.77822e+07	1.24072e+07	0.262295	11	11	11	11	12	1.86402e+07	1.23866e+07	0.295082	12	12	12	12	13	1.12921e+07	0.255269	9	9	9	9	9	1.79325e+07	1.72183e+07	0.318501	13	13	13	13	16	2.04471e+07	2.1062e+07	0.318501
		Q8N163	Q8N163	Cell cycle and apoptosis regulator protein 2 OS=Homo sapiens OX=9606 GN=CCAR2 PE=1 SV=2	CCAR2	17	102.838	266428	187114	0.0465872	4	4	4	4	4	291498	203387	0.0346696	3	3	3	3	3	300576	199736	0.0346696	3	3	3	3	3	762769	0.152763	12	12	12	12	12	267415	256764	0.0346696	3	3	3	3	3	319312	328914	0.0346696
ü		cont_P13647; P13647	cont_P13647|P13647; cont_REFSEQ:XP_932229	Keratin, type II cytoskeletal 5 OS=Homo sapiens GN=KRT5 PE=1 SV=3<|>Keratin, type II cytoskeletal 5 OS=Homo sapiens OX=9606 GN=KRT5 PE=1 SV=3	KRT5	37	62.34	5.6973e+06	4.00125e+06	0.435593	29	17	29	17	43	2.248e+06	1.5685e+06	0.238983	18	9	18	9	24	7.19898e+06	4.78379e+06	0.366102	29	17	29	17	40	2.09989e+06	0.274576	19	10	19	10	26	7.03726e+06	6.75697e+06	0.449153	33	22	34	22	47	2.20409e+06	2.27037e+06	0.283051
		P05386	P05386	Large ribosomal subunit protein P1 OS=Homo sapiens OX=9606 GN=RPLP1 PE=1 SV=1	RPLP1	1	11.507	2.71217e+06	1.90477e+06	0.140351	1	1	1	1	2	3.01218e+06	2.10169e+06	0.140351	1	1	1	1	1	3.08763e+06	2.05176e+06	0.140351	1	1	1	1	1	778236	0	0	0	0	0	0	2.91379e+06	2.79774e+06	0.140351	1	1	1	1	2	3.40916e+06	3.51168e+06	0.289474
		Q9BYC8	Q9BYC8	Large ribosomal subunit protein bL32m OS=Homo sapiens OX=9606 GN=MRPL32 PE=1 SV=1	MRPL32	3	21.391	1.02532e+06	720089	0.117021	1	1	1	1	1	905983	632132	0.117021	1	1	1	1	1	1.16227e+06	772336	0.117021	1	1	1	1	1	635802	0	0	0	0	0	0	920183	883533	0	0	0	0	0	0	1.31276e+06	1.35223e+06	0.117021
		O14980	O14980	Exportin-1 OS=Homo sapiens OX=9606 GN=XPO1 PE=1 SV=1	XPO1	6	123.306	30006	21073.4	0	0	0	0	0	0	13112.3	9148.85	0.0149393	1	1	1	1	1	35400.3	0	0	0	0	0	0	0	0	0	0	0	0	0	0	25726.7	0	0	0	0	0	0	0	25148.2	0	0
		P62913	P62913	Large ribosomal subunit protein uL5 OS=Homo sapiens OX=9606 GN=RPL11 PE=1 SV=2	RPL11	6	20.24	1.07778e+07	7.56931e+06	0.213483	4	4	4	4	6	1.02514e+07	7.15274e+06	0.213483	4	4	4	4	6	1.12322e+07	7.46388e+06	0.213483	4	4	4	4	5	3.47403e+06	0.213483	4	4	4	4	7	1.08448e+07	1.04129e+07	0.213483	4	4	4	4	7	1.20284e+07	1.23901e+07	0.213483
		Q6PCB5	Q6PCB5	Lysine-specific demethylase RSBN1L OS=Homo sapiens OX=9606 GN=RSBN1L PE=1 SV=2	RSBN1L	9	94.81	469960	330056	0.0602837	5	4	5	4	5	445346	310732	0.0520095	4	4	4	4	4	457792	304207	0.0401891	3	3	3	3	3	436863	0.0744681	6	6	6	6	6	445764	428009	0.0803782	5	5	5	5	5	507146	522397	0.0661939
		Q14137	Q14137	Ribosome biogenesis protein BOP1 OS=Homo sapiens OX=9606 GN=BOP1 PE=1 SV=2	BOP1	6	83.577	184521	129590	0	0	0	0	0	0	163456	114048	0	0	0	0	0	0	122527	81420	0	0	0	0	0	0	93182.2	0	0	0	0	0	0	148367	142458	0	0	0	0	0	0	166009	171001	0.041555
		O95639	O95639; A6NMK7	Cleavage and polyadenylation specificity factor subunit 4 OS=Homo sapiens OX=9606 GN=CPSF4 PE=1 SV=1	CPSF4	9	30.235	1.13045e+06	793920	0.193309	3	3	3	3	3	1.00792e+06	703259	0.148699	2	2	2	2	2	1.10101e+06	731633	0.126394	2	2	2	2	2	6.13112e+06	0.412639	11	11	11	11	13	1.08057e+06	1.03753e+06	0.111524	2	2	2	2	2	1.19273e+06	1.22859e+06	0.275093
		Q15696	Q15696; Q15695	U2 small nuclear ribonucleoprotein auxiliary factor 35 kDa subunit-related protein 2 OS=Homo sapiens OX=9606 GN=ZRSR2 PE=1 SV=2	ZRSR2	5	58.009	761139	534552	0.06639	2	2	2	2	2	685930	478594	0.0165975	1	1	1	1	1	758911	504303	0.06639	2	2	2	2	2	1.23369e+06	0.109959	4	4	4	4	6	747856	718069	0.06639	2	2	2	2	2	818905	843530	0.0829876
		Q9H0A0	Q9H0A0	RNA cytidine acetyltransferase OS=Homo sapiens OX=9606 GN=NAT10 PE=1 SV=2	NAT10	21	115.657	2.58912e+06	1.81835e+06	0.101463	11	11	11	11	12	2.44175e+06	1.70368e+06	0.137561	15	15	15	15	16	2.6106e+06	1.73477e+06	0.110244	13	13	13	13	15	3.06539e+06	0.127805	14	14	14	14	14	2.43318e+06	2.33627e+06	0.145366	16	16	16	16	17	2.82374e+06	2.90865e+06	0.177561
		Q96S94	Q96S94	Cyclin-L2 OS=Homo sapiens OX=9606 GN=CCNL2 PE=1 SV=1	CCNL2	5	58.111	479421	336700	0.0576923	4	4	4	4	4	343756	239849	0.0576923	4	4	4	4	4	441136	293139	0.025	2	2	2	2	2	603589	0.0846154	4	4	4	4	4	418659	401984	0.025	2	2	2	2	2	441302	454572	0.075
		Q13435	Q13435	Splicing factor 3B subunit 2 OS=Homo sapiens OX=9606 GN=SF3B2 PE=1 SV=2	SF3B2	51	100.165	5.18393e+07	3.6407e+07	0.498324	50	50	50	50	79	5.20617e+07	3.6325e+07	0.446927	46	46	46	46	74	5.47983e+07	3.64139e+07	0.478212	46	46	46	46	72	7.90292e+07	0.503911	56	56	57	57	92	5.2274e+07	5.01919e+07	0.513967	52	52	52	52	76	5.72744e+07	5.89967e+07	0.482682
		P45880	P45880	Non-selective voltage-gated ion channel VDAC2 OS=Homo sapiens OX=9606 GN=VDAC2 PE=1 SV=2	VDAC2	8	31.547	2.34356e+06	1.64589e+06	0.241497	6	6	6	6	7	2.15814e+06	1.5058e+06	0.268707	7	7	7	7	8	2.03275e+06	1.35078e+06	0.241497	6	6	6	6	7	1.81374e+06	0.170068	4	4	4	4	5	2.23471e+06	2.1457e+06	0.241497	6	6	6	6	8	2.13127e+06	2.19536e+06	0.197279
		O95563	O95563	Mitochondrial pyruvate carrier 2 OS=Homo sapiens OX=9606 GN=MPC2 PE=1 SV=1	MPC2	2	14.27	448444	314944	0.0629921	1	1	1	1	1	367445	256378	0.0629921	1	1	1	1	1	402482	267453	0.0629921	1	1	1	1	1	225425	0.0629921	1	1	1	1	1	409374	393069	0.0629921	1	1	1	1	1	395672	407570	0.0629921
		Q13206	Q13206	Probable ATP-dependent RNA helicase DDX10 OS=Homo sapiens OX=9606 GN=DDX10 PE=1 SV=2	DDX10	7	100.825	262263	184189	0.048	3	3	3	3	3	250717	174933	0.032	2	2	2	2	2	293863	195275	0.064	4	4	4	4	4	175168	0.0171429	1	1	1	1	1	292811	281148	0.0171429	1	1	1	1	1	230181	237103	0.0228571
		Q9BRX9	Q9BRX9	WD repeat domain-containing protein 83 OS=Homo sapiens OX=9606 GN=WDR83 PE=1 SV=1	WDR83	10	34.321	4.32397e+06	3.03675e+06	0.314286	7	7	7	7	10	4.5967e+06	3.20725e+06	0.326984	8	8	8	8	10	4.54202e+06	3.01822e+06	0.314286	7	7	7	7	9	2.46166e+06	0.314286	7	7	7	7	7	4.40878e+06	4.23318e+06	0.352381	9	9	9	9	12	4.962e+06	5.11121e+06	0.352381
		Q9UHX1	Q9UHX1	Poly(U)-binding-splicing factor PUF60 OS=Homo sapiens OX=9606 GN=PUF60 PE=1 SV=1	PUF60	24	59.838	6.66159e+07	4.67847e+07	0.468694	27	27	28	28	46	5.89026e+07	4.10981e+07	0.468694	27	27	28	28	47	6.619e+07	4.39839e+07	0.474061	27	27	27	27	43	8.73546e+07	0.488372	31	31	32	32	53	6.76475e+07	6.49531e+07	0.468694	29	29	29	29	46	6.59005e+07	6.78822e+07	0.468694
		O15060	O15060	Zinc finger and BTB domain-containing protein 39 OS=Homo sapiens OX=9606 GN=ZBTB39 PE=1 SV=1	ZBTB39	13	78.95	621747	436657	0.101124	5	5	5	5	5	797064	556136	0.109551	6	6	6	6	6	898050	596763	0.126404	6	6	6	6	6	3.03827e+06	0.242978	16	16	16	16	19	796837	765099	0.155899	7	7	7	7	7	892652	919495	0.123596
		Q00839	Q00839	Heterogeneous nuclear ribonucleoprotein U OS=Homo sapiens OX=9606 GN=HNRNPU PE=1 SV=6	HNRNPU	42	90.528	2.19136e+08	1.53901e+08	0.413333	40	40	42	42	71	2.19219e+08	1.52956e+08	0.437576	46	46	49	49	82	2.41372e+08	1.60394e+08	0.455758	47	47	50	50	80	2.59358e+08	0.443636	47	47	50	50	89	2.18727e+08	2.10015e+08	0.437576	44	44	48	48	77	2.32704e+08	2.39702e+08	0.433939
		Q7RTV0	Q7RTV0	PHD finger-like domain-containing protein 5A OS=Homo sapiens OX=9606 GN=PHF5A PE=1 SV=1	PHF5A	5	12.397	5.47136e+07	3.84257e+07	0.418182	6	6	6	6	8	5.42363e+07	3.78423e+07	0.418182	6	6	6	6	8	5.60429e+07	3.7241e+07	0.418182	6	6	6	6	8	7.39162e+07	0.490909	7	7	7	7	10	5.54375e+07	5.32294e+07	0.418182	5	5	5	5	6	5.99412e+07	6.17437e+07	0.418182
		Q9UII2	Q9UII2	ATPase inhibitor, mitochondrial OS=Homo sapiens OX=9606 GN=ATP5IF1 PE=1 SV=1	ATP5IF1	2	12.241	798630	560882	0.0754717	2	2	2	2	2	638613	445580	0.0754717	2	2	2	2	2	949386	630876	0.0754717	1	1	1	1	1	849284	0.169811	2	2	2	2	3	807018	774875	0.169811	2	2	2	2	2	781694	805200	0.169811
		P09001	P09001	Large ribosomal subunit protein uL3m OS=Homo sapiens OX=9606 GN=MRPL3 PE=1 SV=1	MRPL3	12	38.608	759389	533323	0.0977011	3	3	3	3	3	775277	540934	0.0718391	2	2	2	2	2	917098	609420	0.0517241	1	1	1	1	1	117224	0.045977	2	2	2	2	2	789171	757739	0.123563	4	4	4	4	5	814407	838897	0.045977
		Q9NQ29	Q9NQ29	Putative RNA-binding protein Luc7-like 1 OS=Homo sapiens OX=9606 GN=LUC7L PE=1 SV=1	LUC7L	10	43.701	3.47325e+06	2.43928e+06	0.339623	15	6	15	6	24	3.58798e+06	2.50344e+06	0.363881	17	8	17	8	29	4.03873e+06	2.68377e+06	0.382749	18	8	18	8	29	2.45145e+06	0.350404	17	6	17	6	26	3.6441e+06	3.49895e+06	0.339623	16	6	16	6	23	4.16862e+06	4.29397e+06	0.339623
		P19388	P19388	DNA-directed RNA polymerases I, II, and III subunit RPABC1 OS=Homo sapiens OX=9606 GN=POLR2E PE=1 SV=4	POLR2E	3	24.536	260028	182619	0.0428571	1	1	1	1	1	183662	128147	0.0428571	1	1	1	1	1	292226	194187	0	0	0	0	0	0	322816	0.0809524	2	2	2	2	2	214008	205485	0.0428571	1	1	1	1	1	285654	294244	0.0809524
		Q8N5F7	Q8N5F7; Q5M9Q1	NF-kappa-B-activating protein OS=Homo sapiens OX=9606 GN=NKAP PE=1 SV=1	NKAP	9	47.11	5.81657e+06	4.08501e+06	0.154217	5	5	5	5	6	6.21264e+06	4.33475e+06	0.154217	6	6	6	6	8	6.7053e+06	4.45573e+06	0.151807	5	5	5	5	8	3.37692e+06	0.154217	6	6	6	6	8	6.11242e+06	5.86896e+06	0.187952	8	8	8	8	10	6.65371e+06	6.85379e+06	0.187952
		P27816	P27816	Microtubule-associated protein 4 OS=Homo sapiens OX=9606 GN=MAP4 PE=1 SV=3	MAP4	4	120.93	32410.6	0	0	0	0	0	0	0	16359.4	11414.4	0	0	0	0	0	0	18100.5	12028	0	0	0	0	0	0	13336.4	0	0	0	0	0	0	22141.6	21259.7	0	0	0	0	0	0	20338.9	20950.5	0
		Q8N3Z6	Q8N3Z6	Zinc finger CCHC domain-containing protein 7 OS=Homo sapiens OX=9606 GN=ZCCHC7 PE=1 SV=2	ZCCHC7	5	63.013	667888	469061	0.0313076	2	2	2	2	2	633982	442349	0.0313076	2	2	2	2	2	746527	496074	0.0460405	3	3	3	3	3	170100	0	0	0	0	0	0	717032	688473	0.0313076	2	2	2	2	2	693760	714622	0.0313076
		P17096	P17096	High mobility group protein HMG-I/HMG-Y OS=Homo sapiens OX=9606 GN=HMGA1 PE=1 SV=3	HMGA1	6	11.669	1.40496e+07	9.86712e+06	0.476636	5	5	5	5	5	1.35952e+07	9.48575e+06	0.476636	5	5	5	5	5	1.90751e+07	1.26756e+07	0.551402	7	7	7	7	7	1.794e+07	0.401869	5	5	5	5	6	1.50058e+07	1.44081e+07	0.485981	6	6	6	6	7	1.64501e+07	1.69447e+07	0.551402
		P21741	P21741	Midkine OS=Homo sapiens OX=9606 GN=MDK PE=1 SV=1	MDK	3	15.575	774722	544091	0	0	0	0	0	0	989031	690077	0	0	0	0	0	0	1.40308e+06	932362	0.048951	1	1	1	1	1	1.39758e+06	0.048951	1	1	1	1	1	846332	812623	0	0	0	0	0	0	1.12637e+06	1.16024e+06	0.048951
		Q5BKZ1	Q5BKZ1	DBIRD complex subunit ZNF326 OS=Homo sapiens OX=9606 GN=ZNF326 PE=1 SV=2	ZNF326	20	65.613	6.55728e+06	4.60521e+06	0.323024	15	15	15	15	18	6.49113e+06	4.52906e+06	0.245704	12	12	12	12	15	6.38524e+06	4.24305e+06	0.280069	13	13	13	13	16	4.13692e+06	0.243986	11	11	11	11	12	6.17879e+06	5.93269e+06	0.264605	12	12	12	12	15	6.87521e+06	7.08196e+06	0.309278
		Q9BRU9	Q9BRU9	rRNA-processing protein UTP23 homolog OS=Homo sapiens OX=9606 GN=UTP23 PE=1 SV=2	UTP23	2	28.384	384743	270207	0.0522088	1	1	1	1	1	363581	253681	0.0522088	1	1	1	1	1	410295	272645	0.0522088	1	1	1	1	1	295392	0.0522088	1	1	1	1	1	356649	342443	0.0522088	1	1	1	1	1	432409	445412	0.0522088
		P16615	P16615; Q93084; O14983	Sarcoplasmic/endoplasmic reticulum calcium ATPase 2 OS=Homo sapiens OX=9606 GN=ATP2A2 PE=1 SV=1	ATP2A2	24	114.683	1.33091e+06	934707	0.0834933	7	7	7	7	8	1.23139e+06	859181	0.0815739	7	7	7	7	8	1.19337e+06	793003	0.0690979	6	6	6	6	7	841781	0.0383877	3	3	3	3	4	1.20853e+06	1.16039e+06	0.0902111	8	8	8	8	9	1.22739e+06	1.2643e+06	0.0767754
		Q5RI15	Q5RI15	Cytochrome c oxidase assembly protein COX20, mitochondrial OS=Homo sapiens OX=9606 GN=COX20 PE=1 SV=2	COX20	2	13.283	1.71724e+06	1.20603e+06	0.101695	1	1	1	1	1	1.34051e+06	935313	0.101695	1	1	1	1	1	1.36768e+06	908834	0.101695	1	1	1	1	1	747127	0.101695	1	1	1	1	1	1.3661e+06	1.31169e+06	0.101695	1	1	1	1	1	1.43543e+06	1.47859e+06	0.101695
		Q9UNZ5	Q9UNZ5	Leydig cell tumor 10 kDa protein homolog OS=Homo sapiens OX=9606 GN=C19orf53 PE=1 SV=1	C19orf53	3	10.57	2.13025e+06	1.49609e+06	0.0707071	1	1	1	1	1	2.58159e+06	1.80126e+06	0.0707071	1	1	1	1	1	3.57964e+06	2.37871e+06	0.0707071	1	1	1	1	1	1.16025e+07	0.242424	4	4	4	4	7	2.47897e+06	2.38023e+06	0.161616	2	2	2	2	2	2.94376e+06	3.03228e+06	0.161616
		Q7Z7F7	Q7Z7F7	Large ribosomal subunit protein mL55 OS=Homo sapiens OX=9606 GN=MRPL55 PE=1 SV=1	MRPL55	2	15.119	506842	355958	0.109375	1	1	1	1	1	442052	308433	0.109375	1	1	1	1	1	532689	353977	0.109375	1	1	1	1	1	305334	0.109375	1	1	1	1	1	591815	568243	0.109375	1	1	1	1	1	575412	592715	0.109375
		Q6UXN9	Q6UXN9	WD repeat-containing protein 82 OS=Homo sapiens OX=9606 GN=WDR82 PE=1 SV=1	WDR82	14	35.056	5.9491e+06	4.17808e+06	0.408946	12	12	12	12	13	4.99333e+06	3.484e+06	0.453674	13	13	13	13	14	5.71875e+06	3.80016e+06	0.345048	10	10	10	10	11	8.48605e+06	0.453674	14	14	14	14	15	5.29303e+06	5.08221e+06	0.367412	11	11	11	11	12	5.95809e+06	6.13726e+06	0.322684
		Q53HL2	Q53HL2	Borealin OS=Homo sapiens OX=9606 GN=CDCA8 PE=1 SV=2	CDCA8	3	31.304	485830	341201	0.0892857	2	2	2	2	3	452612	315801	0.160714	3	3	3	3	4	485322	322501	0.0535714	1	1	1	1	2	404008	0.135714	3	3	3	3	3	471391	452616	0.0892857	2	2	2	2	3	528037	543916	0.0892857
		P62861	P62861	Ubiquitin-like FUBI-ribosomal protein eS30 fusion protein OS=Homo sapiens OX=9606 GN=FAU PE=1 SV=2	FAU	3	14.381	2.8009e+07	1.96708e+07	0.12782	2	2	2	2	2	2.82449e+07	1.97074e+07	0.135338	3	3	3	3	3	3.57129e+07	2.37315e+07	0.135338	3	3	3	3	3	3.54917e+07	0.135338	3	3	3	3	3	2.36182e+07	2.26775e+07	0.135338	3	3	3	3	3	3.8442e+07	3.9598e+07	0.12782
		Q13601	Q13601	KRR1 small subunit processome component homolog OS=Homo sapiens OX=9606 GN=KRR1 PE=1 SV=4	KRR1	11	43.638	3.82196e+06	2.68418e+06	0.188976	8	8	8	8	8	4.04987e+06	2.82572e+06	0.249344	9	9	9	9	11	4.8965e+06	3.25377e+06	0.188976	8	8	8	8	9	2.93296e+06	0.249344	9	9	9	9	11	4.15308e+06	3.98766e+06	0.186352	7	7	7	7	9	4.38243e+06	4.51422e+06	0.230971
		Q86XP3	Q86XP3	ATP-dependent RNA helicase DDX42 OS=Homo sapiens OX=9606 GN=DDX42 PE=1 SV=1	DDX42	23	102.912	1.85039e+06	1.29954e+06	0.226013	15	15	15	15	15	1.71642e+06	1.1976e+06	0.19403	13	13	13	13	13	1.95409e+06	1.29851e+06	0.233475	15	15	15	15	15	2.64351e+06	0.282516	20	20	20	20	24	1.89056e+06	1.81526e+06	0.195096	12	12	12	12	12	1.93198e+06	1.99007e+06	0.267591
		O00231	O00231	26S proteasome non-ATPase regulatory subunit 11 OS=Homo sapiens OX=9606 GN=PSMD11 PE=1 SV=3	PSMD11	7	47.434	231955	162903	0.0189573	1	1	1	1	1	220888	154121	0.0189573	1	1	1	1	1	212068	140921	0.0189573	1	1	1	1	1	448692	0	0	0	0	0	0	192156	184503	0	0	0	0	0	0	266246	274253	0
		O75396	O75396	Vesicle-trafficking protein SEC22b OS=Homo sapiens OX=9606 GN=SEC22B PE=1 SV=5	SEC22B	2	24.725	138226	97076.8	0.0883721	1	1	1	1	1	164387	114698	0.0883721	1	1	1	1	1	111632	74180.3	0	0	0	0	0	0	0	0	0	0	0	0	0	144986	139211	0	0	0	0	0	0	136604	140712	0
ü		cont_P13645; P13645	cont_P13645|P13645; cont_Q7Z3Y7|Q7Z3Y7; cont_Q2M2I5|Q2M2I5	Keratin, type I cytoskeletal 10 OS=Homo sapiens GN=KRT10 PE=1 SV=6<|>Keratin, type I cytoskeletal 10 OS=Homo sapiens OX=9606 GN=KRT10 PE=1 SV=6	KRT10	47	58.792	9.00335e+07	6.3231e+07	0.517123	45	31	46	32	66	6.9365e+07	4.83981e+07	0.479452	42	27	43	28	58	1.30041e+08	8.64132e+07	0.544521	51	33	52	34	72	6.16971e+07	0.488014	40	26	41	27	63	2.5472e+08	2.44575e+08	0.539384	57	36	62	40	112	4.65552e+07	4.79552e+07	0.511986
		Q14739	Q14739	Delta(14)-sterol reductase LBR OS=Homo sapiens OX=9606 GN=LBR PE=1 SV=2	LBR	14	70.658	4.62381e+06	3.24732e+06	0.107317	8	8	8	8	9	4.63776e+06	3.23591e+06	0.108943	8	8	8	8	9	4.54951e+06	3.02319e+06	0.097561	7	7	7	7	9	3.61625e+06	0.133333	9	9	9	9	11	4.40307e+06	4.22769e+06	0.0910569	8	8	8	8	8	4.3307e+06	4.46093e+06	0.162602
		Q9BRR8	Q9BRR8	G patch domain-containing protein 1 OS=Homo sapiens OX=9606 GN=GPATCH1 PE=1 SV=1	GPATCH1	27	103.282	2.99028e+06	2.10009e+06	0.257787	17	17	17	17	19	3.04647e+06	2.12561e+06	0.225564	17	17	17	17	21	3.37825e+06	2.24488e+06	0.233083	18	18	18	18	20	2.1076e+06	0.230934	16	16	16	16	16	2.98854e+06	2.86951e+06	0.258861	19	19	19	19	22	3.259e+06	3.357e+06	0.226638
		Q96PQ0	Q96PQ0	VPS10 domain-containing receptor SorCS2 OS=Homo sapiens OX=9606 GN=SORCS2 PE=1 SV=3	SORCS2	1	128.071	3.70715e+06	2.60356e+06	0.0103538	1	1	1	1	4	2.14089e+06	1.49377e+06	0.0103538	1	1	1	1	6	1.71472e+06	1.13944e+06	0.0103538	1	1	1	1	5	1.5915e+06	0.0103538	1	1	1	1	6	3.1547e+06	3.02905e+06	0.0103538	1	1	1	1	3	2.98319e+06	3.0729e+06	0.0103538
		P63244	P63244	Small ribosomal subunit protein RACK1 OS=Homo sapiens OX=9606 GN=RACK1 PE=1 SV=3	RACK1	16	35.055	1.66699e+06	1.17073e+06	0.18612	6	6	6	6	7	1.6468e+06	1.14902e+06	0.211356	6	6	6	6	7	1.62667e+06	1.08094e+06	0.148265	5	5	5	5	6	1.34617e+06	0.26183	6	6	6	6	7	1.43328e+06	1.37619e+06	0.18612	5	5	5	5	5	1.74208e+06	1.79447e+06	0.26183
		Q9HCG8	Q9HCG8	Pre-mRNA-splicing factor CWC22 homolog OS=Homo sapiens OX=9606 GN=CWC22 PE=1 SV=3	CWC22	30	105.402	4.60497e+06	3.23409e+06	0.200441	20	20	21	21	24	4.10538e+06	2.86445e+06	0.212555	21	21	21	21	25	5.22661e+06	3.47313e+06	0.221366	24	24	24	24	28	2.62869e+06	0.1663	18	18	18	18	21	4.33238e+06	4.15982e+06	0.229075	26	26	27	27	32	5.01778e+06	5.16868e+06	0.234582
		P21127	P21127	Cyclin-dependent kinase 11B OS=Homo sapiens OX=9606 GN=CDK11B PE=1 SV=4	CDK11B	33	92.563	1.2101e+07	8.49857e+06	0.355975	28	3	28	3	39	9.46256e+06	6.60232e+06	0.301887	23	1	23	1	31	1.0834e+07	7.19931e+06	0.308176	24	2	24	2	31	1.26757e+07	0.338365	27	2	27	2	37	1.00208e+07	9.62171e+06	0.32956	25	2	25	2	32	1.16079e+07	1.1957e+07	0.324528
		Q06265	Q06265	Exosome complex component RRP45 OS=Homo sapiens OX=9606 GN=EXOSC9 PE=1 SV=3	EXOSC9	1	48.918	51391.3	36092.4	0	0	0	0	0	0	80260.3	56000	0	0	0	0	0	0	75229.9	49991	0	0	0	0	0	0	0	0	0	0	0	0	0	61269.1	58828.7	0	0	0	0	0	0	68217.7	70269.1	0
		Q9NZ01	Q9NZ01	Very-long-chain enoyl-CoA reductase OS=Homo sapiens OX=9606 GN=TECR PE=1 SV=1	TECR	6	36.011	3.51392e+06	2.46784e+06	0.12987	4	4	4	4	8	2.98401e+06	2.08203e+06	0.12987	5	5	5	5	9	2.97664e+06	1.978e+06	0.0974026	3	3	3	3	6	3.08269e+06	0.12987	5	5	5	5	9	2.94446e+06	2.82718e+06	0.12987	4	4	4	4	7	2.94022e+06	3.02863e+06	0.12987
		Q02978	Q02978	Mitochondrial 2-oxoglutarate/malate carrier protein OS=Homo sapiens OX=9606 GN=SLC25A11 PE=1 SV=3	SLC25A11	3	34.04	104217	73191.9	0.0286624	1	1	1	1	1	117937	82287.9	0.0573248	2	2	2	2	2	102465	68089.2	0.0573248	2	2	2	2	2	114362	0.0286624	1	1	1	1	1	85335.5	81936.6	0.0286624	1	1	1	1	1	108088	111339	0.0286624
		Q9BRD0	Q9BRD0	BUD13 homolog OS=Homo sapiens OX=9606 GN=BUD13 PE=1 SV=1	BUD13	12	70.478	3.49952e+06	2.45773e+06	0.098546	6	6	6	6	7	3.38291e+06	2.36036e+06	0.114701	7	7	7	7	8	3.89157e+06	2.58599e+06	0.116317	7	7	7	7	8	2.22888e+06	0.0775444	5	5	5	5	6	3.5046e+06	3.36501e+06	0.122779	8	8	8	8	10	3.54684e+06	3.6535e+06	0.11147
		Q8WW12	Q8WW12	PEST proteolytic signal-containing nuclear protein OS=Homo sapiens OX=9606 GN=PCNP PE=1 SV=2	PCNP	3	18.913	255311	179306	0	0	0	0	0	0	337895	235759	0.0898876	1	1	1	1	1	145796	96882.7	0.134831	2	2	2	2	2	224503	0.0449438	1	1	1	1	2	86612.8	83163.1	0	0	0	0	0	0	393763	405604	0.0898876
		P49406	P49406	Large ribosomal subunit protein bL19m OS=Homo sapiens OX=9606 GN=MRPL19 PE=1 SV=2	MRPL19	9	33.514	478679	336179	0.0308219	1	1	1	1	1	629164	438986	0	0	0	0	0	0	521538	346567	0.0787671	2	2	2	2	2	80683.3	0	0	0	0	0	0	550486	528561	0.0616438	2	2	2	2	2	528072	543952	0.0616438
ü		cont_P00032	cont_P00032	3C protease		2	21.661	1.39597e+06	980397	0.0558376	1	1	1	1	1	1.00269e+06	699607	0.0558376	1	1	1	1	1	1.60029e+06	1.06341e+06	0.0558376	1	1	1	1	1	2.99238e+06	0.182741	2	2	2	2	3	591726	568158	0.0558376	1	1	1	1	1	1.60089e+06	1.64903e+06	0.0558376
		Q9UNM6	Q9UNM6	26S proteasome non-ATPase regulatory subunit 13 OS=Homo sapiens OX=9606 GN=PSMD13 PE=1 SV=2	PSMD13	7	42.918	155978	109544	0	0	0	0	0	0	133263	92981.3	0	0	0	0	0	0	137128	91122.7	0	0	0	0	0	0	0	0	0	0	0	0	0	171991	165141	0	0	0	0	0	0	130552	134478	0
		Q8NDT2	Q8NDT2	Putative RNA-binding protein 15B OS=Homo sapiens OX=9606 GN=RBM15B PE=1 SV=3	RBM15B	3	97.147	100731	70743.9	0.00786517	1	0	1	0	1	100034	69796.7	0.00786517	1	0	1	0	1	104471	69421.7	0.00786517	1	0	1	0	1	48534.5	0.0269663	2	1	2	1	2	92186.6	88514.9	0.00786517	1	0	1	0	1	114781	118232	0.0269663
		Q5C9Z4	Q5C9Z4	Nucleolar MIF4G domain-containing protein 1 OS=Homo sapiens OX=9606 GN=NOM1 PE=1 SV=1	NOM1	10	96.198	253727	178194	0.044186	4	4	4	4	4	135963	94865.4	0.0104651	1	1	1	1	1	172444	114590	0.0569767	4	4	4	4	4	245339	0.044186	4	4	4	4	4	128785	123656	0.0360465	2	2	2	2	2	213191	219601	0.0313953
ü		cont_Q06830; Q06830	cont_Q06830|Q06830	Peroxiredoxin-1 OS=Homo sapiens GN=PRDX1 PE=1 SV=1<|>Peroxiredoxin-1 OS=Homo sapiens OX=9606 GN=PRDX1 PE=1 SV=1	PRDX1	13	22.096	2.05768e+06	1.44512e+06	0.522613	8	6	8	6	8	1.56639e+06	1.09292e+06	0.417085	6	4	6	4	6	1.88471e+06	1.25241e+06	0.482412	7	5	7	5	7	629223	0.040201	1	0	1	0	1	1.74609e+06	1.67654e+06	0.311558	5	3	5	3	5	1.83118e+06	1.88625e+06	0.20603
		P62699	P62699	Protein yippee-like 5 OS=Homo sapiens OX=9606 GN=YPEL5 PE=1 SV=1	YPEL5	3	13.833	1.02021e+06	716502	0.115702	1	1	1	1	1	874030	609837	0.115702	1	1	1	1	1	1.20888e+06	803313	0.115702	1	1	1	1	1	264157	0	0	0	0	0	0	815787	783294	0.0826446	1	1	1	1	1	1.20966e+06	1.24604e+06	0.198347
		Q9C086	Q9C086	INO80 complex subunit B OS=Homo sapiens OX=9606 GN=INO80B PE=1 SV=2	INO80B	3	38.613	172834	121382	0.0758427	2	2	2	2	2	156621	109279	0.0252809	1	1	1	1	1	315497	209651	0.0561798	2	2	2	2	2	343555	0.101124	3	3	3	3	4	171145	164328	0	0	0	0	0	0	213744	220172	0.0196629
		Q9NVS2	Q9NVS2	Large ribosomal subunit protein mL66 OS=Homo sapiens OX=9606 GN=MRPS18A PE=1 SV=1	MRPS18A	6	22.17	648753	455623	0.0357143	1	1	1	1	1	608159	424331	0.0357143	1	1	1	1	2	651852	433161	0.0357143	1	1	1	1	2	290338	0.0357143	1	1	1	1	1	626184	601244	0.0357143	1	1	1	1	2	685258	705865	0.0357143
ü		cont_ENSEMBL:ENSBTAP00000024146	cont_ENSEMBL:ENSBTAP00000024146	similar to alpha-2-macroglobulin isoform 1		2	164.239	88928.6	62455.1	0.00541638	1	1	1	1	1	94973.8	66266.1	0.0128639	2	2	2	2	2	64923.6	43142.3	0.00541638	1	1	1	1	1	67716.1	0.00541638	1	1	1	1	1	57820.7	55517.7	0.00541638	1	1	1	1	1	73433.9	75642.2	0.00541638
		Q9Y4E8	Q9Y4E8; P51784; Q13107	Ubiquitin carboxyl-terminal hydrolase 15 OS=Homo sapiens OX=9606 GN=USP15 PE=1 SV=3	USP15	22	112.348	366309	257261	0.0326198	2	2	2	2	2	350001	244206	0.0326198	2	2	2	2	2	508379	337823	0.0122324	1	1	1	1	1	11266.8	0	0	0	0	0	0	321252	308457	0.0122324	1	1	1	1	1	499409	514427	0.0479103
		Q96EP5	Q96EP5	DAZ-associated protein 1 OS=Homo sapiens OX=9606 GN=DAZAP1 PE=1 SV=1	DAZAP1	6	43.356	2.46418e+06	1.73061e+06	0.206388	6	6	6	6	6	3.19641e+06	2.23023e+06	0.12285	3	3	3	3	3	3.43242e+06	2.28088e+06	0.0737101	2	2	2	2	2	6.13276e+06	0.206388	7	7	7	7	7	2.89037e+06	2.77524e+06	0.115479	3	3	3	3	3	2.85995e+06	2.94596e+06	0.189189
		Q9BZI7	Q9BZI7	Regulator of nonsense transcripts 3B OS=Homo sapiens OX=9606 GN=UPF3B PE=1 SV=1	UPF3B	5	57.727	431011	302702	0.0248447	1	1	1	1	1	369521	257826	0.0248447	1	1	1	1	1	528228	351012	0.0248447	2	2	2	2	2	1.12828e+06	0.0766046	5	5	5	5	5	371171	356387	0	0	0	0	0	0	472168	486366	0.0227743
		P46087	P46087	28S rRNA (cytosine(4447)-C(5))-methyltransferase OS=Homo sapiens OX=9606 GN=NOP2 PE=1 SV=2	NOP2	14	89.247	3.17291e+06	2.22835e+06	0.149015	11	11	11	11	13	2.77702e+06	1.93761e+06	0.141626	11	11	11	11	13	3.57096e+06	2.37293e+06	0.140394	11	11	11	11	12	1.86468e+06	0.1367	11	11	11	11	14	2.71505e+06	2.60691e+06	0.141626	11	11	11	11	14	3.40948e+06	3.51201e+06	0.157635
		Q6P161	Q6P161	Large ribosomal subunit protein mL54 OS=Homo sapiens OX=9606 GN=MRPL54 PE=1 SV=1	MRPL54	2	15.809	732123	514174	0	0	0	0	0	0	621050	433325	0	0	0	0	0	0	703780	467668	0	0	0	0	0	0	219719	0	0	0	0	0	0	642763	617162	0	0	0	0	0	0	660461	680321	0
		Q9UBX7	Q9UBX7	Kallikrein-11 OS=Homo sapiens OX=9606 GN=KLK11 PE=1 SV=2	KLK11	3	31.039	76562.4	53770.2	0.0248227	1	1	1	1	1	126560	88304.6	0.0248227	1	1	1	1	1	98861.5	65694.3	0	0	0	0	0	0	78908.1	0.0248227	1	1	1	1	1	126141	121117	0.0248227	1	1	1	1	1	78506.7	80867.5	0.0248227
		Q7Z6E9	Q7Z6E9	E3 ubiquitin-protein ligase RBBP6 OS=Homo sapiens OX=9606 GN=RBBP6 PE=1 SV=1	RBBP6	43	201.442	1.33812e+07	9.3977e+06	0.18192	33	33	33	33	44	1.48006e+07	1.03268e+07	0.178013	34	34	34	34	43	1.68203e+07	1.11772e+07	0.156808	31	31	31	31	39	1.34654e+07	0.203125	42	42	43	43	55	1.48064e+07	1.42167e+07	0.189732	35	35	36	36	45	1.6141e+07	1.66263e+07	0.196987
		Q15050	Q15050	Ribosome biogenesis regulatory protein homolog OS=Homo sapiens OX=9606 GN=RRS1 PE=1 SV=2	RRS1	8	41.168	2.12974e+06	1.49573e+06	0.142466	5	5	5	5	5	2.21535e+06	1.54571e+06	0.123288	4	4	4	4	5	2.08736e+06	1.38707e+06	0.142466	5	5	5	5	6	1.42514e+06	0.0219178	1	1	1	1	2	1.94264e+06	1.86526e+06	0.164384	5	5	5	5	6	2.21679e+06	2.28345e+06	0.210959
		Q14241	Q14241	Elongin-A OS=Homo sapiens OX=9606 GN=ELOA PE=1 SV=3	ELOA	11	87.176	1.21822e+06	855564	0.0867876	8	8	8	8	9	1.10139e+06	768476	0.0880829	8	8	8	8	9	1.35912e+06	903150	0.102332	9	9	9	9	9	1.43029e+06	0.104922	8	8	8	8	8	1.14888e+06	1.10312e+06	0.0673575	5	5	5	5	5	1.23369e+06	1.27079e+06	0.0569948
		P26368	P26368	Splicing factor U2AF 65 kDa subunit OS=Homo sapiens OX=9606 GN=U2AF2 PE=1 SV=4	U2AF2	16	53.467	8.99053e+07	6.3141e+07	0.324211	17	17	17	17	34	7.68312e+07	5.36074e+07	0.343158	16	16	16	16	30	9.40964e+07	6.25279e+07	0.343158	16	16	16	16	30	1.48893e+08	0.343158	19	19	20	20	37	7.9099e+07	7.59485e+07	0.343158	17	17	18	18	31	8.66204e+07	8.92252e+07	0.326316
		P40939	P40939	Trifunctional enzyme subunit alpha, mitochondrial OS=Homo sapiens OX=9606 GN=HADHA PE=1 SV=2	HADHA	12	82.947	346778	243544	0.061599	3	3	3	3	4	262646	183256	0	0	0	0	0	0	261903	174037	0.0104849	1	1	1	1	1	0	0	0	0	0	0	0	291824	280201	0.0366972	2	2	2	2	2	268236	276303	0.0366972
		Q15070	Q15070	Mitochondrial inner membrane protein OXA1L OS=Homo sapiens OX=9606 GN=OXA1L PE=1 SV=4	OXA1L	4	48.488	351780	247057	0.0183908	1	1	1	1	1	265441	185206	0.0183908	1	1	1	1	1	145005	96357.3	0.0183908	1	1	1	1	1	115013	0.0482759	2	2	2	2	2	189651	182097	0	0	0	0	0	0	254748	262408	0
		P30414	P30414	NK-tumor recognition protein OS=Homo sapiens OX=9606 GN=NKTR PE=1 SV=2	NKTR	36	165.577	7.67272e+06	5.38859e+06	0.189466	24	24	25	25	33	7.82067e+06	5.45672e+06	0.204514	27	27	27	27	34	9.11832e+06	6.05921e+06	0.21751	27	27	27	27	32	4.00022e+06	0.179891	22	22	22	22	25	7.55639e+06	7.25542e+06	0.240082	33	33	33	33	39	8.01386e+06	8.25484e+06	0.231874
		P62280	P62280	Small ribosomal subunit protein uS17 OS=Homo sapiens OX=9606 GN=RPS11 PE=1 SV=3	RPS11	10	18.419	2.57364e+07	1.80748e+07	0.329114	7	7	7	7	11	2.69074e+07	1.87741e+07	0.329114	7	7	7	7	11	3.00742e+07	1.99846e+07	0.329114	7	7	7	7	10	2.98299e+07	0.329114	7	7	7	7	11	2.50153e+07	2.4019e+07	0.487342	10	10	10	10	13	2.83427e+07	2.9195e+07	0.436709
		Q14681	Q14681	BTB/POZ domain-containing protein KCTD2 OS=Homo sapiens OX=9606 GN=KCTD2 PE=1 SV=3	KCTD2	6	28.509	3.40188e+06	2.38916e+06	0.346008	8	5	8	5	9	3.36321e+06	2.34661e+06	0.406844	7	6	7	6	8	2.90441e+06	1.93001e+06	0.209125	4	3	4	3	5	1.17646e+06	0.209125	4	3	4	3	4	3.12314e+06	2.99875e+06	0.21673	4	4	4	4	5	3.18115e+06	3.27681e+06	0.296578
		O75533	O75533	Splicing factor 3B subunit 1 OS=Homo sapiens OX=9606 GN=SF3B1 PE=1 SV=3	SF3B1	56	145.738	4.46614e+07	3.1366e+07	0.480061	57	57	58	58	90	4.4932e+07	3.13504e+07	0.474693	54	54	54	54	90	4.91285e+07	3.26464e+07	0.480061	57	57	58	58	97	6.1778e+07	0.51227	64	64	65	65	107	4.24563e+07	4.07652e+07	0.505368	60	60	61	61	100	4.67047e+07	4.81092e+07	0.494632
ü		cont_P01868.1	cont_P01868.1; cont_P01869.2	Ig gamma-1 chain C region secreted form	Ighg1	21	35.682	1.49175e+10	1.04766e+10	0.623457	42	38	49	45	346	1.46425e+10	1.02165e+10	0.679012	44	40	50	46	379	1.53807e+10	1.02206e+10	0.648148	41	36	48	43	359	1.63849e+10	0.697531	44	39	52	47	432	1.44288e+10	1.38541e+10	0.67284	43	39	49	45	363	1.30435e+10	1.34358e+10	0.62037
		P01042	P01042	Kininogen-1 OS=Homo sapiens OX=9606 GN=KNG1 PE=1 SV=2	KNG1	3	71.912	139291	97824.9	0	0	0	0	0	0	152372	106315	0	0	0	0	0	0	168350	111870	0	0	0	0	0	0	166486	0	0	0	0	0	0	134982	129605	0	0	0	0	0	0	158261	163020	0
		Q9BZZ5	Q9BZZ5	Apoptosis inhibitor 5 OS=Homo sapiens OX=9606 GN=API5 PE=1 SV=3	API5	5	58.968	851558	598054	0.120229	5	5	5	5	5	465400	324724	0.0935114	4	4	4	4	4	540302	359035	0.0381679	2	2	2	2	2	890466	0.0820611	4	4	4	4	4	552267	530271	0.0629771	3	3	3	3	3	627737	646614	0.0458015
		Q9H2W6	Q9H2W6	Large ribosomal subunit protein mL46 OS=Homo sapiens OX=9606 GN=MRPL46 PE=1 SV=1	MRPL46	10	31.685	1.00333e+06	704644	0.243728	4	4	4	4	4	880678	614476	0.125448	2	2	2	2	2	938291	623503	0.150538	3	3	3	3	3	840996	0.100358	2	2	2	2	2	783790	752572	0.103943	2	2	2	2	2	1.06451e+06	1.09652e+06	0.100358
		Q7L0Y3	Q7L0Y3	tRNA methyltransferase 10 homolog C OS=Homo sapiens OX=9606 GN=TRMT10C PE=1 SV=2	TRMT10C	5	47.317	747336	524858	0.109181	4	4	4	4	5	609949	425580	0.0868486	3	3	3	3	3	744641	494821	0.0918114	3	3	3	3	3	120248	0	0	0	0	0	0	683103	655895	0.0694789	3	3	3	3	3	649605	669139	0.136476
		Q9NQ55	Q9NQ55	Suppressor of SWI4 1 homolog OS=Homo sapiens OX=9606 GN=PPAN PE=1 SV=1	PPAN	8	53.161	1.63078e+06	1.14531e+06	0.143763	7	7	7	7	7	1.65906e+06	1.15758e+06	0.128964	6	6	6	6	6	1.6185e+06	1.07551e+06	0.118393	6	6	6	6	6	856088	0.0824524	4	4	4	4	4	1.4299e+06	1.37295e+06	0.133192	7	7	7	7	8	1.78128e+06	1.83485e+06	0.133192
		P18583	P18583	Protein SON OS=Homo sapiens OX=9606 GN=SON PE=1 SV=4	SON	49	263.664	9.23898e+06	6.48859e+06	0.157873	32	32	32	32	42	8.84927e+06	6.1744e+06	0.157049	33	33	35	35	42	9.52899e+06	6.3321e+06	0.143034	30	30	31	31	39	4.66576e+06	0.165705	33	33	34	34	41	8.30258e+06	7.97189e+06	0.190437	41	41	41	41	48	9.26668e+06	9.54534e+06	0.207749
		Q92499	Q92499	ATP-dependent RNA helicase DDX1 OS=Homo sapiens OX=9606 GN=DDX1 PE=1 SV=2	DDX1	18	82.38	2.65185e+06	1.86241e+06	0.264865	18	18	18	18	21	2.44894e+06	1.7087e+06	0.293243	20	20	20	20	22	2.79451e+06	1.85698e+06	0.293243	19	19	19	19	22	1.9619e+06	0.206757	15	15	15	15	17	2.33738e+06	2.24429e+06	0.22973	16	16	16	16	19	2.87568e+06	2.96216e+06	0.275676
		Q13427	Q13427	Peptidyl-prolyl cis-trans isomerase G OS=Homo sapiens OX=9606 GN=PPIG PE=1 SV=2	PPIG	28	88.564	5.71544e+07	4.01398e+07	0.228117	25	25	25	25	41	6.7487e+07	4.70877e+07	0.271883	30	30	31	31	49	7.21703e+07	4.79578e+07	0.242706	28	28	29	29	46	3.88079e+07	0.303714	29	29	30	30	44	5.91798e+07	5.68227e+07	0.301061	30	30	31	31	50	6.71271e+07	6.91457e+07	0.350133
		P47914	P47914	Large ribosomal subunit protein eL29 OS=Homo sapiens OX=9606 GN=RPL29 PE=1 SV=2	RPL29	1	17.741	7.76561e+06	5.45383e+06	0.0943396	1	1	1	1	2	7.47194e+06	5.2134e+06	0.0943396	1	1	1	1	2	8.0461e+06	5.34671e+06	0.0943396	1	1	1	1	2	2.71926e+06	0.0943396	1	1	1	1	1	6.85815e+06	6.58499e+06	0.0943396	1	1	1	1	2	8.24498e+06	8.49291e+06	0.0943396
		Q6UN15	Q6UN15	Pre-mRNA 3'-end-processing factor FIP1 OS=Homo sapiens OX=9606 GN=FIP1L1 PE=1 SV=1	FIP1L1	21	66.487	6.38204e+06	4.48214e+06	0.296296	17	17	17	17	20	6.18719e+06	4.31699e+06	0.296296	19	19	19	19	23	6.89977e+06	4.58496e+06	0.294613	17	17	17	17	21	1.50844e+07	0.414141	25	25	26	26	32	5.74607e+06	5.51721e+06	0.30303	19	19	19	19	23	6.79032e+06	6.99452e+06	0.313131
		Q9HD45	Q9HD45	Transmembrane 9 superfamily member 3 OS=Homo sapiens OX=9606 GN=TM9SF3 PE=1 SV=2	TM9SF3	4	67.843	32410.6	0	0	0	0	0	0	0	36024	25135	0	0	0	0	0	0	29421.9	19551.1	0	0	0	0	0	0	25691.6	0	0	0	0	0	0	29255.7	28090.4	0	0	0	0	0	0	30084.1	30988.8	0
		Q8IVH2	Q8IVH2	Forkhead box protein P4 OS=Homo sapiens OX=9606 GN=FOXP4 PE=1 SV=1	FOXP4	2	73.443	32410.6	0	0	0	0	0	0	0	23637.5	16492.6	0.025	1	1	1	1	1	24785.8	16470.4	0	0	0	0	0	0	19851.2	0	0	0	0	0	0	20942.8	20108.7	0	0	0	0	0	0	29588.8	30478.6	0
		Q13127	Q13127; P0CI00; Q6U7Q0; Q6ZMW2; B4DI05; O60304; Q9HBT7; Q9H5H4; P0CH99; Q5EBL2; A8MWA4; O14978; Q9UJL9; Q96BR6; Q6ZN79; Q9UEG4	RE1-silencing transcription factor OS=Homo sapiens OX=9606 GN=REST PE=1 SV=3	REST	19	121.795	1.76811e+07	1.24175e+07	0.113036	11	11	11	11	12	2.9788e+07	2.0784e+07	0.140383	14	14	14	14	15	2.27766e+07	1.51353e+07	0.124886	11	11	11	11	11	2.32207e+07	0.112124	9	9	9	9	9	2.52328e+07	2.42278e+07	0.106655	9	9	9	9	9	2.07979e+07	2.14233e+07	0.132179
		Q9Y6G3	Q9Y6G3	Large ribosomal subunit protein mL42 OS=Homo sapiens OX=9606 GN=MRPL42 PE=1 SV=1	MRPL42	3	16.65	827311	581025	0.105634	1	1	1	1	1	943288	658160	0.105634	1	1	1	1	1	1.15848e+06	769822	0.105634	1	1	1	1	1	301950	0	0	0	0	0	0	751210	721289	0.105634	1	1	1	1	1	1.11954e+06	1.15321e+06	0.105634
		Q9UPT8	Q9UPT8	Zinc finger CCCH domain-containing protein 4 OS=Homo sapiens OX=9606 GN=ZC3H4 PE=1 SV=3	ZC3H4	36	140.169	8.39093e+06	5.893e+06	0.286262	27	27	27	27	36	8.42607e+06	5.87912e+06	0.270913	26	26	27	27	35	9.37911e+06	6.2325e+06	0.300077	29	29	29	29	39	6.25632e+06	0.317728	28	28	28	28	35	8.01221e+06	7.69309e+06	0.297774	30	30	30	30	39	8.76783e+06	9.03149e+06	0.310821
		P49327	P49327	Fatty acid synthase OS=Homo sapiens OX=9606 GN=FASN PE=1 SV=3	FASN	41	273.254	21049.8	14783.4	0.0147352	2	2	2	2	2	23193.9	16183.1	0.00278773	1	1	1	1	1	24968.6	16591.9	0	0	0	0	0	0	15595.1	0	0	0	0	0	0	22848.3	21938.2	0	0	0	0	0	0	24710.2	25453.3	0
		Q13111	Q13111	Chromatin assembly factor 1 subunit A OS=Homo sapiens OX=9606 GN=CHAF1A PE=1 SV=3	CHAF1A	3	106.844	91312.3	64129.1	0.00941423	1	1	1	1	1	105295	73467.5	0.0115063	1	1	1	1	1	111696	74223.3	0.042887	3	3	3	3	3	98108.2	0.0209205	2	2	2	2	2	97512.6	93628.7	0.00941423	1	1	1	1	1	92452.4	95232.6	0.00941423
		Q4U2R6	Q4U2R6	Large ribosomal subunit protein mL51 OS=Homo sapiens OX=9606 GN=MRPL51 PE=1 SV=1	MRPL51	2	15.085	474724	333401	0.0859375	1	1	1	1	1	444717	310293	0	0	0	0	0	0	470696	312782	0.0859375	1	1	1	1	1	123961	0	0	0	0	0	0	417461	400834	0	0	0	0	0	0	481908	496400	0.0859375
		Q15427	Q15427	Splicing factor 3B subunit 4 OS=Homo sapiens OX=9606 GN=SF3B4 PE=1 SV=1	SF3B4	7	44.357	1.63821e+07	1.15052e+07	0.181604	6	6	6	6	8	1.71376e+07	1.19574e+07	0.20283	7	7	7	7	9	1.78642e+07	1.18709e+07	0.162736	5	5	5	5	9	2.39843e+07	0.207547	9	9	9	9	15	1.56569e+07	1.50333e+07	0.20283	8	8	8	8	12	1.72415e+07	1.776e+07	0.20283
		O75554	O75554	WW domain-binding protein 4 OS=Homo sapiens OX=9606 GN=WBP4 PE=1 SV=1	WBP4	1	42.481	32410.6	0	0	0	0	0	0	0	29481.2	0	0.0292553	1	1	1	1	1	57076.2	37927.7	0.0292553	1	1	1	1	1	0	0	0	0	0	0	0	42609.1	40912	0.0292553	1	1	1	1	1	25148.2	0	0.0292553
		Q9P2I0	Q9P2I0	Cleavage and polyadenylation specificity factor subunit 2 OS=Homo sapiens OX=9606 GN=CPSF2 PE=1 SV=2	CPSF2	20	88.431	1.12145e+06	787603	0.109974	6	6	6	6	8	989533	690427	0.118926	6	6	6	6	8	1.11971e+06	744060	0.108696	5	5	5	5	6	4.74209e+06	0.34399	19	19	19	19	27	978392	939423	0.124041	5	5	5	5	5	1.0859e+06	1.11856e+06	0.0984655
		P53621	P53621	Coatomer subunit alpha OS=Homo sapiens OX=9606 GN=COPA PE=1 SV=2	COPA	14	138.258	32472.6	22805.6	0.00980392	1	1	1	1	1	29010.5	20241.5	0.00980392	1	1	1	1	1	27654.7	18376.8	0	0	0	0	0	0	32086.5	0.00571895	1	1	1	1	1	25514.9	24498.7	0	0	0	0	0	0	28894.3	29763.2	0
		Q9NUQ6	Q9NUQ6	SPATS2-like protein OS=Homo sapiens OX=9606 GN=SPATS2L PE=1 SV=2	SPATS2L	5	61.691	442059	310460	0.0519713	3	3	3	3	3	440584	307409	0.0770609	4	4	4	4	4	566159	376218	0.0770609	4	4	4	4	4	491599	0.0949821	5	5	5	5	7	333061	319795	0.0949821	5	5	5	5	6	536651	552788	0.0949821
		Q8N954	Q8N954	G patch domain-containing protein 11 OS=Homo sapiens OX=9606 GN=GPATCH11 PE=1 SV=4	GPATCH11	7	33.257	1.85925e+06	1.30576e+06	0.238596	6	6	6	6	6	1.92833e+06	1.34546e+06	0.189474	5	5	5	5	5	1.41564e+06	940705	0.147368	5	5	5	5	5	1.81856e+06	0.238596	8	8	8	8	8	1.19447e+06	1.14689e+06	0.207018	6	6	6	6	6	1.96015e+06	2.01909e+06	0.207018
		P26599	P26599; O95758	Polypyrimidine tract-binding protein 1 OS=Homo sapiens OX=9606 GN=PTBP1 PE=1 SV=2	PTBP1	9	59.596	1.95993e+06	1.37647e+06	0.0825853	4	4	4	4	4	2.22131e+06	1.54988e+06	0.100539	5	5	5	5	5	2.3597e+06	1.56804e+06	0.064632	4	4	4	4	4	1.34478e+06	0.0502693	3	3	3	3	3	1.73962e+06	1.67033e+06	0.100539	5	5	5	5	5	2.15052e+06	2.21519e+06	0.100539
		Q14331	Q14331; A0AAG2SWP8	Protein FRG1 OS=Homo sapiens OX=9606 GN=FRG1 PE=1 SV=1	FRG1	14	29.154	2.47348e+07	1.73714e+07	0.488372	15	15	15	15	22	2.60785e+07	1.81958e+07	0.457364	14	14	14	14	22	3.25071e+07	2.16013e+07	0.527132	16	16	16	16	25	1.18477e+08	0.554264	20	20	20	20	40	2.44901e+07	2.35146e+07	0.527132	16	16	16	16	23	2.65908e+07	2.73904e+07	0.46124
		O75964	O75964	ATP synthase F(0) complex subunit g, mitochondrial OS=Homo sapiens OX=9606 GN=ATP5MG PE=1 SV=3	ATP5MG	2	11.421	358556	251816	0	0	0	0	0	0	264502	184551	0	0	0	0	0	0	244428	162425	0	0	0	0	0	0	0	0	0	0	0	0	0	343208	329538	0	0	0	0	0	0	194448	200295	0
		Q16778	Q16778; Q6DN03; A0A2R8Y619; P33778; Q96A08; Q6DRA6; Q8N257; P06899; P23527	Histone H2B type 2-E OS=Homo sapiens OX=9606 GN=H2BC21 PE=1 SV=3	H2BC21	7	13.912	6.53384e+07	4.58875e+07	0.468254	9	1	9	1	12	5.99557e+07	4.18329e+07	0.468254	8	1	8	1	11	6.91072e+07	4.59224e+07	0.468254	7	1	7	1	10	9.71232e+07	0.468254	8	1	9	1	15	5.16737e+07	4.96156e+07	0.468254	9	1	9	1	13	6.19653e+07	6.38287e+07	0.468254
		Q5T750	Q5T750	Protein KPLCE OS=Homo sapiens OX=9606 GN=KPLCE PE=1 SV=1	KPLCE	2	26.219	91036.7	63935.6	0	0	0	0	0	0	281462	196385	0.032	1	1	1	1	1	508599	337968	0.032	1	1	1	1	1	204143	0	0	0	0	0	0	502896	482866	0.032	1	1	1	1	1	109929	113234	0
		O75616	O75616	GTPase Era, mitochondrial OS=Homo sapiens OX=9606 GN=ERAL1 PE=1 SV=2	ERAL1	5	48.319	363297	255145	0.0846682	3	3	3	3	3	289149	201748	0.0617849	2	2	2	2	2	340981	226585	0.0594966	2	2	2	2	2	32113.9	0	0	0	0	0	0	255151	244988	0.0228833	1	1	1	1	1	343979	354323	0.0228833
ü		cont_P01631.1	cont_P01631.1; A0A0A0MRZ7; A0A075B6S6	Ig kappa chain V-II region 26-10		10	12.265	1.74384e+10	1.22471e+10	0.283186	8	1	8	1	49	1.56165e+10	1.08961e+10	0.495575	8	2	8	2	49	1.7844e+10	1.18575e+10	0.725664	11	4	11	4	58	1.66681e+10	0.283186	8	1	8	1	58	1.5716e+10	1.509e+10	0.283186	9	2	9	2	52	1.62275e+10	1.67155e+10	0.495575
		Q9BWJ5	Q9BWJ5	Splicing factor 3B subunit 5 OS=Homo sapiens OX=9606 GN=SF3B5 PE=1 SV=1	SF3B5	4	10.129	5.23926e+07	3.67956e+07	0.55814	4	4	4	4	7	5.27178e+07	3.67828e+07	0.55814	4	4	4	4	7	5.41065e+07	3.59543e+07	0.55814	4	4	4	4	7	7.0076e+07	0.55814	4	4	4	4	7	4.70788e+07	4.52036e+07	0.55814	4	4	4	4	7	5.53353e+07	5.69993e+07	0.55814
		Q9UK58	Q9UK58	Cyclin-L1 OS=Homo sapiens OX=9606 GN=CCNL1 PE=1 SV=1	CCNL1	3	59.597	540100	379315	0.0285171	2	2	2	2	3	395480	275938	0.0228137	2	2	2	2	3	548735	364640	0.0152091	2	2	2	2	3	425349	0.0285171	3	3	3	3	3	401623	385626	0.0152091	2	2	2	2	3	527272	543128	0.0152091
		O00268	O00268	Transcription initiation factor TFIID subunit 4 OS=Homo sapiens OX=9606 GN=TAF4 PE=1 SV=2	TAF4	13	110.047	493328	346467	0.078341	7	7	7	7	7	477113	332896	0.0626728	6	6	6	6	6	523589	347929	0.0764977	8	8	8	8	8	696857	0.0894009	9	9	9	9	9	380782	365616	0.0147465	2	2	2	2	2	484166	498725	0.0479263
		Q9Y679	Q9Y679	Lipid droplet-regulating VLDL assembly factor AUP1 OS=Homo sapiens OX=9606 GN=AUP1 PE=1 SV=2	AUP1	1	45.758	87184	61229.8	0	0	0	0	0	0	81322.9	56741.5	0	0	0	0	0	0	67336.3	44745.6	0.0317073	1	1	1	1	1	29140	0	0	0	0	0	0	68221.6	65504.4	0.0317073	1	1	1	1	1	69542.3	71633.5	0
		P17844	P17844	Probable ATP-dependent RNA helicase DDX5 OS=Homo sapiens OX=9606 GN=DDX5 PE=1 SV=1	DDX5	29	69.105	2.10032e+07	1.47507e+07	0.407166	28	21	28	21	33	1.71239e+07	1.19478e+07	0.385993	24	17	24	17	30	2.00791e+07	1.33427e+07	0.36645	22	15	22	15	28	1.79488e+07	0.40228	25	20	25	20	31	1.67919e+07	1.61231e+07	0.397394	25	19	25	19	31	1.96135e+07	2.02033e+07	0.434853
		Q9BVV7	Q9BVV7	Mitochondrial import inner membrane translocase subunit Tim21 OS=Homo sapiens OX=9606 GN=TIMM21 PE=1 SV=1	TIMM21	1	28.185	52680.8	36998	0.0967742	2	2	2	2	2	123647	86272	0.205645	5	5	5	5	5	92487.5	61458.8	0.0403226	1	1	1	1	1	72467.6	0	0	0	0	0	0	71354.1	68512.1	0.0403226	1	1	1	1	1	92756	95545.3	0.0403226
		Q9NX20	Q9NX20	Large ribosomal subunit protein uL16m OS=Homo sapiens OX=9606 GN=MRPL16 PE=1 SV=1	MRPL16	7	28.431	1.1992e+06	842202	0.151394	4	4	4	4	4	1.12757e+06	786737	0.119522	3	3	3	3	3	1.1854e+06	787712	0.151394	4	4	4	4	4	485042	0.111554	3	3	3	3	3	1.02604e+06	985177	0.139442	4	4	4	4	4	1.22389e+06	1.26069e+06	0.179283
		O75400	O75400; Q6NWY9	Pre-mRNA-processing factor 40 homolog A OS=Homo sapiens OX=9606 GN=PRPF40A PE=1 SV=2	PRPF40A	34	108.737	5.35984e+07	3.76424e+07	0.268548	37	37	37	37	57	4.60555e+07	3.21343e+07	0.285266	36	36	36	36	53	5.45403e+07	3.62425e+07	0.276907	36	36	37	37	55	5.00302e+07	0.308255	40	40	40	40	61	4.72316e+07	4.53504e+07	0.297806	38	38	38	38	57	4.80443e+07	4.94891e+07	0.332288
		Q8WXA9	Q8WXA9	Splicing regulatory glutamine/lysine-rich protein 1 OS=Homo sapiens OX=9606 GN=SREK1 PE=1 SV=1	SREK1	13	59.345	3.1648e+07	2.22265e+07	0.281496	17	17	19	19	25	3.03815e+07	2.11981e+07	0.279528	17	17	17	17	25	3.18237e+07	2.11471e+07	0.291339	17	17	18	18	25	3.21741e+07	0.297244	17	17	17	17	27	2.63138e+07	2.52657e+07	0.279528	18	18	18	18	25	3.23284e+07	3.33005e+07	0.265748
		P48556	P48556	26S proteasome non-ATPase regulatory subunit 8 OS=Homo sapiens OX=9606 GN=PSMD8 PE=1 SV=2	PSMD8	2	39.587	32410.6	0	0	0	0	0	0	0	29481.2	0	0	0	0	0	0	0	35400.3	0	0	0	0	0	0	0	0	0	0	0	0	0	0	24505.2	23529.2	0	0	0	0	0	0	46372.7	47767.2	0
		Q8IUH3	Q8IUH3	RNA-binding protein 45 OS=Homo sapiens OX=9606 GN=RBM45 PE=1 SV=1	RBM45	6	53.469	375480	263701	0.0294118	2	2	2	2	2	1.07613e+06	750851	0.0294118	2	2	2	2	2	664532	441587	0.0567227	3	3	3	3	3	404956	0.0147059	1	1	1	1	1	1.02743e+06	986504	0.0294118	2	2	2	2	2	438996	452198	0.0567227
ü		cont_P02533; P02533	cont_P02533|P02533; Q8N1A0|cont_Q8N1A0; cont_Q9D312	Keratin, type I cytoskeletal 14 OS=Homo sapiens GN=KRT14 PE=1 SV=4<|>Keratin, type I cytoskeletal 14 OS=Homo sapiens OX=9606 GN=KRT14 PE=1 SV=4	KRT14	23	51.529	4.1539e+06	2.9173e+06	0.427966	25	2	25	2	31	508662	354909	0.17161	12	1	12	1	14	2.98471e+06	1.98337e+06	0.470339	24	1	24	1	28	726547	0.275424	14	2	14	2	17	2.37415e+06	2.27959e+06	0.366525	21	4	22	4	26	797164	821136	0.241525
ü		cont_P15636	cont_P15636	Protease 1 OS=Achromobacter lyticus PE=1 SV=1		19	68.083	1.96692e+10	1.38138e+10	0.205207	45	45	61	61	591	1.62732e+10	1.13543e+10	0.205207	47	47	64	64	572	1.25621e+10	8.34764e+09	0.205207	49	49	70	70	498	1.59686e+10	0.205207	49	49	65	65	646	1.34273e+10	1.28925e+10	0.205207	45	45	61	61	535	1.62566e+10	1.67455e+10	0.205207
		Q9Y6Y0	Q9Y6Y0	Influenza virus NS1A-binding protein OS=Homo sapiens OX=9606 GN=IVNS1ABP PE=1 SV=3	IVNS1ABP	6	71.683	752333	528368	0.0716511	3	3	3	3	4	742104	517788	0.102804	4	4	4	4	5	720572	478827	0.11838	5	5	5	5	5	0	0	0	0	0	0	0	587857	564443	0.102804	4	4	4	4	5	841170	866465	0.0778816
ü		cont_P10599; P10599	cont_P10599|P10599	Thioredoxin OS=Homo sapiens GN=TXN PE=1 SV=3<|>Thioredoxin OS=Homo sapiens OX=9606 GN=TXN PE=1 SV=3	TXN	4	11.73	5.38199e+07	3.7798e+07	0.380952	4	4	4	4	6	4.68755e+07	3.27064e+07	0.380952	4	4	4	4	7	5.33285e+07	3.54373e+07	0.380952	5	5	5	5	8	1.00421e+07	0.295238	3	3	3	3	5	4.50525e+07	4.3258e+07	0.380952	4	4	4	4	6	5.0928e+07	5.24595e+07	0.380952
		Q9UNL2	Q9UNL2	Translocon-associated protein subunit gamma OS=Homo sapiens OX=9606 GN=SSR3 PE=1 SV=1	SSR3	1	21.067	997144	700300	0.113514	2	2	2	2	3	938339	654707	0.113514	2	2	2	2	2	767890	510270	0.0378378	1	1	1	1	1	591851	0.113514	2	2	2	2	3	844198	810574	0.0756757	1	1	1	1	3	766274	789316	0.0756757
		Q14152	Q14152	Eukaryotic translation initiation factor 3 subunit A OS=Homo sapiens OX=9606 GN=EIF3A PE=1 SV=1	EIF3A	12	166.468	44110.1	30978.8	0	0	0	0	0	0	34628.2	24161.1	0.0065123	1	1	1	1	1	52859.7	35125.7	0.0065123	1	1	1	1	1	103698	0.0130246	2	2	2	2	2	28935.3	27782.8	0.0065123	1	1	1	1	1	45518.1	46886.9	0
		Q16514	Q16514	Transcription initiation factor TFIID subunit 12 OS=Homo sapiens OX=9606 GN=TAF12 PE=1 SV=1	TAF12	2	17.913	221375	155473	0.0496894	1	1	1	1	1	209415	146115	0	0	0	0	0	0	222496	147851	0	0	0	0	0	0	269266	0.0621118	1	1	1	1	1	174803	167841	0	0	0	0	0	0	221103	227752	0.0621118
		Q7Z2W4	Q7Z2W4	Zinc finger CCCH-type antiviral protein 1 OS=Homo sapiens OX=9606 GN=ZC3HAV1 PE=1 SV=3	ZC3HAV1	2	101.367	32410.6	0	0	0	0	0	0	0	29481.2	0	0	0	0	0	0	0	15687.4	10424.4	0	0	0	0	0	0	12436.4	0	0	0	0	0	0	16073.8	15433.6	0.0210643	1	1	1	1	1	28804.2	29670.4	0.0210643
		Q14684	Q14684	Ribosomal RNA processing protein 1 homolog B OS=Homo sapiens OX=9606 GN=RRP1B PE=1 SV=3	RRP1B	15	84.375	2.18313e+06	1.53323e+06	0.255937	12	12	12	12	15	1.57107e+06	1.09618e+06	0.211082	10	10	10	10	13	1.81926e+06	1.20891e+06	0.28496	13	13	13	13	17	2.58424e+06	0.266491	16	16	16	16	18	1.16023e+06	1.11402e+06	0.170185	8	8	8	8	10	1.40354e+06	1.44575e+06	0.182058
		O43663	O43663	Protein regulator of cytokinesis 1 OS=Homo sapiens OX=9606 GN=PRC1 PE=1 SV=2	PRC1	2	71.562	2.89158e+06	2.03077e+06	0.0258065	2	2	2	2	2	3.28971e+06	2.29533e+06	0.0258065	2	2	2	2	2	3.18507e+06	2.11651e+06	0.0258065	2	2	2	2	2	5.86518e+06	0.0258065	2	2	2	2	3	2.82036e+06	2.70803e+06	0.0258065	2	2	2	2	2	3.16908e+06	3.26438e+06	0.0258065
		Q86XN7	Q86XN7	Proline and serine-rich protein 1 OS=Homo sapiens OX=9606 GN=PROSER1 PE=1 SV=2	PROSER1	3	95.639	158871	111576	0.00741525	1	1	1	1	1	181670	126757	0.0105932	1	1	1	1	1	175889	116880	0.00741525	1	1	1	1	1	107899	0	0	0	0	0	0	137771	132284	0.0105932	1	1	1	1	1	205907	212099	0.0180085
		O43159	O43159	Ribosomal RNA-processing protein 8 OS=Homo sapiens OX=9606 GN=RRP8 PE=1 SV=2	RRP8	5	50.683	215262	151180	0	0	0	0	0	0	257817	179886	0	0	0	0	0	0	299228	198840	0	0	0	0	0	0	29525.1	0	0	0	0	0	0	188260	180762	0.0307018	1	1	1	1	1	221435	228094	0.0504386
		Q13895	Q13895	Bystin OS=Homo sapiens OX=9606 GN=BYSL PE=1 SV=3	BYSL	7	49.57	552149	387777	0.020595	1	1	1	1	1	593151	413859	0.020595	1	1	1	1	1	765662	508789	0.020595	1	1	1	1	1	436436	0.0389016	2	2	2	2	2	524090	503216	0.0389016	2	2	2	2	2	656876	676629	0.0549199
		Q96T37	Q96T37	RNA-binding protein 15 OS=Homo sapiens OX=9606 GN=RBM15 PE=1 SV=2	RBM15	29	107.124	1.52206e+06	1.06895e+06	0.110542	8	7	8	7	9	1.96858e+06	1.37354e+06	0.119754	9	8	9	8	10	1.45029e+06	963733	0.0798362	6	5	6	5	6	1.51423e+06	0.201638	15	14	15	14	15	1.41786e+06	1.36139e+06	0.237462	17	16	17	16	18	1.61825e+06	1.66692e+06	0.285568
		Q8TED0	Q8TED0	U3 small nucleolar RNA-associated protein 15 homolog OS=Homo sapiens OX=9606 GN=UTP15 PE=1 SV=3	UTP15	1	58.379	32773.3	23016.9	0	0	0	0	0	0	25675.6	17914.6	0.019305	1	1	1	1	1	36739	24413.4	0	0	0	0	0	0	44497.8	0.019305	1	1	1	1	1	28023.1	26907	0.019305	1	1	1	1	1	30246.8	31156.4	0.019305
		Q9H0U6	Q9H0U6	Large ribosomal subunit protein uL18m OS=Homo sapiens OX=9606 GN=MRPL18 PE=1 SV=1	MRPL18	4	20.564	734684	515973	0.122222	2	2	2	2	3	875115	610594	0.05	1	1	1	1	1	1.06224e+06	705866	0.05	1	1	1	1	1	276747	0.05	1	1	1	1	1	828146	795161	0.0944444	2	2	2	2	2	832587	857624	0.0944444
		Q96SK2	Q96SK2	Transmembrane protein 209 OS=Homo sapiens OX=9606 GN=TMEM209 PE=1 SV=2	TMEM209	3	62.881	120566	84674	0.0445633	1	1	1	1	1	115807	80802.1	0.0445633	1	1	1	1	1	94592.9	62857.8	0	0	0	0	0	0	97939.9	0	0	0	0	0	0	87582.9	84094.5	0	0	0	0	0	0	99028.4	102006	0
		Q9UN86	Q9UN86	Ras GTPase-activating protein-binding protein 2 OS=Homo sapiens OX=9606 GN=G3BP2 PE=1 SV=2	G3BP2	3	54.088	32410.6	0	0.0165975	1	0	1	0	1	29481.2	0	0.0165975	1	0	1	0	1	35400.3	0	0.0165975	1	0	1	0	1	211280	0.0871369	3	2	3	2	3	25726.7	0	0.0165975	1	0	1	0	1	31619.2	32570.1	0.0165975
		P46777	P46777	Large ribosomal subunit protein uL18 OS=Homo sapiens OX=9606 GN=RPL5 PE=1 SV=3	RPL5	11	34.341	6.94585e+06	4.87811e+06	0.154882	4	4	4	4	5	7.26374e+06	5.06813e+06	0.20202	6	6	6	6	8	7.1729e+06	4.76646e+06	0.154882	4	4	4	4	5	2.45369e+06	0.151515	4	4	4	4	5	6.05421e+06	5.81308e+06	0.23569	7	7	7	7	9	7.34137e+06	7.56213e+06	0.23569
		P61619	P61619; Q9H9S3	Protein transport protein Sec61 subunit alpha isoform 1 OS=Homo sapiens OX=9606 GN=SEC61A1 PE=1 SV=2	SEC61A1	4	52.231	500463	351478	0.0378151	2	2	2	2	2	466622	325576	0	0	0	0	0	0	405684	269581	0.0189076	1	1	1	1	1	195396	0.0189076	1	1	1	1	1	402360	386334	0.0189076	1	1	1	1	1	439581	452800	0.0189076
		Q13112	Q13112	Chromatin assembly factor 1 subunit B OS=Homo sapiens OX=9606 GN=CHAF1B PE=1 SV=1	CHAF1B	3	61.454	37639.4	26434.4	0	0	0	0	0	0	36775	25659	0	0	0	0	0	0	50219.9	33371.6	0	0	0	0	0	0	167961	0.0626118	3	3	3	3	3	57305.3	55022.8	0.0268336	1	1	1	1	1	31175.8	32113.3	0.0268336
		Q6UX04	Q6UX04	Spliceosome-associated protein CWC27 homolog OS=Homo sapiens OX=9606 GN=CWC27 PE=1 SV=1	CWC27	2	53.814	284826	200035	0.0317797	1	1	1	1	1	280314	195584	0.0317797	1	1	1	1	1	357005	237233	0.0317797	1	1	1	1	1	183502	0.0360169	1	1	1	1	1	248431	238536	0.0360169	1	1	1	1	1	310968	320320	0.0360169
		P48594	P48594	Serpin B4 OS=Homo sapiens OX=9606 GN=SERPINB4 PE=1 SV=2	SERPINB4	13	44.825	52926.2	37170.3	0	0	0	0	0	0	93351.5	65134.2	0	0	0	0	0	0	97238.7	64616	0	0	0	0	0	0	69963.9	0	0	0	0	0	0	66715.2	64058	0	0	0	0	0	0	85101.5	87660.6	0
		Q9NPA8	Q9NPA8	Transcription and mRNA export factor ENY2 OS=Homo sapiens OX=9606 GN=ENY2 PE=1 SV=1	ENY2	4	11.521	2.54133e+07	1.78479e+07	0.405941	4	4	4	4	5	2.53986e+07	1.77214e+07	0.405941	4	4	4	4	6	2.67478e+07	1.77742e+07	0.405941	4	4	4	4	6	1.4415e+07	0.405941	4	4	4	4	6	2.27233e+07	2.18182e+07	0.405941	4	4	4	4	5	2.66036e+07	2.74036e+07	0.326733
		Q96GD4	Q96GD4; O14965; Q9UQB9	Aurora kinase B OS=Homo sapiens OX=9606 GN=AURKB PE=1 SV=3	AURKB	6	39.286	1.47528e+06	1.0361e+06	0.197674	5	5	5	5	5	1.33774e+06	933384	0.197674	5	5	5	5	5	1.41748e+06	941928	0.197674	5	5	5	5	5	3.65564e+06	0.30814	8	8	8	8	9	1.27399e+06	1.22325e+06	0.156977	4	4	4	4	4	1.34975e+06	1.39034e+06	0.156977
		P49848	P49848	Transcription initiation factor TFIID subunit 6 OS=Homo sapiens OX=9606 GN=TAF6 PE=1 SV=1	TAF6	5	72.623	183353	128770	0.0457903	2	2	2	2	3	153585	107161	0.0649926	3	3	3	3	4	163598	108712	0.0649926	3	3	3	3	4	288588	0.11226	6	6	6	6	7	161334	154908	0.0649926	3	3	3	3	4	152856	157453	0.0827179
		Q15637	Q15637	Splicing factor 1 OS=Homo sapiens OX=9606 GN=SF1 PE=1 SV=4	SF1	8	68.286	3.4537e+06	2.42556e+06	0.158059	6	6	6	6	7	3.09491e+06	2.15941e+06	0.158059	6	6	6	6	7	3.01142e+06	2.00112e+06	0.158059	6	6	6	6	7	3.84064e+06	0.192488	8	8	8	8	10	2.79236e+06	2.68114e+06	0.1518	6	6	6	6	7	3.217e+06	3.31374e+06	0.172144
		Q9H2H8	Q9H2H8	Peptidyl-prolyl cis-trans isomerase-like 3 OS=Homo sapiens OX=9606 GN=PPIL3 PE=1 SV=1	PPIL3	7	18.143	7.62985e+06	5.35849e+06	0.565217	7	7	7	7	8	6.58176e+06	4.59229e+06	0.565217	8	8	8	8	9	7.65321e+06	5.08563e+06	0.478261	6	6	6	6	7	1.30825e+07	0.52795	8	8	8	8	9	6.54474e+06	6.28406e+06	0.52795	7	7	7	7	8	6.89102e+06	7.09824e+06	0.565217
		Q9H5V9	Q9H5V9	STING ER exit protein OS=Homo sapiens OX=9606 GN=STEEP1 PE=1 SV=1	STEEP1	7	25.608	2.97887e+06	2.09208e+06	0.175676	4	4	4	4	6	2.94464e+06	2.05456e+06	0.283784	6	6	6	6	8	3.72378e+06	2.47449e+06	0.301802	6	6	6	6	6	2.60713e+06	0.157658	3	3	3	3	4	2.65513e+06	2.54938e+06	0.193694	4	4	4	4	4	3.24727e+06	3.34492e+06	0.211712
		Q93009	Q93009	Ubiquitin carboxyl-terminal hydrolase 7 OS=Homo sapiens OX=9606 GN=USP7 PE=1 SV=2	USP7	5	128.22	32410.6	0	0	0	0	0	0	0	29481.2	0	0	0	0	0	0	0	35400.3	0	0	0	0	0	0	0	20459.8	0	0	0	0	0	0	26802.7	25735.1	0	0	0	0	0	0	29234.9	30114	0
ü		cont_Q2HJF0	cont_Q2HJF0	Serotransferrin-like OS=Bos_taurus GN=LOC525947 PE=2 SV=1	LOC525947	1	69.138	359649	252583	0.0257235	2	1	2	1	3	374532	261323	0.0257235	2	1	2	1	2	395111	262555	0.0257235	2	1	2	1	3	363999	0.0257235	2	1	2	1	3	321984	309159	0.0257235	2	1	2	1	3	381542	393016	0.0257235
		Q9H061	Q9H061	Transmembrane protein 126A OS=Homo sapiens OX=9606 GN=TMEM126A PE=1 SV=1	TMEM126A	2	21.513	826156	580214	0.0974359	2	2	2	2	2	607933	424173	0.0974359	2	2	2	2	2	764635	508107	0.0461538	1	1	1	1	1	715293	0.0512821	1	1	1	1	2	600920	576986	0	0	0	0	0	0	714606	736095	0.0512821
		Q9UNQ2	Q9UNQ2	Dimethyladenosine transferase OS=Homo sapiens OX=9606 GN=DIMT1 PE=1 SV=1	DIMT1	7	35.214	982742	690185	0.239617	5	5	5	5	5	846143	590380	0.140575	4	4	4	4	4	907943	603336	0.140575	4	4	4	4	4	972836	0.140575	4	4	4	4	4	840926	807433	0.118211	3	3	3	3	3	884409	911005	0.140575
		Q9NWB6	Q9NWB6	Arginine and glutamate-rich protein 1 OS=Homo sapiens OX=9606 GN=ARGLU1 PE=1 SV=1	ARGLU1	11	33.197	1.04432e+08	7.33431e+07	0.252747	13	13	13	13	15	1.10245e+08	7.69216e+07	0.172161	10	10	10	10	14	1.16904e+08	7.76837e+07	0.311355	15	15	15	15	20	9.77529e+07	0.197802	10	10	10	10	13	9.38746e+07	9.01356e+07	0.227106	12	12	12	12	15	1.00674e+08	1.03701e+08	0.252747
ü		cont_P01837.1	cont_P01837.1	Ig kappa chain C region	Igkc	15	11.771	3.78183e+10	2.656e+10	0.603774	29	29	34	34	324	4.16536e+10	2.9063e+10	0.584906	28	28	33	33	312	3.98359e+10	2.64713e+10	0.603774	38	38	46	46	326	4.09792e+10	0.603774	31	31	38	38	346	3.84561e+10	3.69244e+10	0.603774	28	28	34	34	282	3.48405e+10	3.58882e+10	0.603774
		Q05519	Q05519	Serine/arginine-rich splicing factor 11 OS=Homo sapiens OX=9606 GN=SRSF11 PE=1 SV=1	SRSF11	14	53.51	9.51508e+07	6.68249e+07	0.297521	18	18	18	18	30	9.61128e+07	6.70608e+07	0.305785	17	17	17	17	28	1.09094e+08	7.24942e+07	0.297521	18	18	18	18	35	9.32545e+07	0.260331	17	17	19	19	32	8.60031e+07	8.25776e+07	0.311983	19	19	19	19	32	9.59992e+07	9.8886e+07	0.311983
		O95391	O95391	Pre-mRNA-splicing factor SLU7 OS=Homo sapiens OX=9606 GN=SLU7 PE=1 SV=2	SLU7	21	68.344	3.09988e+06	2.17706e+06	0.312287	14	14	14	14	16	3.11361e+06	2.17246e+06	0.370307	17	17	17	17	19	3.67065e+06	2.43918e+06	0.363481	16	16	16	16	18	7.29438e+06	0.486348	23	23	23	23	29	2.74131e+06	2.63212e+06	0.343003	14	14	14	14	17	3.10419e+06	3.19754e+06	0.343003
		O95218	O95218	Zinc finger Ran-binding domain-containing protein 2 OS=Homo sapiens OX=9606 GN=ZRANB2 PE=1 SV=2	ZRANB2	22	37.382	1.87054e+08	1.31369e+08	0.448485	28	28	28	28	47	1.86732e+08	1.30288e+08	0.448485	27	27	27	27	46	2.07332e+08	1.37774e+08	0.448485	28	28	28	28	51	1.03272e+08	0.445455	24	24	24	24	41	1.72014e+08	1.65163e+08	0.448485	27	27	27	27	51	1.84254e+08	1.89795e+08	0.445455
		Q9UHR5	Q9UHR5	SAP30-binding protein OS=Homo sapiens OX=9606 GN=SAP30BP PE=1 SV=1	SAP30BP	10	33.85	8.26474e+06	5.80437e+06	0.331169	8	8	8	8	9	6.8386e+06	4.7715e+06	0.295455	8	8	8	8	9	7.88497e+06	5.23964e+06	0.357143	9	9	9	9	9	9.30293e+06	0.321429	9	9	9	9	10	6.31862e+06	6.06695e+06	0.253247	6	6	6	6	9	7.5705e+06	7.79815e+06	0.301948
		Q9Y383	Q9Y383	Putative RNA-binding protein Luc7-like 2 OS=Homo sapiens OX=9606 GN=LUC7L2 PE=1 SV=2	LUC7L2	29	46.486	2.09346e+08	1.47025e+08	0.44898	28	19	29	20	65	2.18267e+08	1.52292e+08	0.466837	31	22	32	23	68	2.44839e+08	1.62698e+08	0.471939	33	23	34	24	68	1.70992e+08	0.42602	32	21	33	22	64	1.85771e+08	1.78371e+08	0.471939	34	24	35	25	67	2.10298e+08	2.16622e+08	0.471939
		Q14444	Q14444	Caprin-1 OS=Homo sapiens OX=9606 GN=CAPRIN1 PE=1 SV=2	CAPRIN1	6	78.318	149711	105143	0	0	0	0	0	0	147199	102705	0.0112835	1	1	1	1	1	125284	83252.2	0.0112835	1	1	1	1	1	1.36334e+06	0.125529	8	8	8	8	10	118915	114179	0.0112835	1	1	1	1	1	136124	140218	0.0112835
		O15397	O15397	Importin-8 OS=Homo sapiens OX=9606 GN=IPO8 PE=1 SV=2	IPO8	13	119.861	866801	608759	0.0973963	7	7	7	7	8	1.07907e+06	752900	0.0848602	6	6	6	6	7	1.10203e+06	732309	0.0781099	6	6	6	6	7	310379	0.0250723	2	2	2	2	3	829509	796470	0.0954677	7	7	7	7	8	1.09211e+06	1.12495e+06	0.141755
		Q5BKY9	Q5BKY9; Q8N9E0	Protein FAM133B OS=Homo sapiens OX=9606 GN=FAM133B PE=1 SV=1	FAM133B	4	28.368	1.53656e+06	1.07914e+06	0.0607287	2	2	2	2	3	1.57725e+06	1.10049e+06	0.133603	3	3	3	3	4	1.76577e+06	1.17337e+06	0.0607287	2	2	2	2	2	1.4427e+06	0.101215	2	2	2	2	2	1.48404e+06	1.42493e+06	0.0607287	2	2	2	2	2	1.44083e+06	1.48415e+06	0.101215
		Q6DKI1	Q6DKI1	Ribosomal protein uL30-like OS=Homo sapiens OX=9606 GN=RPL7L1 PE=1 SV=2	RPL7L1	5	29.651	1.62361e+06	1.14027e+06	0.101961	2	2	2	2	3	1.68312e+06	1.17436e+06	0.101961	2	2	2	2	3	2.12696e+06	1.41338e+06	0.101961	2	2	2	2	3	1.2103e+06	0.0392157	1	1	1	1	1	1.52117e+06	1.46058e+06	0.101961	2	2	2	2	3	1.68607e+06	1.73678e+06	0.101961
		Q96I51	Q96I51	RCC1-like G exchanging factor-like protein OS=Homo sapiens OX=9606 GN=RCC1L PE=1 SV=3	RCC1L	1	49.866	48291.8	33915.6	0.0474138	1	1	1	1	1	44969.7	31376.7	0.0474138	1	1	1	1	1	35400.3	0	0	0	0	0	0	0	0	0	0	0	0	0	0	44943.1	43153	0.0474138	1	1	1	1	1	52725.7	54311.2	0.0474138
		Q13523	Q13523	Serine/threonine-protein kinase PRP4 homolog OS=Homo sapiens OX=9606 GN=PRP4K PE=1 SV=3	PRP4K	34	116.916	2.3014e+07	1.61629e+07	0.239325	26	26	26	26	30	2.46849e+07	1.72234e+07	0.256207	27	27	28	28	35	2.57903e+07	1.71379e+07	0.256207	27	27	28	28	35	2.18282e+07	0.298908	33	33	34	34	40	2.1328e+07	2.04785e+07	0.318769	31	31	32	32	37	2.19543e+07	2.26145e+07	0.342602
		Q9BRS2	Q9BRS2	Serine/threonine-protein kinase RIO1 OS=Homo sapiens OX=9606 GN=RIOK1 PE=1 SV=2	RIOK1	14	65.542	1.63291e+06	1.1468e+06	0.116197	6	6	6	6	8	1.71701e+06	1.19801e+06	0.198944	9	9	9	9	12	1.79695e+06	1.19409e+06	0.172535	8	8	8	8	10	460486	0.0915493	4	4	4	4	5	1.29857e+06	1.24685e+06	0.160211	7	7	7	7	9	1.85456e+06	1.91033e+06	0.239437
		P98175	P98175	RNA-binding protein 10 OS=Homo sapiens OX=9606 GN=RBM10 PE=1 SV=3	RBM10	57	103.469	5.12903e+08	3.60215e+08	0.469892	78	72	80	74	177	5.27477e+08	3.68036e+08	0.497849	85	78	87	80	190	5.06445e+08	3.36537e+08	0.532258	83	76	85	78	177	5.29762e+08	0.536559	92	84	98	89	234	4.53904e+08	4.35826e+08	0.524731	85	78	88	81	188	4.86658e+08	5.01293e+08	0.531183
		P02786	P02786	Transferrin receptor protein 1 OS=Homo sapiens OX=9606 GN=TFRC PE=1 SV=2	TFRC	3	84.818	32410.6	0	0.0118421	1	1	1	1	1	27700.6	19327.5	0.0302632	2	2	2	2	2	23659.8	15722.2	0.0302632	2	2	2	2	2	0	0	0	0	0	0	0	25726.7	0	0	0	0	0	0	0	25148.2	0	0
		Q8NAV1	Q8NAV1	Pre-mRNA-splicing factor 38A OS=Homo sapiens OX=9606 GN=PRPF38A PE=1 SV=1	PRPF38A	15	37.453	5.31393e+07	3.732e+07	0.413462	14	14	14	14	20	5.78395e+07	4.03563e+07	0.458333	16	16	16	16	24	6.17915e+07	4.1061e+07	0.400641	14	14	14	14	23	5.28798e+07	0.435897	17	17	17	17	27	5.37154e+07	5.15759e+07	0.480769	18	18	18	18	29	5.2516e+07	5.40952e+07	0.435897
		Q8NEJ9	Q8NEJ9	Neuroguidin OS=Homo sapiens OX=9606 GN=NGDN PE=1 SV=1	NGDN	8	35.872	2.02318e+06	1.42089e+06	0.203175	6	6	6	6	7	1.80858e+06	1.2619e+06	0.209524	7	7	7	7	9	2.15781e+06	1.43388e+06	0.209524	7	7	7	7	9	953867	0.168254	5	5	5	5	5	1.71927e+06	1.65079e+06	0.190476	6	6	6	6	7	1.84584e+06	1.90134e+06	0.15873
		P52739	P52739	Zinc finger protein 131 OS=Homo sapiens OX=9606 GN=ZNF131 PE=1 SV=2	ZNF131	1	71.377	27793.4	19519.4	0.046549	2	2	2	2	2	29481.2	0	0.0288925	1	1	1	1	1	26320.4	17490.2	0.0288925	1	1	1	1	1	0	0	0	0	0	0	0	25726.7	0	0	0	0	0	0	0	25148.2	0	0
		P62753	P62753	Small ribosomal subunit protein eS6 OS=Homo sapiens OX=9606 GN=RPS6 PE=1 SV=1	RPS6	11	28.663	2.22663e+07	1.56378e+07	0.293173	8	8	8	8	13	2.29786e+07	1.60328e+07	0.269076	9	9	9	9	14	2.65233e+07	1.7625e+07	0.293173	9	9	9	9	14	1.60645e+07	0.253012	7	7	7	7	9	2.02432e+07	1.94369e+07	0.293173	9	9	9	9	14	2.25844e+07	2.32636e+07	0.253012
ü		cont_P02787; P02787	cont_P02787|P02787	Serotransferrin OS=Homo sapiens GN=TF PE=1 SV=3<|>Serotransferrin OS=Homo sapiens OX=9606 GN=TF PE=1 SV=5	TF	26	77.014	2.09228e+06	1.46942e+06	0.0415473	2	1	2	1	4	2.1315e+06	1.48721e+06	0.0415473	2	1	2	1	3	2.39254e+06	1.58987e+06	0.0415473	2	1	2	1	4	2.23685e+06	0.0530086	3	1	3	1	5	1.7815e+06	1.71055e+06	0.0415473	2	1	2	1	4	2.0963e+06	2.15934e+06	0.0530086
		Q96C36	Q96C36	Pyrroline-5-carboxylate reductase 2 OS=Homo sapiens OX=9606 GN=PYCR2 PE=1 SV=1	PYCR2	3	33.616	180071	126465	0.05	2	2	2	2	2	267223	186450	0.05	2	2	2	2	2	206069	136935	0.05	2	2	2	2	2	0	0	0	0	0	0	0	171236	164416	0.021875	1	1	1	1	1	223860	230592	0.021875
		Q9BXS6	Q9BXS6	Nucleolar and spindle-associated protein 1 OS=Homo sapiens OX=9606 GN=NUSAP1 PE=1 SV=1	NUSAP1	5	49.422	180809	126983	0.0544218	2	2	2	2	2	90982.3	63481.1	0.0249433	1	1	1	1	1	187612	124670	0.0748299	3	3	3	3	3	396681	0.160998	6	6	6	6	6	109456	105096	0.0521542	2	2	2	2	2	149617	154117	0.0816327
		P05114	P05114	Non-histone chromosomal protein HMG-14 OS=Homo sapiens OX=9606 GN=HMGN1 PE=1 SV=3	HMGN1	5	10.653	4.32464e+06	3.03722e+06	0.34	3	3	3	3	4	4.38367e+06	3.05862e+06	0.47	4	4	4	4	4	6.14194e+06	4.08138e+06	0.36	3	3	3	3	3	9.58446e+06	0.47	7	7	7	7	8	4.21988e+06	4.0518e+06	0.47	4	4	4	4	5	4.777e+06	4.92066e+06	0.47
		P19338	P19338	Nucleolin OS=Homo sapiens OX=9606 GN=NCL PE=1 SV=3	NCL	25	76.568	7.56631e+06	5.31386e+06	0.276056	22	22	22	22	26	6.39866e+06	4.46454e+06	0.284507	22	22	22	22	27	7.81135e+06	5.19071e+06	0.25493	20	20	20	20	24	5.56444e+06	0.270423	19	19	19	19	22	6.08878e+06	5.84626e+06	0.284507	21	21	21	21	24	7.13719e+06	7.35181e+06	0.294366
		P52292	P52292	Importin subunit alpha-1 OS=Homo sapiens OX=9606 GN=KPNA2 PE=1 SV=1	KPNA2	6	57.826	1.32452e+06	930219	0.130435	6	6	6	6	6	1.28448e+06	896219	0.130435	6	6	6	6	6	1.29087e+06	857795	0.10586	5	5	5	5	5	644412	0.0396975	2	2	2	2	2	1.0988e+06	1.05503e+06	0.130435	6	6	6	6	6	1.25733e+06	1.29514e+06	0.10397
		Q14669	Q14669	E3 ubiquitin-protein ligase TRIP12 OS=Homo sapiens OX=9606 GN=TRIP12 PE=1 SV=1	TRIP12	2	220.296	32410.6	0	0.00502008	1	1	1	1	1	7679.7	5358.36	0.00502008	1	1	1	1	1	9884.72	6568.48	0.00502008	1	1	1	1	1	7671.97	0.00502008	1	1	1	1	1	25726.7	0	0	0	0	0	0	0	9103.35	9377.1	0.00502008
		Q9BRJ2	Q9BRJ2	Large ribosomal subunit protein mL45 OS=Homo sapiens OX=9606 GN=MRPL45 PE=1 SV=2	MRPL45	6	35.328	664563	466726	0.120915	2	2	2	2	2	629570	439270	0.150327	3	3	3	3	3	653978	434574	0.120915	2	2	2	2	2	58372.2	0	0	0	0	0	0	553969	531905	0.0294118	1	1	1	1	1	593945	611806	0.120915
		Q9NVP1	Q9NVP1	ATP-dependent RNA helicase DDX18 OS=Homo sapiens OX=9606 GN=DDX18 PE=1 SV=2	DDX18	24	75.359	5.46056e+06	3.83498e+06	0.297015	19	19	19	19	23	5.28626e+06	3.68838e+06	0.28209	17	17	17	17	19	6.70049e+06	4.45253e+06	0.270149	17	17	17	17	22	4.07928e+06	0.279104	18	18	18	18	21	4.83441e+06	4.64186e+06	0.302985	19	19	19	19	23	5.60862e+06	5.77728e+06	0.314925
		P62081	P62081	Small ribosomal subunit protein eS7 OS=Homo sapiens OX=9606 GN=RPS7 PE=1 SV=1	RPS7	7	22.113	1.11784e+07	7.85068e+06	0.505155	7	7	7	7	7	1.17145e+07	8.17357e+06	0.458763	6	6	6	6	9	1.37749e+07	9.15353e+06	0.458763	6	6	6	6	9	1.62749e+07	0.505155	8	8	9	9	13	1.00976e+07	9.69543e+06	0.458763	6	6	6	6	8	1.15487e+07	1.1896e+07	0.463918
		Q9UBM7	Q9UBM7	7-dehydrocholesterol reductase OS=Homo sapiens OX=9606 GN=DHCR7 PE=1 SV=1	DHCR7	3	54.454	805021	565371	0.0631579	2	2	2	2	2	766172	534581	0.0631579	2	2	2	2	2	597529	397064	0.0168421	1	1	1	1	1	320782	0.0168421	1	1	1	1	1	604113	580051	0.0168421	1	1	1	1	1	574675	591956	0.0168421
		Q9Y388	Q9Y388	RNA-binding motif protein, X-linked 2 OS=Homo sapiens OX=9606 GN=RBMX2 PE=1 SV=2	RBMX2	7	37.313	1.0339e+07	7.26116e+06	0.21118	8	8	8	8	10	1.10089e+07	7.68121e+06	0.21118	8	8	8	8	10	1.18163e+07	7.85207e+06	0.21118	8	8	8	8	10	8.30413e+06	0.186335	7	7	7	7	8	9.227e+06	8.85949e+06	0.186335	7	7	7	7	10	1.0383e+07	1.06952e+07	0.226708
ü		cont_Q29443	cont_Q29443	Serotransferrin OS=Bos_taurus GN=TF PE=2 SV=1	TF	1	77.703	1.07329e+06	753777	0.0326705	2	1	2	1	3	1.05051e+06	732969	0.0326705	2	1	2	1	3	1.11209e+06	738995	0.0326705	2	1	2	1	3	1.21274e+06	0.0440341	3	1	3	1	4	913375	876995	0.0326705	2	1	2	1	3	1.01811e+06	1.04872e+06	0.0440341
		Q8IWX8	Q8IWX8	Calcium homeostasis endoplasmic reticulum protein OS=Homo sapiens OX=9606 GN=CHERP PE=1 SV=3	CHERP	21	103.637	3.87683e+07	2.72272e+07	0.200873	24	24	24	24	35	4.01104e+07	2.79862e+07	0.200873	23	23	23	23	34	4.13315e+07	2.74651e+07	0.212882	25	25	25	25	34	6.12293e+07	0.212882	25	25	25	25	38	3.45362e+07	3.31606e+07	0.212882	24	24	24	24	31	3.69808e+07	3.80929e+07	0.200873
		P23284	P23284	Peptidyl-prolyl cis-trans isomerase B OS=Homo sapiens OX=9606 GN=PPIB PE=1 SV=2	PPIB	13	23.728	3.21346e+07	2.25683e+07	0.425926	14	14	14	14	19	2.7587e+07	1.92483e+07	0.476852	14	14	14	14	20	2.72713e+07	1.8122e+07	0.333333	10	10	10	10	15	1.53164e+07	0.402778	12	12	12	12	16	2.4228e+07	2.3263e+07	0.462963	11	11	11	11	16	2.7679e+07	2.85114e+07	0.537037
		Q9C0J8	Q9C0J8	pre-mRNA 3' end processing protein WDR33 OS=Homo sapiens OX=9606 GN=WDR33 PE=1 SV=2	WDR33	26	145.799	1.99902e+06	1.40392e+06	0.100299	11	11	11	11	15	1.75629e+06	1.22541e+06	0.104042	11	11	11	11	14	2.16993e+06	1.44194e+06	0.107036	11	11	11	11	16	4.81046e+06	0.269461	29	29	29	29	37	1.59806e+06	1.53441e+06	0.136976	13	13	13	13	19	1.95562e+06	2.01443e+06	0.18488
		Q9UJS0	Q9UJS0	Electrogenic aspartate/glutamate antiporter SLC25A13, mitochondrial OS=Homo sapiens OX=9606 GN=SLC25A13 PE=1 SV=2	SLC25A13	19	74.129	4.66615e+06	3.27706e+06	0.247407	16	12	16	12	19	4.38433e+06	3.05908e+06	0.256296	15	12	15	12	18	3.92003e+06	2.6049e+06	0.188148	11	9	11	9	13	4.47298e+06	0.272593	16	13	16	13	20	3.63644e+06	3.4916e+06	0.251852	15	12	15	12	18	3.83726e+06	3.95266e+06	0.228148
		O75367	O75367	Core histone macro-H2A.1 OS=Homo sapiens OX=9606 GN=MACROH2A1 PE=1 SV=5	MACROH2A1	9	39.159	308042	216340	0.0189702	1	1	1	1	1	215342	150251	0.0243902	1	1	1	1	1	217697	144661	0	0	0	0	0	0	334412	0.0569106	2	2	2	2	2	149196	143254	0.0189702	1	1	1	1	1	242260	249545	0
		Q7L4I2	Q7L4I2	Arginine/serine-rich coiled-coil protein 2 OS=Homo sapiens OX=9606 GN=RSRC2 PE=1 SV=1	RSRC2	12	50.529	1.7858e+07	1.25418e+07	0.258065	12	12	12	12	13	1.86066e+07	1.29824e+07	0.294931	13	13	13	13	15	2.15106e+07	1.4294e+07	0.274194	12	12	12	12	13	9.15353e+06	0.205069	8	8	8	8	8	1.5592e+07	1.4971e+07	0.271889	13	13	13	13	16	1.86473e+07	1.9208e+07	0.294931
		P42166	P42166	Lamina-associated polypeptide 2, isoform alpha OS=Homo sapiens OX=9606 GN=TMPO PE=1 SV=2	TMPO	8	75.446	941117	660951	0.119597	5	5	5	5	5	974972	680267	0.110951	4	4	4	4	5	1.05673e+06	702204	0.0878963	3	3	3	3	3	1.2086e+06	0.162824	7	7	7	7	7	851581	817663	0.0965418	4	4	4	4	4	1.00126e+06	1.03137e+06	0.129683
		Q9HAZ1	Q9HAZ1	Dual specificity protein kinase CLK4 OS=Homo sapiens OX=9606 GN=CLK4 PE=1 SV=1	CLK4	9	57.455	2.04082e+06	1.43328e+06	0.31185	10	8	10	8	10	2.51276e+06	1.75323e+06	0.276507	9	7	9	7	9	2.63728e+06	1.75249e+06	0.355509	11	8	11	8	11	916277	0.180873	6	4	6	4	6	2.04142e+06	1.96011e+06	0.320166	10	7	10	7	10	2.14051e+06	2.20488e+06	0.320166
		P25311	P25311	Zinc-alpha-2-glycoprotein OS=Homo sapiens OX=9606 GN=AZGP1 PE=1 SV=2	AZGP1	10	34.237	32410.6	0	0	0	0	0	0	0	49067.2	34235.7	0	0	0	0	0	0	286324	190265	0.033557	1	1	1	1	1	0	0	0	0	0	0	0	222926	214047	0	0	0	0	0	0	25148.2	0	0
		Q9GZL7	Q9GZL7	Ribosome biogenesis protein WDR12 OS=Homo sapiens OX=9606 GN=WDR12 PE=1 SV=2	WDR12	2	47.678	32410.6	0	0	0	0	0	0	0	29481.2	0	0	0	0	0	0	0	35400.3	0	0	0	0	0	0	0	0	0	0	0	0	0	0	25726.7	0	0	0	0	0	0	0	27825.1	28661.9	0
		Q76FK4	Q76FK4; Q8NAA4	Nucleolar protein 8 OS=Homo sapiens OX=9606 GN=NOL8 PE=1 SV=1	NOL8	1	131.535	26216.2	18411.8	0.00599829	1	1	1	1	1	28368.2	19793.4	0	0	0	0	0	0	35776.6	23773.9	0.00599829	1	1	1	1	1	0	0.00942588	1	1	1	1	1	19520.4	18742.9	0	0	0	0	0	0	29697.8	30590.8	0
		O00267	O00267	Transcription elongation factor SPT5 OS=Homo sapiens OX=9606 GN=SUPT5H PE=1 SV=1	SUPT5H	6	120.925	110470	77583.7	0.0137994	1	1	1	1	1	90695.9	63281.3	0.0211592	2	2	2	2	2	105750	70271.7	0.0211592	2	2	2	2	2	55398.8	0	0	0	0	0	0	81183.8	77950.2	0.0211592	2	2	2	2	2	90797.6	93528	0.0137994
		P35269	P35269	General transcription factor IIF subunit 1 OS=Homo sapiens OX=9606 GN=GTF2F1 PE=1 SV=2	GTF2F1	3	58.205	364049	255674	0.0212766	1	1	1	1	1	348956	243477	0.0541586	2	2	2	2	2	399035	265162	0.0212766	1	1	1	1	1	126549	0.0212766	1	1	1	1	1	293914	282207	0.0541586	2	2	2	2	2	360633	371478	0.0522244
		Q9BTC0	Q9BTC0	Death-inducer obliterator 1 OS=Homo sapiens OX=9606 GN=DIDO1 PE=1 SV=5	DIDO1	6	243.723	218934	153759	0.0147321	3	3	3	3	3	214324	149541	0.0120536	3	3	3	3	3	280405	186331	0.0120536	3	3	3	3	3	306832	0.0209821	5	5	5	5	5	195513	187725	0.015625	4	4	4	4	4	217835	224385	0.015625
		Q4KMP7	Q4KMP7	TBC1 domain family member 10B OS=Homo sapiens OX=9606 GN=TBC1D10B PE=1 SV=3	TBC1D10B	11	87.145	2.89211e+06	2.03115e+06	0.0891089	6	6	6	6	9	3.10231e+06	2.16458e+06	0.108911	7	7	7	7	9	3.41324e+06	2.26813e+06	0.0891089	7	7	7	7	9	1.32544e+06	0.0779703	5	5	5	5	5	2.61623e+06	2.51203e+06	0.0977723	8	8	8	8	9	2.88737e+06	2.97419e+06	0.117574
		Q9BQT8	Q9BQT8	Mitochondrial 2-oxodicarboxylate carrier OS=Homo sapiens OX=9606 GN=SLC25A21 PE=1 SV=1	SLC25A21	8	33.282	3.23308e+06	2.27061e+06	0.197324	6	6	6	6	7	2.72182e+06	1.89909e+06	0.16388	5	5	5	5	6	2.5514e+06	1.69543e+06	0.197324	6	6	6	6	7	491668	0.0234114	1	1	1	1	1	2.41285e+06	2.31674e+06	0.197324	6	6	6	6	7	2.33837e+06	2.40869e+06	0.110368
		P29401	P29401	Transketolase OS=Homo sapiens OX=9606 GN=TKT PE=1 SV=3	TKT	12	67.835	69677.4	48934.8	0	0	0	0	0	0	96592.7	67395.6	0	0	0	0	0	0	97659.6	64895.7	0	0	0	0	0	0	93956.3	0	0	0	0	0	0	47396.7	45508.9	0	0	0	0	0	0	106186	109379	0
		Q15691	Q15691	Microtubule-associated protein RP/EB family member 1 OS=Homo sapiens OX=9606 GN=MAPRE1 PE=1 SV=3	MAPRE1	2	29.98	154332	108388	0	0	0	0	0	0	176437	123105	0	0	0	0	0	0	173390	115219	0	0	0	0	0	0	0	0	0	0	0	0	0	162982	156491	0	0	0	0	0	0	157730	162473	0
		Q8N5N7	Q8N5N7	Large ribosomal subunit protein mL50 OS=Homo sapiens OX=9606 GN=MRPL50 PE=1 SV=2	MRPL50	4	18.313	302658	212559	0	0	0	0	0	0	307631	214644	0	0	0	0	0	0	331474	220267	0	0	0	0	0	0	57296.2	0	0	0	0	0	0	294053	282341	0	0	0	0	0	0	298426	307400	0.120253
		O43290	O43290	U4/U6.U5 tri-snRNP-associated protein 1 OS=Homo sapiens OX=9606 GN=SART1 PE=1 SV=1	SART1	46	90.2	1.80887e+07	1.27038e+07	0.4625	36	36	36	36	48	1.82003e+07	1.26989e+07	0.44875	34	34	34	34	47	2.16991e+07	1.44193e+07	0.42375	35	35	35	35	52	3.97524e+07	0.555	51	51	51	51	71	1.58093e+07	1.51796e+07	0.43625	32	32	32	32	39	1.81049e+07	1.86493e+07	0.46
ü		cont_Q2UVX4	cont_Q2UVX4	Complement C3 OS=Bos_taurus GN=C3 PE=1 SV=2	C3	3	187.135	345932	242950	0.0325105	5	3	5	3	5	414619	289292	0.0325105	5	3	5	3	5	438555	291424	0.0325105	5	3	5	3	5	400697	0.0325105	5	3	5	3	7	333078	319812	0.0325105	5	3	5	3	6	356604	367328	0.0325105
		Q8N201	Q8N201	Integrator complex subunit 1 OS=Homo sapiens OX=9606 GN=INTS1 PE=1 SV=2	INTS1	4	244.143	13132.3	9222.87	0	0	0	0	0	0	13904.2	9701.38	0	0	0	0	0	0	13761.3	9144.49	0	0	0	0	0	0	14656.6	0	0	0	0	0	0	11320.3	10869.4	0	0	0	0	0	0	13211.5	13608.7	0
		Q02790	Q02790	Peptidyl-prolyl cis-trans isomerase FKBP4 OS=Homo sapiens OX=9606 GN=FKBP4 PE=1 SV=3	FKBP4	5	51.772	49489.9	34757	0	0	0	0	0	0	60120.8	41948.1	0	0	0	0	0	0	70330.2	46735	0	0	0	0	0	0	65968.5	0	0	0	0	0	0	57114	54839.2	0	0	0	0	0	0	53576.6	55187.7	0
		Q8IY37	Q8IY37	Probable ATP-dependent RNA helicase DHX37 OS=Homo sapiens OX=9606 GN=DHX37 PE=1 SV=1	DHX37	10	129.464	508074	356823	0.0726016	6	6	6	6	6	473156	330135	0.0726016	6	6	6	6	6	616804	409872	0.0613656	5	5	5	5	5	532975	0.0613656	6	6	6	6	6	441838	424240	0.0613656	5	5	5	5	5	472395	486601	0.0786517
ü		P99999; cont_P99999	P99999|cont_P99999; cont_P00004; cont_P62894	Cytochrome c OS=Homo sapiens OX=9606 GN=CYCS PE=1 SV=2<|>Cytochrome c OS=Homo sapiens GN=CYCS PE=1 SV=2	CYCS	5	11.741	544304	382268	0	0	0	0	0	0	448770	313120	0.0666667	1	1	1	1	1	582238	386902	0	0	0	0	0	0	0	0	0	0	0	0	0	419561	402850	0.0666667	1	1	1	1	1	473798	488046	0.0666667
		O60563	O60563	Cyclin-T1 OS=Homo sapiens OX=9606 GN=CCNT1 PE=1 SV=1	CCNT1	6	80.634	586510	411909	0.115702	6	6	6	6	6	544617	379996	0.0358127	2	2	2	2	3	651924	433209	0.0826446	5	5	5	5	6	343676	0.0950413	5	5	5	5	5	455576	437431	0.0812672	5	5	5	5	5	556120	572843	0.0950413
		Q969Q0	Q969Q0	Ribosomal protein eL42-like OS=Homo sapiens OX=9606 GN=RPL36AL PE=1 SV=3	RPL36AL	3	12.461	9.97783e+06	7.00748e+06	0.235849	3	1	3	1	3	1.13361e+07	7.90957e+06	0.160377	2	0	2	0	2	1.3887e+07	9.22806e+06	0.235849	3	1	3	1	3	7.84879e+06	0.160377	2	0	2	0	2	9.16395e+06	8.79895e+06	0.235849	3	1	3	1	3	1.10329e+07	1.13647e+07	0.320755
		Q13428	Q13428	Treacle protein OS=Homo sapiens OX=9606 GN=TCOF1 PE=1 SV=3	TCOF1	30	152.015	6.79072e+06	4.76916e+06	0.0927419	20	20	20	20	28	7.03563e+06	4.90897e+06	0.0853495	18	18	18	18	27	7.99176e+06	5.31059e+06	0.0853495	18	18	18	18	28	6.20548e+06	0.241263	44	44	44	44	55	5.90492e+06	5.66973e+06	0.112231	22	22	22	22	29	6.78644e+06	6.99051e+06	0.118952
		Q15750	Q15750	TGF-beta-activated kinase 1 and MAP3K7-binding protein 1 OS=Homo sapiens OX=9606 GN=TAB1 PE=1 SV=1	TAB1	3	54.61	108705	76344.2	0.0496032	1	1	1	1	1	119539	83406	0.0496032	1	1	1	1	1	103060	68484	0.0496032	1	1	1	1	1	0	0	0	0	0	0	0	102728	98636.8	0	0	0	0	0	0	101954	105020	0.0496032
		Q96DG6	Q96DG6	Carboxymethylenebutenolidase homolog OS=Homo sapiens OX=9606 GN=CMBL PE=1 SV=1	CMBL	11	28.03	5.14078e+06	3.6104e+06	0.35102	10	10	10	10	12	4.90273e+06	3.42078e+06	0.35102	10	10	10	10	12	5.20425e+06	3.45827e+06	0.35102	10	10	10	10	11	151962	0	0	0	0	0	0	3.77871e+06	3.6282e+06	0.318367	9	9	9	9	11	5.02913e+06	5.18037e+06	0.322449
		Q92733	Q92733	Proline-rich protein PRCC OS=Homo sapiens OX=9606 GN=PRCC PE=1 SV=1	PRCC	1	52.386	65302.3	45862.2	0	0	0	0	0	0	68296.3	47652.4	0	0	0	0	0	0	72108.5	47916.7	0	0	0	0	0	0	44381	0	0	0	0	0	0	46024.7	44191.6	0	0	0	0	0	0	71829.2	73989.2	0
		P12814	P12814; Q08043; P35609	Alpha-actinin-1 OS=Homo sapiens OX=9606 GN=ACTN1 PE=1 SV=2	ACTN1	11	102.993	22504.3	15804.9	0.149103	12	0	12	0	14	23377.9	16311.5	0.162556	13	1	13	1	15	46098.9	30633.1	0.125561	10	0	10	0	13	0	0.0213004	2	0	2	0	2	25726.7	0	0.00896861	1	0	1	0	2	25148.2	0	0.0336323
		Q9BPZ2	Q9BPZ2; Q99865	Spindlin-2B OS=Homo sapiens OX=9606 GN=SPIN2B PE=1 SV=1	SPIN2B	13	29.14	6.85507e+06	4.81435e+06	0.445736	11	9	11	9	14	7.56888e+06	5.28104e+06	0.511628	12	10	12	10	15	7.86958e+06	5.22941e+06	0.581395	13	11	13	11	16	6.75416e+06	0.496124	11	8	11	8	17	5.96406e+06	5.72651e+06	0.465116	11	9	11	9	15	6.83319e+06	7.03867e+06	0.496124
		O15042	O15042	U2 snRNP-associated SURP motif-containing protein OS=Homo sapiens OX=9606 GN=U2SURP PE=1 SV=2	U2SURP	44	118.219	5.48374e+07	3.85126e+07	0.339164	39	39	39	39	60	5.70373e+07	3.97966e+07	0.34208	38	38	38	38	56	6.20078e+07	4.12048e+07	0.338192	40	40	40	40	61	6.34415e+07	0.34208	48	48	51	51	84	4.75716e+07	4.56768e+07	0.308066	37	37	37	37	55	5.26345e+07	5.42173e+07	0.319728
		Q9NXE8	Q9NXE8	Pre-mRNA-splicing factor CWC25 homolog OS=Homo sapiens OX=9606 GN=CWC25 PE=1 SV=1	CWC25	21	49.617	3.48452e+07	2.4472e+07	0.331765	21	21	21	21	27	3.72822e+07	2.60129e+07	0.369412	22	22	22	22	29	3.93037e+07	2.61177e+07	0.298824	20	20	20	20	26	3.71963e+07	0.32	22	22	22	22	29	3.07651e+07	2.95397e+07	0.385882	24	24	24	24	32	3.30246e+07	3.40177e+07	0.385882
		Q9P275	Q9P275	Ubiquitin carboxyl-terminal hydrolase 36 OS=Homo sapiens OX=9606 GN=USP36 PE=1 SV=4	USP36	3	122.832	85493.9	60042.8	0	0	0	0	0	0	77118.3	53807.8	0	0	0	0	0	0	98877.3	65704.9	0	0	0	0	0	0	115970	0.0240427	3	3	3	3	3	68472.4	65745.2	0.0062333	1	1	1	1	2	82212.1	84684.3	0.0124666
ü		cont_P02668	cont_P02668	Kappa-casein OS=Bos_taurus GN=CSN3 PE=1 SV=1	CSN3	4	21.256	123324	86611.1	0	0	0	0	0	0	201220	140398	0	0	0	0	0	0	180313	119819	0	0	0	0	0	0	212823	0	0	0	0	0	0	181739	174500	0	0	0	0	0	0	112597	115982	0
		P55196	P55196	Afadin OS=Homo sapiens OX=9606 GN=AFDN PE=1 SV=3	AFDN	8	206.676	43043.7	30229.8	0.0230263	3	3	3	3	3	37346.4	26057.7	0	0	0	0	0	0	47653	31665.8	0.00548246	1	1	1	1	1	31751.6	0	0	0	0	0	0	33258.4	31933.7	0	0	0	0	0	0	43397.8	44702.8	0.0158991
		Q96PU8	Q96PU8	KH domain-containing RNA-binding protein QKI OS=Homo sapiens OX=9606 GN=QKI PE=1 SV=1	QKI	5	37.647	761698	534945	0.0645161	2	2	2	2	2	524884	366228	0.0645161	2	2	2	2	2	715886	475713	0.0645161	2	2	2	2	2	35144.7	0	0	0	0	0	0	517951	497321	0.0645161	2	2	2	2	2	641507	660798	0.0645161
		Q9NS69	Q9NS69	Mitochondrial import receptor subunit TOM22 homolog OS=Homo sapiens OX=9606 GN=TOMM22 PE=1 SV=3	TOMM22	5	15.512	1.79874e+06	1.26326e+06	0.323944	2	2	2	2	2	1.88676e+06	1.31645e+06	0.323944	2	2	2	2	2	1.93874e+06	1.28831e+06	0	0	0	0	0	0	4.78525e+06	0.577465	4	4	4	4	5	1.45775e+06	1.39969e+06	0.084507	1	1	1	1	1	1.76494e+06	1.81802e+06	0.084507
		O60762	O60762	Dolichol-phosphate mannosyltransferase subunit 1 OS=Homo sapiens OX=9606 GN=DPM1 PE=1 SV=1	DPM1	6	29.616	2.33897e+06	1.64267e+06	0.276923	6	6	6	6	6	2.23461e+06	1.55916e+06	0.203846	5	5	5	5	5	2.34156e+06	1.55599e+06	0.203846	5	5	5	5	5	159354	0	0	0	0	0	0	1.77459e+06	1.70391e+06	0.161538	4	4	4	4	4	1.95566e+06	2.01447e+06	0.234615
		Q9BUA3	Q9BUA3	Spindlin interactor and repressor of chromatin-binding protein OS=Homo sapiens OX=9606 GN=SPINDOC PE=1 SV=3	SPINDOC	18	41.011	2.07839e+07	1.45966e+07	0.674541	19	19	20	20	24	2.30487e+07	1.60818e+07	0.643045	20	20	20	20	26	2.08894e+07	1.38812e+07	0.60105	15	15	15	15	20	1.52454e+07	0.603675	16	16	16	16	19	1.87151e+07	1.79697e+07	0.632546	18	18	19	19	22	2.01281e+07	2.07334e+07	0.632546
		P20618	P20618	Proteasome subunit beta type-1 OS=Homo sapiens OX=9606 GN=PSMB1 PE=1 SV=2	PSMB1	7	26.472	447247	314104	0.141079	2	2	2	2	2	374984	261638	0.0580913	1	1	1	1	1	359031	238579	0.141079	2	2	2	2	2	43771.5	0	0	0	0	0	0	344411	330693	0.0580913	1	1	1	1	1	351661	362236	0.0580913
		Q99613	Q99613; B5ME19	Eukaryotic translation initiation factor 3 subunit C OS=Homo sapiens OX=9606 GN=EIF3C PE=1 SV=1	EIF3C	8	105.278	24093.9	16921.2	0	0	0	0	0	0	20360.1	14205.8	0	0	0	0	0	0	27368.9	18186.9	0	0	0	0	0	0	93596.5	0	0	0	0	0	0	17295.4	16606.5	0	0	0	0	0	0	32165.4	33132.7	0
		P23588	P23588	Eukaryotic translation initiation factor 4B OS=Homo sapiens OX=9606 GN=EIF4B PE=1 SV=2	EIF4B	33	69.11	1.29073e+08	9.06487e+07	0.446809	30	30	30	30	48	1.42686e+08	9.95562e+07	0.427169	28	28	28	28	50	1.54678e+08	1.02785e+08	0.422259	29	29	29	29	51	1.35107e+08	0.458265	35	35	35	35	57	1.04275e+08	1.00122e+08	0.463175	32	32	32	32	55	1.46154e+08	1.50549e+08	0.451718
		Q9NWT1	Q9NWT1	p21-activated protein kinase-interacting protein 1 OS=Homo sapiens OX=9606 GN=PAK1IP1 PE=1 SV=2	PAK1IP1	10	43.936	2.38974e+06	1.67833e+06	0.188776	7	7	7	7	8	2.4931e+06	1.73951e+06	0.168367	6	6	6	6	7	2.96743e+06	1.97188e+06	0.168367	6	6	6	6	8	1.61437e+06	0.219388	8	8	8	8	10	1.91855e+06	1.84214e+06	0.216837	7	7	7	7	8	2.67437e+06	2.75479e+06	0.262755
		P62333	P62333	26S proteasome regulatory subunit 10B OS=Homo sapiens OX=9606 GN=PSMC6 PE=1 SV=1	PSMC6	3	44.145	61387.2	43112.6	0	0	0	0	0	0	38996.1	27208.7	0	0	0	0	0	0	35400.3	0	0	0	0	0	0	0	0	0	0	0	0	0	0	28767.7	27621.9	0	0	0	0	0	0	47983.3	49426.3	0
		P06310	P06310; A0A075B6S6	Immunoglobulin kappa variable 2-30 OS=Homo sapiens OX=9606 GN=IGKV2-30 PE=1 SV=2	IGKV2-30	1	13.177	3.54152e+06	2.48723e+06	0.266667	4	2	4	2	39	2.20483e+06	1.53838e+06	0.208333	3	1	3	1	38	2.16869e+06	1.44112e+06	0.133333	2	0	2	0	35	2.94338e+06	0.208333	3	1	3	1	45	2.35097e+06	2.25733e+06	0.208333	3	1	3	1	38	2.26521e+06	2.33332e+06	0.208333
		P55084	P55084	Trifunctional enzyme subunit beta, mitochondrial OS=Homo sapiens OX=9606 GN=HADHB PE=1 SV=3	HADHB	7	51.262	190957	134110	0.0189873	1	1	1	1	1	192216	134115	0.0189873	1	1	1	1	1	152648	101436	0.0189873	1	1	1	1	1	0	0	0	0	0	0	0	129538	124378	0.0189873	1	1	1	1	1	186774	192390	0.0189873
		Q9H0G5	Q9H0G5	Nuclear speckle splicing regulatory protein 1 OS=Homo sapiens OX=9606 GN=NSRP1 PE=1 SV=1	NSRP1	23	66.35	1.20729e+07	8.47886e+06	0.306452	21	21	21	21	26	1.09228e+07	7.62115e+06	0.318996	22	22	22	22	26	1.38701e+07	9.21683e+06	0.318996	22	22	22	22	25	1.74384e+07	0.396057	26	26	26	26	33	9.93451e+06	9.53882e+06	0.27957	17	17	17	17	19	1.15513e+07	1.18986e+07	0.379928
		Q8N5A5	Q8N5A5	Zinc finger CCCH-type with G patch domain-containing protein OS=Homo sapiens OX=9606 GN=ZGPAT PE=1 SV=3	ZGPAT	1	57.324	32410.6	0	0	0	0	0	0	0	48514	33849.7	0	0	0	0	0	0	51420.4	34169.3	0	0	0	0	0	0	42358.3	0	0	0	0	0	0	40559.8	38944.3	0.0150659	1	1	1	1	1	44100.3	45426.4	0.0150659
		Q9BQG0	Q9BQG0	Myb-binding protein 1A OS=Homo sapiens OX=9606 GN=MYBBP1A PE=1 SV=2	MYBBP1A	26	148.762	1.7514e+06	1.23002e+06	0.137801	16	16	16	16	18	1.39181e+06	971105	0.0835843	10	10	10	10	13	1.46588e+06	974089	0.0760542	9	9	9	9	11	1.67993e+06	0.143825	15	15	15	15	19	1.22124e+06	1.1726e+06	0.0745482	9	9	9	9	11	1.4085e+06	1.45085e+06	0.0820783
		Q8N8A6	Q8N8A6	ATP-dependent RNA helicase DDX51 OS=Homo sapiens OX=9606 GN=DDX51 PE=1 SV=3	DDX51	2	72.413	34466.5	24206	0.0315315	1	1	1	1	1	38231.5	26675.3	0	0	0	0	0	0	33460	22234.5	0	0	0	0	0	0	0	0	0	0	0	0	0	32374	31084.5	0.0315315	1	1	1	1	1	31693.8	32646.9	0
		Q92945	Q92945	Far upstream element-binding protein 2 OS=Homo sapiens OX=9606 GN=KHSRP PE=1 SV=4	KHSRP	15	73.07	773822	543459	0.0970464	4	4	4	4	4	652552	455305	0.106892	5	4	5	4	5	692784	460361	0.0731364	4	3	4	3	4	447634	0.07173	3	2	3	2	3	558344	536105	0.102672	5	4	5	4	5	647232	666695	0.142053
		Q96A35	Q96A35	Large ribosomal subunit protein uL24m OS=Homo sapiens OX=9606 GN=MRPL24 PE=1 SV=1	MRPL24	8	24.899	812017	570284	0.157407	3	3	3	3	3	739793	516176	0	0	0	0	0	0	807564	536634	0.0601852	1	1	1	1	1	919750	0	0	0	0	0	0	555383	533262	0	0	0	0	0	0	784698	808295	0
		O75691	O75691	Small subunit processome component 20 homolog OS=Homo sapiens OX=9606 GN=UTP20 PE=1 SV=3	UTP20	4	318.182	18192.2	12776.5	0.00682226	2	2	2	2	2	11665.2	8139.14	0.00251347	1	1	1	1	1	13408.6	8910.15	0.00287253	1	1	1	1	1	12426.4	0.00394973	1	1	1	1	1	9416.81	9041.74	0	0	0	0	0	0	16127.9	16612.9	0.00394973
		Q9UBX3	Q9UBX3	Mitochondrial dicarboxylate carrier OS=Homo sapiens OX=9606 GN=SLC25A10 PE=1 SV=2	SLC25A10	6	31.262	2.81599e+06	1.97768e+06	0.275261	6	6	6	6	7	3.49213e+06	2.43657e+06	0.275261	6	6	6	6	7	2.88679e+06	1.9183e+06	0.275261	6	6	6	6	8	1.5676e+06	0.202091	4	4	4	4	4	2.43075e+06	2.33393e+06	0.240418	5	5	5	5	6	2.44137e+06	2.51479e+06	0.240418
		P61978	P61978	Heterogeneous nuclear ribonucleoprotein K OS=Homo sapiens OX=9606 GN=HNRNPK PE=1 SV=1	HNRNPK	19	50.944	3.53576e+07	2.48318e+07	0.460043	18	18	18	18	29	3.04509e+07	2.12465e+07	0.442765	17	17	18	18	26	4.38634e+07	2.91476e+07	0.425486	17	17	19	19	29	2.25453e+07	0.460043	17	17	17	17	24	2.65098e+07	2.5454e+07	0.479482	18	18	20	20	26	3.22886e+07	3.32596e+07	0.442765
		O75319	O75319	RNA/RNP complex-1-interacting phosphatase OS=Homo sapiens OX=9606 GN=DUSP11 PE=1 SV=3	DUSP11	7	38.915	676319	474982	0.0727273	2	2	2	2	2	665417	464282	0.0242424	1	1	1	1	1	815834	542129	0.0969697	2	2	2	2	2	785841	0.166667	4	4	4	4	4	591228	567680	0.166667	4	4	4	4	4	665212	685216	0.118182
		Q01130	Q01130	Serine/arginine-rich splicing factor 2 OS=Homo sapiens OX=9606 GN=SRSF2 PE=1 SV=4	SRSF2	9	25.461	1.17462e+08	8.24945e+07	0.253394	7	4	7	4	9	9.86057e+07	6.88002e+07	0.253394	8	5	8	5	11	1.23945e+08	8.23624e+07	0.253394	6	4	6	4	9	8.31346e+07	0.303167	7	4	7	4	9	8.68588e+07	8.33993e+07	0.303167	7	5	7	5	10	1.00777e+08	1.03808e+08	0.339367
		P15336	P15336	Cyclic AMP-dependent transcription factor ATF-2 OS=Homo sapiens OX=9606 GN=ATF2 PE=1 SV=4	ATF2	1	54.504	32410.6	0	0.039604	1	1	1	1	1	75462.6	52652.5	0.039604	1	1	1	1	1	35400.3	0	0.039604	1	1	1	1	1	0	0.039604	1	1	1	1	1	41993.4	40320.8	0.039604	1	1	1	1	1	25148.2	0	0
		Q8IWC1	Q8IWC1	MAP7 domain-containing protein 3 OS=Homo sapiens OX=9606 GN=MAP7D3 PE=1 SV=2	MAP7D3	6	98.368	1.07637e+06	755939	0.0627854	6	6	6	6	7	1.1508e+06	802944	0.0559361	6	6	6	6	7	1.3521e+06	898484	0.0456621	5	5	5	5	6	1.45997e+06	0.0821918	9	9	9	9	10	924133	887325	0.0547945	6	6	6	6	7	1.07308e+06	1.10535e+06	0.0547945
		O00505	O00505	Importin subunit alpha-4 OS=Homo sapiens OX=9606 GN=KPNA3 PE=1 SV=2	KPNA3	1	57.775	32410.6	0	0	0	0	0	0	0	29481.2	0	0	0	0	0	0	0	35400.3	0	0	0	0	0	0	0	0	0	0	0	0	0	0	25726.7	0	0	0	0	0	0	0	34370.7	35404.2	0
		P18621	P18621	Large ribosomal subunit protein uL22 OS=Homo sapiens OX=9606 GN=RPL17 PE=1 SV=3	RPL17	7	21.383	2.6343e+07	1.85008e+07	0.277174	5	5	5	5	8	3.00947e+07	2.0998e+07	0.36413	6	6	6	6	10	3.19124e+07	2.12061e+07	0.36413	6	6	6	6	11	2.59761e+07	0.461957	8	8	8	8	11	2.36973e+07	2.27535e+07	0.461957	7	7	7	7	10	2.59066e+07	2.66856e+07	0.36413
		Q5VTL8	Q5VTL8	Pre-mRNA-splicing factor 38B OS=Homo sapiens OX=9606 GN=PRPF38B PE=1 SV=1	PRPF38B	16	64.429	8.29469e+07	5.82541e+07	0.263736	17	17	17	17	27	8.44671e+07	5.89353e+07	0.261905	16	16	16	16	25	1.00668e+08	6.68951e+07	0.298535	21	21	21	21	30	8.92587e+07	0.263736	18	18	18	18	28	7.46144e+07	7.16426e+07	0.225275	14	14	14	14	24	7.83818e+07	8.07389e+07	0.225275
		P37802	P37802	Transgelin-2 OS=Homo sapiens OX=9606 GN=TAGLN2 PE=1 SV=3	TAGLN2	6	22.377	98770.5	69367	0	0	0	0	0	0	108126	75442.5	0	0	0	0	0	0	58704.5	39009.7	0	0	0	0	0	0	0	0	0	0	0	0	0	66046	63415.4	0	0	0	0	0	0	72990.3	75185.2	0
		Q9HC36	Q9HC36	rRNA methyltransferase 3, mitochondrial OS=Homo sapiens OX=9606 GN=MRM3 PE=1 SV=2	MRM3	7	46.99	994669	698562	0.0928571	4	4	4	4	4	1.03986e+06	725539	0.119048	5	5	5	5	5	1.23111e+06	818087	0.119048	5	5	5	5	5	203946	0	0	0	0	0	0	812611	780245	0.114286	5	5	5	5	5	1.01608e+06	1.04663e+06	0.114286
		P55735	P55735	Protein SEC13 homolog OS=Homo sapiens OX=9606 GN=SEC13 PE=1 SV=3	SEC13	4	35.518	685244	481250	0.180124	4	4	4	4	4	1.01704e+06	709623	0.232919	4	4	4	4	5	780431	518603	0.108696	2	2	2	2	3	888162	0.257764	5	5	5	5	6	576047	553103	0.180124	3	3	3	3	3	695031	715931	0.180124
		P01024	P01024; O95568	Complement C3 OS=Homo sapiens OX=9606 GN=C3 PE=1 SV=2	C3	56	187.03	372542	261638	0.020445	3	1	3	1	3	432847	302010	0.0300661	4	2	4	2	5	471196	313114	0.0300661	4	2	4	2	5	410638	0.0300661	4	2	4	2	5	348908	335011	0.0234516	3	1	3	1	4	390418	402158	0.0234516
		Q08554	Q08554	Desmocollin-1 OS=Homo sapiens OX=9606 GN=DSC1 PE=1 SV=2	DSC1	10	99.924	329949	231725	0.0167785	1	1	1	1	1	390740	272631	0	0	0	0	0	0	509322	338449	0.0167785	1	1	1	1	1	376085	0.0167785	1	1	1	1	2	511328	490962	0.0167785	1	1	1	1	2	239656	246863	0
		Q7Z5H3	Q7Z5H3	Rho GTPase-activating protein 22 OS=Homo sapiens OX=9606 GN=ARHGAP22 PE=1 SV=1	ARHGAP22	14	76.731	2.283e+06	1.60336e+06	0.101719	9	9	9	9	12	2.53161e+06	1.76638e+06	0.114613	9	9	9	9	12	2.63574e+06	1.75148e+06	0.101719	9	9	9	9	12	2.37817e+06	0.23639	18	18	18	18	19	1.99286e+06	1.91349e+06	0.124642	10	10	10	10	12	2.37141e+06	2.44272e+06	0.113181
		Q9UG63	Q9UG63	ATP-binding cassette sub-family F member 2 OS=Homo sapiens OX=9606 GN=ABCF2 PE=1 SV=2	ABCF2	7	71.245	287384	201831	0.0577849	3	3	3	3	3	267473	186624	0.0577849	3	3	3	3	3	214799	142736	0.0577849	3	3	3	3	3	416802	0.101124	6	6	6	6	6	182574	175302	0.0417335	2	2	2	2	2	214304	220749	0.0417335
		Q96EY4	Q96EY4	Translation machinery-associated protein 16 OS=Homo sapiens OX=9606 GN=TMA16 PE=1 SV=2	TMA16	5	23.849	4.13891e+06	2.90678e+06	0.29064	5	5	5	5	5	4.67627e+06	3.26277e+06	0.29064	5	5	5	5	5	5.63516e+06	3.74462e+06	0.29064	5	5	5	5	5	7.24025e+06	0.29064	5	5	5	5	5	3.75074e+06	3.60135e+06	0.29064	5	5	5	5	5	4.47383e+06	4.60836e+06	0.29064
ü		cont_P02768; P02768	cont_P02768|P02768	Serum albumin OS=Homo sapiens GN=ALB PE=1 SV=2<|>Albumin OS=Homo sapiens OX=9606 GN=ALB PE=1 SV=2	ALB	23	69.321	1.13139e+07	7.94578e+06	0.0689655	8	7	8	7	9	1.16241e+07	8.11047e+06	0.047619	6	5	6	5	7	1.27401e+07	8.46594e+06	0.0804598	8	6	8	6	9	1.06769e+07	0.0689655	8	7	8	7	9	9.62873e+06	9.24522e+06	0.0689655	7	6	7	6	8	1.06518e+07	1.09721e+07	0.0689655
		Q6PKG0	Q6PKG0	La-related protein 1 OS=Homo sapiens OX=9606 GN=LARP1 PE=1 SV=2	LARP1	17	123.434	1.17001e+06	821707	0.0921533	9	9	9	9	10	1.04517e+06	729244	0.0428832	4	4	4	4	5	1.25786e+06	835860	0.0474453	5	5	5	5	6	514588	0.0793796	7	7	7	7	7	927824	890869	0.0830292	7	7	7	7	8	1.06277e+06	1.09473e+06	0.0875912
		Q9Y5A9	Q9Y5A9; Q7Z739; Q9BYJ9	YTH domain-containing family protein 2 OS=Homo sapiens OX=9606 GN=YTHDF2 PE=1 SV=2	YTHDF2	2	62.296	45509.5	31961.6	0.0172712	1	1	1	1	1	29481.2	0	0.0345423	2	2	2	2	2	35400.3	0	0.0172712	1	1	1	1	1	28741	0.0172712	1	1	1	1	1	27925	26812.7	0	0	0	0	0	0	32159.8	33126.9	0
		P46776	P46776	Large ribosomal subunit protein uL15 OS=Homo sapiens OX=9606 GN=RPL27A PE=1 SV=2	RPL27A	7	16.551	2.7302e+07	1.91743e+07	0.283784	4	4	4	4	5	2.8767e+07	2.00716e+07	0.344595	5	5	5	5	6	3.30957e+07	2.19924e+07	0.317568	5	5	5	5	6	1.82761e+07	0.283784	5	5	5	5	6	2.25891e+07	2.16894e+07	0.283784	4	4	4	4	5	2.53461e+07	2.61083e+07	0.344595
		P40763	P40763	Signal transducer and activator of transcription 3 OS=Homo sapiens OX=9606 GN=STAT3 PE=1 SV=2	STAT3	26	88.011	101185	71062.8	0	0	0	0	0	0	99718.6	69576.7	0	0	0	0	0	0	115219	76564.3	0	0	0	0	0	0	89208.4	0	0	0	0	0	0	61096.5	58663	0	0	0	0	0	0	124044	127774	0
		Q96PP8	Q96PP8	Guanylate-binding protein 5 OS=Homo sapiens OX=9606 GN=GBP5 PE=1 SV=1	GBP5	1	66.575	47453.6	33327	0.0153584	1	1	1	1	2	87607	61126.1	0.0153584	1	1	1	1	2	54565	36258.9	0.0153584	1	1	1	1	1	24209.6	0	0	0	0	0	0	40920.1	39290.3	0.0153584	1	1	1	1	2	69892.3	71994	0.0153584
		P60228	P60228	Eukaryotic translation initiation factor 3 subunit E OS=Homo sapiens OX=9606 GN=EIF3E PE=1 SV=1	EIF3E	3	52.187	77865.7	54685.5	0	0	0	0	0	0	77747	54246.4	0	0	0	0	0	0	91000.5	60470.7	0	0	0	0	0	0	206589	0.0719101	2	2	2	2	2	61285.3	58844.3	0	0	0	0	0	0	92160	94931.4	0
		P00403	P00403	Cytochrome c oxidase subunit 2 OS=Homo sapiens OX=9606 GN=MT-CO2 PE=1 SV=1	MT-CO2	2	25.548	86432.1	60701.8	0.0440529	1	1	1	1	1	96554.7	67369.1	0.0440529	1	1	1	1	1	94718.1	62941	0.0440529	1	1	1	1	1	125129	0.0440529	1	1	1	1	1	75913.2	72889.6	0.0440529	1	1	1	1	1	85495.1	88066.1	0.0440529
		O60832	O60832	H/ACA ribonucleoprotein complex subunit DKC1 OS=Homo sapiens OX=9606 GN=DKC1 PE=1 SV=3	DKC1	18	57.638	5.52594e+06	3.8809e+06	0.184825	9	9	9	9	9	5.39883e+06	3.76693e+06	0.274319	13	13	13	13	13	6.62758e+06	4.40409e+06	0.243191	12	12	12	12	12	2.94669e+06	0.217899	10	10	10	10	10	4.56891e+06	4.38693e+06	0.274319	13	13	13	13	13	5.18469e+06	5.3406e+06	0.348249
		P12956	P12956	X-ray repair cross-complementing protein 6 OS=Homo sapiens OX=9606 GN=XRCC6 PE=1 SV=2	XRCC6	18	69.799	2.38847e+06	1.67743e+06	0.261084	13	13	13	13	14	2.35498e+06	1.64314e+06	0.236453	12	12	12	12	12	2.80501e+06	1.86396e+06	0.170772	10	10	10	10	10	1.64791e+06	0.162562	8	8	8	8	10	2.04477e+06	1.96333e+06	0.139573	7	7	7	7	9	2.05281e+06	2.11454e+06	0.206897
		Q9H501	Q9H501	ESF1 homolog OS=Homo sapiens OX=9606 GN=ESF1 PE=1 SV=1	ESF1	14	98.735	3.41048e+06	2.3952e+06	0.165687	16	16	16	16	18	3.3276e+06	2.32177e+06	0.0951821	12	12	12	12	15	4.42969e+06	2.94357e+06	0.116334	14	14	14	14	17	2.58209e+06	0.124559	13	13	13	13	15	2.87454e+06	2.76005e+06	0.105758	12	12	12	12	14	3.20175e+06	3.29803e+06	0.0716804
		Q9UGY1	Q9UGY1	Nucleolar protein 12 OS=Homo sapiens OX=9606 GN=NOL12 PE=1 SV=1	NOL12	4	24.648	1.43519e+06	1.00794e+06	0.215962	4	4	4	4	4	1.40766e+06	982166	0.173709	3	3	3	3	3	1.72035e+06	1.14319e+06	0.173709	4	4	4	4	4	1.05268e+06	0.215962	4	4	4	4	4	1.23008e+06	1.18109e+06	0.215962	4	4	4	4	4	1.32744e+06	1.36736e+06	0.215962
		P50750	P50750; Q96Q40; Q00535; P11802; O94921; Q07002; Q00537; Q00534; Q00536	Cyclin-dependent kinase 9 OS=Homo sapiens OX=9606 GN=CDK9 PE=1 SV=3	CDK9	1	42.75	32410.6	0	0.0215054	1	0	1	0	1	29481.2	0	0.0215054	1	0	1	0	1	35400.3	0	0.0215054	1	0	1	0	1	65275.4	0.0806452	2	1	2	1	2	32225.4	30941.8	0.0215054	1	0	1	0	1	25148.2	0	0.0215054
		Q8WWC4	Q8WWC4	m-AAA protease-interacting protein 1, mitochondrial OS=Homo sapiens OX=9606 GN=MAIP1 PE=1 SV=1	MAIP1	2	32.524	217843	152993	0.0824742	2	2	2	2	2	215569	150409	0.120275	3	3	3	3	3	207185	137676	0.0824742	2	2	2	2	2	33611.3	0	0	0	0	0	0	166053	159439	0.0824742	2	2	2	2	2	180933	186374	0.120275
		Q14651	Q14651	Plastin-1 OS=Homo sapiens OX=9606 GN=PLS1 PE=1 SV=2	PLS1	1	70.209	32325.9	22702.6	0	0	0	0	0	0	29784	20781.2	0	0	0	0	0	0	27989.9	18599.5	0	0	0	0	0	0	0	0	0	0	0	0	0	25726.7	0	0	0	0	0	0	0	25148.2	0	0
		Q9GZN1	Q9GZN1	Actin-related protein 6 OS=Homo sapiens OX=9606 GN=ACTR6 PE=1 SV=1	ACTR6	2	45.781	52315.9	36741.8	0	0	0	0	0	0	64175.7	44777.3	0	0	0	0	0	0	35400.3	0	0	0	0	0	0	0	27300.5	0	0	0	0	0	0	36775.7	35310.9	0	0	0	0	0	0	42094	43359.8	0
		Q00610	Q00610; P53675	Clathrin heavy chain 1 OS=Homo sapiens OX=9606 GN=CLTC PE=1 SV=5	CLTC	39	191.493	184751	129752	0.0149254	2	2	2	2	2	164481	114763	0.0197015	2	2	2	2	2	156672	104110	0.0107463	1	1	1	1	1	64273.6	0.0107463	1	1	1	1	1	122261	117391	0.0197015	2	2	2	2	2	192865	198665	0.0238806
		P60903	P60903	Protein S100-A10 OS=Homo sapiens OX=9606 GN=S100A10 PE=1 SV=2	S100A10	3	11.196	530251	372398	0	0	0	0	0	0	544035	379590	0	0	0	0	0	0	675633	448964	0	0	0	0	0	0	563420	0	0	0	0	0	0	476169	457204	0	0	0	0	0	0	495394	510291	0
		P23246	P23246	Splicing factor, proline- and glutamine-rich OS=Homo sapiens OX=9606 GN=SFPQ PE=1 SV=2	SFPQ	33	76.102	3.98416e+07	2.7981e+07	0.432815	35	34	35	34	52	3.56849e+07	2.48984e+07	0.451202	34	33	34	33	46	4.34481e+07	2.88717e+07	0.452617	38	37	38	37	52	5.463e+07	0.449788	41	40	41	40	66	3.06164e+07	2.93969e+07	0.452617	35	34	35	34	50	3.5385e+07	3.6449e+07	0.449788
		Q9Y483	Q9Y483	Metal-response element-binding transcription factor 2 OS=Homo sapiens OX=9606 GN=MTF2 PE=1 SV=3	MTF2	1	67.047	31312.3	21990.8	0.0202361	1	1	1	1	1	24550	17129.3	0	0	0	0	0	0	32913.5	21871.3	0.0134907	1	1	1	1	1	22237.8	0	0	0	0	0	0	22174.4	21291.2	0	0	0	0	0	0	28590.2	29450	0
		P35251	P35251	Replication factor C subunit 1 OS=Homo sapiens OX=9606 GN=RFC1 PE=1 SV=4	RFC1	11	128.175	321468	225769	0.0270035	2	2	2	2	3	356949	249054	0.0609756	6	6	6	6	6	425650	282849	0.0374564	4	4	4	4	4	538088	0.101916	11	11	11	11	11	277817	266751	0.0304878	3	3	3	3	3	317938	327499	0.0200348
		P17480	P17480	Nucleolar transcription factor 1 OS=Homo sapiens OX=9606 GN=UBTF PE=1 SV=1	UBTF	4	89.35	430561	302385	0.0484293	3	3	3	3	3	476125	332207	0.0602094	3	3	3	3	3	446198	296503	0.0379581	2	2	2	2	2	321882	0.0484293	3	3	3	3	3	372097	357276	0.0379581	2	2	2	2	2	415551	428047	0.0484293
		Q92900	Q92900	Regulator of nonsense transcripts 1 OS=Homo sapiens OX=9606 GN=UPF1 PE=1 SV=2	UPF1	5	124.267	11133.6	7819.2	0	0	0	0	0	0	29481.2	0	0	0	0	0	0	0	22063.6	14661.5	0	0	0	0	0	0	13256.7	0	0	0	0	0	0	19900.9	19108.3	0.0159433	1	1	1	1	1	12599.1	12978	0
		P62987	P62987; P0CG47; P0CG47; P0CG48	Ubiquitin-ribosomal protein eL40 fusion protein OS=Homo sapiens OX=9606 GN=UBA52 PE=1 SV=2	UBA52	1	14.719	3.20795e+06	2.25296e+06	0.34375	5	2	5	2	5	4.41358e+06	3.07949e+06	0.414062	6	2	6	2	6	7.00495e+06	4.65485e+06	0.414062	6	2	6	2	6	6.42834e+06	0.273438	4	2	4	2	5	3.24078e+06	3.1117e+06	0.273438	4	2	4	2	4	4.23711e+06	4.36452e+06	0.273438
		Q14004	Q14004; Q96Q40; Q00535; P11802; O94921; Q07002; Q00537; Q00534; Q00536	Cyclin-dependent kinase 13 OS=Homo sapiens OX=9606 GN=CDK13 PE=1 SV=2	CDK13	2	164.823	10979.3	7710.83	0.00529101	1	0	1	0	1	29481.2	0	0.00529101	1	0	1	0	1	35400.3	0	0.00529101	1	0	1	0	1	21992.1	0.0112434	2	0	2	0	3	8203.8	7877.05	0.00529101	1	0	1	0	1	31894.3	32853.4	0.0171958
		O75947	O75947	ATP synthase peripheral stalk subunit d, mitochondrial OS=Homo sapiens OX=9606 GN=ATP5PD PE=1 SV=3	ATP5PD	4	18.479	261635	183748	0.0621118	1	1	1	1	1	248083	173095	0.10559	1	1	1	1	1	164430	109265	0	0	0	0	0	0	46058.6	0	0	0	0	0	0	178499	171389	0.10559	1	1	1	1	1	172925	178125	0.10559
		Q8WUA2	Q8WUA2	Peptidyl-prolyl cis-trans isomerase-like 4 OS=Homo sapiens OX=9606 GN=PPIL4 PE=1 SV=1	PPIL4	28	57.189	3.13263e+07	2.20007e+07	0.504065	27	27	27	27	34	2.84271e+07	1.98345e+07	0.495935	27	27	27	27	36	3.39436e+07	2.25558e+07	0.528455	27	27	27	27	34	4.22045e+07	0.495935	28	28	28	28	38	2.495e+07	2.39562e+07	0.528455	26	26	26	26	33	2.74934e+07	2.83202e+07	0.495935
		P02790	P02790	Hemopexin OS=Homo sapiens OX=9606 GN=HPX PE=1 SV=2	HPX	10	51.643	2.25841e+07	1.58609e+07	0.0670996	4	4	4	4	7	2.2435e+07	1.56536e+07	0.034632	3	3	3	3	7	2.35512e+07	1.565e+07	0.0670996	4	4	4	4	7	2.00498e+07	0.0670996	4	4	4	4	8	1.80451e+07	1.73263e+07	0.0670996	4	4	4	4	7	1.98836e+07	2.04815e+07	0.0670996
		Q1ED39	Q1ED39	Lysine-rich nucleolar protein 1 OS=Homo sapiens OX=9606 GN=KNOP1 PE=1 SV=1	KNOP1	18	51.557	3.51984e+06	2.47201e+06	0.371179	13	13	13	13	14	3.46675e+06	2.41886e+06	0.30131	14	14	14	14	15	4.31558e+06	2.86774e+06	0.340611	14	14	14	14	15	2.32285e+06	0.272926	10	10	10	10	10	2.91959e+06	2.80331e+06	0.377729	14	14	14	14	15	3.22253e+06	3.31944e+06	0.318777
		Q9P2N5	Q9P2N5	RNA-binding protein 27 OS=Homo sapiens OX=9606 GN=RBM27 PE=1 SV=2	RBM27	28	118.645	8.31028e+06	5.83635e+06	0.183019	24	23	24	23	33	7.92615e+06	5.53031e+06	0.157547	21	21	21	21	26	9.45093e+06	6.28023e+06	0.185849	24	23	24	23	29	4.92729e+06	0.195283	23	22	23	22	32	6.57806e+06	6.31606e+06	0.183019	23	22	23	22	30	7.47588e+06	7.70069e+06	0.214151
		Q9NSY1	Q9NSY1	BMP-2-inducible protein kinase OS=Homo sapiens OX=9606 GN=BMP2K PE=1 SV=2	BMP2K	3	129.091	188094	132099	0.0267011	2	2	2	2	3	135235	94357.9	0.0163652	1	1	1	1	1	117643	78174.8	0.0275624	2	2	2	2	2	90506.7	0.0163652	1	1	1	1	2	101817	97761.6	0.0163652	1	1	1	1	1	121745	125406	0.0163652
		Q5QJE6	Q5QJE6	Deoxynucleotidyltransferase terminal-interacting protein 2 OS=Homo sapiens OX=9606 GN=DNTTIP2 PE=1 SV=2	DNTTIP2	12	84.418	1.10991e+06	779495	0.140212	10	10	10	10	11	1.1297e+06	788225	0.0992064	7	7	7	7	9	1.60032e+06	1.06343e+06	0.0780423	7	7	7	7	11	1.34807e+06	0.160053	11	11	11	11	12	969880	931250	0.0648148	5	5	5	5	6	1.06289e+06	1.09485e+06	0.0767196
		Q9P1Y6	Q9P1Y6	PHD and RING finger domain-containing protein 1 OS=Homo sapiens OX=9606 GN=PHRF1 PE=1 SV=3	PHRF1	13	178.557	1.34494e+06	944555	0.0873257	11	11	11	11	12	1.32448e+06	924127	0.0764099	10	10	10	10	13	1.38356e+06	919390	0.0879321	10	10	10	10	10	800313	0.0667071	9	9	9	9	9	1.07431e+06	1.03152e+06	0.0818678	11	11	11	11	12	1.14951e+06	1.18408e+06	0.0818678
		Q8IWI9	Q8IWI9	MAX gene-associated protein OS=Homo sapiens OX=9606 GN=MGA PE=1 SV=4	MGA	25	335.951	355876	249934	0.023491	6	6	6	6	6	399092	278458	0.0257749	7	7	7	7	7	426979	283731	0.0169657	5	5	5	5	5	1.3807e+06	0.0969005	25	25	25	25	34	306614	294401	0.022186	7	7	7	7	8	413450	425883	0.0391517
ü		cont_P20759.1	cont_P20759.1	Ig gamma-1 chain C region		3	35.923	4.19953e+06	2.94935e+06	0.113497	3	1	3	1	26	3.45843e+06	2.41305e+06	0.113497	3	1	3	1	20	2.8742e+06	1.90993e+06	0.138037	4	1	4	1	23	6.32325e+06	0.138037	4	1	4	1	22	2.71997e+06	2.61163e+06	0.113497	3	1	3	1	18	2.90033e+06	2.98755e+06	0.113497
		Q6K0P9	Q6K0P9	Pyrin and HIN domain-containing protein 1 OS=Homo sapiens OX=9606 GN=PYHIN1 PE=1 SV=1	PYHIN1	1	55.031	559384	392859	0.0142276	1	1	1	1	2	474263	330908	0.0142276	1	1	1	1	2	554793	368665	0.0142276	1	1	1	1	2	402314	0.0142276	1	1	1	1	2	404166	388068	0.0142276	1	1	1	1	2	464066	478021	0.0142276
		Q9BYG3	Q9BYG3	MKI67 FHA domain-interacting nucleolar phosphoprotein OS=Homo sapiens OX=9606 GN=NIFK PE=1 SV=1	NIFK	9	34.201	4.83986e+06	3.39906e+06	0.43686	9	9	9	9	10	4.42501e+06	3.08746e+06	0.389078	8	8	8	8	10	6.0219e+06	4.00161e+06	0.389078	8	8	8	8	10	2.64628e+06	0.235495	5	5	5	5	5	3.79102e+06	3.64002e+06	0.412969	8	8	8	8	10	4.37014e+06	4.50156e+06	0.412969
		Q99986	Q99986	Serine/threonine-protein kinase VRK1 OS=Homo sapiens OX=9606 GN=VRK1 PE=1 SV=1	VRK1	3	45.447	257702	180986	0.0176768	1	1	1	1	1	229099	159849	0.0858586	2	2	2	2	2	244249	162306	0.0176768	1	1	1	1	1	494311	0.123737	4	4	4	4	4	193431	185726	0	0	0	0	0	0	227687	234534	0.0176768
		P22392	P22392; O60361	Nucleoside diphosphate kinase B OS=Homo sapiens OX=9606 GN=NME2 PE=1 SV=1	NME2	8	17.287	884797	621397	0.111842	1	0	1	0	1	658660	459567	0.190789	2	0	2	0	2	736026	489096	0.190789	2	0	2	0	2	712807	0.111842	1	0	1	0	1	639069	613615	0.111842	1	0	1	0	1	582168	599675	0.111842
		O00571	O00571; Q9NQI0; O15523	ATP-dependent RNA helicase DDX3X OS=Homo sapiens OX=9606 GN=DDX3X PE=1 SV=3	DDX3X	34	73.198	8.88897e+06	6.24277e+06	0.480363	31	30	31	30	39	8.27111e+06	5.771e+06	0.44713	28	27	28	27	35	1.00622e+07	6.68639e+06	0.451662	28	27	28	27	34	7.0425e+06	0.359517	23	23	23	23	28	6.71664e+06	6.44912e+06	0.42145	26	25	26	25	30	8.23583e+06	8.4835e+06	0.42145
		Q16659	Q16659; P07333; P31152; P08922	Mitogen-activated protein kinase 6 OS=Homo sapiens OX=9606 GN=MAPK6 PE=1 SV=1	MAPK6	2	82.629	70113.9	49241.3	0	0	0	0	0	0	98430.3	68677.8	0.0208044	1	1	1	1	1	80966.1	53802.7	0.0346741	2	2	2	2	2	58001.1	0	0	0	0	0	0	68817.1	66076.1	0.0208044	1	1	1	1	1	74639.7	76884.2	0.0208044
		P10412	P10412; Q02539; P22492	Histone H1.4 OS=Homo sapiens OX=9606 GN=H1-4 PE=1 SV=2	H1-4	7	21.852	1.0795e+08	7.58137e+07	0.30137	6	2	6	2	10	9.43189e+07	6.58092e+07	0.260274	5	1	5	1	7	1.13658e+08	7.55269e+07	0.260274	5	1	5	1	8	6.85956e+07	0.16895	3	1	3	1	3	8.21216e+07	7.88507e+07	0.260274	5	2	5	2	6	9.23362e+07	9.51129e+07	0.260274
		P55081	P55081; Q00653	Microfibrillar-associated protein 1 OS=Homo sapiens OX=9606 GN=MFAP1 PE=1 SV=2	MFAP1	30	51.927	1.67046e+08	1.17318e+08	0.621868	36	36	37	37	50	1.57872e+08	1.10152e+08	0.592255	33	33	34	34	51	1.83696e+08	1.22068e+08	0.599089	33	33	34	34	52	2.09884e+08	0.605923	41	41	43	43	69	1.29629e+08	1.24466e+08	0.601367	32	32	34	34	49	1.45458e+08	1.49832e+08	0.605923
		Q9NQ50	Q9NQ50	Large ribosomal subunit protein mL40 OS=Homo sapiens OX=9606 GN=MRPL40 PE=1 SV=1	MRPL40	6	24.475	1.55852e+06	1.09456e+06	0.218447	4	4	4	4	4	1.26684e+06	883910	0.194175	3	3	3	3	3	1.36978e+06	910232	0.194175	3	3	3	3	3	798686	0.184466	3	3	3	3	3	1.02866e+06	987690	0.194175	3	3	3	3	3	1.24723e+06	1.28473e+06	0.199029
		Q96EU6	Q96EU6; Q9H160	Ribosomal RNA processing protein 36 homolog OS=Homo sapiens OX=9606 GN=RRP36 PE=1 SV=1	RRP36	7	29.805	692956	486667	0.0965251	3	3	3	3	3	649790	453378	0.100386	4	4	4	4	4	1.01186e+06	672391	0.100386	4	4	4	4	4	1.66793e+06	0.200772	6	6	6	6	6	554214	532140	0	0	0	0	0	0	677826	698209	0.0965251
		O00479	O00479	High mobility group nucleosome-binding domain-containing protein 4 OS=Homo sapiens OX=9606 GN=HMGN4 PE=1 SV=3	HMGN4	1	9.533	3.38543e+06	2.3776e+06	0.177778	2	1	2	1	3	4.44756e+06	3.1032e+06	0.1	1	1	1	1	2	5.47062e+06	3.63528e+06	0.177778	2	1	2	1	3	5.77468e+06	0.177778	2	1	2	1	3	3.40682e+06	3.27113e+06	0.177778	2	1	2	1	2	4.05868e+06	4.18073e+06	0.177778
		Q9Y3A4	Q9Y3A4; Q9NSQ0	Ribosomal RNA-processing protein 7 homolog A OS=Homo sapiens OX=9606 GN=RRP7A PE=1 SV=2	RRP7A	4	32.314	662872	465539	0.117857	3	3	3	3	3	610664	426079	0.117857	3	3	3	3	3	944487	627620	0.117857	3	3	3	3	3	521926	0.0928571	2	2	2	2	2	534838	513535	0.117857	3	3	3	3	3	638637	657841	0.0928571
		O60293	O60293	Zinc finger C3H1 domain-containing protein OS=Homo sapiens OX=9606 GN=ZFC3H1 PE=1 SV=3	ZFC3H1	12	226.214	140004	98325.7	0.0125691	2	2	2	2	2	159560	111330	0.0125691	2	2	2	2	2	206799	137420	0.0251383	5	5	5	5	6	285453	0.0326797	6	6	6	6	7	118667	113941	0.017094	3	3	3	3	3	169050	174133	0.0160885
ü		cont_P02769	cont_P02769	Serum albumin OS=Bos_taurus GN=ALB PE=1 SV=4	ALB	20	69.248	1.52085e+07	1.0681e+07	0.135091	8	7	8	7	12	1.61081e+07	1.12391e+07	0.128501	9	8	9	8	13	1.84263e+07	1.22444e+07	0.110379	8	6	8	6	12	1.58166e+07	0.135091	8	7	8	7	13	1.31158e+07	1.25934e+07	0.135091	8	7	8	7	12	1.43344e+07	1.47654e+07	0.0823723
		P15311	P15311	Ezrin OS=Homo sapiens OX=9606 GN=EZR PE=1 SV=4	EZR	19	69.37	95358.7	66971	0	0	0	0	0	0	135124	94280.2	0	0	0	0	0	0	176647	117383	0	0	0	0	0	0	76413.6	0	0	0	0	0	0	109200	104850	0	0	0	0	0	0	106857	110071	0
		P61129	P61129	Zinc finger CCCH domain-containing protein 6 OS=Homo sapiens OX=9606 GN=ZC3H6 PE=1 SV=2	ZC3H6	2	131.589	123135	86478.2	0	0	0	0	0	0	91901.2	64122.3	0.00756939	1	1	1	1	1	140047	93062.6	0.00756939	1	1	1	1	1	46492.3	0	0	0	0	0	0	83489.4	80164	0.00756939	1	1	1	1	1	104341	107478	0.00756939
		Q8IWS0	Q8IWS0	PHD finger protein 6 OS=Homo sapiens OX=9606 GN=PHF6 PE=1 SV=1	PHF6	10	41.264	1.75552e+06	1.23291e+06	0.29863	10	10	10	10	10	1.48191e+06	1.03397e+06	0.194521	7	7	7	7	7	1.91653e+06	1.27355e+06	0.194521	7	7	7	7	7	2.15027e+06	0.287671	10	10	10	10	10	1.33923e+06	1.28589e+06	0.175342	7	7	7	7	7	1.49597e+06	1.54096e+06	0.205479
		Q13438	Q13438	Protein OS-9 OS=Homo sapiens OX=9606 GN=OS9 PE=1 SV=1	OS9	2	75.515	32211.2	22622.1	0.0209895	1	1	1	1	1	32198	22465.5	0.0209895	1	1	1	1	1	35820.7	23803.2	0	0	0	0	0	0	21031.1	0	0	0	0	0	0	28748.4	27603.3	0	0	0	0	0	0	29143.2	30019.6	0.0209895
		Q2TBE0	Q2TBE0	CWF19-like protein 2 OS=Homo sapiens OX=9606 GN=CWF19L2 PE=1 SV=4	CWF19L2	34	103.722	5.77669e+06	4.057e+06	0.205817	18	18	18	18	21	6.47633e+06	4.51873e+06	0.200224	18	18	18	18	22	6.61697e+06	4.39704e+06	0.171141	15	15	15	15	20	5.0271e+06	0.32774	31	31	31	31	35	4.80915e+06	4.6176e+06	0.185682	17	17	17	17	20	5.37879e+06	5.54054e+06	0.182327
		P29692	P29692	Elongation factor 1-delta OS=Homo sapiens OX=9606 GN=EEF1D PE=1 SV=5	EEF1D	6	31.103	32410.6	0	0	0	0	0	0	0	58335.1	40702.1	0	0	0	0	0	0	35400.3	0	0	0	0	0	0	0	0	0	0	0	0	0	0	25726.7	0	0	0	0	0	0	0	43202.1	44501.3	0
		Q9P258	Q9P258	Protein RCC2 OS=Homo sapiens OX=9606 GN=RCC2 PE=1 SV=2	RCC2	10	56.049	2.30742e+06	1.62052e+06	0.264368	10	10	10	10	12	1.75372e+06	1.22363e+06	0.164751	7	7	7	7	7	2.06611e+06	1.37295e+06	0.118774	5	5	5	5	6	976746	0.059387	3	3	3	3	3	1.47577e+06	1.41699e+06	0.153257	7	7	7	7	8	1.84482e+06	1.9003e+06	0.16092
		Q92576	Q92576	PHD finger protein 3 OS=Homo sapiens OX=9606 GN=PHF3 PE=1 SV=3	PHF3	14	229.339	278858	195844	0.0377636	6	6	6	6	6	300589	209730	0.0392349	7	7	7	7	8	341865	227173	0.0568906	9	9	9	9	9	444041	0.0868073	12	12	12	12	13	229006	219885	0.0230505	4	4	4	4	4	264927	272893	0.0318784
		Q14978	Q14978	Nucleolar and coiled-body phosphoprotein 1 OS=Homo sapiens OX=9606 GN=NOLC1 PE=1 SV=2	NOLC1	21	73.56	3.45462e+07	2.4262e+07	0.23319	23	23	23	23	36	3.16813e+07	2.2105e+07	0.221745	22	22	22	22	37	3.69206e+07	2.45341e+07	0.221745	22	22	22	22	36	3.86116e+07	0.206009	22	22	22	22	41	2.60317e+07	2.49948e+07	0.217454	22	22	22	22	35	2.94981e+07	3.03852e+07	0.206009
		Q8IUR7	Q8IUR7	Armadillo repeat-containing protein 8 OS=Homo sapiens OX=9606 GN=ARMC8 PE=1 SV=2	ARMC8	7	75.46	303740	213318	0.0624071	4	4	4	4	4	361673	252350	0.063893	5	5	5	5	5	339274	225450	0.0624071	4	4	4	4	4	35436.9	0	0	0	0	0	0	245441	235665	0.0624071	3	3	3	3	4	312419	321814	0.0624071
		O14744	O14744	Protein arginine N-methyltransferase 5 OS=Homo sapiens OX=9606 GN=PRMT5 PE=1 SV=4	PRMT5	37	72.638	1.76966e+08	1.24284e+08	0.480377	35	35	35	35	70	1.82208e+08	1.27132e+08	0.507064	39	39	39	39	79	1.88847e+08	1.25491e+08	0.540031	39	39	39	39	78	4.24753e+07	0.505495	32	32	32	32	50	1.3303e+08	1.27732e+08	0.508634	38	38	38	38	77	1.65547e+08	1.70525e+08	0.522763
		Q15072	Q15072; Q3ZCT1	Zinc finger protein OZF OS=Homo sapiens OX=9606 GN=ZNF146 PE=1 SV=2	ZNF146	4	33.286	404313	283951	0.0650685	2	2	2	2	2	359443	250794	0.0650685	2	2	2	2	2	438378	291306	0.0650685	2	2	2	2	2	556196	0.0787671	2	2	2	2	2	257220	246975	0.0376712	1	1	1	1	1	388273	399949	0.0787671
		P13010	P13010	X-ray repair cross-complementing protein 5 OS=Homo sapiens OX=9606 GN=XRCC5 PE=1 SV=3	XRCC5	15	82.652	2.68444e+06	1.88529e+06	0.136612	8	8	8	8	8	2.5497e+06	1.77901e+06	0.155738	8	8	8	8	9	2.49517e+06	1.65806e+06	0.155738	8	8	8	8	8	1.90546e+06	0.102459	6	6	6	6	7	2.02167e+06	1.94114e+06	0.0997268	6	6	6	6	6	2.14623e+06	2.21077e+06	0.148907
		P07355	P07355; A6NMY6	Annexin A2 OS=Homo sapiens OX=9606 GN=ANXA2 PE=1 SV=2	ANXA2	24	38.58	385059	270429	0.020649	1	1	1	1	1	346308	241630	0.020649	1	1	1	1	1	552400	367075	0	0	0	0	0	0	231194	0.020649	1	1	1	1	1	424819	407899	0.079646	3	3	3	3	3	196390	202295	0
		Q5T6F2	Q5T6F2	Ubiquitin-associated protein 2 OS=Homo sapiens OX=9606 GN=UBAP2 PE=1 SV=1	UBAP2	5	117.044	908041	637722	0.0420018	5	5	5	5	6	932954	650950	0.0348525	3	3	3	3	4	1.11225e+06	739097	0.0348525	3	3	3	3	4	307589	0.0187668	2	2	2	2	3	755053	724979	0.0446828	4	4	4	4	5	853144	878799	0.051832
		P02765	P02765	Alpha-2-HS-glycoprotein OS=Homo sapiens OX=9606 GN=AHSG PE=1 SV=2	AHSG	2	39.316	3.53782e+06	2.48463e+06	0.0190736	1	0	1	0	1	3.44778e+06	2.40562e+06	0.0190736	1	0	1	0	1	3.61184e+06	2.4001e+06	0.0190736	1	0	1	0	1	2.82222e+06	0.0190736	1	0	1	0	1	2.79597e+06	2.68461e+06	0.0190736	1	0	1	0	1	2.93855e+06	3.02692e+06	0.0190736
		P61513	P61513; A6NKH3	Large ribosomal subunit protein eL43 OS=Homo sapiens OX=9606 GN=RPL37A PE=1 SV=2	RPL37A	4	10.268	1.96864e+07	1.38258e+07	0.380435	3	3	3	3	7	2.21523e+07	1.54563e+07	0.380435	3	3	3	3	8	3.02421e+07	2.00961e+07	0.380435	3	3	3	3	7	2.15385e+07	0.380435	3	3	3	3	6	1.69096e+07	1.62361e+07	0.380435	3	3	3	3	7	2.03681e+07	2.09806e+07	0.380435
		O94913	O94913	Pre-mRNA cleavage complex 2 protein Pcf11 OS=Homo sapiens OX=9606 GN=PCF11 PE=1 SV=3	PCF11	10	172.944	412429	289651	0.0610932	8	8	8	8	10	384650	268382	0.0385852	6	6	6	6	8	466138	309753	0.029582	5	5	5	5	7	164637	0.0334405	5	5	5	5	7	311699	299284	0.044373	6	6	6	6	7	370011	381137	0.0327974
		P32969	P32969	Large ribosomal subunit protein uL6 OS=Homo sapiens OX=9606 GN=RPL9 PE=1 SV=1	RPL9; RPL9P7; RPL9P8; RPL9P9	5	21.85	8.24803e+06	5.79264e+06	0.223958	3	3	3	3	3	7.85305e+06	5.47931e+06	0.223958	3	3	3	3	3	9.58584e+06	6.36988e+06	0.223958	3	3	3	3	3	1.08411e+07	0.223958	3	3	3	3	3	6.12674e+06	5.88271e+06	0.223958	3	3	3	3	3	7.86707e+06	8.10364e+06	0.338542
		Q8NFW8	Q8NFW8	N-acylneuraminate cytidylyltransferase OS=Homo sapiens OX=9606 GN=CMAS PE=1 SV=2	CMAS	6	48.349	627161	440458	0.126728	6	6	6	6	6	671193	468312	0.0875576	4	4	4	4	4	755686	502160	0.129032	5	5	5	5	5	330517	0.0599078	3	3	3	3	3	548044	526215	0.129032	5	5	5	5	5	580300	597751	0.0875576
		P83731	P83731	Large ribosomal subunit protein eL24 OS=Homo sapiens OX=9606 GN=RPL24 PE=1 SV=1	RPL24	9	17.768	3.50425e+07	2.46105e+07	0.458599	10	10	10	10	15	3.43709e+07	2.39816e+07	0.458599	10	10	10	10	16	4.45306e+07	2.9591e+07	0.458599	10	10	10	10	15	2.07162e+07	0.394904	9	9	9	9	13	2.7053e+07	2.59755e+07	0.458599	10	10	10	10	14	3.40928e+07	3.5118e+07	0.458599
		P36957	P36957	Dihydrolipoyllysine-residue succinyltransferase component of 2-oxoglutarate dehydrogenase complex, mitochondrial OS=Homo sapiens OX=9606 GN=DLST PE=1 SV=4	DLST	4	48.724	377540	265149	0.0706402	3	3	3	3	3	320338	223509	0.0397351	2	2	2	2	2	316485	210307	0.0706402	3	3	3	3	3	0	0	0	0	0	0	0	256736	246510	0.0706402	3	3	3	3	4	282238	290725	0.0463576
		Q8NCA5	Q8NCA5	Protein FAM98A OS=Homo sapiens OX=9606 GN=FAM98A PE=1 SV=2	FAM98A	4	55.238	1.3144e+06	923110	0.181467	5	4	5	4	5	1.3669e+06	953726	0.194981	6	4	6	4	7	1.83178e+06	1.21724e+06	0.181467	5	4	5	4	6	512658	0.0366795	1	0	1	0	1	1.23542e+06	1.18621e+06	0.0791506	2	1	2	1	3	1.24946e+06	1.28703e+06	0.106178
		P05141	P05141; Q9H0C2	ADP/ATP translocase 2 OS=Homo sapiens OX=9606 GN=SLC25A5 PE=1 SV=7	SLC25A5	5	32.831	4.42852e+07	3.11018e+07	0.419463	14	4	14	4	24	3.85929e+07	2.69275e+07	0.446309	15	4	15	4	24	3.88272e+07	2.5801e+07	0.395973	14	4	14	4	23	2.5202e+07	0.419463	13	4	13	4	20	3.0829e+07	2.96011e+07	0.419463	14	4	14	4	21	3.20421e+07	3.30056e+07	0.38255
		Q13415	Q13415	Origin recognition complex subunit 1 OS=Homo sapiens OX=9606 GN=ORC1 PE=1 SV=2	ORC1	1	97.289	32933.6	23129.5	0.0162602	1	1	1	1	1	27398.6	19116.8	0.0162602	1	1	1	1	1	34759.1	23097.7	0.0162602	1	1	1	1	1	33388.7	0.0162602	1	1	1	1	1	22793.2	21885.4	0.0162602	1	1	1	1	1	24601.2	25341	0.0162602
		P06576	P06576	ATP synthase F(1) complex subunit beta, mitochondrial OS=Homo sapiens OX=9606 GN=ATP5F1B PE=1 SV=3	ATP5F1B	18	56.525	4.21467e+06	2.95998e+06	0.26087	10	10	10	10	11	3.88577e+06	2.71122e+06	0.26087	10	10	10	10	10	3.85548e+06	2.562e+06	0.196597	8	8	8	8	9	1.31215e+06	0.10775	5	5	5	5	6	3.03648e+06	2.91554e+06	0.266541	10	10	10	10	11	3.50709e+06	3.61256e+06	0.215501
		Q6PD62	Q6PD62	RNA polymerase-associated protein CTR9 homolog OS=Homo sapiens OX=9606 GN=CTR9 PE=1 SV=1	CTR9	2	133.42	28994	20362.6	0	0	0	0	0	0	29481.2	0	0	0	0	0	0	0	16582.9	11019.5	0	0	0	0	0	0	14380.8	0.0059676	1	1	1	1	1	19998.6	19202.1	0.0179028	1	1	1	1	1	20066.4	20669.8	0
		A0FGR8	A0FGR8	Extended synaptotagmin-2 OS=Homo sapiens OX=9606 GN=ESYT2 PE=1 SV=1	ESYT2	1	102.294	27067.6	19009.7	0.0130293	1	1	1	1	1	26145.2	18242.3	0.0130293	1	1	1	1	1	22226	14769.4	0.0130293	1	1	1	1	1	0	0	0	0	0	0	0	25726.7	0	0	0	0	0	0	0	15027.3	15479.2	0
		Q5T3I0	Q5T3I0	G patch domain-containing protein 4 OS=Homo sapiens OX=9606 GN=GPATCH4 PE=1 SV=2	GPATCH4	9	50.351	762621	535593	0.219731	7	7	7	7	7	749151	522706	0.224215	8	8	8	8	8	975112	647971	0.186099	7	7	7	7	7	490991	0.132287	5	5	5	5	5	605523	581406	0.197309	6	6	6	6	6	741564	763864	0.183857
		Q5SNV9	Q5SNV9	Uncharacterized protein C1orf167 OS=Homo sapiens OX=9606 GN=C1orf167 PE=2 SV=3	C1orf167	1	160.382	1.60363e+06	1.12624e+06	0.00552105	1	1	1	1	1	1.57968e+06	1.10219e+06	0.00552105	1	1	1	1	1	1.90476e+06	1.26573e+06	0.00552105	1	1	1	1	1	1.51986e+06	0.00552105	1	1	1	1	1	1.32773e+06	1.27485e+06	0.00552105	1	1	1	1	1	1.40524e+06	1.4475e+06	0.00552105
		O00629	O00629	Importin subunit alpha-3 OS=Homo sapiens OX=9606 GN=KPNA4 PE=1 SV=1	KPNA4	3	57.851	116120	81551.9	0.0153551	1	1	1	1	1	119528	83398.4	0.0422265	2	2	2	2	2	113907	75692.4	0.0422265	2	2	2	2	2	71107.5	0.0422265	2	2	2	2	2	80832.1	77612.6	0.0422265	2	2	2	2	2	106569	109774	0.0422265
		P52756	P52756	RNA-binding protein 5 OS=Homo sapiens OX=9606 GN=RBM5 PE=1 SV=2	RBM5	25	92.097	3.73825e+06	2.62539e+06	0.201227	16	13	16	13	21	3.67636e+06	2.56511e+06	0.255215	20	16	20	16	25	4.18674e+06	2.78213e+06	0.191411	17	12	17	12	21	5.22224e+06	0.304294	26	21	26	21	37	2.84324e+06	2.72999e+06	0.214724	18	13	18	13	23	3.4588e+06	3.56281e+06	0.250307
		Q9BQA1	Q9BQA1	Methylosome protein WDR77 OS=Homo sapiens OX=9606 GN=WDR77 PE=1 SV=1	WDR77	11	36.701	1.16263e+08	8.16522e+07	0.362573	12	12	12	12	25	1.22905e+08	8.57547e+07	0.362573	12	12	12	12	25	1.15934e+08	7.70389e+07	0.362573	12	12	12	12	24	2.59414e+07	0.321637	9	9	9	9	16	8.59926e+07	8.25676e+07	0.362573	10	10	10	10	20	1.09534e+08	1.12828e+08	0.362573
		P12318	P12318; P31995; P31994	Low affinity immunoglobulin gamma Fc region receptor II-a OS=Homo sapiens OX=9606 GN=FCGR2A PE=1 SV=4	FCGR2A	5	34.978	7.44452e+06	5.22833e+06	0.236593	6	6	6	6	8	7.94672e+06	5.54467e+06	0.214511	6	6	6	6	7	7.1729e+06	4.76646e+06	0.214511	5	5	5	5	6	3.04377e+06	0.211356	4	4	4	4	5	5.99961e+06	5.76065e+06	0.214511	5	5	5	5	6	6.33112e+06	6.5215e+06	0.239748
		P07237	P07237	Protein disulfide-isomerase OS=Homo sapiens OX=9606 GN=P4HB PE=1 SV=3	P4HB	29	57.081	2.4588e+06	1.72683e+06	0.246063	13	13	13	13	16	2.58655e+06	1.80472e+06	0.259843	14	14	14	14	17	2.62588e+06	1.74492e+06	0.311024	16	16	16	16	18	882521	0.0807087	5	5	5	5	5	1.9633e+06	1.8851e+06	0.297244	16	16	16	16	17	2.15483e+06	2.21963e+06	0.265748
		P10515	P10515	Dihydrolipoyllysine-residue acetyltransferase component of pyruvate dehydrogenase complex, mitochondrial OS=Homo sapiens OX=9606 GN=DLAT PE=1 SV=3	DLAT	7	68.953	2.66242e+06	1.86983e+06	0.0989181	6	6	6	6	9	2.40881e+06	1.6807e+06	0.0989181	6	6	6	6	8	2.49866e+06	1.66039e+06	0.0989181	6	6	6	6	9	996434	0.0123648	1	1	1	1	1	1.99055e+06	1.91127e+06	0.0989181	6	6	6	6	8	2.13987e+06	2.20422e+06	0.0989181
		Q14244	Q14244	Ensconsin OS=Homo sapiens OX=9606 GN=MAP7 PE=1 SV=1	MAP7	10	84.002	3.42895e+06	2.40817e+06	0.12283	9	9	9	9	11	3.43801e+06	2.39881e+06	0.142857	10	10	10	10	14	4.57474e+06	3.03995e+06	0.142857	10	10	10	10	15	2.21032e+06	0.157543	10	10	10	10	11	2.84885e+06	2.73538e+06	0.157543	11	11	11	11	12	3.34735e+06	3.44801e+06	0.157543
		Q96I25	Q96I25	Splicing factor 45 OS=Homo sapiens OX=9606 GN=RBM17 PE=1 SV=1	RBM17	22	44.934	7.06527e+07	4.96197e+07	0.546135	28	28	29	29	50	6.62215e+07	4.62048e+07	0.546135	26	26	26	26	44	7.71288e+07	5.12528e+07	0.546135	28	28	29	29	48	1.04565e+08	0.546135	27	27	27	27	52	5.5793e+07	5.35708e+07	0.461347	23	23	23	23	41	6.00796e+07	6.18863e+07	0.511222
		P02749	P02749; cont_P17690	Beta-2-glycoprotein 1 OS=Homo sapiens OX=9606 GN=APOH PE=1 SV=3	APOH	6	38.273	76010.6	53382.6	0	0	0	0	0	0	80340.8	56056.2	0	0	0	0	0	0	81791.8	54351.4	0	0	0	0	0	0	59689.4	0	0	0	0	0	0	61418.3	58972	0	0	0	0	0	0	71137.1	73276.3	0
		Q6N021	Q6N021; O43151	Methylcytosine dioxygenase TET2 OS=Homo sapiens OX=9606 GN=TET2 PE=1 SV=3	TET2	16	223.671	406767	285675	0.0584416	10	10	10	10	10	399709	278889	0.0529471	9	9	9	9	9	401355	266704	0.046953	8	8	8	8	8	191896	0.030969	5	5	5	5	5	380043	364906	0.0474525	8	8	8	8	8	307007	316239	0.042957
		Q5SSJ5	Q5SSJ5	Heterochromatin protein 1-binding protein 3 OS=Homo sapiens OX=9606 GN=HP1BP3 PE=1 SV=1	HP1BP3	15	61.169	2.17025e+06	1.52418e+06	0.216998	12	12	12	12	13	1.84966e+06	1.29057e+06	0.198915	11	11	11	11	11	2.07236e+06	1.3771e+06	0.151899	9	9	9	9	10	1.7717e+06	0.179024	10	10	10	10	10	1.50526e+06	1.44531e+06	0.135624	8	8	8	8	8	1.79619e+06	1.8502e+06	0.119349
		Q96GA3	Q96GA3	Protein LTV1 homolog OS=Homo sapiens OX=9606 GN=LTV1 PE=1 SV=1	LTV1	17	54.821	1.2204e+07	8.57096e+06	0.362105	18	18	18	18	22	1.70489e+07	1.18955e+07	0.385263	18	18	18	18	23	1.28358e+07	8.5295e+06	0.387368	20	20	20	20	24	5.43014e+06	0.328421	14	14	14	14	17	9.51975e+06	9.14058e+06	0.4	18	18	18	18	22	1.00384e+07	1.03402e+07	0.36
		P11387	P11387; Q969P6	DNA topoisomerase 1 OS=Homo sapiens OX=9606 GN=TOP1 PE=1 SV=2	TOP1	34	90.669	1.20337e+07	8.45136e+06	0.360784	32	32	32	32	42	1.23197e+07	8.59585e+06	0.366013	31	31	31	31	45	1.46734e+07	9.75059e+06	0.338562	31	31	32	32	49	1.8515e+07	0.384314	35	35	36	36	53	1.01007e+07	9.69839e+06	0.296732	26	26	26	26	36	1.08302e+07	1.11559e+07	0.347712
		Q13283	Q13283	Ras GTPase-activating protein-binding protein 1 OS=Homo sapiens OX=9606 GN=G3BP1 PE=1 SV=1	G3BP1	10	52.132	728811	511848	0.0751073	3	2	3	2	3	643868	449247	0.0922747	3	2	3	2	3	540841	359394	0.150215	5	4	5	4	5	2.58284e+06	0.227468	8	7	8	7	8	471949	453152	0.0536481	2	1	2	1	2	532609	548625	0.11588
		P09382	P09382	Galectin-1 OS=Homo sapiens OX=9606 GN=LGALS1 PE=1 SV=2	LGALS1	9	14.706	1.58633e+08	1.11409e+08	0.607407	8	8	10	10	14	1.49424e+08	1.04257e+08	0.718518	12	12	12	12	20	1.80352e+08	1.19845e+08	0.748148	11	11	13	13	18	8.45761e+07	0.607407	8	8	8	8	13	1.2134e+08	1.16507e+08	0.607407	11	11	11	11	18	1.47889e+08	1.52336e+08	0.718518
		Q9NY12	Q9NY12	H/ACA ribonucleoprotein complex subunit 1 OS=Homo sapiens OX=9606 GN=GAR1 PE=1 SV=1	GAR1	9	22.334	6.53882e+07	4.59225e+07	0.239631	6	6	6	6	9	6.92878e+07	4.83442e+07	0.239631	6	6	6	6	10	7.95421e+07	5.28564e+07	0.239631	7	7	7	7	12	4.53333e+07	0.239631	6	6	6	6	10	5.52583e+07	5.30574e+07	0.322581	7	7	7	7	11	5.82907e+07	6.00435e+07	0.239631
		Q4G0J3	Q4G0J3	La-related protein 7 OS=Homo sapiens OX=9606 GN=LARP7 PE=1 SV=1	LARP7	13	66.857	1.99097e+06	1.39827e+06	0.0154639	1	1	1	1	1	1.91672e+06	1.33735e+06	0.0463918	3	3	3	3	3	2.14487e+06	1.42528e+06	0.0412371	3	3	3	3	3	1.64254e+06	0.0274914	2	2	2	2	2	1.46788e+06	1.40941e+06	0.0412371	3	3	3	3	3	1.73212e+06	1.7842e+06	0.0412371
		Q9Y512	Q9Y512	Sorting and assembly machinery component 50 homolog OS=Homo sapiens OX=9606 GN=SAMM50 PE=1 SV=3	SAMM50	1	51.943	30191	21203.3	0.0767591	2	2	2	2	2	28870.3	20143.6	0.0618337	1	1	1	1	1	35400.3	0	0	0	0	0	0	0	0	0	0	0	0	0	0	25726.7	0	0	0	0	0	0	0	25148.2	0	0
		Q6PK04	Q6PK04	Coiled-coil domain-containing protein 137 OS=Homo sapiens OX=9606 GN=CCDC137 PE=1 SV=1	CCDC137	11	33.211	8.88786e+06	6.24199e+06	0.231834	6	6	6	6	9	9.28046e+06	6.47525e+06	0.294118	7	7	7	7	10	1.10129e+07	7.31815e+06	0.387543	11	11	11	11	15	5.78653e+06	0.321799	8	8	8	8	9	7.08e+06	6.79801e+06	0.276817	7	7	7	7	9	8.21019e+06	8.45708e+06	0.304498
		Q9NUQ2	Q9NUQ2	1-acyl-sn-glycerol-3-phosphate acyltransferase epsilon OS=Homo sapiens OX=9606 GN=AGPAT5 PE=1 SV=3	AGPAT5	4	42.045	366056	257083	0.032967	1	1	1	1	1	197760	137983	0.032967	1	1	1	1	1	257114	170855	0.032967	1	1	1	1	1	376012	0.032967	1	1	1	1	1	138923	133390	0	0	0	0	0	0	193176	198985	0.032967
		P27105	P27105	Stomatin OS=Homo sapiens OX=9606 GN=STOM PE=1 SV=3	STOM	6	31.711	535180	375860	0.0763889	2	2	2	2	2	708512	494350	0.277778	5	5	5	5	5	740268	491915	0.180556	3	3	3	3	3	1.81157e+06	0.25	5	5	5	5	5	433728	416453	0.138889	2	2	2	2	2	578051	595434	0.194444
		Q9H8M2	Q9H8M2	Bromodomain-containing protein 9 OS=Homo sapiens OX=9606 GN=BRD9 PE=1 SV=2	BRD9	8	66.958	907133	637084	0.0904523	4	4	4	4	5	949409	662431	0.0904523	4	4	4	4	5	1.02776e+06	682953	0.078727	3	3	3	3	4	818706	0.144054	5	5	5	5	6	704469	676411	0.0904523	4	4	4	4	5	808185	832488	0.0904523
		P02545	P02545	Prelamin-A/C OS=Homo sapiens OX=9606 GN=LMNA PE=1 SV=1	LMNA	45	74.095	1.49742e+07	1.05165e+07	0.581325	39	39	39	39	51	1.32493e+07	9.24443e+06	0.59488	40	40	40	40	56	1.4017e+07	9.31442e+06	0.575301	40	40	40	40	54	1.27798e+07	0.587349	39	39	39	39	55	1.05147e+07	1.00959e+07	0.569277	37	37	37	37	48	1.09243e+07	1.12528e+07	0.575301
		P55197	P55197	Protein AF-10 OS=Homo sapiens OX=9606 GN=MLLT10 PE=1 SV=2	MLLT10	2	113.251	132944	93367.1	0.0234082	2	2	2	2	2	121640	84872	0.0234082	2	2	2	2	2	146643	97445.4	0.00749064	1	1	1	1	1	181537	0.0374532	3	3	3	3	3	105125	100937	0.0234082	2	2	2	2	2	110067	113377	0.00749064
		Q9BUZ4	Q9BUZ4	TNF receptor-associated factor 4 OS=Homo sapiens OX=9606 GN=TRAF4 PE=1 SV=1	TRAF4	8	53.507	929453	652760	0.0829787	4	4	4	4	4	1.09064e+06	760970	0.0829787	4	4	4	4	4	1.47505e+06	980187	0.0829787	4	4	4	4	4	1.22354e+06	0.151064	6	6	6	6	6	879817	844774	0.0574468	3	3	3	3	3	1.01699e+06	1.04758e+06	0.117021
		Q9ULW0	Q9ULW0	Targeting protein for Xklp2 OS=Homo sapiens OX=9606 GN=TPX2 PE=1 SV=2	TPX2	1	85.6	80912.1	56825	0.0281125	1	1	1	1	1	71566.4	49934	0.0107095	1	1	1	1	1	71586.6	47570	0.0227577	2	2	2	2	2	61150.5	0	0	0	0	0	0	77470.2	74384.6	0	0	0	0	0	0	80504.6	82925.5	0.0107095
		Q8TF01	Q8TF01	Arginine/serine-rich protein PNISR OS=Homo sapiens OX=9606 GN=PNISR PE=1 SV=2	PNISR	8	92.521	3.91224e+06	2.74759e+06	0.0857143	10	10	10	10	15	4.15618e+06	2.89989e+06	0.101863	10	10	10	10	13	5.01191e+06	3.33046e+06	0.101863	9	9	9	9	14	1.77835e+06	0.0931677	7	7	7	7	10	3.25035e+06	3.12089e+06	0.101863	8	8	8	8	12	3.60545e+06	3.71387e+06	0.0857143
		Q86X95	Q86X95	Corepressor interacting with RBPJ 1 OS=Homo sapiens OX=9606 GN=CIR1 PE=1 SV=1	CIR1	17	52.281	4.84888e+06	3.40539e+06	0.22	10	10	10	10	11	6.00442e+06	4.18947e+06	0.295556	12	12	12	12	14	6.40062e+06	4.25327e+06	0.344444	17	17	17	17	21	4.22026e+06	0.246667	11	11	11	11	14	4.19261e+06	4.02562e+06	0.257778	11	11	11	11	14	4.8406e+06	4.98617e+06	0.293333
		O75394	O75394	Large ribosomal subunit protein bL33m OS=Homo sapiens OX=9606 GN=MRPL33 PE=1 SV=1	MRPL33	1	7.614	1.55768e+06	1.09397e+06	0.169231	1	1	1	1	1	1.63632e+06	1.14171e+06	0.169231	1	1	1	1	1	2.41443e+06	1.60441e+06	0.169231	1	1	1	1	1	1.40421e+06	0.169231	1	1	1	1	1	1.24637e+06	1.19673e+06	0.169231	1	1	1	1	1	1.69358e+06	1.74451e+06	0.169231
		P84090	P84090	Enhancer of rudimentary homolog OS=Homo sapiens OX=9606 GN=ERH PE=1 SV=1	ERH	13	12.251	1.38364e+10	9.7174e+09	0.701923	21	21	22	22	102	1.32705e+10	9.25922e+09	0.701923	22	22	23	23	111	1.35463e+10	9.00163e+09	0.682692	19	19	20	20	104	6.00071e+09	0.673077	18	18	19	19	71	1.06328e+10	1.02093e+10	0.692308	17	17	18	18	96	1.13674e+10	1.17093e+10	0.692308
		P10155	P10155	RNA-binding protein RO60 OS=Homo sapiens OX=9606 GN=RO60 PE=1 SV=2	RO60	4	60.631	32410.6	0	0	0	0	0	0	0	29481.2	0	0	0	0	0	0	0	35400.3	0	0	0	0	0	0	0	0	0	0	0	0	0	0	26177.9	25135.2	0	0	0	0	0	0	22098.8	22763.4	0
		Q12872	Q12872	Splicing factor, suppressor of white-apricot homolog OS=Homo sapiens OX=9606 GN=SFSWAP PE=1 SV=3	SFSWAP	22	104.758	3.85602e+06	2.7081e+06	0.119874	11	11	11	11	17	3.77608e+06	2.63469e+06	0.17245	13	13	13	13	19	4.34099e+06	2.88462e+06	0.196635	16	16	16	16	22	8.43303e+06	0.293375	27	27	27	27	35	2.96044e+06	2.84253e+06	0.195584	15	15	15	15	20	3.32363e+06	3.42358e+06	0.150368
		P35244	P35244	Replication protein A 14 kDa subunit OS=Homo sapiens OX=9606 GN=RPA3 PE=1 SV=1	RPA3	2	13.56	171980	120783	0.272727	2	2	2	2	2	145535	101544	0.140496	1	1	1	1	1	169822	112849	0.140496	1	1	1	1	2	77991.7	0.140496	1	1	1	1	1	114364	109809	0.272727	2	2	2	2	2	130683	134613	0.272727
		Q9HC21	Q9HC21	Mitochondrial thiamine pyrophosphate carrier OS=Homo sapiens OX=9606 GN=SLC25A19 PE=1 SV=1	SLC25A19	3	35.488	422183	296501	0.05625	2	2	2	2	2	369005	257466	0.08125	3	3	3	3	3	377347	250751	0.05625	2	2	2	2	2	241855	0.05625	2	2	2	2	2	282496	271245	0.05625	2	2	2	2	2	324414	334170	0.05625
		P69892	P69892; cont_P02070	Hemoglobin subunit gamma-2 OS=Homo sapiens OX=9606 GN=HBG2 PE=1 SV=2	HBG2	1	16.116	324118	227629	0.428571	6	1	6	1	7	305818	213378	0.428571	6	1	6	1	8	360032	239245	0.340136	5	1	5	1	5	236235	0.0680272	1	0	1	0	1	250397	240424	0.217687	3	1	3	1	3	267732	275783	0.428571
		P63173	P63173	Large ribosomal subunit protein eL38 OS=Homo sapiens OX=9606 GN=RPL38 PE=1 SV=2	RPL38	5	8.213	2.59059e+08	1.81939e+08	0.385714	3	3	3	3	6	2.87553e+08	2.00634e+08	0.385714	3	3	3	3	6	3.70923e+08	2.46481e+08	0.471429	4	4	4	4	7	5.60241e+08	0.385714	4	4	4	4	10	2.00947e+08	1.92944e+08	0.385714	3	3	3	3	6	2.58141e+08	2.65904e+08	0.385714
		P33993	P33993	DNA replication licensing factor MCM7 OS=Homo sapiens OX=9606 GN=MCM7 PE=1 SV=4	MCM7	20	81.257	2.51608e+06	1.76706e+06	0.109875	9	9	9	9	10	2.3757e+06	1.6576e+06	0.148818	11	11	11	11	13	2.67495e+06	1.77753e+06	0.109875	8	8	8	8	9	1.97623e+06	0.18637	15	15	15	15	16	1.88784e+06	1.81265e+06	0.148818	12	12	12	12	13	2.09955e+06	2.16268e+06	0.130737
		Q92620	Q92620	Pre-mRNA-splicing factor ATP-dependent RNA helicase PRP16 OS=Homo sapiens OX=9606 GN=DHX38 PE=1 SV=2	DHX38	31	140.415	2.43203e+06	1.70803e+06	0.196414	20	20	20	20	24	2.46971e+06	1.72319e+06	0.181744	19	19	19	19	24	3.06648e+06	2.03771e+06	0.201304	21	21	21	21	26	2.51715e+06	0.193969	19	19	19	19	24	1.89832e+06	1.82271e+06	0.161369	16	16	16	16	19	2.27188e+06	2.3402e+06	0.174409
ü		cont_Q8N1N4.2; Q8N1N4	cont_Q8N1N4.2|Q8N1N4	Keratin, type II cytoskeletal 78<|>Keratin, type II cytoskeletal 78 OS=Homo sapiens OX=9606 GN=KRT78 PE=1 SV=2	KRT78	22	56.83	221240	155378	0.0480769	3	1	3	1	4	183189	127816	0.0288462	2	0	2	0	2	598967	398019	0.103846	6	3	6	3	7	58135.8	0.0288462	2	0	2	0	2	559482	537198	0.0692308	4	2	4	2	6	97943.7	100889	0.0288462
		Q9BXL5	Q9BXL5	Hemogen OS=Homo sapiens OX=9606 GN=HEMGN PE=1 SV=1	HEMGN	14	55.307	7.76461e+06	5.45313e+06	0.214876	10	10	10	10	12	7.36103e+06	5.13601e+06	0.365702	15	15	15	15	17	8.58371e+06	5.70395e+06	0.311983	13	13	13	13	16	3.037e+06	0.235537	11	11	11	11	13	5.8933e+06	5.65857e+06	0.21281	10	10	10	10	12	6.84426e+06	7.05007e+06	0.285124
		Q8N0T1	Q8N0T1	Ribosomal biogenesis factor OS=Homo sapiens OX=9606 GN=RBIS PE=1 SV=4	RBIS	5	11.449	316120	222013	0	0	0	0	0	0	705461	492221	0.07	1	1	1	1	1	826852	549451	0.07	1	1	1	1	1	5.08254e+06	0.53	6	6	6	6	6	363164	348699	0	0	0	0	0	0	546421	562852	0
		P35268	P35268	Large ribosomal subunit protein eL22 OS=Homo sapiens OX=9606 GN=RPL22 PE=1 SV=2	RPL22	4	14.778	3.0605e+08	2.1494e+08	0.304688	4	4	4	4	8	2.85139e+08	1.9895e+08	0.304688	3	3	3	3	5	3.98018e+08	2.64487e+08	0.414062	5	5	5	5	7	3.62113e+08	0.304688	4	4	4	4	8	2.35416e+08	2.26039e+08	0.304688	4	4	4	4	6	2.68855e+08	2.7694e+08	0.304688
		P82675	P82675	Small ribosomal subunit protein uS5m OS=Homo sapiens OX=9606 GN=MRPS5 PE=1 SV=2	MRPS5	21	47.976	4.49613e+06	3.15765e+06	0.248837	11	11	11	11	12	4.35272e+06	3.03703e+06	0.172093	8	8	8	8	10	5.03071e+06	3.34295e+06	0.176744	8	8	8	8	10	332696	0.0186047	1	1	1	1	1	3.53369e+06	3.39294e+06	0.27907	12	12	12	12	14	4.0408e+06	4.16232e+06	0.25814
		Q9Y2W1	Q9Y2W1	Thyroid hormone receptor-associated protein 3 OS=Homo sapiens OX=9606 GN=THRAP3 PE=1 SV=2	THRAP3	92	108.601	2.84861e+09	2.00059e+09	0.517277	118	117	125	124	452	2.84852e+09	1.9875e+09	0.543455	121	120	130	129	468	2.79168e+09	1.85509e+09	0.522513	125	124	131	130	437	1.32852e+09	0.504712	117	116	133	132	340	2.18206e+09	2.09515e+09	0.51623	118	117	130	129	397	2.40177e+09	2.47399e+09	0.526702
		Q6UB99	Q6UB99	Ankyrin repeat domain-containing protein 11 OS=Homo sapiens OX=9606 GN=ANKRD11 PE=1 SV=3	ANKRD11	15	297.731	521533	366275	0.0394292	10	10	10	10	11	523691	365395	0.0364251	10	10	10	10	11	721316	479321	0.0379272	10	10	10	10	11	513637	0.0533233	14	14	14	14	14	424164	407270	0.0435599	11	11	11	11	11	501747	516835	0.0454375
ü		cont_O77727	cont_O77727; cont_Q2M2I5|Q2M2I5	Keratin, type I cytoskeletal 15 OS=Ovis aries GN=KRT15 PE=2 SV=1	KRT15	1	48.74	32848.1	23069.4	0.161148	11	1	11	1	15	84824.5	59184.6	0.125828	11	0	11	0	14	91954.8	61104.8	0.181015	16	2	16	2	22	88484.5	0.161148	11	1	11	1	15	54128.8	51972.9	0.161148	15	1	15	1	28	49017.6	50491.7	0.161148
		P04844	P04844	Dolichyl-diphosphooligosaccharide--protein glycosyltransferase subunit 2 OS=Homo sapiens OX=9606 GN=RPN2 PE=1 SV=3	RPN2	6	69.241	165578	116286	0.0142631	1	1	1	1	1	164110	114504	0.0475436	3	3	3	3	3	136072	90420.8	0.0206022	1	1	1	1	1	62436.3	0	0	0	0	0	0	116985	112326	0.0253566	2	2	2	2	2	128106	131958	0.0269414
		Q5UIP0	Q5UIP0	Telomere-associated protein RIF1 OS=Homo sapiens OX=9606 GN=RIF1 PE=1 SV=2	RIF1	58	274.294	1.24269e+06	872745	0.0958738	19	19	19	19	19	1.36273e+06	950819	0.141586	26	26	26	26	28	1.3879e+06	922275	0.113673	22	22	22	22	24	9.49483e+06	0.300971	71	71	71	71	90	1.10042e+06	1.05659e+06	0.113269	22	22	22	22	24	1.12835e+06	1.16228e+06	0.11165
		Q9NQ92	Q9NQ92	Coordinator of PRMT5 and differentiation stimulator OS=Homo sapiens OX=9606 GN=COPRS PE=1 SV=3	COPRS	5	20.054	4.87125e+06	3.4211e+06	0.206522	3	3	3	3	3	3.26448e+06	2.27772e+06	0.206522	3	3	3	3	3	6.1808e+06	4.10719e+06	0.206522	3	3	3	3	4	2.12559e+06	0	0	0	0	0	0	3.41157e+06	3.27569e+06	0.206522	3	3	3	3	3	3.77865e+06	3.89228e+06	0.206522
		Q9UPW6	Q9UPW6; Q01826	DNA-binding protein SATB2 OS=Homo sapiens OX=9606 GN=SATB2 PE=1 SV=2	SATB2	4	82.504	41695.4	29282.9	0	0	0	0	0	0	21728.2	15160.5	0	0	0	0	0	0	35400.3	0	0	0	0	0	0	0	289590	0.0845839	6	6	6	6	7	25726.7	0	0	0	0	0	0	0	25148.2	0	0
		Q9H3J6	Q9H3J6	Mitochondrial translation release factor in rescue OS=Homo sapiens OX=9606 GN=MTRFR PE=1 SV=1	MTRFR	5	18.816	4.81371e+06	3.38069e+06	0.295181	4	4	4	4	4	5.48137e+06	3.82452e+06	0.253012	3	3	3	3	3	7.33237e+06	4.87243e+06	0.253012	4	4	4	4	5	7.66019e+06	0.253012	4	4	4	4	5	3.99333e+06	3.83428e+06	0.168675	2	2	2	2	2	5.00952e+06	5.16017e+06	0.295181
		Q5SRE5	Q5SRE5	Nucleoporin NUP188 OS=Homo sapiens OX=9606 GN=NUP188 PE=1 SV=1	NUP188	3	195.917	28047.8	19698.1	0.00457404	1	1	1	1	1	35117.2	24502.3	0	0	0	0	0	0	40636.8	27003.5	0	0	0	0	0	0	34236.8	0	0	0	0	0	0	25568.3	24549.9	0	0	0	0	0	0	23945.2	24665.2	0
		Q6P1X5	Q6P1X5	Transcription initiation factor TFIID subunit 2 OS=Homo sapiens OX=9606 GN=TAF2 PE=1 SV=3	TAF2	20	136.883	2.88427e+06	2.02564e+06	0.102585	10	10	10	10	11	3.02217e+06	2.10866e+06	0.088407	11	11	11	11	12	3.22688e+06	2.14429e+06	0.0683903	9	9	9	9	11	1.95667e+06	0.22769	22	22	22	22	25	2.36549e+06	2.27128e+06	0.087573	11	11	11	11	12	2.46996e+06	2.54423e+06	0.108424
		P24539	P24539	ATP synthase peripheral stalk subunit b, mitochondrial OS=Homo sapiens OX=9606 GN=ATP5PB PE=1 SV=2	ATP5PB	4	28.89	223686	157096	0.03125	1	1	1	1	1	201572	140643	0.03125	1	1	1	1	1	152801	101537	0.03125	1	1	1	1	1	76191.7	0	0	0	0	0	0	141786	136138	0.03125	1	1	1	1	1	159062	163846	0
		O95881	O95881	Thioredoxin domain-containing protein 12 OS=Homo sapiens OX=9606 GN=TXNDC12 PE=1 SV=1	TXNDC12	7	19.194	8.35517e+07	5.86788e+07	0.44186	8	8	8	8	13	9.22498e+07	6.43654e+07	0.44186	8	8	8	8	14	9.78583e+07	6.50277e+07	0.44186	9	9	9	9	14	2.07204e+07	0.44186	8	8	8	8	10	6.64716e+07	6.38241e+07	0.44186	9	9	9	9	14	7.82649e+07	8.06184e+07	0.44186
		O95400	O95400	CD2 antigen cytoplasmic tail-binding protein 2 OS=Homo sapiens OX=9606 GN=CD2BP2 PE=1 SV=1	CD2BP2	7	37.623	2.25741e+06	1.58539e+06	0.228739	5	5	5	5	5	2.2352e+06	1.55957e+06	0.173021	4	4	4	4	4	2.31526e+06	1.53851e+06	0.228739	5	5	5	5	5	3.62112e+06	0.302053	6	6	6	6	7	1.67124e+06	1.60468e+06	0.217009	5	5	5	5	5	1.83414e+06	1.88929e+06	0.158358
		Q9UIG0	Q9UIG0	Tyrosine-protein kinase BAZ1B OS=Homo sapiens OX=9606 GN=BAZ1B PE=1 SV=2	BAZ1B	6	170.796	478713	336203	0.0316925	5	5	5	5	5	514736	359147	0.0188806	3	3	3	3	3	648670	431047	0.0188806	3	3	3	3	3	389292	0.0249494	4	4	4	4	4	378194	363131	0.0161834	3	3	3	3	3	467807	481875	0.0168577
		P00738	P00738	Haptoglobin OS=Homo sapiens OX=9606 GN=HP PE=1 SV=1	HP	13	45.177	1.84576e+06	1.29628e+06	0.0714286	3	0	3	0	3	1.63901e+06	1.14358e+06	0.0935961	4	1	4	1	4	1.84184e+06	1.22392e+06	0.0935961	4	1	4	1	4	1.41817e+06	0.0935961	4	1	4	1	4	1.28169e+06	1.23064e+06	0.0714286	3	0	3	0	3	1.49891e+06	1.54399e+06	0.0714286
		Q9GZR7	Q9GZR7	ATP-dependent RNA helicase DDX24 OS=Homo sapiens OX=9606 GN=DDX24 PE=1 SV=1	DDX24	6	96.271	255240	179256	0.0838184	5	5	5	5	5	223965	156267	0.0512224	4	4	4	4	4	288069	191425	0.0873108	5	5	5	5	5	161354	0.0279395	2	2	2	2	2	162514	156041	0.0372526	3	3	3	3	3	220334	226960	0.0500582
		Q96BK5	Q96BK5	PIN2/TERF1-interacting telomerase inhibitor 1 OS=Homo sapiens OX=9606 GN=PINX1 PE=1 SV=2	PINX1	2	37.012	980956	688931	0.128049	3	3	3	3	4	854953	596526	0.10061	2	2	2	2	3	1.15166e+06	765290	0.128049	3	3	3	3	4	1.3318e+06	0.128049	3	3	3	3	4	710835	682523	0.0579268	1	1	1	1	2	789631	813377	0.0579268
		O75746	O75746	Electrogenic aspartate/glutamate antiporter SLC25A12, mitochondrial OS=Homo sapiens OX=9606 GN=SLC25A12 PE=1 SV=2	SLC25A12	9	74.715	978914	687497	0.132743	9	5	9	5	10	936212	653224	0.125369	8	5	8	5	8	873484	580438	0.0693215	5	3	5	3	6	895777	0.119469	8	5	8	5	10	670471	643766	0.0752212	6	3	6	3	7	703363	724514	0.0678466
		Q14254	Q14254	Flotillin-2 OS=Homo sapiens OX=9606 GN=FLOT2 PE=1 SV=2	FLOT2	9	47.035	736640	517346	0.11215	5	5	5	5	5	739425	515919	0.0630841	3	3	3	3	3	564414	375058	0.123832	5	5	5	5	6	431987	0.100467	4	4	4	4	4	525925	504977	0.100467	4	4	4	4	5	493277	508111	0.100467
		O75151	O75151	Lysine-specific demethylase PHF2 OS=Homo sapiens OX=9606 GN=PHF2 PE=1 SV=4	PHF2	5	120.7	156103	109632	0.0456204	3	3	3	3	3	195170	136176	0.0337591	3	3	3	3	3	223829	148737	0.0237226	2	2	2	2	2	200145	0.0291971	2	2	2	2	2	144961	139187	0.0218978	1	1	1	1	1	164017	168949	0.0456204
		Q12769	Q12769	Nuclear pore complex protein Nup160 OS=Homo sapiens OX=9606 GN=NUP160 PE=1 SV=3	NUP160	5	162.017	178899	125641	0.020195	3	3	3	3	4	165410	115411	0.00487465	1	1	1	1	1	179673	119394	0.014624	3	3	3	3	3	168285	0.0118384	2	2	2	2	3	123263	118354	0	0	0	0	0	0	136542	140648	0.00487465
		Q13823	Q13823	Nucleolar GTP-binding protein 2 OS=Homo sapiens OX=9606 GN=GNL2 PE=1 SV=1	GNL2	21	83.603	2.37842e+06	1.67038e+06	0.26539	17	17	17	17	19	2.4457e+06	1.70644e+06	0.225718	15	15	15	15	18	3.10337e+06	2.06222e+06	0.273598	19	19	19	19	25	2.45722e+06	0.242134	16	16	16	16	17	1.93482e+06	1.85775e+06	0.19699	14	14	14	14	15	2.05083e+06	2.1125e+06	0.209302
		P38432	P38432	Coilin OS=Homo sapiens OX=9606 GN=COIL PE=1 SV=1	COIL	16	62.57	1.20223e+07	8.44332e+06	0.267361	13	13	13	13	16	1.14186e+07	7.9671e+06	0.303819	14	14	14	14	16	1.27806e+07	8.4928e+06	0.321181	15	15	15	15	16	9.99735e+06	0.244792	12	12	12	12	17	8.70163e+06	8.35505e+06	0.314236	14	14	14	14	15	1.02435e+07	1.05515e+07	0.279514
		P55036	P55036; A2A3N6	26S proteasome non-ATPase regulatory subunit 4 OS=Homo sapiens OX=9606 GN=PSMD4 PE=1 SV=1	PSMD4	4	40.711	146453	102855	0.0371353	1	1	1	1	1	66133	46143	0	0	0	0	0	0	158285	105182	0	0	0	0	0	0	0	0	0	0	0	0	0	52701.6	50602.5	0	0	0	0	0	0	125518	129293	0
		Q9GZS1	Q9GZS1	DNA-directed RNA polymerase I subunit RPA49 OS=Homo sapiens OX=9606 GN=POLR1E PE=1 SV=3	POLR1E	1	47.23	37695.2	26473.6	0	0	0	0	0	0	29481.2	0	0	0	0	0	0	0	46943.1	31194.1	0	0	0	0	0	0	30209.4	0.0190931	1	1	1	1	1	21121.3	20280.1	0	0	0	0	0	0	33330.4	34332.7	0
		P62195	P62195; Q8NB90	26S proteasome regulatory subunit 8 OS=Homo sapiens OX=9606 GN=PSMC5 PE=1 SV=1	PSMC5	6	45.597	335842	235864	0.046798	1	1	1	1	1	320654	223730	0.0640394	2	1	2	1	2	292469	194349	0.046798	2	1	2	1	2	55197.8	0	0	0	0	0	0	223529	214626	0	0	0	0	0	0	278637	287016	0.046798
		P25440	P25440	Bromodomain-containing protein 2 OS=Homo sapiens OX=9606 GN=BRD2 PE=1 SV=2	BRD2	7	88.006	483403	339497	0.129838	10	7	10	7	12	408844	285263	0.114856	10	7	10	7	12	487046	323647	0.113608	10	7	10	7	13	189200	0.10362	7	5	7	5	7	353817	339725	0.10362	10	6	10	6	12	372872	384085	0.114856
		Q9Y2S6	Q9Y2S6; A0A024R1R8	Translation machinery-associated protein 7 OS=Homo sapiens OX=9606 GN=TMA7 PE=1 SV=1	TMA7	1	7.062	8.17688e+06	5.74267e+06	0.140625	1	1	1	1	2	7.42066e+06	5.17762e+06	0.140625	1	1	1	1	2	8.43509e+06	5.6052e+06	0.140625	1	1	1	1	2	3.1112e+06	0.140625	1	1	1	1	1	5.81374e+06	5.58218e+06	0.140625	1	1	1	1	1	6.97932e+06	7.18919e+06	0.140625
		O00257	O00257	E3 SUMO-protein ligase CBX4 OS=Homo sapiens OX=9606 GN=CBX4 PE=1 SV=3	CBX4	11	61.329	538530	378213	0.0142857	1	1	1	1	1	607142	423621	0.0767857	4	4	4	4	4	764647	508115	0.0964286	5	5	5	5	5	3.31033e+06	0.294643	15	15	15	15	21	469497	450797	0.0571429	3	3	3	3	3	488825	503525	0.0571429
		P60468	P60468	Protein transport protein Sec61 subunit beta OS=Homo sapiens OX=9606 GN=SEC61B PE=1 SV=2	SEC61B	2	9.968	782312	549422	0.15625	1	1	1	1	1	683466	476875	0.15625	1	1	1	1	1	720090	478506	0.15625	1	1	1	1	1	459315	0.15625	1	1	1	1	1	430330	413190	0	0	0	0	0	0	741343	763636	0.15625
		P00751	P00751	Complement factor B OS=Homo sapiens OX=9606 GN=CFB PE=1 SV=2	CFB	6	85.479	137100	96286.3	0.0235602	1	1	1	1	1	152054	106092	0.0235602	2	2	2	2	2	113958	75726.1	0.0235602	1	1	1	1	1	99853.9	0	0	0	0	0	0	101287	97252.9	0	0	0	0	0	0	110436	113757	0.0235602
		Q96EE3	Q96EE3	Nucleoporin SEH1 OS=Homo sapiens OX=9606 GN=SEH1L PE=1 SV=3	SEH1L	4	39.623	377808	265337	0.0916667	2	2	2	2	2	379927	265086	0.0611111	1	1	1	1	1	356964	237206	0.0916667	2	2	2	2	2	356683	0.127778	3	3	3	3	3	289868	278323	0.0611111	1	1	1	1	1	300120	309146	0.127778
		Q14566	Q14566	DNA replication licensing factor MCM6 OS=Homo sapiens OX=9606 GN=MCM6 PE=1 SV=1	MCM6	8	92.831	176366	123863	0.0292326	2	2	2	2	3	221260	154380	0.0292326	2	2	2	2	3	288874	191959	0.0694275	5	5	5	5	6	100652	0.0207065	1	1	1	1	2	179922	172756	0.0499391	4	4	4	4	5	177453	182790	0.0401949
		Q9NXV2	Q9NXV2	BTB/POZ domain-containing protein KCTD5 OS=Homo sapiens OX=9606 GN=KCTD5 PE=1 SV=1	KCTD5	11	26.076	3.98611e+07	2.79946e+07	0.542735	12	9	12	9	14	4.63685e+07	3.23527e+07	0.542735	10	9	10	9	12	3.75346e+07	2.49421e+07	0.491453	9	8	9	8	11	1.14915e+07	0.431624	7	6	7	6	7	3.26591e+07	3.13583e+07	0.452991	8	8	8	8	10	3.1448e+07	3.23937e+07	0.487179
		P61244	P61244	Protein max OS=Homo sapiens OX=9606 GN=MAX PE=1 SV=1	MAX	4	18.264	92352.4	64859.6	0	0	0	0	0	0	29481.2	0	0	0	0	0	0	0	116519	77428.1	0	0	0	0	0	0	3.77993e+06	0.3375	4	4	4	4	8	25726.7	0	0	0	0	0	0	0	78605.5	80969.2	0
		Q13643	Q13643	Four and a half LIM domains protein 3 OS=Homo sapiens OX=9606 GN=FHL3 PE=1 SV=4	FHL3	2	31.171	268102	188289	0.0714286	2	2	2	2	2	296510	206884	0.0714286	2	2	2	2	2	291728	193856	0.0714286	2	2	2	2	2	123100	0.0357143	1	1	1	1	1	192806	185126	0.0357143	1	1	1	1	1	244330	251678	0.0714286
		P78347	P78347; Q6EKJ0; Q86UP8	General transcription factor II-I OS=Homo sapiens OX=9606 GN=GTF2I PE=1 SV=2	GTF2I	33	112.346	8.00635e+06	5.6229e+06	0.319639	29	29	29	29	37	7.95619e+06	5.55127e+06	0.362725	33	33	33	33	44	9.51122e+06	6.32029e+06	0.319639	30	30	31	31	41	8.82862e+06	0.336673	34	34	34	34	45	6.31173e+06	6.06033e+06	0.301603	30	30	30	30	40	6.96497e+06	7.17442e+06	0.309619
ü		P16083; cont_P16083	P16083|cont_P16083	Ribosyldihydronicotinamide dehydrogenase [quinone] OS=Homo sapiens OX=9606 GN=NQO2 PE=1 SV=5<|>Ribosyldihydronicotinamide dehydrogenase [quinone] OS=Homo sapiens GN=NQO2 PE=1 SV=5	NQO2	4	25.902	207437	145684	0.155844	2	2	2	2	2	173827	121284	0.155844	2	2	2	2	2	155843	103559	0.116883	1	1	1	1	1	0	0	0	0	0	0	0	122565	117684	0.038961	1	1	1	1	1	173168	178375	0.038961
		P32189	P32189; Q14410; Q14409	Glycerol kinase OS=Homo sapiens OX=9606 GN=GK PE=1 SV=3	GK	7	61.205	55062.6	38670.8	0.0143113	1	1	1	1	1	23400.6	16327.3	0	0	0	0	0	0	35400.3	0	0	0	0	0	0	0	0	0	0	0	0	0	0	25726.7	0	0	0	0	0	0	0	36270.2	37360.9	0
		Q49A26	Q49A26	Cytokine-like nuclear factor N-PAC OS=Homo sapiens OX=9606 GN=GLYR1 PE=1 SV=4	GLYR1	21	60.509	1.29161e+07	9.07104e+06	0.385172	17	17	17	17	24	1.28552e+07	8.96947e+06	0.372514	20	20	20	20	27	1.47556e+07	9.80525e+06	0.338156	19	19	19	19	25	1.06105e+07	0.338156	16	16	16	16	22	1.02215e+07	9.81436e+06	0.356239	19	19	19	19	25	1.10445e+07	1.13767e+07	0.350814
		P36873	P36873	Serine/threonine-protein phosphatase PP1-gamma catalytic subunit OS=Homo sapiens OX=9606 GN=PPP1CC PE=1 SV=1	PPP1CC	1	36.96	233940	164297	0.256966	7	1	7	1	7	184198	128521	0.256966	7	1	7	1	7	140473	93345.3	0.170279	5	0	5	0	5	316774	0.263158	8	1	8	1	8	104350	100194	0.111455	3	0	3	0	3	187054	192679	0.185759
		P07814	P07814	Bifunctional glutamate/proline--tRNA ligase OS=Homo sapiens OX=9606 GN=EPRS1 PE=1 SV=5	EPRS1	12	170.483	25000.3	17557.8	0.021164	2	2	2	2	2	23654	16504.1	0.00595238	1	1	1	1	1	20591	13682.9	0.00595238	1	1	1	1	1	6600.21	0.00595238	1	1	1	1	1	29252.9	28087.8	0.00595238	1	1	1	1	1	7816.5	8051.55	0.00595238
		P27635	P27635; Q96L21	Large ribosomal subunit protein uL16 OS=Homo sapiens OX=9606 GN=RPL10 PE=1 SV=5	RPL10	9	24.561	5.66435e+06	3.9781e+06	0.285047	5	5	5	5	6	5.296e+06	3.69518e+06	0.280374	4	4	4	4	5	5.71624e+06	3.79849e+06	0.280374	4	4	4	4	5	1.91982e+06	0.280374	4	4	4	4	4	4.33524e+06	4.16257e+06	0.280374	5	5	5	5	6	4.42394e+06	4.55697e+06	0.280374
		Q16384	Q16384	Protein SSX1 OS=Homo sapiens OX=9606 GN=SSX1 PE=1 SV=2	SSX1	2	21.917	1.2487e+06	876968	0.0478723	2	2	2	2	2	863115	602221	0.0478723	2	2	2	2	2	1.106e+06	734947	0.0478723	3	3	3	3	3	906640	0.0478723	2	2	2	2	2	691858	664302	0.0478723	2	2	2	2	2	935786	963926	0.0478723
		Q15208	Q15208	Serine/threonine-protein kinase 38 OS=Homo sapiens OX=9606 GN=STK38 PE=1 SV=1	STK38	18	54.155	2.99277e+07	2.10184e+07	0.352688	21	19	23	21	35	3.25794e+07	2.27316e+07	0.352688	19	17	22	20	35	2.55205e+07	1.69586e+07	0.352688	21	19	22	20	32	2.60582e+06	0.193548	8	7	8	7	9	2.15751e+07	2.07158e+07	0.352688	20	18	21	19	32	2.39639e+07	2.46846e+07	0.352688
		P19474	P19474	E3 ubiquitin-protein ligase TRIM21 OS=Homo sapiens OX=9606 GN=TRIM21 PE=1 SV=1	TRIM21	17	54.135	3.24368e+06	2.27805e+06	0.235789	10	10	10	10	10	3.31383e+06	2.31216e+06	0.216842	11	11	11	11	11	3.38427e+06	2.24888e+06	0.195789	10	10	10	10	10	72053	0	0	0	0	0	0	2.32851e+06	2.23577e+06	0.191579	8	8	8	8	8	2.96825e+06	3.0575e+06	0.250526
		Q99549	Q99549	M-phase phosphoprotein 8 OS=Homo sapiens OX=9606 GN=MPHOSPH8 PE=1 SV=2	MPHOSPH8	5	97.123	199016	139770	0.0244186	2	2	2	2	2	188995	131867	0.0244186	2	2	2	2	2	261139	173529	0.0244186	2	2	2	2	2	338054	0.0662791	5	5	5	5	6	151511	145477	0.0174419	2	2	2	2	2	201336	207390	0.0174419
		Q15361	Q15361	Transcription termination factor 1 OS=Homo sapiens OX=9606 GN=TTF1 PE=1 SV=3	TTF1	2	102.987	59006.9	41440.9	0.0198895	1	1	1	1	1	49771.6	34727.1	0.0508287	2	2	2	2	2	71589.7	47572	0.0508287	2	2	2	2	2	0	0	0	0	0	0	0	38876.4	37328	0	0	0	0	0	0	47924.6	49365.7	0.0198895
		P12236	P12236; Q9H0C2	ADP/ATP translocase 3 OS=Homo sapiens OX=9606 GN=SLC25A6 PE=1 SV=4	SLC25A6	17	32.845	8.89875e+07	6.24964e+07	0.409396	14	3	14	3	21	8.61767e+07	6.01281e+07	0.409396	14	3	14	3	21	7.99935e+07	5.31564e+07	0.385906	14	3	14	3	21	5.0099e+07	0.38255	12	2	12	2	18	6.14264e+07	5.89798e+07	0.459732	15	4	15	4	21	6.59367e+07	6.79195e+07	0.409396
		Q9H0J9	Q9H0J9	Protein mono-ADP-ribosyltransferase PARP12 OS=Homo sapiens OX=9606 GN=PARP12 PE=1 SV=1	PARP12	5	79.013	32410.6	0	0	0	0	0	0	0	29481.2	0	0	0	0	0	0	0	35400.3	0	0	0	0	0	0	0	0	0	0	0	0	0	0	25726.7	0	0	0	0	0	0	0	41251.7	42492.2	0
		Q5VWG9	Q5VWG9	Transcription initiation factor TFIID subunit 3 OS=Homo sapiens OX=9606 GN=TAF3 PE=1 SV=1	TAF3	10	103.517	5.90973e+06	4.15044e+06	0.0925727	9	9	9	9	11	6.24735e+06	4.35897e+06	0.101184	11	11	11	11	14	6.70304e+06	4.45423e+06	0.0925727	10	10	10	10	13	2.49898e+06	0.101184	9	9	9	9	10	4.48711e+06	4.30839e+06	0.0904198	9	9	9	9	11	5.13307e+06	5.28743e+06	0.101184
		Q99623	Q99623	Prohibitin-2 OS=Homo sapiens OX=9606 GN=PHB2 PE=1 SV=2	PHB2	9	33.276	599720	421187	0.123746	4	4	4	4	4	722800	504319	0.150502	6	6	6	6	6	610537	405708	0.123746	4	4	4	4	4	598033	0.16388	4	4	4	4	4	427581	410551	0.0702341	2	2	2	2	2	497512	512473	0.0702341
		Q12962	Q12962	Transcription initiation factor TFIID subunit 10 OS=Homo sapiens OX=9606 GN=TAF10 PE=1 SV=1	TAF10	1	21.698	286930	201512	0.0642202	1	1	1	1	1	270491	188730	0.0642202	1	1	1	1	1	302496	201011	0.0642202	1	1	1	1	1	429189	0.215596	3	3	3	3	3	221566	212741	0.0642202	1	1	1	1	1	236255	243359	0.0642202
		P49736	P49736	DNA replication licensing factor MCM2 OS=Homo sapiens OX=9606 GN=MCM2 PE=1 SV=4	MCM2	4	101.832	184875	129839	0.0309735	3	3	3	3	3	183105	127758	0.0232301	2	2	2	2	2	242332	161032	0.0309735	3	3	3	3	3	102942	0.0132743	1	1	1	1	1	166216	159596	0.0320796	2	2	2	2	2	140864	145100	0.0132743
		Q3KQU3	Q3KQU3	MAP7 domain-containing protein 1 OS=Homo sapiens OX=9606 GN=MAP7D1 PE=1 SV=1	MAP7D1	5	92.764	599955	421352	0.0451843	3	3	3	3	4	581700	405870	0.0618312	4	4	4	4	5	643172	427394	0.0451843	3	3	3	3	4	117289	0.00951249	1	1	1	1	1	420098	403366	0.0451843	3	3	3	3	3	512384	527792	0.0451843
		P02100	P02100; cont_P02070	Hemoglobin subunit epsilon OS=Homo sapiens OX=9606 GN=HBE1 PE=1 SV=2	HBE1	9	16.192	9.8806e+06	6.9392e+06	0.510204	7	5	7	5	8	9.83125e+06	6.85956e+06	0.564626	8	6	8	6	9	9.21838e+06	6.1257e+06	0.47619	7	5	7	5	7	2.33554e+06	0.136054	2	1	2	1	2	6.87909e+06	6.6051e+06	0.503401	7	6	7	6	7	8.207e+06	8.4538e+06	0.510204
		Q8WXF1	Q8WXF1	Paraspeckle component 1 OS=Homo sapiens OX=9606 GN=PSPC1 PE=1 SV=1	PSPC1	12	58.706	4.52045e+06	3.17474e+06	0.221797	11	9	11	9	14	4.5557e+06	3.17865e+06	0.286807	13	12	13	12	16	5.31215e+06	3.52997e+06	0.235182	12	10	12	10	15	4.29306e+06	0.325048	16	14	16	14	19	3.48742e+06	3.34852e+06	0.25239	13	11	13	11	15	4.04558e+06	4.16723e+06	0.248566
		P54198	P54198	Protein HIRA OS=Homo sapiens OX=9606 GN=HIRA PE=1 SV=2	HIRA	14	111.764	1.17464e+06	824953	0.147493	11	11	11	11	11	1.41129e+06	984699	0.156342	12	12	12	12	12	1.69199e+06	1.12434e+06	0.129794	10	10	10	10	10	721998	0.106195	8	8	8	8	8	1.10823e+06	1.06409e+06	0.115044	9	9	9	9	10	1.11939e+06	1.15305e+06	0.135693
		Q99757	Q99757	Thioredoxin, mitochondrial OS=Homo sapiens OX=9606 GN=TXN2 PE=1 SV=2	TXN2	3	18.372	3.49224e+06	2.45262e+06	0.0903614	1	1	1	1	2	4.0057e+06	2.7949e+06	0.240964	2	2	2	2	3	3.78881e+06	2.5177e+06	0.0903614	1	1	1	1	2	294635	0.0903614	1	1	1	1	1	2.77535e+06	2.66481e+06	0.0903614	1	1	1	1	2	3.00698e+06	3.09741e+06	0.0903614
		Q8WWY3	Q8WWY3	U4/U6 small nuclear ribonucleoprotein Prp31 OS=Homo sapiens OX=9606 GN=PRPF31 PE=1 SV=2	PRPF31	21	55.421	7.08739e+07	4.97751e+07	0.460922	26	26	26	26	39	7.5492e+07	5.2673e+07	0.460922	27	27	27	27	41	8.49257e+07	5.64339e+07	0.466934	28	28	28	28	45	5.72007e+07	0.460922	24	24	24	24	38	5.56462e+07	5.34299e+07	0.498998	24	24	24	24	40	6.43883e+07	6.63246e+07	0.498998
		Q71UM5	Q71UM5	Ribosomal protein eS27-like OS=Homo sapiens OX=9606 GN=RPS27L PE=1 SV=3	RPS27L	1	9.471	1.97762e+06	1.38889e+06	0.392857	3	1	3	1	3	2.24287e+06	1.56492e+06	0.392857	3	1	3	1	3	1.99633e+06	1.32658e+06	0.392857	3	1	3	1	3	3.20796e+06	0.392857	4	1	4	1	4	1.58953e+06	1.52622e+06	0.392857	3	1	3	1	3	1.54328e+06	1.58969e+06	0.392857
		O75822	O75822	Eukaryotic translation initiation factor 3 subunit J OS=Homo sapiens OX=9606 GN=EIF3J PE=1 SV=2	EIF3J	1	29.045	2.33023e+06	1.63653e+06	0.0426357	1	1	1	1	2	2.96817e+06	2.07098e+06	0.0426357	1	1	1	1	3	2.98486e+06	1.98347e+06	0.0426357	1	1	1	1	2	2.94563e+06	0.0426357	1	1	1	1	4	2.23055e+06	2.14171e+06	0.0426357	1	1	1	1	2	2.39781e+06	2.46992e+06	0.0426357
		Q96CT7	Q96CT7	Coiled-coil domain-containing protein 124 OS=Homo sapiens OX=9606 GN=CCDC124 PE=1 SV=1	CCDC124	6	25.82	760307	533967	0.179372	3	3	3	3	3	718003	500973	0.215247	4	4	4	4	4	828713	550687	0.215247	4	4	4	4	4	1.70252e+06	0.309417	6	6	6	6	7	508225	487982	0	0	0	0	0	0	665116	685117	0.0986547
		P20700	P20700	Lamin-B1 OS=Homo sapiens OX=9606 GN=LMNB1 PE=1 SV=2	LMNB1	33	66.368	9.22761e+06	6.4806e+06	0.522184	32	31	32	31	39	8.54496e+06	5.96208e+06	0.469283	27	26	27	26	33	8.41038e+06	5.58877e+06	0.476109	28	27	28	27	33	8.10498e+06	0.491468	29	28	29	28	35	6.3298e+06	6.07768e+06	0.464164	27	26	27	26	30	6.48623e+06	6.68128e+06	0.450512
		Q8WUM0	Q8WUM0	Nuclear pore complex protein Nup133 OS=Homo sapiens OX=9606 GN=NUP133 PE=1 SV=2	NUP133	18	128.898	1.20314e+06	844974	0.187716	15	15	15	15	16	1.18746e+06	828526	0.165225	14	14	14	14	16	1.30742e+06	868792	0.180796	15	15	15	15	17	1.25678e+06	0.209343	17	17	17	17	20	913220	876847	0.134083	13	13	13	13	15	941448	969759	0.17301
		P53355	P53355	Death-associated protein kinase 1 OS=Homo sapiens OX=9606 GN=DAPK1 PE=1 SV=6	DAPK1	2	159.945	30255.7	21248.7	0.0111888	1	1	1	1	1	29391	20507	0.0111888	1	1	1	1	1	40167	26691.3	0.0391608	5	5	5	5	5	0	0	0	0	0	0	0	25726.7	0	0	0	0	0	0	0	25148.2	0	0
		O00330	O00330	Pyruvate dehydrogenase protein X component, mitochondrial OS=Homo sapiens OX=9606 GN=PDHX PE=1 SV=3	PDHX	1	54.089	32410.6	0	0	0	0	0	0	0	29481.2	0	0.0159681	1	1	1	1	1	35400.3	0	0.0159681	1	1	1	1	1	0	0	0	0	0	0	0	23539.1	22601.5	0.0159681	1	1	1	1	1	26857.5	27665.2	0.0159681
		Q96QZ7	Q96QZ7	Membrane-associated guanylate kinase, WW and PDZ domain-containing protein 1 OS=Homo sapiens OX=9606 GN=MAGI1 PE=1 SV=3	MAGI1	3	164.481	70974.6	49845.9	0.0395708	3	3	3	3	3	36738.3	25633.4	0.0228035	2	2	2	2	2	33184.1	22051.1	0.0228035	2	2	2	2	2	56350.3	0.045607	4	4	4	4	4	32774.6	31469.2	0.0228035	2	2	2	2	2	33807.6	34824.2	0.0228035
		Q9Y520	Q9Y520	Protein PRRC2C OS=Homo sapiens OX=9606 GN=PRRC2C PE=1 SV=4	PRRC2C	2	316.718	11914	8367.27	0.00448895	1	1	1	1	1	11307.3	7889.42	0.00448895	1	1	1	1	1	10677.3	7095.19	0.00448895	1	1	1	1	1	14064.3	0.00828729	2	2	2	2	2	7398.06	7103.4	0	0	0	0	0	0	9034.98	9306.67	0
		Q9NYF8	Q9NYF8	Bcl-2-associated transcription factor 1 OS=Homo sapiens OX=9606 GN=BCLAF1 PE=1 SV=2	BCLAF1	82	106.059	1.16885e+09	8.20888e+08	0.521739	101	100	112	111	303	1.28348e+09	8.95523e+08	0.513043	102	101	114	113	318	1.29019e+09	8.57344e+08	0.555435	112	111	128	127	316	7.4444e+08	0.503261	98	97	117	116	305	9.36518e+08	8.99217e+08	0.526087	101	100	116	115	283	9.78179e+08	1.00759e+09	0.506522
		Q5SWX8	Q5SWX8	Protein odr-4 homolog OS=Homo sapiens OX=9606 GN=ODR4 PE=1 SV=1	ODR4	4	51.071	802554	563638	0.140969	6	6	6	6	6	963378	672178	0.0903084	3	3	3	3	3	952206	632750	0.112335	5	5	5	5	5	230750	0.0594714	2	2	2	2	2	653261	627242	0.0770925	3	3	3	3	3	770994	794179	0.110132
		Q14011	Q14011	Cold-inducible RNA-binding protein OS=Homo sapiens OX=9606 GN=CIRBP PE=1 SV=1	CIRBP	7	18.637	2.0154e+08	1.41543e+08	0.436047	10	10	14	14	39	2.08184e+08	1.45256e+08	0.436047	10	10	15	15	40	2.1769e+08	1.44657e+08	0.517442	11	11	16	16	42	3.41125e+08	0.436047	12	12	17	17	60	1.48983e+08	1.43049e+08	0.436047	10	10	12	12	36	1.64813e+08	1.69769e+08	0.436047
		Q92769	Q92769	Histone deacetylase 2 OS=Homo sapiens OX=9606 GN=HDAC2 PE=1 SV=2	HDAC2	5	55.329	518913	364435	0.159836	5	3	5	3	5	457598	319280	0.159836	5	3	5	3	5	515271	342403	0.143443	5	3	5	3	5	258511	0.0389344	1	1	1	1	1	322591	309743	0.0614754	2	2	2	2	2	403791	415934	0.0553279
		Q8IY81	Q8IY81	pre-rRNA 2'-O-ribose RNA methyltransferase FTSJ3 OS=Homo sapiens OX=9606 GN=FTSJ3 PE=1 SV=2	FTSJ3	13	96.499	3.56374e+06	2.50283e+06	0.22314	13	13	13	13	14	3.01053e+06	2.10054e+06	0.243211	14	14	14	14	14	3.44735e+06	2.29079e+06	0.212515	13	13	13	13	14	1.40202e+06	0.0791027	6	6	6	6	7	2.38303e+06	2.28812e+06	0.14758	10	10	10	10	11	2.71231e+06	2.79387e+06	0.158205
		P17980	P17980	26S proteasome regulatory subunit 6A OS=Homo sapiens OX=9606 GN=PSMC3 PE=1 SV=3	PSMC3	9	49.172	282889	198674	0.0842825	3	3	3	3	3	335061	233782	0.0842825	3	3	3	3	3	307242	204165	0.022779	1	1	1	1	1	25873.8	0	0	0	0	0	0	172550	165678	0.0683371	2	2	2	2	2	300960	310011	0.120729
		Q53FZ2	Q53FZ2	Acyl-coenzyme A synthetase ACSM3, mitochondrial OS=Homo sapiens OX=9606 GN=ACSM3 PE=1 SV=2	ACSM3	17	66.111	9.94131e+06	6.98183e+06	0.334471	18	18	18	18	20	9.47502e+06	6.61101e+06	0.322526	17	17	17	17	18	9.64524e+06	6.40935e+06	0.3157	17	17	17	17	17	6.99214e+06	0.0460751	3	3	3	3	3	7.21121e+06	6.92399e+06	0.322526	17	17	17	17	18	8.10836e+06	8.35219e+06	0.319113
		Q8IXB1	Q8IXB1	DnaJ homolog subfamily C member 10 OS=Homo sapiens OX=9606 GN=DNAJC10 PE=1 SV=2	DNAJC10	13	91.021	1.55186e+06	1.08988e+06	0.137453	11	11	11	11	13	1.65413e+06	1.15413e+06	0.13367	10	10	10	10	12	1.75488e+06	1.16614e+06	0.132409	10	10	10	10	11	540500	0.0630517	5	5	5	5	5	1.12965e+06	1.08465e+06	0.0996217	8	8	8	8	8	1.4747e+06	1.51905e+06	0.14628
		P0C0L4	P0C0L4; cont_P01030; cont_ENSEMBL:ENSBTAP00000007350	Complement C4-A OS=Homo sapiens OX=9606 GN=C4A PE=1 SV=2	C4A	35	192.664	1.01917e+06	715770	0.024656	3	1	3	1	4	1.04546e+06	729451	0.024656	3	1	3	1	4	1.1278e+06	749431	0.024656	3	1	3	1	4	942348	0.024656	3	1	3	1	4	742052	712496	0.024656	3	1	3	1	4	832793	857837	0.024656
		O00541	O00541	Pescadillo homolog OS=Homo sapiens OX=9606 GN=PES1 PE=1 SV=1	PES1	10	67.96	1.5079e+06	1.05901e+06	0.147959	7	7	7	7	8	1.13074e+06	788955	0.120748	5	5	5	5	6	1.4433e+06	959086	0.137755	6	6	6	6	7	2.49941e+06	0.193878	10	10	10	10	12	951656	913751	0.103741	6	6	6	6	6	1.07703e+06	1.10942e+06	0.103741
		Q96GC5	Q96GC5	Large ribosomal subunit protein mL48 OS=Homo sapiens OX=9606 GN=MRPL48 PE=1 SV=2	MRPL48	5	23.92	955722	671209	0.0613208	1	1	1	1	2	907682	633317	0.0613208	1	1	1	1	1	1.26717e+06	842044	0.0613208	1	1	1	1	2	633340	0.0613208	1	1	1	1	1	743826	714199	0.0613208	1	1	1	1	2	808163	832466	0.0613208
		Q92598	Q92598	Heat shock protein 105 kDa OS=Homo sapiens OX=9606 GN=HSPH1 PE=1 SV=1	HSPH1	5	96.804	116770	82008.1	0	0	0	0	0	0	130308	90919.7	0	0	0	0	0	0	132788	88238.6	0	0	0	0	0	0	82492.5	0	0	0	0	0	0	104216	100065	0	0	0	0	0	0	86364.5	88961.6	0
		Q3ZCQ8	Q3ZCQ8	Mitochondrial import inner membrane translocase subunit TIM50 OS=Homo sapiens OX=9606 GN=TIMM50 PE=1 SV=2	TIMM50	8	39.622	1.90456e+06	1.33758e+06	0.201133	6	6	6	6	6	1.78403e+06	1.24477e+06	0.201133	6	6	6	6	6	1.68499e+06	1.11969e+06	0.155807	5	5	5	5	5	475920	0.0679887	2	2	2	2	2	1.28401e+06	1.23287e+06	0.150142	5	5	5	5	5	1.31783e+06	1.35746e+06	0.195467
ü		cont_P69905; P69905	cont_P69905|P69905	Hemoglobin subunit alpha OS=Homo sapiens GN=HBA1 PE=1 SV=2<|>Hemoglobin subunit alpha OS=Homo sapiens OX=9606 GN=HBA1 PE=1 SV=2	HBA1; HBA2	6	15.248	9.75671e+06	6.85219e+06	0.478873	7	3	7	3	10	9.47922e+06	6.61394e+06	0.478873	7	3	7	3	10	1.1129e+07	7.39535e+06	0.478873	7	3	7	3	9	2.88911e+06	0.429577	6	2	6	2	6	6.6421e+06	6.37755e+06	0.478873	7	3	7	3	8	8.35301e+06	8.6042e+06	0.478873
		Q96GQ7	Q96GQ7	Probable ATP-dependent RNA helicase DDX27 OS=Homo sapiens OX=9606 GN=DDX27 PE=1 SV=2	DDX27	13	89.779	1.14063e+06	801073	0.106784	9	9	9	9	9	1.19368e+06	832868	0.0954774	8	8	8	8	8	1.44384e+06	959442	0.11809	10	10	10	10	10	339457	0.0301508	3	3	3	3	3	877096	842162	0.0992462	8	8	8	8	8	989773	1.01954e+06	0.0791457
		Q69YH5	Q69YH5	Cell division cycle-associated protein 2 OS=Homo sapiens OX=9606 GN=CDCA2 PE=1 SV=2	CDCA2	1	112.606	32410.6	0	0	0	0	0	0	0	29481.2	0	0.0234604	1	1	1	1	1	35400.3	0	0.0234604	1	1	1	1	2	102067	0.0234604	1	1	1	1	2	20803.8	19975.1	0.0234604	1	1	1	1	1	25075.6	25829.6	0.0234604
		P42766	P42766	Large ribosomal subunit protein uL29 OS=Homo sapiens OX=9606 GN=RPL35 PE=1 SV=2	RPL35	7	14.543	5.78271e+07	4.06123e+07	0.138211	3	3	3	3	4	6.26147e+07	4.36882e+07	0.138211	3	3	3	3	3	7.48773e+07	4.97567e+07	0.195122	5	5	5	5	5	5.27859e+07	0.138211	2	2	2	2	3	4.38233e+07	4.20778e+07	0.138211	2	2	2	2	3	5.30167e+07	5.4611e+07	0.211382
		Q99873	Q99873; Q9NR22	Protein arginine N-methyltransferase 1 OS=Homo sapiens OX=9606 GN=PRMT1 PE=1 SV=3	PRMT1	17	42.434	6.20318e+06	4.35652e+06	0.229111	8	8	8	8	11	6.96376e+06	4.85883e+06	0.339623	11	11	11	11	14	7.4611e+06	4.95797e+06	0.291105	10	10	10	10	13	1.47814e+07	0.460916	17	17	17	17	21	4.9131e+06	4.71741e+06	0.272237	9	9	9	9	11	5.6655e+06	5.83587e+06	0.283019
		Q14692	Q14692	Ribosome biogenesis protein BMS1 homolog OS=Homo sapiens OX=9606 GN=BMS1 PE=1 SV=1	BMS1	33	145.716	4.79577e+06	3.3681e+06	0.24181	27	27	27	27	34	5.22922e+06	3.64859e+06	0.24103	28	28	28	28	36	6.11208e+06	4.06153e+06	0.24415	27	27	27	27	34	4.86627e+06	0.25429	28	28	28	28	32	3.71415e+06	3.56622e+06	0.186427	21	21	21	21	25	4.32714e+06	4.45726e+06	0.236349
		P16402	P16402; Q02539; P22492	Histone H1.3 OS=Homo sapiens OX=9606 GN=H1-3 PE=1 SV=2	H1-3	1	22.336	148067	103988	0.226244	5	1	5	1	9	134868	94101.1	0.226244	5	1	5	1	7	139262	92540.9	0.18552	4	0	4	0	7	57713.2	0.0950226	2	0	2	0	2	95900.6	92080.9	0.144796	3	0	3	0	4	114195	117629	0.144796
		P35659	P35659	Protein DEK OS=Homo sapiens OX=9606 GN=DEK PE=1 SV=1	DEK	23	42.648	4.36629e+07	3.06647e+07	0.472	22	22	22	22	28	4.18347e+07	2.91893e+07	0.421333	20	20	20	20	25	5.37746e+07	3.57337e+07	0.421333	21	21	21	21	27	4.01593e+07	0.453333	21	21	21	21	28	3.50112e+07	3.36167e+07	0.357333	16	16	16	16	19	3.43576e+07	3.53907e+07	0.416
		Q9UH99	Q9UH99	SUN domain-containing protein 2 OS=Homo sapiens OX=9606 GN=SUN2 PE=1 SV=3	SUN2	28	80.262	8.20246e+07	5.76063e+07	0.478382	31	30	31	30	53	8.91005e+07	6.21681e+07	0.478382	31	30	31	30	55	9.11438e+07	6.05659e+07	0.482566	31	29	31	29	58	6.99976e+07	0.485356	30	28	30	28	54	6.43e+07	6.17389e+07	0.460251	26	25	26	25	41	7.1024e+07	7.31598e+07	0.460251
		Q16531	Q16531	DNA damage-binding protein 1 OS=Homo sapiens OX=9606 GN=DDB1 PE=1 SV=1	DDB1	27	126.887	1.61663e+06	1.13537e+06	0.150877	17	17	17	17	19	1.76472e+06	1.2313e+06	0.157895	18	18	18	18	21	1.55358e+06	1.03237e+06	0.153509	18	18	18	18	20	304805	0	0	0	0	0	0	1.20368e+06	1.15573e+06	0.127193	15	15	15	15	16	1.2424e+06	1.27976e+06	0.12193
		Q5JTH9	Q5JTH9	RRP12-like protein OS=Homo sapiens OX=9606 GN=RRP12 PE=1 SV=2	RRP12	25	143.611	3.83098e+06	2.69052e+06	0.177332	20	20	20	20	27	3.3699e+06	2.35128e+06	0.163454	18	18	18	18	23	4.32199e+06	2.872e+06	0.158057	18	18	18	18	24	3.65356e+06	0.248265	24	23	24	23	33	2.64709e+06	2.54166e+06	0.131843	13	13	13	13	17	3.07862e+06	3.17119e+06	0.163454
		P09429	P09429; P23497; B2RPK0	High mobility group protein B1 OS=Homo sapiens OX=9606 GN=HMGB1 PE=1 SV=3	HMGB1	4	24.878	684865	480984	0.144186	2	2	2	2	2	461102	321724	0.144186	2	2	2	2	2	670350	445454	0.144186	2	2	2	2	2	0	0	0	0	0	0	0	408679	392401	0.0837209	1	1	1	1	1	498401	513389	0.0837209
		P46013	P46013	Proliferation marker protein Ki-67 OS=Homo sapiens OX=9606 GN=MKI67 PE=1 SV=2	MKI67	18	358.474	92287	64813.7	0.0273342	4	4	4	4	4	114515	79900.5	0.0110565	2	2	2	2	2	128933	85677.4	0.036855	6	6	6	6	7	126061	0.012285	3	3	3	3	3	80554.7	77346.3	0.0110565	2	2	2	2	2	79637.4	82032.2	0.0110565
		Q13618	Q13618	Cullin-3 OS=Homo sapiens OX=9606 GN=CUL3 PE=1 SV=2	CUL3	5	88.873	17373.2	12201.3	0	0	0	0	0	0	28215.4	19686.7	0	0	0	0	0	0	30341.6	20162.3	0	0	0	0	0	0	61031	0	0	0	0	0	0	16743.5	16076.6	0	0	0	0	0	0	22262.6	22932.1	0
		Q8NEF9	Q8NEF9	Serum response factor-binding protein 1 OS=Homo sapiens OX=9606 GN=SRFBP1 PE=1 SV=1	SRFBP1	5	48.604	775327	544517	0.0885781	3	3	3	3	3	541182	377599	0.111888	4	4	4	4	4	727356	483334	0.0955711	4	4	4	4	4	592530	0.0955711	4	4	4	4	4	468165	449518	0.114219	4	4	4	4	4	512293	527698	0.0885781
		Q9NYL2	Q9NYL2	Mitogen-activated protein kinase kinase kinase 20 OS=Homo sapiens OX=9606 GN=MAP3K20 PE=1 SV=3	MAP3K20	2	91.098	26555.9	18650.4	0	0	0	0	0	0	34241.1	23891.1	0	0	0	0	0	0	23341.6	15510.7	0	0	0	0	0	0	71415	0.01	1	1	1	1	1	18907	18154	0	0	0	0	0	0	20394.5	21007.8	0
		O60841	O60841; Q9H2L5	Eukaryotic translation initiation factor 5B OS=Homo sapiens OX=9606 GN=EIF5B PE=1 SV=4	EIF5B	28	138.742	3.80263e+06	2.67061e+06	0.257377	27	27	27	27	29	3.4603e+06	2.41436e+06	0.256557	27	27	27	27	29	4.41916e+06	2.93658e+06	0.237705	25	25	25	25	27	1.97674e+06	0.234426	24	24	24	24	24	2.74666e+06	2.63726e+06	0.213115	22	22	22	22	24	3.19897e+06	3.29516e+06	0.268033
		O00303	O00303	Eukaryotic translation initiation factor 3 subunit F OS=Homo sapiens OX=9606 GN=EIF3F PE=1 SV=1	EIF3F	6	37.54	53648.7	37677.8	0	0	0	0	0	0	44985.4	31387.6	0	0	0	0	0	0	63665.5	42306.3	0	0	0	0	0	0	193922	0.0756303	2	2	2	2	2	39648.3	38069.1	0	0	0	0	0	0	51602.1	53153.8	0
		O14776	O14776	Transcription elongation regulator 1 OS=Homo sapiens OX=9606 GN=TCERG1 PE=1 SV=2	TCERG1	18	123.823	1.2647e+06	888207	0.14663	14	14	14	14	14	1.17168e+06	817516	0.142987	12	12	12	12	12	1.14748e+06	762511	0.119308	11	11	11	11	11	304626	0.0100182	1	1	1	1	1	797368	765609	0.0865209	8	8	8	8	8	952679	981327	0.068306
		Q96S66	Q96S66	Chloride channel CLIC-like protein 1 OS=Homo sapiens OX=9606 GN=CLCC1 PE=1 SV=1	CLCC1	8	61.983	1.30949e+06	919660	0.0707804	3	3	3	3	3	1.33755e+06	933251	0.0961887	5	5	5	5	5	1.22406e+06	813401	0.0961887	5	5	5	5	5	426286	0.0381125	3	3	3	3	3	968694	930111	0.0580762	3	3	3	3	3	1.01969e+06	1.05035e+06	0.0326679
ü		cont_P02538; P02538	cont_P02538|P02538; cont_REFSEQ:XP_932229	Keratin, type II cytoskeletal 6A OS=Homo sapiens GN=KRT6A PE=1 SV=3<|>Keratin, type II cytoskeletal 6A OS=Homo sapiens OX=9606 GN=KRT6A PE=1 SV=3	KRT6A	46	60.008	1.0845e+07	7.61651e+06	0.455674	28	1	28	1	37	3.44142e+06	2.40118e+06	0.212766	15	0	15	0	20	4.63561e+06	3.08041e+06	0.248227	18	0	18	0	24	1.98002e+06	0.150709	11	0	11	0	16	4.34025e+06	4.16738e+06	0.312057	20	1	21	1	30	1.94711e+06	2.00566e+06	0.164894
		Q66PJ3	Q66PJ3	ADP-ribosylation factor-like protein 6-interacting protein 4 OS=Homo sapiens OX=9606 GN=ARL6IP4 PE=1 SV=3	ARL6IP4	4	26.359	2.54878e+06	1.79002e+06	0.130802	2	2	2	2	2	3.07099e+06	2.14272e+06	0.130802	2	2	2	2	2	3.23527e+06	2.14986e+06	0.130802	2	2	2	2	2	868907	0.0506329	1	1	1	1	1	2.37217e+06	2.27769e+06	0.130802	2	2	2	2	2	1.76296e+06	1.81598e+06	0.0843882
		Q14966	Q14966	Zinc finger protein 638 OS=Homo sapiens OX=9606 GN=ZNF638 PE=1 SV=2	ZNF638	51	220.488	1.04861e+07	7.36447e+06	0.201213	39	39	39	39	50	9.33715e+06	6.51481e+06	0.192113	35	35	35	35	49	1.01816e+07	6.76573e+06	0.202224	36	36	36	36	48	1.14107e+07	0.278059	54	54	54	54	71	6.91451e+06	6.6391e+06	0.195147	35	35	35	35	45	7.64821e+06	7.87821e+06	0.19363
		Q99460	Q99460	26S proteasome non-ATPase regulatory subunit 1 OS=Homo sapiens OX=9606 GN=PSMD1 PE=1 SV=2	PSMD1	12	105.769	272515	191389	0.0388248	3	3	3	3	3	208073	145179	0.0272823	2	2	2	2	2	212337	141100	0.0272823	2	2	2	2	2	0	0	0	0	0	0	0	163287	156783	0	0	0	0	0	0	183513	189031	0.00734523
		Q9Y2P8	Q9Y2P8	RNA 3'-terminal phosphate cyclase-like protein OS=Homo sapiens OX=9606 GN=RCL1 PE=1 SV=3	RCL1	9	40.817	2.36185e+06	1.65874e+06	0.150134	5	5	5	5	5	2.27058e+06	1.58425e+06	0.115281	5	5	5	5	5	2.72966e+06	1.81388e+06	0.171582	7	7	7	7	8	2.53644e+06	0.174263	7	7	7	7	7	1.9383e+06	1.8611e+06	0.160858	6	6	6	6	6	2.07959e+06	2.14213e+06	0.19571
		Q7Z7C8	Q7Z7C8	Transcription initiation factor TFIID subunit 8 OS=Homo sapiens OX=9606 GN=TAF8 PE=1 SV=1	TAF8	2	34.241	340248	238958	0.0322581	1	1	1	1	1	285547	199235	0.0322581	1	1	1	1	1	306892	203932	0.0322581	1	1	1	1	1	515260	0.1	3	3	3	3	3	215876	207278	0	0	0	0	0	0	245493	252875	0.0322581
		Q9NPF5	Q9NPF5	DNA methyltransferase 1-associated protein 1 OS=Homo sapiens OX=9606 GN=DMAP1 PE=1 SV=1	DMAP1	6	52.96	536485	376776	0.119914	5	5	5	5	5	569650	397462	0.119914	5	5	5	5	5	582561	387117	0.0813705	3	3	3	3	3	497063	0.0813705	3	3	3	3	3	405469	389320	0.0149893	1	1	1	1	1	438951	452151	0.0642398
		Q99417	Q99417	c-Myc-binding protein OS=Homo sapiens OX=9606 GN=MYCBP PE=1 SV=3	MYCBP	1	11.959	431628	303134	0	0	0	0	0	0	379103	264512	0	0	0	0	0	0	433782	288252	0	0	0	0	0	0	404957	0.194175	1	1	1	1	2	323638	310747	0	0	0	0	0	0	370945	382100	0
		P63167	P63167	Dynein light chain 1, cytoplasmic OS=Homo sapiens OX=9606 GN=DYNLL1 PE=1 SV=1	DYNLL1	3	10.359	2.88328e+06	2.02494e+06	0.449438	3	2	3	2	3	3.17554e+06	2.21567e+06	0.449438	3	2	3	2	3	3.10448e+06	2.06296e+06	0.449438	3	2	3	2	3	1.65617e+06	0.370787	2	1	2	1	2	2.19534e+06	2.1079e+06	0.370787	2	1	2	1	2	2.61431e+06	2.69293e+06	0.370787
		P62701	P62701; P22090; Q8TD47	Small ribosomal subunit protein eS4, X isoform OS=Homo sapiens OX=9606 GN=RPS4X PE=1 SV=2	RPS4X	18	29.579	1.08573e+08	7.62512e+07	0.524715	18	18	18	18	31	1.06953e+08	7.46244e+07	0.555133	20	20	21	21	31	1.23191e+08	8.18613e+07	0.555133	21	21	22	22	34	1.80244e+08	0.498099	20	20	20	20	42	7.58049e+07	7.27856e+07	0.555133	17	17	17	17	26	9.12603e+07	9.40047e+07	0.524715
		P56182	P56182	Ribosomal RNA processing protein 1 homolog A OS=Homo sapiens OX=9606 GN=RRP1 PE=1 SV=1	RRP1	5	52.807	401695	282113	0.0477223	2	2	2	2	2	416413	290544	0.0672451	3	3	3	3	3	573252	380931	0.0889371	4	4	4	4	4	590383	0.0911063	5	5	5	5	5	318217	305543	0.0195228	1	1	1	1	1	378393	389772	0.0390456
ü		cont_P00761	cont_P00761; Q9BYE2	Trypsin OS=Sus scrofa PE=1 SV=1		13	24.394	1.4631e+10	1.02754e+10	0.558442	21	20	35	34	179	1.71239e+10	1.19479e+10	0.623377	22	21	36	35	187	1.58801e+10	1.05525e+10	0.558442	22	21	34	33	167	1.00565e+10	0.545455	20	19	34	33	163	1.1897e+10	1.14232e+10	0.545455	21	20	36	35	170	1.0939e+10	1.12679e+10	0.545455
		P09874	P09874	Poly [ADP-ribose] polymerase 1 OS=Homo sapiens OX=9606 GN=PARP1 PE=1 SV=4	PARP1	21	113.012	1.39378e+06	978857	0.226824	19	19	19	19	19	1.3384e+06	933840	0.209073	18	18	18	18	18	1.43888e+06	956149	0.217949	17	17	17	17	17	864603	0.0828402	6	6	6	6	6	952873	914920	0.15286	11	11	11	11	12	1.19452e+06	1.23044e+06	0.0808678
		Q8IX12	Q8IX12	Cell division cycle and apoptosis regulator protein 1 OS=Homo sapiens OX=9606 GN=CCAR1 PE=1 SV=2	CCAR1	47	132.739	4.76628e+07	3.34738e+07	0.32	43	43	44	44	68	4.82066e+07	3.36352e+07	0.326957	48	48	50	50	75	6.21522e+07	4.13007e+07	0.343478	53	53	55	55	86	2.16428e+07	0.313913	35	35	35	35	51	3.84201e+07	3.68898e+07	0.333043	44	44	46	46	69	4.13253e+07	4.2568e+07	0.347826
		O94776	O94776; Q13330	Metastasis-associated protein MTA2 OS=Homo sapiens OX=9606 GN=MTA2 PE=1 SV=1	MTA2	15	74.976	1.22316e+06	859035	0.199102	12	10	12	10	12	1.20098e+06	837963	0.157186	10	8	10	8	10	1.21937e+06	810281	0.142216	10	9	10	9	10	837670	0.155689	10	8	10	8	10	856569	822452	0.127246	9	8	9	8	9	1.00592e+06	1.03617e+06	0.143713
		P19784	P19784	Casein kinase II subunit alpha' OS=Homo sapiens OX=9606 GN=CSNK2A2 PE=1 SV=1	CSNK2A2	14	41.187	2.67693e+06	1.88002e+06	0.44	11	11	11	11	12	3.43578e+06	2.39725e+06	0.451429	12	12	12	12	13	3.04375e+06	2.0226e+06	0.362857	9	9	9	9	9	822435	0.0742857	2	2	2	2	2	2.24329e+06	2.15394e+06	0.345714	9	9	9	9	9	2.43201e+06	2.50515e+06	0.44
		Q96EY1	Q96EY1	DnaJ homolog subfamily A member 3, mitochondrial OS=Homo sapiens OX=9606 GN=DNAJA3 PE=1 SV=2	DNAJA3	3	52.456	579564	407031	0.120833	4	4	4	4	4	590189	411793	0.120833	4	4	4	4	4	609038	404711	0.120833	4	4	4	4	4	200598	0	0	0	0	0	0	399739	383817	0.0875	3	3	3	3	3	444219	457577	0.025
		P25705	P25705	ATP synthase F(1) complex subunit alpha, mitochondrial OS=Homo sapiens OX=9606 GN=ATP5F1A PE=1 SV=1	ATP5F1A	26	59.714	1.64496e+07	1.15526e+07	0.435805	24	24	24	24	30	1.43525e+07	1.00142e+07	0.388788	20	20	20	20	28	1.31288e+07	8.72419e+06	0.426763	21	21	21	21	26	3.42984e+06	0.282098	14	14	14	14	16	9.81294e+06	9.42209e+06	0.359855	19	19	19	19	23	1.05461e+07	1.08632e+07	0.361664
		Q02818	Q02818	Nucleobindin-1 OS=Homo sapiens OX=9606 GN=NUCB1 PE=1 SV=4	NUCB1	5	53.846	104562	73434.6	0	0	0	0	0	0	85764.5	59840.5	0	0	0	0	0	0	107165	71212.4	0	0	0	0	0	0	49597.2	0	0	0	0	0	0	64452.7	61885.6	0	0	0	0	0	0	74482.8	76722.6	0
		P16401	P16401	Histone H1.5 OS=Homo sapiens OX=9606 GN=H1-5 PE=1 SV=3	H1-5	5	22.566	4.3696e+06	3.06879e+06	0.141593	5	4	5	4	8	3.65434e+06	2.54974e+06	0.141593	4	3	4	3	5	4.95834e+06	3.29486e+06	0.141593	4	3	4	3	7	3.35321e+06	0.141593	5	4	5	4	6	2.98095e+06	2.86222e+06	0.141593	4	3	4	3	5	3.36432e+06	3.46548e+06	0.141593
		P54886	P54886	Delta-1-pyrroline-5-carboxylate synthase OS=Homo sapiens OX=9606 GN=ALDH18A1 PE=1 SV=2	ALDH18A1	2	87.248	22151.5	15557.1	0.0402516	2	2	2	2	2	21739	15167.9	0.0176101	1	1	1	1	1	21773.3	14468.6	0.0176101	1	1	1	1	1	0	0	0	0	0	0	0	14993.7	14396.5	0.0176101	1	1	1	1	1	18207.8	18755.3	0.0176101
		Q15059	Q15059; Q58F21	Bromodomain-containing protein 3 OS=Homo sapiens OX=9606 GN=BRD3 PE=1 SV=1	BRD3	16	79.492	3.64964e+06	2.56316e+06	0.261708	17	12	17	12	24	3.28954e+06	2.29521e+06	0.276859	18	13	18	13	22	3.61304e+06	2.4009e+06	0.269972	19	14	19	14	27	1.90259e+06	0.235537	15	11	15	11	20	2.46356e+06	2.36543e+06	0.235537	18	11	18	11	23	2.71246e+06	2.79403e+06	0.212121
		Q56A73	Q56A73	Spindlin-4 OS=Homo sapiens OX=9606 GN=SPIN4 PE=1 SV=1	SPIN4	9	28.642	4.39997e+06	3.09012e+06	0.309237	7	6	7	6	9	4.65529e+06	3.24814e+06	0.353414	9	8	9	8	11	5.09285e+06	3.38425e+06	0.349398	8	7	8	7	9	2.8327e+06	0.269076	6	5	6	5	8	3.20402e+06	3.0764e+06	0.349398	8	7	8	7	9	4.0848e+06	4.20764e+06	0.365462
		Q8IVV7	Q8IVV7	Glucose-induced degradation protein 4 homolog OS=Homo sapiens OX=9606 GN=GID4 PE=1 SV=1	GID4	3	33.493	190864	134045	0	0	0	0	0	0	270024	188404	0	0	0	0	0	0	254663	169226	0	0	0	0	0	0	0	0	0	0	0	0	0	149022	143086	0	0	0	0	0	0	253369	260989	0
		Q9H936	Q9H936; Q9H1K4	Mitochondrial glutamate carrier 1 OS=Homo sapiens OX=9606 GN=SLC25A22 PE=1 SV=1	SLC25A22	4	34.448	756566	531341	0.0495356	2	2	2	2	2	613936	428362	0.0495356	2	2	2	2	2	624413	414928	0	0	0	0	0	0	187124	0.0247678	1	1	1	1	1	449306	431411	0.0495356	2	2	2	2	2	481572	496053	0.0495356
		P23458	P23458; P29597; O60674	Tyrosine-protein kinase JAK1 OS=Homo sapiens OX=9606 GN=JAK1 PE=1 SV=2	JAK1	45	133.191	6.00879e+06	4.22e+06	0.344887	36	36	36	36	45	6.4708e+06	4.51487e+06	0.362218	39	39	39	39	50	6.83402e+06	4.54127e+06	0.363951	38	38	38	38	44	3.73477e+06	0.341421	35	35	35	35	43	4.57782e+06	4.39549e+06	0.337955	35	35	35	35	44	5.2213e+06	5.37831e+06	0.343154
		P02008	P02008	Hemoglobin subunit zeta OS=Homo sapiens OX=9606 GN=HBZ PE=1 SV=2	HBZ	7	15.627	3.16712e+06	2.22429e+06	0.232394	3	2	3	2	4	3.43811e+06	2.39887e+06	0.232394	3	2	3	2	4	3.52764e+06	2.34415e+06	0.309859	4	3	4	3	5	891852	0.161972	2	1	2	1	2	2.05423e+06	1.97241e+06	0.232394	3	2	3	2	4	2.72994e+06	2.81203e+06	0.295775
		Q9Y230	Q9Y230	RuvB-like 2 OS=Homo sapiens OX=9606 GN=RUVBL2 PE=1 SV=3	RUVBL2	17	51.125	5.04602e+06	3.54385e+06	0.367171	15	15	15	15	16	5.12228e+06	3.57397e+06	0.315335	13	13	13	13	14	4.877e+06	3.24081e+06	0.339093	14	14	14	14	16	3.81087e+06	0.367171	14	14	14	14	15	3.3422e+06	3.20908e+06	0.349892	13	13	13	13	14	4.13178e+06	4.25603e+06	0.38013
		Q8N680	Q8N680	Zinc finger and BTB domain-containing protein 2 OS=Homo sapiens OX=9606 GN=ZBTB2 PE=1 SV=1	ZBTB2	2	57.3	183922	129170	0.0447471	1	1	1	1	1	187897	131101	0.0447471	1	1	1	1	1	223060	148225	0.0447471	1	1	1	1	1	354612	0.0447471	1	1	1	1	1	145221	139437	0.0447471	1	1	1	1	1	177995	183348	0.0447471
		Q9NU22	Q9NU22	Midasin OS=Homo sapiens OX=9606 GN=MDN1 PE=1 SV=2	MDN1	18	632.42	68092.8	47821.9	0.0218013	10	10	10	10	10	56420.2	39366.1	0.0205504	9	9	9	9	9	59764.9	39714.3	0.0164403	8	8	8	8	8	81604.8	0.0176912	8	8	8	8	8	38480	36947.4	0.00786276	2	2	2	2	2	45046.4	46401.1	0.0119728
		P27694	P27694	Replication protein A 70 kDa DNA-binding subunit OS=Homo sapiens OX=9606 GN=RPA1 PE=1 SV=2	RPA1	1	68.095	25808.5	18125.4	0	0	0	0	0	0	36687.4	25597.9	0	0	0	0	0	0	35400.3	0	0	0	0	0	0	0	0	0	0	0	0	0	0	25726.7	0	0	0	0	0	0	0	22166.3	22832.9	0
		Q9BSC4	Q9BSC4	Nucleolar protein 10 OS=Homo sapiens OX=9606 GN=NOL10 PE=1 SV=1	NOL10	11	80.251	3.91777e+06	2.75147e+06	0.138081	11	11	11	11	13	4.643e+06	3.23956e+06	0.138081	11	11	11	11	13	5.91259e+06	3.92897e+06	0.151163	12	12	12	12	14	3.91867e+06	0.114826	8	8	8	8	10	3.84283e+06	3.68977e+06	0.114826	9	9	9	9	11	3.38971e+06	3.49164e+06	0.114826
ü		cont_P01835.1	cont_P01835.1	Ig kappa chain C region, B allele		1	11.594	6.31404e+07	4.43438e+07	0.132075	1	1	2	2	3	4.5745e+07	3.19177e+07	0.132075	1	1	2	2	2	2.12817e+06	1.41419e+06	0.132075	1	1	1	1	1	1.56372e+06	0.132075	1	1	1	1	1	1.20953e+06	1.16135e+06	0.132075	1	1	1	1	1	4.15635e+07	4.28133e+07	0.132075
		P09651	P09651; A0A2R8Y4L2; Q32P51	Heterogeneous nuclear ribonucleoprotein A1 OS=Homo sapiens OX=9606 GN=HNRNPA1 PE=1 SV=5	HNRNPA1	19	38.723	9.82214e+07	6.89814e+07	0.44086	23	21	23	21	46	8.05345e+07	5.61914e+07	0.44086	20	18	20	18	40	9.08511e+07	6.03714e+07	0.459677	23	21	23	21	43	9.96471e+07	0.448925	24	22	24	22	47	5.77357e+07	5.54361e+07	0.44086	21	20	21	20	38	7.0684e+07	7.28096e+07	0.44086
		Q7Z4V5	Q7Z4V5; Q9Y3E1	Hepatoma-derived growth factor-related protein 2 OS=Homo sapiens OX=9606 GN=HDGFL2 PE=1 SV=1	HDGFL2	12	74.272	2.48973e+06	1.74855e+06	0.162444	9	9	9	9	10	2.23963e+06	1.56266e+06	0.187779	10	10	10	10	11	2.71286e+06	1.80272e+06	0.198212	11	11	11	11	12	1.39042e+06	0.137109	7	7	7	7	8	1.6961e+06	1.62854e+06	0.157973	9	9	9	9	9	1.8898e+06	1.94663e+06	0.147541
		Q9BZE4	Q9BZE4	GTP-binding protein 4 OS=Homo sapiens OX=9606 GN=GTPBP4 PE=1 SV=3	GTPBP4	16	73.918	2.58581e+06	1.81603e+06	0.200315	12	12	12	12	14	2.41879e+06	1.68766e+06	0.206625	11	11	11	11	14	2.90304e+06	1.92909e+06	0.211356	13	13	13	13	16	1.88958e+06	0.171924	9	9	9	9	12	1.74449e+06	1.67501e+06	0.230284	13	13	13	13	14	1.98969e+06	2.04952e+06	0.20347
		Q96AV8	Q96AV8; A0AVK6	Transcription factor E2F7 OS=Homo sapiens OX=9606 GN=E2F7 PE=1 SV=3	E2F7	10	99.826	530048	372255	0.0417124	4	4	4	4	4	539171	376196	0.0340285	3	3	3	3	3	621215	412803	0.0417124	4	4	4	4	4	453584	0.0702525	5	5	5	5	5	420868	404105	0.0417124	4	4	4	4	4	436101	449215	0.0625686
		Q9UBS4	Q9UBS4	DnaJ homolog subfamily B member 11 OS=Homo sapiens OX=9606 GN=DNAJB11 PE=1 SV=1	DNAJB11	4	40.489	97511.1	68482.6	0	0	0	0	0	0	73448.5	51247.2	0	0	0	0	0	0	79904.6	53097.4	0.0530726	1	1	1	1	1	0	0	0	0	0	0	0	60551.1	58139.4	0	0	0	0	0	0	61070.5	62907	0
		O75475	O75475	PC4 and SFRS1-interacting protein OS=Homo sapiens OX=9606 GN=PSIP1 PE=1 SV=1	PSIP1	7	60.067	1.15571e+06	811663	0.122642	6	6	6	6	6	736596	513946	0.0849057	3	3	3	3	3	1.02376e+06	680300	0.101887	4	4	4	4	4	2.73307e+06	0.164151	8	8	8	8	8	635875	610548	0.0471698	2	2	2	2	2	691043	711823	0.101887
		Q68CQ4	Q68CQ4	U3 small nucleolar RNA-associated protein 25 homolog OS=Homo sapiens OX=9606 GN=UTP25 PE=1 SV=2	UTP25	3	87.001	299019	210002	0.0277778	2	2	2	2	2	293190	204567	0.0145503	1	1	1	1	1	306828	203890	0.0277778	2	2	2	2	2	160899	0.0383598	3	3	3	3	3	211612	203183	0.0145503	1	1	1	1	1	208327	214592	0.0251323
		Q9P0L0	Q9P0L0	Vesicle-associated membrane protein-associated protein A OS=Homo sapiens OX=9606 GN=VAPA PE=1 SV=3	VAPA	6	27.875	438991	308306	0.0522088	2	2	2	2	2	338503	236184	0.0481928	1	1	1	1	1	391872	260403	0.0522088	2	2	2	2	2	204286	0.0481928	1	1	1	1	1	262541	252084	0.0481928	1	1	1	1	1	294726	303589	0.124498
		P00736	P00736	Complement C1r subcomponent OS=Homo sapiens OX=9606 GN=C1R PE=1 SV=2	C1R	3	80.067	45759.5	32137.1	0	0	0	0	0	0	42210.8	29451.8	0.0113475	1	1	1	1	1	45163.1	30011.3	0	0	0	0	0	0	35733.1	0	0	0	0	0	0	28569	27431.1	0	0	0	0	0	0	35074	36128.7	0
		Q9UIF9	Q9UIF9	Bromodomain adjacent to zinc finger domain protein 2A OS=Homo sapiens OX=9606 GN=BAZ2A PE=1 SV=4	BAZ2A	2	211.065	15838.1	11123.2	0	0	0	0	0	0	21127.3	14741.1	0	0	0	0	0	0	23477.6	15601.1	0	0	0	0	0	0	0	0	0	0	0	0	0	14340.5	13769.3	0	0	0	0	0	0	15367.3	15829.4	0
		P62266	P62266	Small ribosomal subunit protein uS12 OS=Homo sapiens OX=9606 GN=RPS23 PE=1 SV=3	RPS23	4	15.798	3.31812e+07	2.33033e+07	0.286713	4	4	4	4	5	3.87682e+07	2.70498e+07	0.286713	4	4	4	4	5	4.70172e+07	3.12434e+07	0.286713	4	4	4	4	5	2.57999e+07	0.286713	4	4	4	4	5	2.50849e+07	2.40858e+07	0.286713	4	4	4	4	4	3.15798e+07	3.25294e+07	0.286713
		Q15542	Q15542	Transcription initiation factor TFIID subunit 5 OS=Homo sapiens OX=9606 GN=TAF5 PE=1 SV=3	TAF5	5	86.776	223118	156697	0.0475	4	4	4	4	4	184551	128767	0.06375	4	4	4	4	4	223852	148752	0.00875	1	1	1	1	1	275728	0.03	3	3	3	3	3	143842	138113	0.03	3	3	3	3	3	158229	162987	0.00875
		P53999	P53999	Activated RNA polymerase II transcriptional coactivator p15 OS=Homo sapiens OX=9606 GN=SUB1 PE=1 SV=3	SUB1	11	14.386	3.26992e+08	2.29648e+08	0.456693	13	13	14	14	21	3.04574e+08	2.12511e+08	0.456693	13	13	13	13	21	3.61617e+08	2.40298e+08	0.566929	15	15	15	15	24	1.05044e+08	0.448819	9	9	9	9	12	2.29076e+08	2.19952e+08	0.456693	13	13	13	13	19	2.64771e+08	2.72733e+08	0.456693
		Q6VN20	Q6VN20	Ran-binding protein 10 OS=Homo sapiens OX=9606 GN=RANBP10 PE=1 SV=1	RANBP10	6	67.214	622937	437492	0.0806452	4	4	4	4	4	644180	449464	0.0580645	3	3	3	3	4	617973	410649	0.0580645	3	3	3	3	3	86702.2	0	0	0	0	0	0	402359	386333	0.016129	1	1	1	1	1	539007	555216	0.0580645
		Q6S8J3	Q6S8J3; A5A3E0; Q9BYX7; P0CG39	POTE ankyrin domain family member E OS=Homo sapiens OX=9606 GN=POTEE PE=1 SV=3	POTEE	2	121.286	31751	22298.9	0.104186	14	0	14	0	121	24410.8	17032.1	0.106047	17	1	17	1	145	55128.4	36633.3	0.108837	21	0	22	0	179	0	0.0781395	10	0	10	0	35	25726.7	0	0.0781395	10	0	10	0	43	25148.2	0	0.0781395
		P06748	P06748	Nucleophosmin OS=Homo sapiens OX=9606 GN=NPM1 PE=1 SV=2	NPM1	12	32.555	2.27235e+07	1.59589e+07	0.346939	9	9	9	9	12	2.18452e+07	1.52421e+07	0.367347	9	9	9	9	10	2.53666e+07	1.68563e+07	0.391156	10	10	10	10	13	1.15514e+07	0.316327	7	7	7	7	9	1.62849e+07	1.56362e+07	0.391156	10	10	10	10	12	1.70948e+07	1.76088e+07	0.391156
		Q9UBD5	Q9UBD5; O75330	Origin recognition complex subunit 3 OS=Homo sapiens OX=9606 GN=ORC3 PE=1 SV=1	ORC3	1	82.201	17984.7	12630.7	0	0	0	0	0	0	17237.1	12026.9	0	0	0	0	0	0	35400.3	0	0.00984529	1	1	1	1	1	0	0	0	0	0	0	0	15249.9	14642.5	0	0	0	0	0	0	14701.6	15143.7	0.00984529
		Q2PZI1	Q2PZI1	Protein C-mannosyl-transferase DPY19L1 OS=Homo sapiens OX=9606 GN=DPY19L1 PE=1 SV=1	DPY19L1	2	77.267	458061	321698	0.0385185	2	2	2	2	3	490782	342434	0.0385185	2	2	2	2	3	556041	369495	0.0385185	2	2	2	2	3	491365	0.0385185	2	2	2	2	3	336403	323004	0.0281481	1	1	1	1	1	328667	338550	0.0281481
ü		cont_P03987.2	cont_P03987.2	Ig gamma-3 chain C region		5	43.901	1.56329e+06	1.09791e+06	0.105528	4	3	4	3	4	1.5041e+06	1.04946e+06	0.105528	4	3	4	3	4	1.64342e+06	1.09207e+06	0.105528	4	3	4	3	4	1.3948e+06	0.133166	5	4	5	4	5	1.11757e+06	1.07306e+06	0.133166	5	4	5	4	5	1.1385e+06	1.17274e+06	0.10804
		Q9NWU2	Q9NWU2	Glucose-induced degradation protein 8 homolog OS=Homo sapiens OX=9606 GN=GID8 PE=1 SV=1	GID8	9	26.732	6.1623e+06	4.32781e+06	0.302632	6	6	6	6	7	6.74917e+06	4.7091e+06	0.355263	7	7	7	7	8	6.43166e+06	4.27389e+06	0.447368	8	8	8	8	8	1.36094e+06	0.0745614	1	1	1	1	1	4.52663e+06	4.34633e+06	0.320175	5	5	5	5	5	5.06334e+06	5.2156e+06	0.320175
		O95900	O95900	Pseudouridylate synthase TRUB2, mitochondrial OS=Homo sapiens OX=9606 GN=TRUB2 PE=1 SV=1	TRUB2	3	36.671	240615	168985	0.0271903	1	1	1	1	1	232896	162498	0	0	0	0	0	0	207095	137616	0	0	0	0	0	0	0	0	0	0	0	0	0	171067	164254	0	0	0	0	0	0	150747	155281	0.0271903
		P12235	P12235; Q9H0C2	ADP/ATP translocase 1 OS=Homo sapiens OX=9606 GN=SLC25A4 PE=1 SV=4	SLC25A4	3	33.043	4.55809e+06	3.20117e+06	0.325503	10	3	10	3	16	4.64232e+06	3.23909e+06	0.352349	11	3	11	3	17	4.32887e+06	2.87657e+06	0.332215	11	3	11	3	17	2.64968e+06	0.325503	10	3	10	3	13	3.09986e+06	2.9764e+06	0.295302	9	2	9	2	13	3.19204e+06	3.28803e+06	0.325503
		O14925	O14925; Q5SRD1	Mitochondrial import inner membrane translocase subunit Tim23 OS=Homo sapiens OX=9606 GN=TIMM23 PE=1 SV=1	TIMM23	2	21.929	258999	181896	0.0813397	1	1	1	1	1	367433	256369	0.0813397	1	1	1	1	1	190973	126903	0.0813397	1	1	1	1	1	125123	0.0813397	1	1	1	1	1	204946	196783	0.0813397	1	1	1	1	1	196155	202054	0.0813397
ü		cont_P01008; P01008	cont_P01008|P01008; cont_P41361	Antithrombin-III OS=Homo sapiens GN=SERPINC1 PE=1 SV=1<|>Antithrombin-III OS=Homo sapiens OX=9606 GN=SERPINC1 PE=1 SV=1	SERPINC1	4	52.569	219170	153924	0.0387931	2	2	2	2	2	242554	169237	0.0387931	2	2	2	2	2	280173	186177	0.0387931	2	2	2	2	2	214077	0.0387931	2	2	2	2	2	159582	153226	0.0387931	2	2	2	2	2	163426	168340	0.0387931
		Q9H334	Q9H334	Forkhead box protein P1 OS=Homo sapiens OX=9606 GN=FOXP1 PE=1 SV=1	FOXP1	1	75.27	45505.3	31958.6	0.0132939	1	1	1	1	1	48698	33978.1	0	0	0	0	0	0	48555	32265.2	0.0132939	1	1	1	1	1	25251.3	0	0	0	0	0	0	34223.2	32860.1	0.0132939	1	1	1	1	1	26915	27724.4	0.0132939
		Q92610	Q92610	Zinc finger protein 592 OS=Homo sapiens OX=9606 GN=ZNF592 PE=1 SV=2	ZNF592	1	137.441	12736.6	8945.01	0	0	0	0	0	0	11303.5	7886.8	0	0	0	0	0	0	13780	9156.97	0	0	0	0	0	0	9614.45	0	0	0	0	0	0	8855.23	8502.53	0	0	0	0	0	0	10119	10423.3	0.00552486
		Q9H089	Q9H089	Large subunit GTPase 1 homolog OS=Homo sapiens OX=9606 GN=LSG1 PE=1 SV=2	LSG1	2	75.178	53510.7	37580.9	0	0	0	0	0	0	29481.2	0	0	0	0	0	0	0	35400.3	0	0	0	0	0	0	0	90230.2	0.0379939	3	3	3	3	3	16440.5	15785.7	0	0	0	0	0	0	44631.3	45973.4	0
		P62136	P62136	Serine/threonine-protein phosphatase PP1-alpha catalytic subunit OS=Homo sapiens OX=9606 GN=PPP1CA PE=1 SV=1	PPP1CA	10	37.488	2.21699e+06	1.557e+06	0.284848	8	2	8	2	9	2.06979e+06	1.44416e+06	0.284848	8	2	8	2	9	1.97459e+06	1.31213e+06	0.227273	7	2	7	2	8	4.44682e+06	0.327273	10	3	10	3	11	1.30964e+06	1.25747e+06	0.136364	4	1	4	1	5	1.78658e+06	1.8403e+06	0.209091
		P98179	P98179	RNA-binding protein 3 OS=Homo sapiens OX=9606 GN=RBM3 PE=1 SV=1	RBM3	4	17.16	1.05726e+07	7.4252e+06	0.178344	6	6	6	6	9	1.03589e+07	7.22769e+06	0.178344	5	5	5	5	9	1.06189e+07	7.05635e+06	0.178344	5	5	5	5	9	2.55718e+07	0.286624	7	7	7	7	16	4.99975e+06	4.80061e+06	0.242038	6	6	6	6	10	9.54199e+06	9.82893e+06	0.178344
		Q9H7D7	Q9H7D7	WD repeat-containing protein 26 OS=Homo sapiens OX=9606 GN=WDR26 PE=1 SV=3	WDR26	19	72.079	3.11831e+06	2.19001e+06	0.248109	14	14	14	14	15	3.71331e+06	2.59089e+06	0.248109	13	13	13	13	15	3.59428e+06	2.38843e+06	0.234493	13	13	13	13	14	704553	0.111952	5	5	5	5	6	2.26318e+06	2.17304e+06	0.208775	11	11	11	11	12	2.94409e+06	3.03262e+06	0.252647
		Q9H871	Q9H871	E3 ubiquitin-protein transferase RMND5A OS=Homo sapiens OX=9606 GN=RMND5A PE=1 SV=1	RMND5A	5	43.964	466265	327461	0.0767263	3	3	3	3	3	530793	370350	0.0767263	3	3	3	3	3	524271	348383	0.056266	2	2	2	2	2	86801.8	0	0	0	0	0	0	322787	309930	0.0306905	1	1	1	1	1	416206	428722	0.056266
		Q8NC51	Q8NC51	SERPINE1 mRNA-binding protein 1 OS=Homo sapiens OX=9606 GN=SERBP1 PE=1 SV=2	SERBP1	22	44.938	1.65118e+07	1.15963e+07	0.401961	19	19	19	19	25	1.52088e+07	1.06116e+07	0.375	16	16	16	16	21	1.83121e+07	1.21686e+07	0.401961	17	17	17	17	25	2.38356e+07	0.448529	23	23	23	23	37	1.08166e+07	1.03858e+07	0.416667	16	16	16	16	23	1.362e+07	1.40295e+07	0.419118
		Q07021	Q07021	Complement component 1 Q subcomponent-binding protein, mitochondrial OS=Homo sapiens OX=9606 GN=C1QBP PE=1 SV=1	C1QBP	4	31.343	4.44684e+06	3.12304e+06	0.219858	4	4	4	4	4	4.47286e+06	3.12085e+06	0.166667	3	3	3	3	3	3.68176e+06	2.44656e+06	0.262411	4	4	4	4	4	1.53529e+06	0.117021	2	2	2	2	2	2.95451e+06	2.83683e+06	0.212766	3	3	3	3	3	2.94983e+06	3.03854e+06	0.166667
		P78559	P78559	Microtubule-associated protein 1A OS=Homo sapiens OX=9606 GN=MAP1A PE=1 SV=6	MAP1A	2	305.298	238069	167197	0.00856225	3	3	3	3	5	246753	172167	0.00499465	1	1	1	1	2	289743	192537	0.00856225	2	2	2	2	3	147165	0.00749197	2	2	2	2	3	182394	175130	0.00499465	1	1	1	1	2	224615	231370	0.00499465
		Q8NE71	Q8NE71	ATP-binding cassette sub-family F member 1 OS=Homo sapiens OX=9606 GN=ABCF1 PE=1 SV=2	ABCF1	17	95.866	2.1032e+06	1.47709e+06	0.280473	16	16	16	16	20	1.45516e+06	1.01531e+06	0.15858	9	9	9	9	11	1.8368e+06	1.22057e+06	0.176331	10	10	10	10	13	1.95353e+06	0.224852	14	14	14	14	17	1.16594e+06	1.1195e+06	0.087574	5	5	5	5	5	1.3989e+06	1.44097e+06	0.121893
		P62191	P62191	26S proteasome regulatory subunit 4 OS=Homo sapiens OX=9606 GN=PSMC1 PE=1 SV=1	PSMC1	10	49.154	640963	450152	0.122727	4	4	4	4	4	576742	402410	0.231818	7	6	7	6	7	628890	417903	0.134091	4	3	4	3	4	29572.2	0	0	0	0	0	0	352102	338078	0	0	0	0	0	0	516472	532003	0.0931818
		Q14690	Q14690	Protein RRP5 homolog OS=Homo sapiens OX=9606 GN=PDCD11 PE=1 SV=3	PDCD11	7	208.57	108388	76121.8	0.0176376	2	2	2	2	2	99842.7	69663.2	0.0176376	2	2	2	2	2	135491	90035.1	0.0374131	5	5	5	5	5	8964.14	0	0	0	0	0	0	75062.4	72072.7	0.00962052	1	1	1	1	1	87077.4	89695.9	0.0080171
		Q14157	Q14157	Ubiquitin-associated protein 2-like OS=Homo sapiens OX=9606 GN=UBAP2L PE=1 SV=2	UBAP2L	12	114.465	3.09786e+07	2.17564e+07	0.172033	19	19	20	20	39	2.72586e+07	1.90191e+07	0.148114	17	17	19	19	37	2.95815e+07	1.96572e+07	0.120515	16	16	17	17	31	8.11825e+06	0.127875	13	13	13	13	21	1.88162e+07	1.80667e+07	0.120515	17	17	18	18	32	2.11942e+07	2.18315e+07	0.120515
		P10809	P10809	60 kDa heat shock protein, mitochondrial OS=Homo sapiens OX=9606 GN=HSPD1 PE=1 SV=2	HSPD1	19	61.016	1.09267e+07	7.67386e+06	0.324607	17	17	17	17	19	1.07587e+07	7.50665e+06	0.312391	16	16	16	16	18	1.1113e+07	7.38466e+06	0.317627	17	17	17	17	19	2.2403e+06	0.193717	11	11	11	11	12	7.38441e+06	7.0903e+06	0.368237	18	18	18	18	20	8.4699e+06	8.72461e+06	0.312391
		Q9HCM4	Q9HCM4	Band 4.1-like protein 5 OS=Homo sapiens OX=9606 GN=EPB41L5 PE=1 SV=3	EPB41L5	2	81.805	124364	87341.8	0.0204638	1	1	1	1	1	144622	100907	0.0204638	1	1	1	1	1	135123	89790.8	0.0204638	1	1	1	1	1	61904.1	0.0204638	1	1	1	1	1	86687.8	83235.1	0.0204638	1	1	1	1	1	101644	104700	0.0204638
		Q96S59	Q96S59	Ran-binding protein 9 OS=Homo sapiens OX=9606 GN=RANBP9 PE=1 SV=1	RANBP9	16	77.798	3.24429e+06	2.27848e+06	0.185185	10	10	10	10	11	3.43473e+06	2.39651e+06	0.185185	10	10	10	10	11	3.23957e+06	2.15272e+06	0.22085	12	12	12	12	13	565310	0.0672154	4	4	4	4	5	2.18715e+06	2.10003e+06	0.171468	9	9	9	9	10	2.77972e+06	2.86331e+06	0.193416
		Q96N46	Q96N46	Tetratricopeptide repeat protein 14 OS=Homo sapiens OX=9606 GN=TTC14 PE=1 SV=1	TTC14	10	88.265	484179	340041	0.122078	10	10	10	10	10	502559	350650	0.11039	9	9	9	9	9	609120	404766	0.107792	9	9	9	9	9	207261	0.0467532	4	4	4	4	4	361951	347535	0.0506494	5	5	5	5	5	385727	397326	0.0649351
		P01023	P01023; P20742	Alpha-2-macroglobulin OS=Homo sapiens OX=9606 GN=A2M PE=1 SV=3	A2M	27	163.188	916715	643814	0.00542741	1	1	1	1	2	907611	633267	0.00542741	1	1	1	1	2	1.04517e+06	694527	0.00542741	1	1	1	1	2	729592	0.00542741	1	1	1	1	2	630028	604934	0.00542741	1	1	1	1	2	706381	727623	0.00542741
		Q9UJZ1	Q9UJZ1	Stomatin-like protein 2, mitochondrial OS=Homo sapiens OX=9606 GN=STOML2 PE=1 SV=1	STOML2	5	38.51	757769	532185	0.19382	5	5	5	5	6	726980	507236	0.16573	4	4	4	4	5	747848	496952	0.151685	4	4	4	4	5	416346	0.0589888	2	2	2	2	2	486598	467217	0.0786517	2	2	2	2	3	534440	550511	0.151685
		Q9BW27	Q9BW27	Nuclear pore complex protein Nup85 OS=Homo sapiens OX=9606 GN=NUP85 PE=1 SV=1	NUP85	6	74.971	461035	323787	0.097561	4	4	4	4	4	453768	316608	0.0960366	4	4	4	4	5	452576	300741	0.0960366	4	4	4	4	4	444812	0.112805	5	5	5	5	6	300114	288161	0.0533537	2	2	2	2	2	313181	322599	0.0807927
		Q12931	Q12931	Heat shock protein 75 kDa, mitochondrial OS=Homo sapiens OX=9606 GN=TRAP1 PE=1 SV=3	TRAP1	1	80.06	263191	184841	0.0198864	1	1	1	1	1	274185	191308	0.0198864	1	1	1	1	1	245833	163358	0.0198864	1	1	1	1	1	145809	0.0198864	1	1	1	1	1	174255	167314	0.0198864	1	1	1	1	1	219174	225765	0.0198864
		P35249	P35249	Replication factor C subunit 4 OS=Homo sapiens OX=9606 GN=RFC4 PE=1 SV=2	RFC4	6	39.657	372062	261301	0.137741	3	3	3	3	3	357822	249663	0.137741	3	3	3	3	3	341234	226753	0.0358127	1	1	1	1	1	434311	0.187328	4	4	4	4	4	230374	221198	0.0606061	2	2	2	2	2	258415	266186	0
		O75955	O75955	Flotillin-1 OS=Homo sapiens OX=9606 GN=FLOT1 PE=1 SV=3	FLOT1	5	47.326	383416	269275	0.0491803	2	2	2	2	2	291027	203059	0.0843091	3	3	3	3	3	340903	226533	0.114754	4	4	4	4	4	153925	0.0187354	1	1	1	1	1	227353	218298	0.0819672	3	3	3	3	3	224433	231182	0.0187354
		O14617	O14617	AP-3 complex subunit delta-1 OS=Homo sapiens OX=9606 GN=AP3D1 PE=1 SV=1	AP3D1	2	130.076	126988	89184.2	0.019948	2	2	2	2	2	95236.6	66449.4	0.019948	2	2	2	2	2	149600	99410.8	0.0130095	1	1	1	1	1	32188.7	0	0	0	0	0	0	81652.4	78400.2	0	0	0	0	0	0	100771	103801	0.0130095
		O15294	O15294	UDP-N-acetylglucosamine--peptide N-acetylglucosaminyltransferase 110 kDa subunit OS=Homo sapiens OX=9606 GN=OGT PE=1 SV=3	OGT	13	116.85	785938	551969	0.0946463	9	9	9	9	9	829117	578500	0.107075	10	10	10	10	10	825836	548776	0.085086	8	8	8	8	8	338744	0.0497132	4	4	4	4	4	533998	512729	0.0669216	6	6	6	6	6	599565	617595	0.0621415
		Q9NVU7	Q9NVU7	Protein SDA1 homolog OS=Homo sapiens OX=9606 GN=SDAD1 PE=1 SV=3	SDAD1	7	79.82	553555	388765	0.101892	7	7	7	7	9	534925	373233	0.0815138	6	6	6	6	9	719472	478096	0.107715	7	7	7	7	8	565741	0.0873362	6	6	6	6	10	390424	374874	0.0655022	5	5	5	5	6	431923	444911	0.104803
		Q08945	Q08945	FACT complex subunit SSRP1 OS=Homo sapiens OX=9606 GN=SSRP1 PE=1 SV=1	SSRP1	2	81.024	265487	186453	0.022567	2	2	2	2	2	201989	140934	0.0324401	3	3	3	3	3	268121	178169	0.022567	2	2	2	2	2	112445	0.022567	2	2	2	2	2	159281	152937	0.0112835	1	1	1	1	1	185385	190960	0.0112835
		Q29RF7	Q29RF7	Sister chromatid cohesion protein PDS5 homolog A OS=Homo sapiens OX=9606 GN=PDS5A PE=1 SV=1	PDS5A	2	150.734	14406.1	10117.5	0	0	0	0	0	0	16375.4	11425.6	0.0119671	1	1	1	1	1	11638.7	7734.04	0	0	0	0	0	0	20483.2	0	0	0	0	0	0	9450.99	9074.56	0	0	0	0	0	0	8649.2	8909.29	0.0119671
		Q9Y262	Q9Y262	Eukaryotic translation initiation factor 3 subunit L OS=Homo sapiens OX=9606 GN=EIF3L PE=1 SV=1	EIF3L	8	66.684	32410.6	0	0	0	0	0	0	0	27238.8	19005.4	0	0	0	0	0	0	42928.8	28526.6	0	0	0	0	0	0	139920	0.0124113	1	1	1	1	1	25726.7	0	0	0	0	0	0	0	27674.2	28506.4	0
		Q00325	Q00325	Solute carrier family 25 member 3 OS=Homo sapiens OX=9606 GN=SLC25A3 PE=1 SV=2	SLC25A3	8	40.069	1.28606e+07	9.03204e+06	0.190608	8	8	8	8	13	1.06974e+07	7.46388e+06	0.190608	8	8	8	8	13	1.17702e+07	7.82143e+06	0.190608	8	8	8	8	10	3.62555e+06	0.107735	5	5	5	5	5	8.27554e+06	7.94592e+06	0.190608	8	8	8	8	10	9.04541e+06	9.31742e+06	0.190608
		Q13151	Q13151	Heterogeneous nuclear ribonucleoprotein A0 OS=Homo sapiens OX=9606 GN=HNRNPA0 PE=1 SV=1	HNRNPA0	10	30.822	1.74673e+07	1.22674e+07	0.347541	9	9	9	9	12	1.69586e+07	1.18326e+07	0.347541	9	9	9	9	12	1.97469e+07	1.3122e+07	0.295082	8	8	8	8	11	1.52824e+07	0.390164	9	9	9	9	13	1.18832e+07	1.14099e+07	0.272131	7	7	7	7	9	1.34493e+07	1.38537e+07	0.416393
		Q00059	Q00059	Transcription factor A, mitochondrial OS=Homo sapiens OX=9606 GN=TFAM PE=1 SV=1	TFAM	9	29.078	5.16269e+06	3.62578e+06	0.288618	8	8	8	8	10	3.23954e+06	2.26032e+06	0.231707	6	6	6	6	6	4.27485e+06	2.84068e+06	0.288618	8	8	8	8	9	3.53322e+06	0.191057	5	5	5	5	5	2.65063e+06	2.54505e+06	0.219512	6	6	6	6	6	3.4077e+06	3.51018e+06	0.215447
		P30041	P30041	Peroxiredoxin-6 OS=Homo sapiens OX=9606 GN=PRDX6 PE=1 SV=3	PRDX6	4	25.019	141626	99464.9	0.116071	2	2	2	2	3	199201	138989	0.0758929	1	1	1	1	1	194741	129407	0.116071	2	2	2	2	2	0	0	0	0	0	0	0	108700	104371	0.0758929	1	1	1	1	1	154918	159577	0.0758929
		Q8WWQ0	Q8WWQ0; Q9NSI6	PH-interacting protein OS=Homo sapiens OX=9606 GN=PHIP PE=1 SV=2	PHIP	28	206.56	853558	599458	0.107084	19	19	19	19	19	872780	608965	0.106535	18	18	18	18	18	978317	650101	0.108182	21	21	21	21	21	58640.4	0.00713893	1	1	1	1	1	590140	566634	0.0719385	12	12	12	12	12	628464	647363	0.081274
		Q96QE3	Q96QE3	ATPase family AAA domain-containing protein 5 OS=Homo sapiens OX=9606 GN=ATAD5 PE=1 SV=4	ATAD5	2	207.441	57293.2	40237.3	0.00542299	1	1	1	1	2	61099.5	42631	0.00542299	1	1	1	1	2	88133.6	58565.6	0.00542299	1	1	1	1	2	46543	0.00921909	2	2	2	2	2	41759.8	40096.5	0	0	0	0	0	0	51985.2	53548.5	0.00542299
		O60885	O60885; Q58F21	Bromodomain-containing protein 4 OS=Homo sapiens OX=9606 GN=BRD4 PE=1 SV=2	BRD4	18	152.124	4.48368e+06	3.14892e+06	0.147577	17	13	17	13	22	3.82617e+06	2.66963e+06	0.137298	14	10	14	10	17	4.51672e+06	3.0014e+06	0.134361	16	12	16	12	18	1.67129e+06	0.119677	14	11	14	11	16	2.77192e+06	2.66151e+06	0.117474	15	9	15	9	17	3.13717e+06	3.2315e+06	0.111601
		Q9NQZ2	Q9NQZ2	Something about silencing protein 10 OS=Homo sapiens OX=9606 GN=UTP3 PE=1 SV=1	UTP3	4	54.525	894737	628379	0.137787	5	5	5	5	6	741801	517577	0.137787	5	5	5	5	6	992960	659831	0.173278	7	7	7	7	8	665595	0.0835073	3	3	3	3	3	536304	514943	0.0835073	3	3	3	3	3	616383	634919	0.102296
		Q9NW13	Q9NW13	RNA-binding protein 28 OS=Homo sapiens OX=9606 GN=RBM28 PE=1 SV=3	RBM28	22	85.685	1.05461e+07	7.40658e+06	0.198946	18	18	18	18	21	1.07106e+07	7.47314e+06	0.137022	15	15	15	15	17	1.3701e+07	9.10444e+06	0.198946	18	18	19	19	22	4.15995e+06	0.193676	16	16	16	16	18	7.18e+06	6.89402e+06	0.223979	18	18	18	18	21	8.662e+06	8.92248e+06	0.246377
		Q8NFH3	Q8NFH3	Nucleoporin Nup43 OS=Homo sapiens OX=9606 GN=NUP43 PE=1 SV=1	NUP43	3	42.124	733372	515051	0.160526	3	3	3	3	3	822781	574079	0.0447368	1	1	1	1	2	681706	453000	0.123684	2	2	2	2	3	642684	0.184211	3	3	3	3	3	500050	480133	0.0447368	1	1	1	1	1	545921	562338	0.123684
		P39656	P39656	Dolichyl-diphosphooligosaccharide--protein glycosyltransferase 48 kDa subunit OS=Homo sapiens OX=9606 GN=DDOST PE=1 SV=4	DDOST	2	50.769	140403	98605.6	0.0877193	2	2	2	2	2	218532	152476	0.0877193	2	2	2	2	2	230623	153251	0.0877193	2	2	2	2	2	43603.3	0	0	0	0	0	0	127470	122393	0	0	0	0	0	0	134243	138280	0
		Q01844	Q01844	RNA-binding protein EWS OS=Homo sapiens OX=9606 GN=EWSR1 PE=1 SV=1	EWSR1	11	68.436	1.97473e+08	1.38686e+08	0.146341	17	17	17	17	46	1.94867e+08	1.35965e+08	0.146341	17	17	17	17	49	2.32116e+08	1.54243e+08	0.146341	16	16	16	16	48	2.3687e+08	0.169207	17	17	17	17	53	1.06711e+08	1.02461e+08	0.166159	15	15	15	15	41	1.77146e+08	1.82473e+08	0.166159
		P62891	P62891; Q59GN2	Large ribosomal subunit protein eL39 OS=Homo sapiens OX=9606 GN=RPL39 PE=1 SV=2	RPL39	2	6.403	1.14426e+08	8.03619e+07	0.196078	2	2	2	2	2	1.29951e+08	9.06707e+07	0.196078	3	3	3	3	3	1.5605e+08	1.03697e+08	0.196078	3	3	3	3	3	7.75988e+07	0.196078	2	2	2	2	2	8.0889e+07	7.76672e+07	0.196078	2	2	2	2	3	9.74861e+07	1.00418e+08	0.196078
		Q5JUX0	Q5JUX0	Spindlin-3 OS=Homo sapiens OX=9606 GN=SPIN3 PE=1 SV=1	SPIN3	6	29.189	2.95434e+06	2.07485e+06	0.387597	10	4	10	4	15	3.27068e+06	2.28206e+06	0.387597	10	4	10	4	14	3.0329e+06	2.01539e+06	0.387597	10	4	10	4	14	2.13333e+06	0.348837	9	3	9	3	13	2.11786e+06	2.03351e+06	0.387597	10	4	10	4	14	2.23731e+06	2.30459e+06	0.387597
ü		cont_P01867.3	cont_P01867.3	Ig gamma-2B chain C region	Ighg2b	2	44.231	408301	286752	0.0222772	1	1	1	1	1	420662	293508	0	0	0	0	0	0	431648	286834	0	0	0	0	0	0	318418	0	0	0	0	0	0	250927	240933	0	0	0	0	0	0	332605	342606	0
ü		cont_P07477; P07477	cont_P07477|P07477; Q9BYE2; Q8NHM4	Trypsin-1 OS=Homo sapiens GN=PRSS1 PE=1 SV=1<|>Serine protease 1 OS=Homo sapiens OX=9606 GN=PRSS1 PE=1 SV=1	PRSS1	2	26.541	3.95575e+07	2.77815e+07	0.153846	6	3	6	3	12	3.3075e+07	2.30774e+07	0.153846	6	3	6	3	10	7.80628e+07	5.18735e+07	0.153846	5	3	5	3	9	2.61427e+07	0.0728745	4	3	4	3	7	2.42576e+07	2.32914e+07	0.153846	5	3	5	3	10	5.81268e+07	5.98748e+07	0.153846
		O95365	O95365	Zinc finger and BTB domain-containing protein 7A OS=Homo sapiens OX=9606 GN=ZBTB7A PE=1 SV=1	ZBTB7A	1	61.401	153005	107456	0.0291096	1	1	1	1	1	158990	110932	0.0291096	1	1	1	1	1	153889	102261	0.0291096	1	1	1	1	1	87648.8	0.0684932	2	2	2	2	2	111651	107204	0	0	0	0	0	0	111631	114988	0.0291096
ü		cont_P04259; P04259	cont_P04259|P04259; cont_REFSEQ:XP_932229	Keratin, type II cytoskeletal 6B OS=Homo sapiens GN=KRT6B PE=1 SV=5<|>Keratin, type II cytoskeletal 6B OS=Homo sapiens OX=9606 GN=KRT6B PE=1 SV=5	KRT6B	4	60.03	517666	363560	0.457447	28	1	28	1	36	63379.6	44221.9	0.148936	12	0	12	0	16	28408.7	18877.9	0.23227	17	0	17	0	22	21057.9	0.134752	10	0	10	0	15	25726.7	0	0.248227	17	0	18	0	27	25148.2	0	0.148936
		Q03252	Q03252	Lamin-B2 OS=Homo sapiens OX=9606 GN=LMNB2 PE=1 SV=4	LMNB2	7	69.906	143195	100567	0.0403226	3	2	3	2	3	133517	93159.1	0.0403226	2	1	2	1	2	119624	79491	0.0274194	2	1	2	1	2	102054	0.0129032	1	0	1	0	1	94458	90695.8	0.0129032	1	0	1	0	1	80748	83176.2	0.0258065
		Q8WVK2	Q8WVK2	U4/U6.U5 small nuclear ribonucleoprotein 27 kDa protein OS=Homo sapiens OX=9606 GN=SNRNP27 PE=1 SV=1	SNRNP27	7	18.849	4.00355e+08	2.81171e+08	0.296774	13	13	15	15	33	4.23137e+08	2.95235e+08	0.296774	14	14	16	16	30	5.28405e+08	3.5113e+08	0.309677	17	17	19	19	36	4.94911e+08	0.296774	15	15	17	17	37	2.86403e+08	2.74996e+08	0.296774	11	11	13	13	22	3.13527e+08	3.22955e+08	0.296774
		Q96C57	Q96C57	Protein CUSTOS OS=Homo sapiens OX=9606 GN=CUSTOS PE=1 SV=2	CUSTOS	3	28.153	608767	427541	0.122137	2	2	2	2	2	443643	309543	0.0687023	1	1	1	1	1	580066	385459	0.122137	2	2	2	2	2	533447	0.20229	3	3	3	3	3	364459	349942	0.122137	2	2	2	2	2	372438	383637	0.122137
		P51114	P51114	RNA-binding protein FXR1 OS=Homo sapiens OX=9606 GN=FXR1 PE=1 SV=3	FXR1	9	69.678	909539	638774	0.127214	8	7	8	7	8	668950	466747	0.0547504	4	3	4	3	4	813482	540566	0.0676328	5	4	5	4	5	814601	0.125604	9	7	9	7	9	492481	472866	0.041868	3	3	3	3	3	622639	641362	0.0289855
		P43686	P43686	26S proteasome regulatory subunit 6B OS=Homo sapiens OX=9606 GN=PSMC4 PE=1 SV=2	PSMC4	8	47.337	315014	221236	0.0334928	1	1	1	1	1	252577	176230	0.100478	3	2	3	2	3	284630	189139	0.0717703	3	2	3	2	3	0	0	0	0	0	0	0	184911	177546	0	0	0	0	0	0	203722	209849	0.0334928
		Q96ST2	Q96ST2	Protein IWS1 homolog OS=Homo sapiens OX=9606 GN=IWS1 PE=1 SV=2	IWS1	3	91.899	160704	112864	0.028083	3	3	3	3	3	148220	103417	0.019536	2	2	2	2	2	183384	121861	0.037851	4	4	4	4	4	70542.4	0.00854701	1	1	1	1	1	105717	101506	0.018315	2	2	2	2	2	107342	110570	0.00854701
		Q15233	Q15233	Non-POU domain-containing octamer-binding protein OS=Homo sapiens OX=9606 GN=NONO PE=1 SV=4	NONO	23	54.197	3.8573e+07	2.709e+07	0.416136	25	22	25	22	40	3.59161e+07	2.50598e+07	0.403397	24	22	24	22	36	4.23293e+07	2.81282e+07	0.418259	25	22	25	22	43	4.40589e+07	0.422505	29	26	30	27	47	2.45791e+07	2.36002e+07	0.422505	24	21	24	21	35	2.88941e+07	2.9763e+07	0.401274
		Q96QC0	Q96QC0	Serine/threonine-protein phosphatase 1 regulatory subunit 10 OS=Homo sapiens OX=9606 GN=PPP1R10 PE=1 SV=1	PPP1R10	7	98.996	235879	165659	0.0191489	2	2	2	2	2	140492	98025.4	0.0106383	1	1	1	1	1	177491	117945	0.0106383	1	1	1	1	1	451072	0.0702128	7	7	7	7	8	130395	125201	0.0202128	2	2	2	2	3	146315	150715	0.0106383
		Q9Y265	Q9Y265	RuvB-like 1 OS=Homo sapiens OX=9606 GN=RUVBL1 PE=1 SV=1	RUVBL1	16	50.196	7.06825e+06	4.96407e+06	0.429825	15	15	15	15	18	7.40253e+06	5.16497e+06	0.451754	16	16	16	16	19	7.53835e+06	5.0093e+06	0.405702	16	16	16	16	19	5.51788e+06	0.375	13	13	13	13	15	4.95013e+06	4.75297e+06	0.375	13	13	13	13	17	5.19238e+06	5.34852e+06	0.451754
		P68104	P68104; Q05639; Q5VTE0	Elongation factor 1-alpha 1 OS=Homo sapiens OX=9606 GN=EEF1A1 PE=1 SV=1	EEF1A1	15	50.109	1.23409e+07	8.66711e+06	0.235931	11	11	11	11	17	1.16083e+07	8.09947e+06	0.235931	11	11	11	11	16	1.22375e+07	8.13196e+06	0.251082	12	12	12	12	17	3.3949e+06	0.235931	9	9	9	9	11	7.58393e+06	7.28186e+06	0.235931	10	10	10	10	15	8.6512e+06	8.91135e+06	0.235931
		Q8TDY2	Q8TDY2	RB1-inducible coiled-coil protein 1 OS=Homo sapiens OX=9606 GN=RB1CC1 PE=1 SV=3	RB1CC1	3	182.975	24782	17404.5	0.031995	4	4	4	4	4	26554.6	18528	0.0225847	3	3	3	3	3	45998.4	30566.4	0.0150565	3	3	3	3	3	9583.12	0.00501882	1	1	1	1	1	24128.2	23167.1	0	0	0	0	0	0	19253.2	19832.1	0.00501882
		Q9Y5B9	Q9Y5B9	FACT complex subunit SPT16 OS=Homo sapiens OX=9606 GN=SUPT16H PE=1 SV=1	SUPT16H	5	119.838	285718	200662	0.095511	9	9	9	9	9	168927	117866	0.0229226	3	3	3	3	3	240859	160053	0.0229226	3	3	3	3	3	95282.4	0.0229226	3	3	3	3	3	103157	99048.4	0.0162369	2	2	2	2	2	211537	217899	0.0420248
		Q9NZM5	Q9NZM5	Ribosome biogenesis protein NOP53 OS=Homo sapiens OX=9606 GN=NOP53 PE=1 SV=2	NOP53	6	54.356	2.26922e+06	1.59368e+06	0.108787	4	4	4	4	5	1.99359e+06	1.39099e+06	0.0669456	3	3	3	3	4	2.62283e+06	1.74289e+06	0.125523	5	5	5	5	6	2.77695e+06	0.146444	6	6	6	6	9	1.43775e+06	1.38048e+06	0.039749	2	2	2	2	2	1.69798e+06	1.74904e+06	0.144351
		Q86UE4	Q86UE4	Protein LYRIC OS=Homo sapiens OX=9606 GN=MTDH PE=1 SV=2	MTDH	9	63.799	457150	321059	0.0756014	4	4	4	4	4	388868	271325	0.0945017	5	5	5	5	5	521480	346528	0.0945017	5	5	5	5	5	931078	0.238832	11	11	11	11	11	260954	250560	0.0189003	1	1	1	1	1	338340	348514	0.0618557
		P08670	P08670; P17661; P41219; P07196; P07197; Q16352	Vimentin OS=Homo sapiens OX=9606 GN=VIM PE=1 SV=4	VIM	35	53.619	4.68994e+07	3.29377e+07	0.650215	40	37	40	37	55	3.55487e+07	2.48034e+07	0.60515	37	35	38	36	50	4.3333e+07	2.87952e+07	0.613734	37	34	38	35	51	2.05432e+07	0.598712	34	31	34	31	44	2.49437e+07	2.39502e+07	0.648069	36	33	36	33	47	2.89184e+07	2.9788e+07	0.624463
		Q13200	Q13200	26S proteasome non-ATPase regulatory subunit 2 OS=Homo sapiens OX=9606 GN=PSMD2 PE=1 SV=3	PSMD2	14	100.136	115406	81050.2	0.030837	2	2	2	2	2	118860	82932.6	0.0440529	3	3	3	3	3	203336	135118	0.0187225	1	1	1	1	1	0	0	0	0	0	0	0	71337.9	68496.6	0.00881057	1	1	1	1	1	112818	116211	0.0132159
		P51571	P51571	Translocon-associated protein subunit delta OS=Homo sapiens OX=9606 GN=SSR4 PE=1 SV=1	SSR4	4	18.987	5.76137e+06	4.04624e+06	0.254335	4	4	4	4	5	5.31233e+06	3.70658e+06	0.254335	4	4	4	4	6	4.62104e+06	3.07072e+06	0.254335	4	4	4	4	5	3.77409e+06	0.254335	4	4	4	4	4	3.26068e+06	3.13081e+06	0.254335	4	4	4	4	5	3.56808e+06	3.67537e+06	0.254335
		P54105	P54105	Methylosome subunit pICln OS=Homo sapiens OX=9606 GN=CLNS1A PE=1 SV=1	CLNS1A	6	26.199	1.90175e+07	1.33561e+07	0.464135	7	7	7	7	11	1.8932e+07	1.32094e+07	0.464135	7	7	7	7	10	2.03762e+07	1.35402e+07	0.464135	7	7	7	7	10	1.76626e+06	0.253165	3	3	3	3	3	1.2254e+07	1.17659e+07	0.464135	7	7	7	7	7	1.46744e+07	1.51157e+07	0.409283
		O00566	O00566	U3 small nucleolar ribonucleoprotein protein MPP10 OS=Homo sapiens OX=9606 GN=MPHOSPH10 PE=1 SV=2	MPHOSPH10	10	78.816	1.80139e+06	1.26513e+06	0.218796	11	11	11	11	12	1.58006e+06	1.10245e+06	0.187959	10	10	10	10	12	1.9536e+06	1.29818e+06	0.218796	11	11	11	11	12	1.64165e+06	0.212922	11	11	11	11	11	1.15969e+06	1.1135e+06	0.12188	6	6	6	6	7	1.16686e+06	1.20195e+06	0.107195
		Q9Y4L1	Q9Y4L1; Q9BXT5	Hypoxia up-regulated protein 1 OS=Homo sapiens OX=9606 GN=HYOU1 PE=1 SV=1	HYOU1	10	111.266	372614	261689	0.0560561	4	4	4	4	4	362840	253165	0.0540541	5	5	5	5	5	407866	271030	0.019019	2	2	2	2	2	35948.1	0	0	0	0	0	0	246971	237134	0.015015	2	2	2	2	2	262419	270310	0.0630631
		Q96AG4	Q96AG4	Leucine-rich repeat-containing protein 59 OS=Homo sapiens OX=9606 GN=LRRC59 PE=1 SV=1	LRRC59	8	34.909	8.73135e+06	6.13207e+06	0.315961	9	9	9	9	9	6.5355e+06	4.56001e+06	0.315961	9	9	9	9	9	8.14366e+06	5.41153e+06	0.283388	7	7	7	7	7	8.40457e+06	0.315961	9	9	9	9	10	5.01056e+06	4.81099e+06	0.315961	9	9	9	9	10	5.93213e+06	6.11051e+06	0.283388
ü		cont_P02662	cont_P02662	Alpha-S1-casein OS=Bos_taurus GN=CSN1S1 PE=1 SV=2	CSN1S1	7	24.513	153653	107911	0	0	0	0	0	0	216511	151066	0	0	0	0	0	0	238424	158435	0	0	0	0	0	0	76939.3	0	0	0	0	0	0	100486	96483.3	0	0	0	0	0	0	147275	151703	0
		O60287	O60287	Nucleolar pre-ribosomal-associated protein 1 OS=Homo sapiens OX=9606 GN=URB1 PE=1 SV=4	URB1	3	254.227	15738.8	11053.4	0.00352268	1	1	1	1	1	17658.8	12321.1	0.00352268	1	1	1	1	1	25728.6	17096.9	0.0114487	2	2	2	2	2	0	0	0	0	0	0	0	10798.6	10368.5	0	0	0	0	0	0	11790.6	12145.1	0.00352268
		Q07666	Q07666; Q9UBC1; O75525; Q9H6N6; Q5VWX1	KH domain-containing, RNA-binding, signal transduction-associated protein 1 OS=Homo sapiens OX=9606 GN=KHDRBS1 PE=1 SV=1	KHDRBS1	11	48.197	2.97796e+07	2.09144e+07	0.227991	14	14	14	14	14	1.97019e+07	1.37466e+07	0.167043	10	10	10	10	10	2.06055e+07	1.36926e+07	0.21219	12	12	12	12	12	1.97686e+07	0.173815	11	11	11	11	13	1.42762e+07	1.37076e+07	0.173815	10	10	10	10	13	1.6672e+07	1.71734e+07	0.173815
		Q92541	Q92541	RNA polymerase-associated protein RTF1 homolog OS=Homo sapiens OX=9606 GN=RTF1 PE=1 SV=4	RTF1	1	80.265	32410.6	0	0	0	0	0	0	0	29481.2	0	0	0	0	0	0	0	35400.3	0	0	0	0	0	0	0	18572.1	0.00985915	1	1	1	1	1	25726.7	0	0.00985915	1	1	1	1	1	20781.2	21406.1	0
ü		cont_P08779; P08779	cont_P08779|P08779; Q8N1A0|cont_Q8N1A0; cont_Q9D312	Keratin, type I cytoskeletal 16 OS=Homo sapiens GN=KRT16 PE=1 SV=4<|>Keratin, type I cytoskeletal 16 OS=Homo sapiens OX=9606 GN=KRT16 PE=1 SV=4	KRT16	37	51.236	1.74856e+07	1.22802e+07	0.553911	31	12	31	12	39	1.77709e+06	1.23993e+06	0.116279	10	0	10	0	12	6.45464e+06	4.28917e+06	0.257928	16	1	16	1	19	1.84845e+06	0.139535	10	0	10	0	13	3.61293e+06	3.46903e+06	0.175476	14	0	15	0	19	1.95767e+06	2.01654e+06	0.139535
		Q8WUQ7	Q8WUQ7	Splicing factor Cactin OS=Homo sapiens OX=9606 GN=CACTIN PE=1 SV=3	CACTIN	15	88.648	4.15486e+06	2.91798e+06	0.167546	12	12	12	12	12	4.04031e+06	2.81905e+06	0.156992	10	10	10	10	10	4.46718e+06	2.96848e+06	0.162269	12	12	12	12	12	2.32264e+06	0.16095	12	12	12	12	16	2.62298e+06	2.51851e+06	0.155673	10	10	10	10	13	2.89022e+06	2.97713e+06	0.138522
		Q99590	Q99590	Protein SCAF11 OS=Homo sapiens OX=9606 GN=SCAF11 PE=1 SV=2	SCAF11	38	164.551	1.34336e+07	9.43448e+06	0.253589	42	42	42	42	59	1.34369e+07	9.37537e+06	0.258373	40	40	40	40	54	1.50512e+07	1.00017e+07	0.264525	43	43	43	43	61	8.22209e+06	0.246753	39	39	39	39	48	8.9161e+06	8.56098e+06	0.208476	35	35	35	35	48	9.93433e+06	1.02331e+07	0.235133
		Q9Y3T9	Q9Y3T9	Nucleolar complex protein 2 homolog OS=Homo sapiens OX=9606 GN=NOC2L PE=1 SV=4	NOC2L	5	84.866	741421	520704	0.058745	4	4	4	4	4	668736	466597	0.046729	3	3	3	3	3	717084	476509	0.0627503	4	4	4	4	4	468058	0.0453939	3	3	3	3	3	458897	440619	0.0293725	2	2	2	2	2	459647	473470	0.046729
		Q9NY93	Q9NY93	Probable ATP-dependent RNA helicase DDX56 OS=Homo sapiens OX=9606 GN=DDX56 PE=1 SV=1	DDX56	11	61.551	1.72269e+06	1.20985e+06	0.223035	12	12	12	12	14	1.53506e+06	1.07106e+06	0.20841	11	11	11	11	11	1.63475e+06	1.08631e+06	0.159049	9	9	9	9	10	1.96109e+06	0.180987	10	10	10	10	12	911289	874992	0.0511883	2	2	2	2	3	1.21536e+06	1.25191e+06	0.146252
		P31040	P31040	Succinate dehydrogenase [ubiquinone] flavoprotein subunit, mitochondrial OS=Homo sapiens OX=9606 GN=SDHA PE=1 SV=2	SDHA	1	72.645	103413	72627.8	0.0165663	1	1	1	1	1	86848	60596.5	0.0165663	1	1	1	1	1	107277	71286.8	0.0165663	1	1	1	1	1	16055.6	0	0	0	0	0	0	63332	60809.5	0	0	0	0	0	0	74538.7	76780.2	0
		Q03188	Q03188	Centromere protein C OS=Homo sapiens OX=9606 GN=CENPC PE=1 SV=2	CENPC	6	106.769	377250	264945	0.0212089	2	2	2	2	2	361332	252112	0.0307529	2	2	2	2	2	479787	318823	0.0572641	4	4	4	4	4	154288	0	0	0	0	0	0	244896	235142	0.0116649	1	1	1	1	1	291783	300557	0.0455992
		P42677	P42677	Small ribosomal subunit protein eS27 OS=Homo sapiens OX=9606 GN=RPS27 PE=1 SV=3	RPS27	4	9.455	1.17843e+07	8.27615e+06	0.392857	3	1	3	1	4	1.23258e+07	8.60007e+06	0.392857	3	1	3	1	4	1.2222e+07	8.12166e+06	0.392857	3	1	3	1	4	1.40726e+07	0.392857	4	1	4	1	5	7.16687e+06	6.88142e+06	0.392857	3	1	3	1	4	8.35076e+06	8.60188e+06	0.392857
		Q9C005	Q9C005	Protein dpy-30 homolog OS=Homo sapiens OX=9606 GN=DPY30 PE=1 SV=1	DPY30	1	11.243	319592	224451	0.0909091	1	1	1	1	2	231705	161668	0.0909091	1	1	1	1	2	35400.3	0	0.0909091	1	1	1	1	1	163930	0.0909091	1	1	1	1	1	25726.7	0	0.0909091	1	1	1	1	1	208336	214600	0.0909091
		O75083	O75083	WD repeat-containing protein 1 OS=Homo sapiens OX=9606 GN=WDR1 PE=1 SV=4	WDR1	14	66.152	33574.7	23579.7	0.0544554	2	2	2	2	2	29481.2	0	0.0957096	3	3	3	3	3	33041.7	21956.5	0	0	0	0	0	0	0	0	0	0	0	0	0	25726.7	0	0	0	0	0	0	0	15513	15979.5	0.0132013
		P35637	P35637	RNA-binding protein FUS OS=Homo sapiens OX=9606 GN=FUS PE=1 SV=1	FUS	13	53.394	8.40859e+08	5.9054e+08	0.226236	23	21	25	23	87	8.30707e+08	5.7961e+08	0.211027	22	20	24	22	77	9.9422e+08	6.60668e+08	0.226236	25	23	26	24	94	7.49993e+08	0.226236	23	21	25	23	80	5.63847e+08	5.41389e+08	0.226236	24	22	28	26	73	6.03513e+08	6.21661e+08	0.226236
		P62899	P62899	Large ribosomal subunit protein eL31 OS=Homo sapiens OX=9606 GN=RPL31 PE=1 SV=1	RPL31	5	14.454	7.52477e+07	5.28469e+07	0.448	7	7	7	7	9	7.88501e+07	5.50161e+07	0.448	7	7	7	7	9	9.00727e+07	5.98541e+07	0.448	7	7	7	7	10	5.73856e+07	0.392	6	6	6	6	9	6.47229e+07	6.2145e+07	0.392	6	6	6	6	9	3.39025e+07	3.4922e+07	0.392
		P40938	P40938	Replication factor C subunit 3 OS=Homo sapiens OX=9606 GN=RFC3 PE=1 SV=2	RFC3	2	40.53	286201	201001	0.0646067	2	2	2	2	2	211503	147572	0.0252809	1	1	1	1	1	221207	146994	0.0252809	1	1	1	1	1	293431	0.0646067	2	2	2	2	3	163767	157244	0	0	0	0	0	0	150032	154544	0
		Q9ULU4	Q9ULU4	MYND-type zinc finger-containing chromatin reader ZMYND8 OS=Homo sapiens OX=9606 GN=ZMYND8 PE=1 SV=2	ZMYND8	4	131.61	56543.6	39710.9	0	0	0	0	0	0	55584	38782.6	0.00927487	1	1	1	1	1	51634.3	34311.5	0	0	0	0	0	0	43282	0.0143339	2	2	2	2	2	33049.4	31733.1	0.00674536	1	1	1	1	1	43129.4	44426.3	0.00674536
		P49759	P49759	Dual specificity protein kinase CLK1 OS=Homo sapiens OX=9606 GN=CLK1 PE=1 SV=2	CLK1	10	57.254	4.56137e+06	3.20348e+06	0.260331	11	9	11	9	12	4.42387e+06	3.08667e+06	0.198347	9	7	9	7	11	5.08252e+06	3.37738e+06	0.28719	11	8	11	8	12	1.48208e+06	0.115702	5	3	5	3	5	2.95761e+06	2.8398e+06	0.173554	6	3	6	3	8	3.07588e+06	3.16838e+06	0.227273
		P26358	P26358	DNA (cytosine-5)-methyltransferase 1 OS=Homo sapiens OX=9606 GN=DNMT1 PE=1 SV=2	DNMT1	1	183.05	32410.6	0	0.00866337	1	1	1	1	1	14274.8	9959.93	0.00804455	1	1	1	1	1	17694.8	11758.4	0.00804455	1	1	1	1	1	0	0	0	0	0	0	0	13005.3	12487.3	0.00804455	1	1	1	1	1	14501.2	14937.2	0.00804455
		Q86WX3	Q86WX3	Active regulator of SIRT1 OS=Homo sapiens OX=9606 GN=RPS19BP1 PE=1 SV=1	RPS19BP1	3	15.424	2.32005e+06	1.62938e+06	0.235294	2	2	2	2	2	1.72675e+06	1.2048e+06	0.338235	4	4	4	4	4	1.94828e+06	1.29465e+06	0.25	4	4	4	4	4	1.79816e+06	0.0955882	1	1	1	1	1	1.2338e+06	1.18466e+06	0.191176	2	2	2	2	2	1.32722e+06	1.36714e+06	0.198529
		Q15131	Q15131	Cyclin-dependent kinase 10 OS=Homo sapiens OX=9606 GN=CDK10 PE=1 SV=1	CDK10	2	41.012	209879	147399	0.0305556	1	1	1	1	1	216713	151207	0.0527778	2	2	2	2	2	265900	176693	0.0305556	1	1	1	1	1	0	0	0	0	0	0	0	155746	149543	0.0611111	2	2	2	2	2	171136	176283	0.0611111
		Q53H12	Q53H12	Acylglycerol kinase, mitochondrial OS=Homo sapiens OX=9606 GN=AGK PE=1 SV=2	AGK	8	47.107	1.27312e+06	894120	0.184834	6	6	6	6	6	1.16956e+06	816040	0.165877	5	5	5	5	5	1.13549e+06	754546	0.118483	3	3	3	3	3	1.14338e+06	0.13981	4	4	4	4	4	660200	633905	0.111374	3	3	3	3	3	819871	844526	0.0900474
		P30049	P30049	ATP synthase F(1) complex subunit delta, mitochondrial OS=Homo sapiens OX=9606 GN=ATP5F1D PE=1 SV=2	ATP5F1D	1	17.479	792180	556352	0.136905	2	2	2	2	2	730454	509660	0.136905	2	2	2	2	2	713295	473991	0.136905	2	2	2	2	2	168904	0.0535714	1	1	1	1	1	433549	416281	0.0535714	1	1	1	1	1	585124	602720	0.0535714
		Q6Y7W6	Q6Y7W6	GRB10-interacting GYF protein 2 OS=Homo sapiens OX=9606 GN=GIGYF2 PE=1 SV=1	GIGYF2	2	149.978	104882	73658.9	0.00615858	1	1	1	1	2	88446.1	61711.5	0.00615858	1	1	1	1	1	98910.4	65726.8	0.00615858	1	1	1	1	1	49025.1	0.013087	2	2	2	2	2	54769.9	52588.4	0.00615858	1	1	1	1	1	74813.5	77063.2	0.013087
		P62750	P62750	Large ribosomal subunit protein uL23 OS=Homo sapiens OX=9606 GN=RPL23A PE=1 SV=1	RPL23A	9	17.684	1.10285e+08	7.74536e+07	0.442308	11	11	11	11	15	1.02433e+08	7.14708e+07	0.429487	10	10	10	10	14	1.2669e+08	8.41868e+07	0.429487	10	10	10	10	15	5.0129e+07	0.429487	9	9	9	9	11	7.08624e+07	6.804e+07	0.378205	9	9	9	9	12	7.35252e+07	7.57362e+07	0.378205
		P27797	P27797	Calreticulin OS=Homo sapiens OX=9606 GN=CALR PE=1 SV=1	CALR	16	48.112	1.11326e+07	7.81852e+06	0.323741	10	10	10	10	12	1.18226e+07	8.24901e+06	0.323741	10	10	10	10	12	1.31701e+07	8.75167e+06	0.328537	12	12	12	12	13	1.72046e+07	0.129496	4	4	4	4	4	7.88555e+06	7.57147e+06	0.23741	7	7	7	7	8	8.32531e+06	8.57567e+06	0.318945
		P35998	P35998	26S proteasome regulatory subunit 7 OS=Homo sapiens OX=9606 GN=PSMC2 PE=1 SV=3	PSMC2	4	48.603	179196	125851	0.0184758	1	1	1	1	1	146811	102435	0	0	0	0	0	0	179741	119439	0	0	0	0	0	0	0	0	0	0	0	0	0	99626.2	95658.1	0	0	0	0	0	0	120706	124336	0
		Q8WTT2	Q8WTT2	Nucleolar complex protein 3 homolog OS=Homo sapiens OX=9606 GN=NOC3L PE=1 SV=1	NOC3L	14	92.49	862363	605642	0.09375	7	7	7	7	8	966772	674546	0.0825	6	6	6	6	7	1.15188e+06	765436	0.14625	10	10	10	10	11	411157	0.05	3	3	3	3	3	609640	585358	0.09875	7	7	7	7	7	691857	712662	0.09875
		P12270	P12270	Nucleoprotein TPR OS=Homo sapiens OX=9606 GN=TPR PE=1 SV=3	TPR	40	267.131	789875	554734	0.158273	30	30	30	30	32	715057	498917	0.14727	28	28	28	28	29	807043	536287	0.146001	28	28	28	28	30	505022	0.11807	19	19	19	19	20	484169	464884	0.0749048	12	12	12	12	13	498766	513765	0.0956411
		Q96TA1	Q96TA1	Protein Niban 2 OS=Homo sapiens OX=9606 GN=NIBAN2 PE=1 SV=3	NIBAN2	9	84.085	32410.6	0	0	0	0	0	0	0	31442.2	21938.2	0	0	0	0	0	0	35400.3	0	0	0	0	0	0	0	15599.9	0	0	0	0	0	0	25726.7	0	0	0	0	0	0	0	23310.3	24011.3	0
		Q92621	Q92621	Nuclear pore complex protein Nup205 OS=Homo sapiens OX=9606 GN=NUP205 PE=1 SV=3	NUP205	9	227.776	370475	260187	0.054672	10	10	10	10	10	387429	270321	0.0427435	8	8	8	8	8	342816	227804	0.0477137	8	8	8	8	8	232735	0.0382704	7	7	7	7	7	223290	214396	0.0303181	6	6	6	6	6	243650	250977	0.0417495
		Q9UBB5	Q9UBB5	Methyl-CpG-binding domain protein 2 OS=Homo sapiens OX=9606 GN=MBD2 PE=1 SV=1	MBD2	5	43.228	904684	635364	0.0948905	3	3	3	3	3	848675	592146	0.121655	4	4	4	4	4	949209	630758	0.121655	4	4	4	4	4	598726	0.0705596	2	2	2	2	3	598026	574207	0.0973236	3	3	3	3	3	551818	568412	0.0827251
		Q5T9A4	Q5T9A4	ATPase family AAA domain-containing protein 3B OS=Homo sapiens OX=9606 GN=ATAD3B PE=1 SV=1	ATAD3B	3	72.527	369592	259566	0.282407	17	3	17	3	19	322478	225003	0.256173	15	2	15	2	17	310106	206068	0.233025	14	1	14	1	15	199132	0.154321	11	0	11	0	13	227621	218555	0.17284	11	1	11	1	14	235842	242934	0.143519
		Q5VT06	Q5VT06	Centrosome-associated protein 350 OS=Homo sapiens OX=9606 GN=CEP350 PE=1 SV=1	CEP350	34	350.716	1.13197e+06	794989	0.0757138	22	22	22	22	22	1.15207e+06	803833	0.084376	25	25	25	25	26	1.25344e+06	832923	0.0741097	24	24	24	24	24	500779	0.0330446	10	10	10	10	10	745109	715432	0.0660892	19	19	19	19	20	828220	853126	0.0773179
		P49790	P49790	Nuclear pore complex protein Nup153 OS=Homo sapiens OX=9606 GN=NUP153 PE=1 SV=2	NUP153	9	153.843	425001	298481	0.0691525	8	8	8	8	8	260058	181450	0.0440678	6	6	6	6	6	352168	234019	0.0366102	5	5	5	5	6	219212	0.0298305	3	3	3	3	3	204318	196180	0.0142373	2	2	2	2	3	261728	269599	0.0338983
		Q58FF6	Q58FF6	Putative heat shock protein HSP 90-beta 4 OS=Homo sapiens OX=9606 GN=HSP90AB4P PE=5 SV=1	HSP90AB4P	1	58.228	267870	188126	0.0217822	1	1	1	1	1	235903	164596	0.039604	2	1	2	1	2	285201	189519	0.0217822	1	1	1	1	1	67487.5	0.0217822	1	1	1	1	1	149246	143301	0.0217822	1	1	1	1	1	186182	191781	0.0217822
ü		cont_P08727; P08727	cont_P08727|P08727; Q8N1A0|cont_Q8N1A0	Keratin, type I cytoskeletal 19 OS=Homo sapiens GN=KRT19 PE=1 SV=4<|>Keratin, type I cytoskeletal 19 OS=Homo sapiens OX=9606 GN=KRT19 PE=1 SV=4	KRT19	18	44.079	7.25234e+06	5.09336e+06	0.54	28	15	28	15	36	6.20198e+06	4.32731e+06	0.5375	24	15	24	15	29	5.86581e+06	3.89788e+06	0.5375	25	16	25	16	30	3.57274e+06	0.4975	23	15	23	15	28	3.86731e+06	3.71327e+06	0.45	21	14	21	14	25	4.41949e+06	4.55239e+06	0.45
		P69891	P69891; cont_P02070	Hemoglobin subunit gamma-1 OS=Homo sapiens OX=9606 GN=HBG1 PE=1 SV=3	HBG1	4	16.118	1.86244e+06	1.308e+06	0.360544	5	0	5	0	6	1.88226e+06	1.31331e+06	0.360544	5	0	5	0	7	1.91847e+06	1.27484e+06	0.340136	5	1	5	1	5	0	0.0680272	1	0	1	0	1	1.18918e+06	1.14182e+06	0.14966	2	0	2	0	2	1.31315e+06	1.35264e+06	0.360544
		P49750	P49750	YLP motif-containing protein 1 OS=Homo sapiens OX=9606 GN=YLPM1 PE=1 SV=4	YLPM1	21	241.495	712916	500685	0.109972	18	18	18	18	19	568755	396838	0.0917987	16	16	16	16	17	699794	465020	0.0848089	14	14	14	14	15	745565	0.147251	25	25	25	25	25	375339	360389	0.0619758	9	9	9	9	9	468485	482573	0.0712954
		Q7L5Y9	Q7L5Y9	E3 ubiquitin-protein transferase MAEA OS=Homo sapiens OX=9606 GN=MAEA PE=1 SV=1	MAEA	12	45.258	2.35385e+06	1.65313e+06	0.222222	8	8	8	8	8	2.59512e+06	1.81069e+06	0.222222	8	8	8	8	8	2.58784e+06	1.71964e+06	0.199495	7	7	7	7	7	419578	0.0757576	3	3	3	3	3	1.5379e+06	1.47664e+06	0.222222	8	8	8	8	8	1.85583e+06	1.91164e+06	0.199495
		P47813	P47813; O14602	Eukaryotic translation initiation factor 1A, X-chromosomal OS=Homo sapiens OX=9606 GN=EIF1AX PE=1 SV=2	EIF1AX	6	16.45	5.76095e+06	4.04594e+06	0.194444	3	3	3	3	5	3.96085e+06	2.76361e+06	0.125	2	2	2	2	3	6.77457e+06	4.50176e+06	0.125	2	2	2	2	3	6.3761e+06	0.291667	4	4	4	4	5	3.29882e+06	3.16743e+06	0.194444	3	3	3	3	4	2.99993e+06	3.09014e+06	0.194444
		Q8ND56	Q8ND56; Q9BX40	Protein LSM14 homolog A OS=Homo sapiens OX=9606 GN=LSM14A PE=1 SV=3	LSM14A	13	50.499	1.63363e+07	1.14731e+07	0.317495	17	17	18	18	26	1.76977e+07	1.23482e+07	0.313175	14	14	15	15	22	1.88407e+07	1.25198e+07	0.315335	17	17	18	18	24	1.22457e+07	0.302376	14	14	14	14	20	1.06532e+07	1.02289e+07	0.315335	14	14	14	14	19	1.17825e+07	1.21368e+07	0.315335
		P16403	P16403; Q02539; P22492	Histone H1.2 OS=Homo sapiens OX=9606 GN=H1-2 PE=1 SV=2	H1-2	1	21.352	5.71618e+06	4.01451e+06	0.267606	5	1	5	1	9	5.38919e+06	3.7602e+06	0.267606	5	1	5	1	7	6.65063e+06	4.4194e+06	0.267606	5	1	5	1	8	3.44154e+06	0.173709	3	1	3	1	3	3.62685e+06	3.4824e+06	0.225352	4	1	4	1	5	4.16851e+06	4.29386e+06	0.225352
		Q3B726	Q3B726	DNA-directed RNA polymerase I subunit RPA43 OS=Homo sapiens OX=9606 GN=POLR1F PE=1 SV=1	POLR1F	6	37.409	1.63028e+06	1.14495e+06	0.218935	6	6	6	6	7	1.33253e+06	929745	0.171598	5	5	5	5	6	1.57082e+06	1.04382e+06	0.171598	5	5	5	5	6	2.54567e+06	0.171598	5	5	5	5	6	936337	899043	0.14497	4	4	4	4	5	1.03001e+06	1.06098e+06	0.118343
		P11171	P11171	Protein 4.1 OS=Homo sapiens OX=9606 GN=EPB41 PE=1 SV=4	EPB41	21	96.957	4.22535e+06	2.96749e+06	0.170139	14	13	14	13	17	3.59728e+06	2.50993e+06	0.171296	14	13	14	13	18	4.21295e+06	2.79954e+06	0.199074	16	14	16	14	18	909404	0.108796	8	8	8	8	9	2.19504e+06	2.10761e+06	0.136574	12	12	12	12	14	3.00018e+06	3.0904e+06	0.144676
		Q9UL63	Q9UL63	Muskelin OS=Homo sapiens OX=9606 GN=MKLN1 PE=1 SV=2	MKLN1	10	84.713	454331	319079	0.0380952	2	2	2	2	2	522271	364404	0.0530612	3	3	3	3	3	526938	350155	0.0489796	3	3	3	3	3	48519	0.0244898	1	1	1	1	1	317796	305139	0.0244898	1	1	1	1	1	398434	410416	0.0421769
		O75369	O75369	Filamin-B OS=Homo sapiens OX=9606 GN=FLNB PE=1 SV=2	FLNB	43	277.99	66539.7	46731.2	0.0122982	4	0	4	0	4	53016.1	36990.9	0.0122982	4	0	4	0	4	59158.7	39311.5	0.00922367	3	0	3	0	3	6930.33	0	0	0	0	0	0	32807.7	31501	0.00614912	2	0	2	0	2	42873.6	44162.8	0.00614912
		P21333	P21333	Filamin-A OS=Homo sapiens OX=9606 GN=FLNA PE=1 SV=4	FLNA	40	280.564	646320	453914	0.127692	25	21	25	21	27	639556	446237	0.13487	27	23	27	23	28	778970	517633	0.119003	24	21	24	21	24	37314.8	0.0102002	2	2	2	2	2	400679	384721	0.0816018	16	14	16	14	16	507508	522769	0.0959577
		Q13347	Q13347	Eukaryotic translation initiation factor 3 subunit I OS=Homo sapiens OX=9606 GN=EIF3I PE=1 SV=1	EIF3I	5	36.479	303204	212942	0.0276923	1	1	1	1	1	239875	167368	0.0276923	1	1	1	1	1	274773	182589	0.0276923	1	1	1	1	1	346533	0.0276923	1	1	1	1	1	177259	170199	0	0	0	0	0	0	206813	213032	0
		Q13263	Q13263	Transcription intermediary factor 1-beta OS=Homo sapiens OX=9606 GN=TRIM28 PE=1 SV=5	TRIM28	21	88.493	1.44091e+06	1.01196e+06	0.101796	6	6	6	6	6	1.4719e+06	1.02699e+06	0.106587	6	6	6	6	6	802776	533452	0.105389	6	6	6	6	6	856141	0.0598802	3	3	3	3	3	680957	653834	0.0419162	4	4	4	4	4	840577	865854	0.0419162
		Q13813	Q13813	Spectrin alpha chain, non-erythrocytic 1 OS=Homo sapiens OX=9606 GN=SPTAN1 PE=1 SV=3	SPTAN1	161	284.364	2.65694e+07	1.86598e+07	0.643608	154	154	154	154	220	2.58961e+07	1.80685e+07	0.634304	151	151	151	151	221	2.70573e+07	1.79798e+07	0.610032	149	149	149	149	209	2.27155e+07	0.619741	152	152	153	153	225	1.62501e+07	1.56029e+07	0.600324	148	148	149	149	195	1.79682e+07	1.85085e+07	0.633091
		Q14766	Q14766	Latent-transforming growth factor beta-binding protein 1 OS=Homo sapiens OX=9606 GN=LTBP1 PE=1 SV=4	LTBP1	5	186.673	60709.8	42636.9	0.019756	3	3	3	3	3	61372.3	42821.3	0.0220802	3	3	3	3	3	56705.3	37681.2	0.0220802	3	3	3	3	3	0	0	0	0	0	0	0	41718.8	40057.2	0.0220802	3	3	3	3	3	36313.6	37405.6	0.0185938
		Q96CB9	Q96CB9	5-cytosine rRNA methyltransferase NSUN4 OS=Homo sapiens OX=9606 GN=NSUN4 PE=1 SV=2	NSUN4	3	43.061	169101	118761	0.0442708	1	1	1	1	1	118422	82626.7	0.0442708	1	1	1	1	1	139673	92813.9	0.0442708	1	1	1	1	1	44537.3	0.0442708	1	1	1	1	1	132127	126864	0	0	0	0	0	0	118848	122422	0.0494792
		Q5W0B1	Q5W0B1	ORC ubiquitin ligase 1 OS=Homo sapiens OX=9606 GN=OBI1 PE=1 SV=1	OBI1	19	81.066	2.73305e+06	1.91943e+06	0.206612	14	14	14	14	16	2.86646e+06	2.00001e+06	0.187328	14	14	14	14	16	3.10354e+06	2.06233e+06	0.219008	16	16	16	16	20	1.0055e+06	0.130854	10	10	10	10	10	1.64739e+06	1.58178e+06	0.119835	9	9	9	9	10	2.08066e+06	2.14323e+06	0.183196
		Q8NEY8	Q8NEY8	Periphilin-1 OS=Homo sapiens OX=9606 GN=PPHLN1 PE=1 SV=2	PPHLN1	15	52.705	2.59531e+07	1.8227e+07	0.248908	15	15	15	15	23	2.9365e+07	2.04888e+07	0.279476	15	15	15	15	21	3.12418e+07	2.07605e+07	0.253275	16	16	16	16	24	1.95154e+07	0.279476	15	15	15	15	23	1.68333e+07	1.61628e+07	0.248908	14	14	14	14	21	1.97236e+07	2.03167e+07	0.220524
		P35250	P35250	Replication factor C subunit 2 OS=Homo sapiens OX=9606 GN=RFC2 PE=1 SV=3	RFC2	3	39.132	302270	212286	0.0367232	1	1	1	1	1	269169	187807	0.0367232	1	1	1	1	1	304491	202337	0.0367232	1	1	1	1	1	375773	0.0367232	1	1	1	1	1	162815	156331	0	0	0	0	0	0	204239	210381	0
		Q09028	Q09028	Histone-binding protein RBBP4 OS=Homo sapiens OX=9606 GN=RBBP4 PE=1 SV=3	RBBP4	7	47.626	5.80442e+06	4.07648e+06	0.261176	9	4	9	4	11	5.14839e+06	3.59219e+06	0.211765	7	3	7	3	9	5.81247e+06	3.86244e+06	0.228235	8	3	8	3	10	4.24335e+06	0.221176	7	4	7	4	7	3.56227e+06	3.42039e+06	0.174118	5	3	5	3	5	3.80225e+06	3.91659e+06	0.192941
		A6NHR9	A6NHR9	Structural maintenance of chromosomes flexible hinge domain-containing protein 1 OS=Homo sapiens OX=9606 GN=SMCHD1 PE=1 SV=2	SMCHD1	17	226.231	179304	125926	0.0493766	8	8	8	8	8	290604	202763	0.0374065	6	6	6	6	6	194818	129458	0.0289277	5	5	5	5	5	143261	0.0219451	4	4	4	4	4	131024	125806	0.0109726	2	2	2	2	2	128607	132475	0.0264339
		Q9Y2H1	Q9Y2H1	Serine/threonine-protein kinase 38-like OS=Homo sapiens OX=9606 GN=STK38L PE=1 SV=3	STK38L	11	53.968	3.68084e+06	2.58507e+06	0.372845	13	11	13	11	15	4.40539e+06	3.07377e+06	0.372845	13	11	13	11	14	3.55345e+06	2.3613e+06	0.372845	13	11	13	11	14	184085	0.0172414	1	0	1	0	1	2.26489e+06	2.17468e+06	0.24569	9	7	9	7	11	2.70136e+06	2.78259e+06	0.24569
		P11277	P11277	Spectrin beta chain, erythrocytic OS=Homo sapiens OX=9606 GN=SPTB PE=1 SV=5	SPTB	58	246.316	1.73999e+06	1.222e+06	0.308376	55	50	55	50	66	1.71619e+06	1.19744e+06	0.30978	55	50	55	50	66	1.85386e+06	1.23191e+06	0.294806	53	48	53	48	64	1.02186e+06	0.24146	42	37	42	37	47	1.05644e+06	1.01436e+06	0.165185	30	26	30	26	30	1.22095e+06	1.25767e+06	0.250819
		P45973	P45973	Chromobox protein homolog 5 OS=Homo sapiens OX=9606 GN=CBX5 PE=1 SV=1	CBX5	4	22.211	2.23506e+07	1.56969e+07	0.167539	3	3	3	3	4	1.94809e+07	1.35924e+07	0.235602	4	4	4	4	5	2.59332e+07	1.72329e+07	0.167539	3	3	3	3	5	7.93258e+06	0.235602	4	4	4	4	5	1.38117e+07	1.32616e+07	0.167539	3	3	3	3	4	1.41792e+07	1.46056e+07	0.235602
		Q9UMY1	Q9UMY1	U3 small nucleolar RNA-associated protein NOL7 OS=Homo sapiens OX=9606 GN=NOL7 PE=1 SV=2	NOL7	7	29.409	7.60466e+06	5.3408e+06	0.264591	7	7	7	7	9	8.14024e+06	5.67969e+06	0.202335	5	5	5	5	6	1.02215e+07	6.79228e+06	0.264591	7	7	7	7	9	1.78831e+07	0.291829	9	9	9	9	11	4.94197e+06	4.74513e+06	0.237354	7	7	7	7	8	5.46062e+06	5.62483e+06	0.237354
		O43823	O43823	A-kinase anchor protein 8 OS=Homo sapiens OX=9606 GN=AKAP8 PE=1 SV=1	AKAP8	8	76.061	413971	290734	0.0924855	5	5	5	5	5	371211	259005	0.0765896	4	4	4	4	4	306381	203593	0.0679191	4	4	4	4	4	268449	0.0549133	4	4	4	4	4	200897	192895	0.0447977	3	3	3	3	3	264162	272106	0.0549133
		Q9NTI5	Q9NTI5	Sister chromatid cohesion protein PDS5 homolog B OS=Homo sapiens OX=9606 GN=PDS5B PE=1 SV=1	PDS5B	2	164.563	82522.4	57955.9	0.00552868	1	1	1	1	1	65247.2	45525	0	0	0	0	0	0	77918.4	51777.5	0	0	0	0	0	0	38857.4	0.0110574	1	1	1	1	1	42365.5	40678.1	0.0110574	1	1	1	1	1	48793.3	50260.6	0.0110574
		P33992	P33992	DNA replication licensing factor MCM5 OS=Homo sapiens OX=9606 GN=MCM5 PE=1 SV=5	MCM5	6	82.233	203887	143191	0.0776567	4	4	4	4	4	226275	157879	0.0817439	4	4	4	4	4	267395	177686	0.100817	6	6	6	6	6	241014	0.0776567	4	4	4	4	4	133850	128519	0.0408719	2	2	2	2	2	162217	167095	0.0531335
		E9PRG8	E9PRG8	Uncharacterized protein C11orf98 OS=Homo sapiens OX=9606 GN=C11orf98 PE=1 SV=2	C11orf98	4	14.225	3.71029e+06	2.60576e+06	0.146341	2	2	2	2	2	3.80591e+06	2.6555e+06	0.146341	2	2	2	2	3	4.70514e+06	3.12661e+06	0.146341	2	2	2	2	3	3.99007e+06	0.138211	3	3	3	3	3	2.27147e+06	2.18099e+06	0.0813008	1	1	1	1	1	2.86249e+06	2.94857e+06	0.146341
		P49792	P49792	E3 SUMO-protein ligase RanBP2 OS=Homo sapiens OX=9606 GN=RANBP2 PE=1 SV=2	RANBP2	17	357.974	163134	114570	0.0245037	7	1	7	1	7	152354	106302	0.0189206	5	2	5	2	5	142045	94390.2	0.0245037	7	2	7	2	7	126356	0.0288462	8	7	8	7	8	87260.1	83784.6	0.0117866	3	1	3	1	3	104237	107371	0.00651365
		P02675	P02675; cont_P02676	Fibrinogen beta chain OS=Homo sapiens OX=9606 GN=FGB PE=1 SV=2	FGB	14	55.892	69575.1	48863	0.0325866	2	2	2	2	2	99200.7	69215.3	0.0183299	1	1	1	1	1	82475.6	54805.8	0.0183299	1	1	1	1	1	58245.9	0	0	0	0	0	0	46733	44871.7	0	0	0	0	0	0	56102	57789	0
		P43490	P43490	Nicotinamide phosphoribosyltransferase OS=Homo sapiens OX=9606 GN=NAMPT PE=1 SV=1	NAMPT	17	55.487	69305	48673.2	0	0	0	0	0	0	68809.6	48010.6	0	0	0	0	0	0	127293	84587.4	0	0	0	0	0	0	0	0	0	0	0	0	0	45219.7	43418.6	0	0	0	0	0	0	40793.7	42020.4	0
		P02679	P02679	Fibrinogen gamma chain OS=Homo sapiens OX=9606 GN=FGG PE=1 SV=3	FGG	18	51.479	184111	129302	0.0441501	1	1	1	1	2	254160	177335	0.0441501	1	1	1	1	2	285417	189662	0.0441501	1	1	1	1	2	171080	0.0441501	1	1	1	1	1	132332	127062	0.0441501	1	1	1	1	2	171779	176945	0.0441501
		P11388	P11388	DNA topoisomerase 2-alpha OS=Homo sapiens OX=9606 GN=TOP2A PE=1 SV=3	TOP2A	14	174.276	788565	553813	0.0849118	12	8	12	8	15	707287	493496	0.0914435	13	9	13	9	15	878919	584050	0.0679295	11	7	11	7	13	157240	0.023514	3	3	3	3	3	469661	450955	0.0424559	6	3	6	3	8	541171	557444	0.0555193
		Q9NZ08	Q9NZ08	Endoplasmic reticulum aminopeptidase 1 OS=Homo sapiens OX=9606 GN=ERAP1 PE=1 SV=3	ERAP1	4	107.166	61543.3	43222.2	0.00956429	1	1	1	1	1	61573.7	42961.8	0.00956429	1	1	1	1	1	73709.4	48980.5	0.00956429	1	1	1	1	1	46828.6	0.00956429	1	1	1	1	1	39788.1	38203.3	0.00956429	1	1	1	1	1	46560.2	47960.3	0.00956429
		Q8WXI9	Q8WXI9	Transcriptional repressor p66-beta OS=Homo sapiens OX=9606 GN=GATAD2B PE=1 SV=1	GATAD2B	4	65.22	224286	157517	0.0893761	3	3	3	3	3	204379	142601	0.0236088	1	1	1	1	1	229653	152607	0	0	0	0	0	0	158319	0	0	0	0	0	0	158024	151730	0.0421585	1	1	1	1	1	154972	159633	0.0236088
		P22087	P22087	rRNA 2'-O-methyltransferase fibrillarin OS=Homo sapiens OX=9606 GN=FBL PE=1 SV=2	FBL	18	33.763	1.90028e+08	1.33458e+08	0.439252	24	21	25	22	53	1.99796e+08	1.39404e+08	0.439252	25	22	26	23	51	2.18886e+08	1.45452e+08	0.464174	27	24	28	25	54	1.28162e+08	0.380062	23	20	24	21	43	1.22011e+08	1.17151e+08	0.380062	23	20	24	21	38	1.30994e+08	1.34933e+08	0.376947
		O43242	O43242	26S proteasome non-ATPase regulatory subunit 3 OS=Homo sapiens OX=9606 GN=PSMD3 PE=1 SV=2	PSMD3	8	60.939	208975	146765	0.0599251	3	3	3	3	3	173714	121205	0.0430712	2	2	2	2	2	419476	278746	0.0430712	2	2	2	2	2	20910	0	0	0	0	0	0	150437	144445	0.0430712	2	2	2	2	2	171320	176471	0.0430712
		O14497	O14497; Q8NFD5	AT-rich interactive domain-containing protein 1A OS=Homo sapiens OX=9606 GN=ARID1A PE=1 SV=3	ARID1A	9	241.892	81734.5	57402.6	0.00525164	1	1	1	1	1	90051.2	62831.5	0.00700219	1	1	1	1	1	110150	73195.5	0.0122538	2	2	2	2	2	74103.4	0	0	0	0	0	0	53021.7	50909.9	0.00700219	1	1	1	1	1	64637.9	66581.6	0.00700219
		P38646	P38646	Stress-70 protein, mitochondrial OS=Homo sapiens OX=9606 GN=HSPA9 PE=1 SV=2	HSPA9	32	73.635	1.90457e+07	1.33759e+07	0.474227	35	34	35	34	46	1.95399e+07	1.36336e+07	0.462445	33	32	33	32	46	1.96877e+07	1.30826e+07	0.494845	37	36	37	36	50	1.80633e+06	0.181149	9	9	9	9	10	1.22855e+07	1.17962e+07	0.455081	33	32	33	32	41	1.31981e+07	1.3595e+07	0.452136
		P14618	P14618	Pyruvate kinase PKM OS=Homo sapiens OX=9606 GN=PKM PE=1 SV=4	PKM	25	57.9	842444	591653	0.112994	4	4	4	4	4	652013	454929	0.0960452	4	4	4	4	4	818871	544147	0.0960452	4	4	4	4	4	459822	0.0828625	4	4	4	4	5	507387	487178	0.0640301	3	3	3	3	4	482424	496931	0.0640301
		P83111	P83111	Serine beta-lactamase-like protein LACTB, mitochondrial OS=Homo sapiens OX=9606 GN=LACTB PE=1 SV=2	LACTB	1	60.655	32410.6	0	0	0	0	0	0	0	29481.2	0	0	0	0	0	0	0	35400.3	0	0	0	0	0	0	0	0	0	0	0	0	0	0	25726.7	0	0	0	0	0	0	0	17885.5	18423.3	0
		P46940	P46940; Q86VI3	Ras GTPase-activating-like protein IQGAP1 OS=Homo sapiens OX=9606 GN=IQGAP1 PE=1 SV=1	IQGAP1	39	189.134	437919	307553	0.0488835	7	6	7	6	7	403260	281367	0.0621605	8	8	8	8	8	501837	333475	0.068799	8	7	8	7	8	19603.5	0.010863	1	1	1	1	1	263348	252859	0.027761	3	3	3	3	3	304738	313902	0.027761
		Q9BVP2	Q9BVP2; Q9P2Q2	Guanine nucleotide-binding protein-like 3 OS=Homo sapiens OX=9606 GN=GNL3 PE=1 SV=2	GNL3	20	61.954	3.96305e+06	2.78327e+06	0.304189	18	18	18	18	22	4.18633e+06	2.92093e+06	0.32969	19	19	19	19	22	4.37321e+06	2.90604e+06	0.311475	19	19	19	19	22	2.09638e+06	0.202186	11	11	11	11	13	2.42159e+06	2.32514e+06	0.253188	14	14	14	14	15	2.84601e+06	2.93159e+06	0.253188
		Q96A33	Q96A33	PAT complex subunit CCDC47 OS=Homo sapiens OX=9606 GN=CCDC47 PE=1 SV=1	CCDC47	9	55.838	1.38405e+06	972029	0.120083	5	5	5	5	5	880703	614493	0.101449	4	4	4	4	4	1.0863e+06	721853	0.0828157	4	4	4	4	4	1.62257e+06	0.180124	7	7	7	7	7	674676	647804	0.0496894	2	2	2	2	2	684431	705013	0.0703934
		Q92804	Q92804	TATA-binding protein-associated factor 2N OS=Homo sapiens OX=9606 GN=TAF15 PE=1 SV=1	TAF15	14	61.793	5.80483e+08	4.07677e+08	0.263514	18	16	18	16	47	5.45456e+08	3.80581e+08	0.263514	15	13	15	13	35	7.16965e+08	4.7643e+08	0.216216	15	13	15	13	41	5.20355e+08	0.216216	14	12	14	12	34	3.6578e+08	3.51211e+08	0.263514	14	12	14	12	31	4.15457e+08	4.27951e+08	0.246622
		Q8WVV9	Q8WVV9	Heterogeneous nuclear ribonucleoprotein L-like OS=Homo sapiens OX=9606 GN=HNRNPLL PE=1 SV=1	HNRNPLL	3	60.045	106570	74844.9	0.0313653	1	1	1	1	1	99912.7	69712.1	0.0369004	1	1	1	1	1	91423.7	60751.9	0.0682657	2	2	2	2	2	91370.7	0.0535055	2	2	2	2	2	58987.9	56638.4	0.0682657	2	2	2	2	2	50311.2	51824.1	0.0369004
		Q9P031	Q9P031	Thyroid transcription factor 1-associated protein 26 OS=Homo sapiens OX=9606 GN=CCDC59 PE=1 SV=2	CCDC59	11	28.652	1.41491e+07	9.93701e+06	0.40249	9	9	9	9	14	1.4191e+07	9.9015e+06	0.39834	8	8	8	8	13	1.80524e+07	1.1996e+07	0.40249	10	10	10	10	14	4.76988e+06	0.298755	6	6	6	6	9	8.76553e+06	8.41641e+06	0.298755	6	6	6	6	9	9.87019e+06	1.0167e+07	0.298755
		Q6P2E9	Q6P2E9	Enhancer of mRNA-decapping protein 4 OS=Homo sapiens OX=9606 GN=EDC4 PE=1 SV=1	EDC4	1	151.567	51689.6	36301.9	0	0	0	0	0	0	54733.9	38189.5	0	0	0	0	0	0	119288	79268.1	0	0	0	0	0	0	25311.6	0	0	0	0	0	0	47840.7	45935.2	0	0	0	0	0	0	41259.6	42500.3	0
		P53007	P53007	Tricarboxylate transport protein, mitochondrial OS=Homo sapiens OX=9606 GN=SLC25A1 PE=1 SV=2	SLC25A1	7	33.991	1.30843e+07	9.18921e+06	0.22508	7	7	7	7	9	1.20033e+07	8.37509e+06	0.199357	6	6	6	6	8	1.14857e+07	7.63236e+06	0.199357	6	6	6	6	8	9.34006e+06	0.247588	8	8	8	8	10	6.9969e+06	6.71821e+06	0.221865	7	7	7	7	9	7.73218e+06	7.96469e+06	0.22508
		Q92922	Q92922; Q9UL12	SWI/SNF complex subunit SMARCC1 OS=Homo sapiens OX=9606 GN=SMARCC1 PE=1 SV=3	SMARCC1	17	122.79	1.62501e+06	1.14125e+06	0.204525	17	12	17	12	18	1.75816e+06	1.22672e+06	0.234389	18	13	18	13	21	1.91391e+06	1.27181e+06	0.234389	18	13	18	13	20	1.14589e+06	0.197285	16	11	16	11	16	1.06568e+06	1.02323e+06	0.202715	16	11	16	11	16	1.17995e+06	1.21544e+06	0.184615
		Q86YP4	Q86YP4	Transcriptional repressor p66-alpha OS=Homo sapiens OX=9606 GN=GATAD2A PE=1 SV=1	GATAD2A	5	68.021	229856	161429	0.0458136	2	2	2	2	2	215863	150614	0.0205371	1	1	1	1	1	248459	165103	0	0	0	0	0	0	219894	0.0521327	2	2	2	2	2	110649	106242	0.0157978	1	1	1	1	1	175025	180288	0.0205371
		Q5VWN6	Q5VWN6	Protein TASOR 2 OS=Homo sapiens OX=9606 GN=TASOR2 PE=1 SV=1	TASOR2	42	268.675	4.59152e+06	3.22465e+06	0.157613	28	28	29	29	36	5.29685e+06	3.69577e+06	0.174897	32	32	33	33	41	5.09787e+06	3.38758e+06	0.15144	28	28	29	29	34	2.89071e+06	0.225514	38	38	39	39	42	2.9182e+06	2.80197e+06	0.144033	25	25	25	25	29	3.36965e+06	3.47098e+06	0.168724
		P18031	P18031	Tyrosine-protein phosphatase non-receptor type 1 OS=Homo sapiens OX=9606 GN=PTPN1 PE=1 SV=1	PTPN1	1	49.935	48009.2	33717.2	0.0344828	1	1	1	1	1	38732.2	27024.6	0	0	0	0	0	0	35400.3	0	0.0344828	1	1	1	1	1	0	0	0	0	0	0	0	25726.7	0	0	0	0	0	0	0	25148.2	0	0
		Q14257	Q14257	Reticulocalbin-2 OS=Homo sapiens OX=9606 GN=RCN2 PE=1 SV=1	RCN2	4	36.854	387043	271822	0.148265	4	4	4	4	4	484619	338134	0.198738	4	4	4	4	4	524331	348423	0.123028	3	3	3	3	3	116116	0	0	0	0	0	0	282316	271071	0.0599369	2	2	2	2	2	302270	311360	0.0347003
[truncated: 500 more rows]
[truncated: 145 more columns]

## Sheet: Metadata
**********************************************************
MS2Go version: 1.40.0
User: hudecz
Machine: PROTCHEM-IMP-26
[truncated: 1,891 more rows]
