# Supplementary material for: An ATP-gated molecular switch orchestrates human mRNA export
Source: Nature. 2025 Nov 6;649(8098):1042–50. doi: 10.1038/s41586-025-09832-z (PMC12823420; doi:10.1038/s41586-025-09832-z)
Supplement: Supplementary file 7 — Vectors and sequences. [file 41586_2025_9832_MOESM7_ESM.xlsx]

## Sheet: Sheet1
	Name	Internal identifier	Description	Vector backbone
Vectors for recombinant protein production	THO monomer	CP068	Pacheco-Fiallos, Vorländer et al. 2023	modified pACEBac1 (Geneva Biotech)
	THO dimer	CP020	3V5-3C-THOC1, 10His-3C-THOC2 (1-1203), TwinStrep-3C-THOC3, THOC5, THOC7	modified pACEBac1 (Geneva Biotech)
	THO tetramer	CP009 (plasmid 358)	Pühringer et. al 2020	modified pACEBac1 (Geneva Biotech)
	6His-2Strep-3C-UAP56	plasmid 006	6His-3C-2Strep-3C-UAP56	pOPINB
	MBP-UAP56	plasmid 301	6His-MBP-3C-UAP56	pOPINB+
	UAP56ΔNTD	plasmid 229	6His-3C-UAP56 (44-428)	pOPINB
	10His-3C-UAP56(D283R)	plasmid 468 (UH257)	10His-3C-UAP56 (D283R)	pOPINB+
	10His-3C-UAP56	plasmid 302	10His-3C-UAP56	pOPINB+
	10His-3C-UAP56 M1	UH431	10His-3C-UAP56 (D49R, L51D)	pOPINB+
	10His-3C-UAP56 M2	UH432	10His-3C-UAP56 (F336E, R339D)	pOPINB+
	10His-3C-UAP56 M3	UH434	10His-3C-UAP56 (D49R, L51D, F336E, R339D)	pOPINB+
	UAP56-UCM1-N-UBM	plasmid 463 (UH253)	10His-3C-UAP56-SARNP UCM (86-115)-ALYREF N-UBM (1-20) fusion	pOPINB+
	UAP56-N-UBM	plasmid 493 (UH286)	10His-3C-UAP56-ALYREF N-UBM (1-20)	pOPINB+
	UAP56-UCM1	plasmid 494 (UH287)	10His-3C-UAP56-SARNP UCM1 (86-115)	pOPINB+
	UCM1-N-UBM	plasmid 402 (UH251)	10His-SUMO-3V5-3C-SARNP UCM1 (81-115)- ALYREF N-UBM (1-20)	pOPINB+
	UCM1(R106D)-N-UBM	plasmid 472 (UH261)	10His-SUMO-3V5-3C-SARNP UCM1 (81-115; R106D) - ALYREF N-UBM (1-20)	pOPINB+
	UCM1	plasmid 473 (UH262)	10His-SUMO-3V5-3C-SARNP UCM (81-115)	pOPINB+
	N-UBM	plasmid 474 (UH263)	10His-SUMO-3V5-3C-ALYREF N-UBM (1-20)	pOPINB+
	UCM1 (R106D)	plasmid 537 (UH315)	10His-SUMO-3V5-3C-SARNP UCM (81-115; R106D)	pOPINB+
	SARNP	plasmid 013	SARNP-3C-6His	pOPINA
	SARNP 5xRtoD	plasmid 688 (UH375)	SARNP-3C-6His, all UCMs mutated	pOPINA
	SARNP delta SAP	plasmid 687 (UH374)	MBP-SARNP res.47-210-3C-3V5-Sumo-10His	pOPINB+
	ALYREF	plasmid 292	Pacheco-Fiallos, Vorländer et al. 2023	pOPINB+
	ALYREF 1-182	plasmid 276	Pacheco-Fiallos, Vorländer et al. 2023	pOPINB+
	ALYREF 106-257	plasmid 291	Pacheco-Fiallos, Vorländer et al. 2023	pOPINB+
	MBP-MCP	plasmid 415	MBP-MCP (MS2 coat protein) (Plaschka, Lin, Nagai 2017)	pMal-c (NEB)
	TREX-2M	plasmid 410	co-expression of 10His-MBP-3C-GANP (582-1004), 3V5-3C-PCID2 and SEM1	pOPINB+
	TREX-2M R678A	plasmid 495 (UH293)	co-expression of 10His-MBP-3C-GANP (582-1004; R678A), 3V5-3C-PCID2 and SEM1	pOPINB+
	MBP-GANP	plasmid 408	10His-MBP-3C-GANP (582-1004)	pOPINB+
	PCID2-UAP56-UCM1-N-UBM + SEM1	plasmid 484 (UH285)	co-expression of 10His-3C-PCID2-UAP56-SARNP UCM1 (86-115) - ALYREF N-UBM (1-20) fusion and SEM1	pOPINB+
	ALYREFN	plasmid 276	10His-MBP-3C-ALYREF(1-183)	pOPINB+
	MAGOH:Y14	plasmid 241	Pacheco-Fiallos, Vorländer et al. 2023	pET based (gift from S. Falk, Max Perutz Labs, Vienna)
	eIF4A3	plasmid 020	Pacheco-Fiallos, Vorländer et al. 2023	pOPINB
vectors for the export tethering assay	λN-ALYREF	plasmid 118	nLV-EF1a_LambdaN-BC2-FLAG-ALYREF (2-257)-p2a-BFP	nLV-EF1a (gift from S. Ameres, Max Perutz Labs, Vienna)
	λN-BFP	plasmid 079	nLV-EF1a_LambdaN-BC2-FLAG-BFP (2-233)-p2a-BFP	nLV-EF1a
	λN-SARNP	plasmid 403	nLV-EF1a_LambdaN-BC2-FLAG-SARNP (2-210)-p2a-BFP	nLV-EF1a
	λN-THOC1	plasmid 080	nLV-EF1a_LambdaN-BC2-FLAG-THOC1 (2-657)-p2a-BFP	nLV-EF1a
	λN-UAP56	plasmid 120	nLV-EF1a_LambdaN-BC2-FLAG-UAP56 (2-428)-p2a-BFP	nLV-EF1a
	λN-UAP56ΔNTD	plasmid 481	nLV-EF1a_LambdaN-BC2-FLAG-UAP56 (44-428)-p2a-BFP	nLV-EF1a
	λN-CENT3	plasmid 476	nLV-EF1a_LambdaN-BC2-FLAG-CETN3 (1-167)-p2a-BFP	nLV-EF1a
	λN-ENY2	plasmid 486	nLV-EF1a_LambdaN-BC2-FLAG-ENY2 (1-101)-p2a-BFP	nLV-EF1a
	λN-NXF1	plasmid 078	nLV-EF1a_LambdaN-BC2-FLAG-NXF1 (2-619)-p2a-BFP	nLV-EF1a
	λN-PCID2	plasmid 475	nLV-EF1a_LambdaN-BC2-FLAG-PCID2 (1-399)-p2a-BFP	nLV-EF1a
	λN-UAP56 (AACD)	plasmid 482	nLV-EF1a_LambdaN-BC2-FLAG-UAP56 (1-428; D196A+E197A)-p2a-BFP	nLV-EF1a
	λN-UAP56 (PCID2 int. mut.)	plasmid 522 (UH301)	nLV-EF1a_LambdaN-BC2-FLAG-UAP56 (1-428; D49A+L51W+Q78A+L81K)-p2a-BFP	nLV-EF1a
	λN-UAP56 (10- SSKS -13)	plasmid 518 (UH298)	nLV-EF1a_LambdaN-BC2-FLAG-UAP56 (1-428; L10S+L11S +D12K+Y13S)-p2a-BFP	nLV-EF1a
	λN-UAP56(Y13S)	plasmid 519 (UH299)	nLV-EF1a_LambdaN-BC2-FLAG-UAP56 (1-428; Y13S)-p2a-BFP	nLV-EF1a
	λN-THOC5	plasmid 489	nLV-EF1a_THOC5 (1-683)-FLAG-BC2-lambdaN-p2a-BFP	nLV-EF1a
	NXF1	plasmid 145	nLV-EF1a_NXF1 (2-619)-p2a-BFP	nLV-EF1a
	UAP56	plasmid 524 (UH303)	nLV-EF1a_BC2-FLAG-UAP56 (2-428)-p2a-BFP	nLV-EF1a
vectors for rescue assays & flag IP	UAP56	plasmid 661	ePB-DDX39B-P2A-mScarlet	ePB (gift from R. Faraway)
	UAP56ΔNTD	plasmid 662	ePB-DDX39B_44-428_P2A-mScarlet	ePB
	UAP56 N-UBM binding mutant	plasmid 663	ePB-DDX39B_R276E,A302R,E309S_P2A-mScarlet	ePB
	UAP56 C-UBM binding mutant	plasmid 664	ePB-DDX39B_R208S,Q212A,R216S,K241S_P2A-mScarlet	ePB
	UAP56 UCM binding mutant	plasmid 665	ePB-DDX39B_D283R_P2A-mScarlet	ePB
	UAP56 ATPase mutant	plasmid 666	ePB-DDX39B_D196A,E197A_P2A-mScarlet	ePB
	PCID2	plasmid 676	ePB-mScarlet-V5-PCID2	ePB
	PCID2 (UAP56 NTD binding mutant)	plasmid 677	ePB-mScarlet-V5-PCID2_K374D,K388D	ePB
	PCID2 (GANP binding mutant)	plasmid 678	ePB-mScarlet-V5-PCID2_D356R,A365F	ePB
	V5-flag-Turbo-eGFP-NLS	UH411	pTREtight::Turbo-GFP-NLS; phUBC::rtTA-P2A-mcarlet	ePB
	V5-flag-Turbo-UAP56	UH409	pTREtight::Turbo-UAP56; phUBC::rtTA-P2A-mcarlet	ePB
	V5-flag-Turbo-UAP56 M1	UH480	pTREtight::Turbo-UAP56 M1; phUBC::rtTA-P2A-mcarlet	ePB
	V5-flag-Turbo-UAP56 M2	UH481	pTREtight::Turbo-UAP56 M2; phUBC::rtTA-P2A-mcarlet	ePB
	V5-flag-Turbo-UAP56 M3	UH426	pTREtight::Turbo-UAP56 M3; phUBC::rtTA-P2A-mcarlet	ePB
